# Supplementary material for: Genome of the sea anemone Exaiptasia pallida and transcriptome profiles during tentacle regeneration
Source: Front Cell Dev Biol. 2022 Aug 17;10:900321. doi: 10.3389/fcell.2022.900321 (PMC9444052; doi:10.3389/fcell.2022.900321)
Supplement: Supplementary file 2 [file DataSheet2.zip]

Archive with 13 entries (13 files):
- Table 10.xlsx
- Table 11.xlsx
- Table 12.XLSX
- Table 13.XLSX
- Table 14.XLSX
- Table 15.xls
- Table 16.xlsx
- Table 4.xls
- Table 5.xlsx
- Table 6.xls
- Table 7.xls
- Table 8.XLSX
- Table 9.XLS
