# Supplementary material for: Genome of the sea anemone Exaiptasia pallida and transcriptome profiles during tentacle regeneration
Source: Front Cell Dev Biol. 2022 Aug 17;10:900321. doi: 10.3389/fcell.2022.900321 (PMC9444052; doi:10.3389/fcell.2022.900321)
Supplement: Supplementary file 2 [file DataSheet2.zip › Table 10.xlsx]

## Sheet:  0hr vs 6hr (Up) (mRNA)
Transcriptome ID	Annotation	S0h_12	S0h_13	S0h_17	S6h_1	S6h_2	S6h_3	S12h_1	S12h_2	S12h_3	S18h_1	S18h_2	S18h_3	S1D_2	S1D_3	S1D_6	S2D_1	S2D_5	S2D_6	S3D_1	S3D_3	S3D_4	S6D_4	S6D_5	S6D_6	S8D_1	S8D_3	S8D_4
Trinity_GG_66080_c0_g1_i3	Alpha-adducin	0	0.11	0.13	15.36	2.51	11.03	16.32	18.68	18.18	4.81	21.98	5.42	0.09	3.95	4.62	6.29	18.74	3.91	3.3	3.92	0.04	6.49	0	12.59	3	3.97	0.01
Trinity_GG_60839_c0_g1_i6	Angiopoietin-1 receptor	4.06	6.92	6.41	22.67	32.51	14.61	9.14	7.98	7.46	7.34	5.22	5.07	7.13	4.35	5.78	3.8	7.55	6.46	4.87	2.78	7.87	5.45	5.29	6.28	3.54	4.44	3.97
Trinity_GG_42315_c0_g1_i1	Ap_trypsin-like protein	7.29	5.3	10.75	49.1	51.67	38.9	28.7	23.26	28.04	21.66	17.96	16.04	6.81	11.07	11.56	10.57	9	6.65	7.91	10.84	10.29	16.39	5.97	11.93	13.99	7.24	10.07
Trinity_GG_23455_c3_g1_i9	Bcl-2-like protein 2	9.29	7.73	17.17	89.32	87.28	58.83	69.96	59.29	69.54	43.24	26.67	25.44	14.31	5.74	16.65	7.61	17.83	11.14	2.63	2.65	16.75	6.94	7.14	11.09	6.99	6.97	9.68
Trinity_GG_23455_c3_g1_i2	Bcl-2-like protein 2	5.43	3.98	12.57	46.37	49.8	38.17	42.83	40.59	43.96	27.22	20.05	16.75	11.19	6.76	10.93	7.06	9.27	9.27	2.79	3.32	12.36	5.14	3.53	4.73	6.3	4.86	6.22
Trinity_GG_47770_c0_g1_i1	Beta-secretase 1	54.73	37.48	56.91	183.7	233.12	93.62	92.34	79.45	88.73	84	64.87	60.86	53.23	51.23	56.49	42.32	58.54	52.67	28.21	34.08	52.83	37.46	40.89	41	23	36.41	38.07
Trinity_GG_68404_c0_g1_i5	C3 and PZP-like alpha-2-macroglobulin domain-containing protein 8	4.13	2.22	11.4	146.77	135.51	30.6	24.37	23.54	12.66	14.07	4.57	20.26	15.13	63.04	17.53	1.25	8.46	9.83	2.43	7.4	9.4	0.38	2.86	2.45	25.71	0.86	0.46
Trinity_GG_33825_c3_g1_i1	C3 and PZP-like alpha-2-macroglobulin domain-containing protein 8	15.25	15.29	67.7	446.09	612.98	154.33	191.66	199.38	123.96	156.31	83.09	106.55	50.53	74.79	209.32	14.78	121.99	53.57	1.97	11.3	124.13	5.9	23.26	32.09	32.68	5.63	4.12
Trinity_GG_68404_c0_g1_i4	C3 and PZP-like alpha-2-macroglobulin domain-containing protein 8	5.47	2.18	21.54	56.93	218.05	46.51	63.56	57.39	7.58	21.16	5.74	16.54	36.21	15.19	46.81	1.83	20.41	10.58	6.92	3.79	35.4	1.14	3.77	2.09	1.17	0.76	1.32
Trinity_GG_67123_c0_g1_i2	C3 and PZP-like alpha-2-macroglobulin domain-containing protein 8	3.58	0.51	15.86	75.38	70.79	59.62	30.62	23.6	14.87	48.42	44.53	20.77	79.03	141.59	164.84	29.34	70.14	67.96	8.1	6.7	64.23	6.31	8.44	18.76	12.6	3.73	0.26
Trinity_GG_68404_c1_g1_i8	C3 and PZP-like alpha-2-macroglobulin domain-containing protein 8	27.76	35.05	97.18	381.63	523.38	249.4	221.51	220.29	159.93	184.32	109.07	124.35	79.47	133.05	259.07	21.66	146.76	82.86	6.95	32.7	126.06	11.47	31.52	45.51	71.49	12	11.33
Trinity_GG_10794_c0_g1_i12	Coiled-coil domain-containing protein	1.41	0.79	3.66	35.38	46.69	28.02	21.93	18.31	20.56	12.15	9.35	9.8	8.68	4.03	6.01	4.2	13.42	5.88	0.09	1.69	3.15	1.21	1.74	2.63	1.59	0.97	2.31
Trinity_GG_10794_c0_g1_i25	Coiled-coil domain-containing protein CG32809	5.08	6.65	15.83	48.78	46.15	43.87	31.49	29.3	32.32	32.71	22.42	26.94	25.13	22.82	19.73	20.93	18.86	14.56	12.73	9.36	9.84	17.2	8.46	8.57	9.09	7.02	8.55
Trinity_GG_56024_c0_g1_i25	Colorectal mutant cancer protein	3.84	4.98	5.48	20.62	18.81	10.21	8.53	11.09	11.47	9.8	11.95	9.82	9.68	12.99	9.99	7.46	10.42	5.21	5.76	4.58	5.66	5.55	5.94	6.4	4.24	2.53	4.57
Trinity_GG_23077_c0_g1_i7	Cyclic AMP-dependent transcription factor ATF-3	2.4	1.51	5.44	13.31	24.89	11.68	11.67	8.7	10.28	8.15	6.04	6.25	3.23	4.62	4.64	4.03	5.74	4.47	0.99	2.43	4.15	1.47	2.95	2.1	3.94	1.97	2.61
Trinity_GG_21492_c3_g1_i5	Eukaryotic translation initiation factor 3 subunit D	0.32	0	0	14.87	10.7	9.11	14.07	13.89	11.16	8.68	10.28	10.91	3.5	15.38	8.59	12.67	8.61	0.59	13.57	9.55	0	11.65	9.94	6.29	0.14	0	0
Trinity_GG_53478_c0_g1_i4	Fibrinogen C domain-containing protein 1	9.78	5.12	10.05	80.22	60.65	63.72	22.99	29.53	23.7	23.89	33.46	16.56	10.85	12.04	61.59	3.64	26.21	20.74	8.03	29.9	47.96	6.47	20	25.79	28.57	17.39	11.4
Trinity_GG_34509_c0_g1_i11	Fibroblast growth factor receptor 3	6.19	3.96	10.11	26.36	30.45	12.17	11.8	11.68	14.75	11.27	10.62	8.19	6.9	10.32	8.74	5.54	8.94	4.99	2.58	4.48	9.19	6.47	5.4	6.96	5.19	4.53	7.9
Trinity_GG_4908_c0_g1_i7	Fibronectin type III domain-containing protein	3.42	2.23	3.04	10.17	9.47	8.54	7.09	9.55	8.52	5.91	6.65	5.81	2.18	4.77	4.11	3.27	3.03	4.14	3.04	3.66	2.59	2.41	2.97	2.64	2.59	3.16	5.39
Trinity_GG_9558_c1_g1_i8	Gamete and mating-type specific protein A	47.81	32.05	41.78	398.49	428.28	231.78	66.77	56.27	71.74	51.8	37.83	25.73	43.25	19.73	62.05	6.64	36.22	30.67	8.51	5.69	55.02	10.46	12.04	38.27	5.87	9.88	15.11
Trinity_GG_48065_c0_g1_i6	Glutamate receptor 3.1	6.04	8.6	12.13	30.13	32.51	25.54	23.6	21.66	26.07	25.48	23.52	24.53	14.85	22.77	15.75	14.29	19.08	14.64	5.42	4.4	12.66	14.2	11.08	12.97	7.25	3.76	6.39
Trinity_GG_12942_c0_g1_i1	Glutamate-rich protein 3	24.85	7.63	25.33	159.12	72.16	147.09	100.69	76.02	97.38	56.84	30.68	35.72	17.17	42.08	16.51	26.29	25.51	23.84	17.3	27.1	23.68	27.01	21.15	16.9	6.95	6.8	20.08
Trinity_GG_61129_c0_g1_i2	Guanine nucleotide-binding protein G(i) subunit alpha-2	12.16	23.17	24.17	70.38	71.69	53.3	40.94	45.5	43.41	31.57	30.48	30.42	34.75	36.56	32.59	22.54	30.41	24.47	20.85	21.94	28.58	29.26	20.92	29.43	22.36	19.53	26.97
Trinity_GG_5219_c1_g1_i7	Histone demethylase UTY	7.63	10.73	12.77	30.55	41.1	22.7	20.77	20	22.54	18.08	15.43	17.88	18.87	21.2	16.19	16.5	17.04	12.27	15.56	14.77	14.11	17.18	12.48	14.84	12.78	15.18	13.05
Trinity_GG_14488_c0_g1_i4	Inner centromere protein B-like?	0.73	0.53	1.2	13.79	30.3	7.43	4.28	3.08	4.79	5.15	1.03	2.08	2.03	0.54	0.29	0.43	2.63	1.49	0.19	0.31	1.44	0.89	0.49	0.75	0.54	0.23	0.17
Trinity_GG_66264_c0_g1_i5	Integrase/recombinase xerD-like	8.98	7.04	23.03	64.48	70.78	90.32	72.9	49.94	40.09	94.19	104.6	47	34.34	169.8	133.59	29.53	71.49	104.28	10.91	17.2	56.43	8.04	17.51	25.65	29.27	11.11	6.61
Trinity_GG_16517_c0_g1_i18	Integrin beta-1-like	24.17	13.6	12.63	51.28	81.74	39.29	33.02	41.55	32.45	30.21	32.24	30.83	17.75	19.88	24.85	21.38	18.5	15.83	9.94	14.09	16.44	20.17	16.9	16.55	11.46	10.67	17.43
Trinity_GG_9546_c0_g1_i4	NACHT domain- and WD repeat-containing protein 1	8.68	8.48	12.98	26.78	44.05	24.89	18.16	17.69	15.58	12.82	11.94	11.09	12.95	13.39	12.3	10.53	12.07	7.57	7.42	11.58	12.49	8.87	8.69	10.82	11.54	8.54	7.39
Trinity_GG_54754_c0_g1_i10	Oncoprotein-induced transcript 3 protein	0	0	0	5.5	1.16	3.03	8.85	6.29	8.16	11.12	11.86	13.56	0	22.52	0	8.49	0.14	4.15	0	122.7	0	35.21	0	0	18.63	1.68	5.49
Trinity_GG_31216_c0_g1_i1	Patched domain-containing protein 3	0.3	0.46	2.97	9.73	14.94	8.36	9.67	7.43	7.15	4.91	2.3	1.54	0.11	0.06	0.55	0.03	1.68	0.8	0.05	0.02	1.86	0	0.14	0.11	0.03	0.04	0
Trinity_GG_60259_c0_g1_i6	Protein gustavus	12.6	9.2	15.59	64.58	104.66	36.98	33.24	32.74	37.73	19.81	15.5	18.8	15.89	9.67	14.31	14.83	11.96	8.81	12.08	17.52	10.05	15.69	8	12.08	8.44	12.74	10.08
Trinity_GG_67638_c0_g1_i1	Protein naked cuticle homolog 2-like	31.31	25.83	36.69	98.28	106.98	78.94	62.41	59.09	77.54	68.75	60.89	63.45	51.15	43.4	39.47	47.88	52.61	48.8	30.68	27.12	33.18	29.86	30.11	24.48	24.41	19.4	28.49
Trinity_GG_51197_c1_g1_i8	Protein sidekick-1-like	8.38	0	7.73	327.34	521.37	119.04	102.57	65.76	96.08	57.1	32.8	45.43	8.56	51.43	13.4	27.29	5.39	9.66	3.05	16.69	14.08	12.76	0.21	0.26	28.9	5.05	3.88
Trinity_GG_49073_c0_g1_i4	Protein wntless homolog	10.15	17.39	14.82	58.7	84.24	45.31	32.49	29.49	26.4	24.29	18.85	17.94	17.81	18.12	20.62	7.54	28.45	14.72	15.5	13.02	20.97	3.92	19.27	22.06	10.48	11.07	10.2
Trinity_GG_38876_c3_g1_i9	Receptor-type tyrosine-protein phosphatase delta	0	0	0	5.86	1.8	1.79	7.49	7.39	10.13	4.25	9.83	8.07	0	2.56	0	7.23	0	4.19	0	1.11	0	14.08	0	0	5.54	10.35	10.4
Trinity_GG_32938_c0_g2_i5	Runt-related transcription factor 3	12.77	8.51	9.47	56.95	86.89	29.82	21.91	17.18	19.55	17.16	10.96	16.75	16.96	30.84	15.53	24.2	16	8.58	6.25	31.02	10.61	18.26	9.46	9.59	14.05	6.78	6.94
Trinity_GG_67679_c2_g1_i1	Runt-related transcription factor 3	6.57	5.61	8.99	25.13	37.31	30.87	22.51	25.85	26.94	20.07	19.87	19.18	11.71	5.18	15	3.34	12.28	7.79	4.63	7.54	7.94	2.38	7.5	8.2	2.38	3.42	8.49
Trinity_GG_46625_c0_g1_i2	Serine/threonine-protein kinase mTOR	0	0	0	4.39	1.9	0.26	3.05	3.95	1.17	0.12	0.12	2.02	0.27	9.59	0.1	14.49	0	0.7	0	8.17	0.51	14.26	0	0.12	7.78	4.91	0.56
Trinity_GG_18121_c0_g1_i6	Serine/threonine-protein kinase SMG1	0	0	0	2.26	0	1.16	7.58	7.25	9.08	0.22	12.95	8.14	0	0	0	0	0	0.22	0	0	0	0	0	0	3.9	0	9.07
Trinity_GG_61715_c0_g1_i7	Serine/threonine-protein kinase WNK4 isoform X2	0	0	0	6.7	0.96	1.87	2.21	3.73	4.94	2.51	5.79	3.39	1.61	1.41	0.01	1.43	0.33	1.29	2.07	0	0	0.93	0.66	0.13	0.38	0.59	2.97
Trinity_GG_63476_c2_g1_i5	Signal peptide, CUB and EGF-like domain-containing protein 1	2.58	3.75	6.06	16.9	21.28	16.87	14.88	11.32	11.38	15.32	12.25	9.6	9.88	9.92	14.04	9.17	11.86	8.04	8.97	5.62	11.53	7.33	7.26	8.71	5.66	4.55	9.58
Trinity_GG_57987_c0_g1_i4	Somatomedin-B and thrombospondin type-1 domain-containing protein	17.29	6.14	12.75	79.59	87.17	55.37	43.92	47.86	48.71	34.5	30.61	29.46	24.35	35.03	28.25	24.59	23.12	14.14	9.23	9.03	11.91	9.57	11.61	11.76	7.5	6.59	3.54
Trinity_GG_328_c2_g1_i1	Sprouty-related, EVH1 domain-containing protein 1	11.51	5.76	18.77	46.77	69.05	27.75	26.87	27.93	27.85	21.98	23.95	24.19	12.58	19.9	23.11	18.15	21.75	15.81	7.77	19.2	15.17	9.44	12.05	12.79	5.64	6.78	9.86
Trinity_GG_56674_c0_g1_i1	Testin-like	5.38	8.16	10.9	172.16	242.53	132.86	89.41	103.82	92.25	67.25	59.36	50.68	37.58	15.5	17.55	13.37	22.86	10.87	4.95	4.69	15.11	8.85	11.1	7.32	4.9	4.29	10.07
Trinity_GG_38355_c0_g1_i2	Testin-like	42.72	34.86	43.1	445.31	449.45	316.63	215.24	220.02	229.43	164.35	174.85	151.98	74.13	114.55	105.63	57.47	80	71.05	35.23	31.82	57.59	35.28	52.9	43.97	37.86	35.76	34.35
Trinity_GG_56674_c0_g1_i10	Testin-like	10.75	8.01	10.24	30.42	41.55	27.93	18.99	21.48	18.12	16.86	16.02	13.75	9.34	10.38	10.43	8.67	13.27	9.16	10.64	10.79	10.9	7	10.97	10.06	7.94	9.64	10.85
Trinity_GG_63867_c0_g1_i12	TNF receptor-associated factor 3	0	0	0.02	2.19	1.82	1.5	4.79	3.56	5	2.56	5.83	4.75	0.38	1.68	1.83	2.14	0	2.65	0	1.45	1.66	2.49	0	0.84	0.43	2.1	2.55
Trinity_GG_52259_c0_g1_i10	Transcription factor 7-like 2	5.9	4.92	6.48	30.49	24	16.1	16.74	10.8	13.95	9.72	8.77	10.88	9.87	5.78	7.44	6.53	11.31	7.24	3.37	2.99	4.87	4.98	7.09	5.33	2.53	3.06	3.78
Trinity_GG_17839_c1_g1_i1	Transcription factor Sox-9	5.44	6.77	4.26	57.7	67.52	44.2	23.57	30.7	32.51	21.37	28.76	32.69	23.37	20.73	15.71	18.36	18.93	9.84	7.82	9.91	9.07	12.64	10.32	10.52	7.73	3.88	5.86
Trinity_GG_40018_c0_g1_i2	Transmembrane protease serine 6	12.95	9.88	11.88	41.11	46.86	26.66	28.84	32	30.88	22.02	25.98	20.08	12.23	15.16	23.29	19.13	23.89	13.58	3.93	6.73	15.36	7.94	12.05	13.27	5.29	5.34	6.23
Trinity_GG_36743_c0_g1_i2	Venom prothrombin activator oscutarin-C non-catalytic subunit	0	0	0	0	0.3	14.21	25.68	13.21	11.05	3.37	25.24	4.49	0.32	0	0	6.72	0	41.14	19.43	0	0	0.67	0	0	0.42	16.13	27.28
Trinity_GG_9820_c0_g1_i8	Wnt-4	3.11	3.91	3.17	32.13	21.96	21.35	25.78	33.11	29.9	21.32	23.54	24.66	12.43	12.86	12.12	4.76	7.46	5.62	10.43	15.91	6.4	4.85	6.62	7.13	10.93	9.9	8.32
Trinity_GG_53951_c4_g1_i7	Zinc finger protein 106	2.27	1.93	3.41	11.2	18.96	7.12	5.95	6.85	5.67	4.88	3.84	5.46	3.46	4.9	4.53	4.33	2.85	2.42	2.06	4.87	3.08	2.54	2.25	1.78	2.19	2.21	2.16
Trinity_GG_62975_c0_g1_i13	Zinc metalloproteinase nas-15	1.23	0.57	2.43	14.13	9.94	11.12	18.35	18.24	24.32	13.39	20.14	8.2	0.66	1.43	3.18	2.64	1.72	4.48	0.33	0.53	2.37	2.58	0.6	0.48	1.03	0.94	3.01
Trinity_GG_54257_c0_g1_i3	ZP domain-containing protein	0	0.22	0.1	6.36	6.34	8.74	98.17	124.05	107.22	49.61	58.19	23.06	20.69	8.75	5.4	0.86	7.41	2.12	0.05	0.55	2.32	0	0.39	0.66	0	0.16	1.62

## Sheet: 0hr vs 6hr (Down) (mRNA)
Transcriptome ID	Annotation	S0h_12	S0h_13	S0h_17	S6h_1	S6h_2	S6h_3	S12h_1	S12h_2	S12h_3	S18h_1	S18h_2	S18h_3	S1D_2	S1D_3	S1D_6	S2D_1	S2D_5	S2D_6	S3D_1	S3D_3	S3D_4	S6D_4	S6D_5	S6D_6	S8D_1	S8D_3	S8D_4
Trinity_GG_30480_c0_g1_i2	A disintegrin and metalloproteinase with thrombospondin motifs 19	3.43	5.41	8.92	1.68	1.12	0.56	1.37	1.58	3.47	2.21	4.03	10.21	13.64	29.2	10.53	12.06	10.61	8.16	10.01	15.23	18.04	11.4	9.78	26.24	14.63	7.63	8.89
Trinity_GG_50351_c0_g1_i5	Acetyl-CoA carboxylase	19	11.53	15.43	3.01	3	3.19	4.37	4.97	4.82	4.2	4.82	5.42	5.39	6.76	8.99	13.03	6.37	3.8	4.41	6.75	5.09	10.87	6.01	6.66	7.87	8.9	6.25
Trinity_GG_32856_c0_g1_i6	Advillin	37.79	22.62	3.83	3.77	2.34	3.75	4.38	2.76	3.03	4.39	6.05	5.09	34.23	25.7	10.68	12.25	13.25	6.02	40.35	118.49	16.41	30.94	33.2	40.9	11.74	54.48	65.13
Trinity_GG_45746_c1_g1_i4	Agrin	45.89	62.22	18.81	10.46	6.43	6	5.92	11.62	4.52	13.61	9.13	12.77	42.21	35.57	30.2	22.82	19.51	9.89	18.44	33.87	36.97	35.34	42.02	42.57	7.68	38.5	28.19
Trinity_GG_38257_c1_g1_i3	Ammonium transporter Rh type A	70.7	42.52	19.62	7.94	2.11	7.5	7.93	8.37	7.71	7.26	12.91	12.36	17.96	18.31	19.85	24.23	10.77	8.43	14.2	37.59	16.21	29.2	26.4	25.7	92.51	56.1	30.07
Trinity_GG_18861_c1_g1_i1	Apolipophorin?	0.98	1.14	0.75	0.21	0.33	0	0.48	1.06	1	0.64	0.58	0.3	1.01	0	1.24	0.33	0.17	0.41	0.59	0.4	0.47	0.62	1.61	0.53	1.4	1.19	1.9
Trinity_GG_270_c1_g2_i1	Cilia- and flagella-associated protein 251	110.55	107.36	12.17	10.44	5.97	7.93	11.82	11.53	9.38	5.99	10.29	6.45	100.55	193.4	22.85	42.21	14.02	6.68	82.22	401.67	26.38	68.73	84.13	99.05	359.48	142.39	114.38
Trinity_GG_7273_c1_g3_i5	Collagen alpha-2(I) chain	15.18	21.25	13.93	6.57	1.29	1.17	3.22	4.81	3.47	6.26	7.14	7.85	10.56	5.56	9.77	12.49	21.09	5.52	12.94	12.02	9.65	19.34	17.63	22.9	14.24	23.16	28.32
Trinity_GG_7273_c1_g3_i4	Collagen alpha-2(I) chain	65.38	56.18	0.47	0.15	0	0.2	0	0	0	0.66	0.21	0	5.67	0.23	0.35	0.19	17.1	0.49	0.17	0.25	21.38	1.63	64.93	16.97	0.22	12.78	0.19
Trinity_GG_18422_c12_g1_i14	Delta-like protein D	26.17	39.79	14.07	0	0	0.01	1.36	0	0	6.64	0	0	9.16	0	20.65	7.8	4.99	2	21.67	9.83	22.78	5.44	22.09	17.86	0	55.01	2.66
Trinity_GG_47802_c0_g1_i6	Dynein beta chain, flagellar outer arm	2.9	1.81	4.15	0	0	0	0.11	0.23	0	0	0	0	4.14	2.6	1.37	1.47	3.74	1.34	3.14	1.81	2.12	0.72	4.19	2.83	3.01	2.55	0.98
Trinity_GG_2614_c0_g1_i9	Fibroblast growth factor receptor	21.86	19.28	6.9	3.77	3.51	1.24	2.17	1.34	0.63	3.93	0.95	1.82	8.02	4.97	4.58	2.56	5.1	4.56	5.93	3.45	4.96	2.25	10.41	6.32	1.97	6.4	5.53
Trinity_GG_38760_c0_g1_i4	Glyceraldehyde-3-phosphate dehydrogenase 2	27.24	9.18	12.45	2.49	1.42	3.59	4.2	4.05	5.32	3.57	5.81	5.48	2.62	2.19	6.98	4.71	2.86	3.68	8.51	20.54	3.71	7.66	5.85	6.68	20.16	11.2	12.17
Trinity_GG_5198_c0_g1_i5	Golgin subfamily A member 4	38.19	16.21	3.97	2.03	0.73	0.81	0.83	1.97	0.84	0.61	3.87	3.69	7.18	21.77	13.97	10.72	1.75	1.93	50.27	47.75	12.72	46.35	8.27	30.82	20.05	78.75	31.54
Trinity_GG_49448_c0_g1_i2	Heme-binding protein 2	99.06	26.1	265.32	2.52	4.12	13.6	8.31	15.85	13.71	34.06	84.93	73.64	66.23	29.49	69.66	32.42	129.91	123.78	25.85	51.15	15.57	31.04	67.7	42.22	254.51	140.37	34.44
Trinity_GG_59870_c0_g1_i5	Laminin subunit gamma-1	8.41	9.23	5.64	1.53	1.37	1.89	3.04	4.38	5.21	4.38	7.53	10.26	10.57	25.07	10.74	10.51	13.24	7.97	9.35	15.31	10.56	9.68	13.27	15.45	15.22	11.86	11.79
Trinity_GG_5254_c0_g1_i6	NPC intracellular cholesterol transporter 2	100.23	117.39	100.54	6.01	4.01	6.67	6.1	6.22	5.37	2.53	0.7	2.71	4.85	4.56	41.22	103.76	21.81	6.62	5.08	11	7.56	31.44	5.86	3.75	6.74	14.39	0.18
Trinity_GG_23129_c0_g1_i1	Protein NLRC5	107.37	37.73	24.39	12.45	12.61	10.73	5.7	8.62	4.84	6.79	5.96	8.32	20.88	17.58	22.93	11.13	12.26	9.4	32.23	24.85	28.3	10.82	31.44	32.2	11.06	24.87	9.8
Trinity_GG_30045_c51_g1_i5	Secretory phospholipase A2 receptor	86.11	61.72	37	19.94	16.36	19.52	21.82	29.59	29.4	35.02	44.31	52.61	53.17	62.25	60.14	54.96	47.84	36.83	39.78	36.94	42.41	60.66	64.23	46.28	30.13	52.41	45.55
Trinity_GG_60796_c0_g1_i1	Smoothelin-like protein 1	0.6	1.86	0.49	0.11	0.5	0.37	0.6	0.59	0.26	0.45	0.15	0.18	0.7	1.06	0.89	0.68	0.8	0.36	0.48	0.62	1.34	1.03	0.7	1.48	0.51	0.95	1.28
Trinity_GG_28187_c0_g1_i8	Tetraspanin-3	21.33	24.4	14.07	4.28	3.62	4.74	3.3	1.95	4.43	10.17	6	10.03	24.25	23.36	13.13	24.21	15.16	9.58	25.69	16.21	18.34	26.81	23.06	15.93	43.92	23.6	9.11
Trinity_GG_35810_c0_g1_i1	Tropomyosin beta chain	37.33	56.57	16.09	9.92	9.38	7.51	7.51	9.45	8.22	10.75	13.03	19.92	26.28	36.98	18.59	28.28	24.69	22.98	20.62	34.39	29.82	51.83	74.94	44.98	34.21	26.76	26.89

## Sheet: 6hr vs 12hr (Up) (mRNA)
Transcriptome ID	Annotation	S0h_12	S0h_13	S0h_17	S6h_1	S6h_2	S6h_3	S12h_1	S12h_2	S12h_3	S18h_1	S18h_2	S18h_3	S1D_2	S1D_3	S1D_6	S2D_1	S2D_5	S2D_6	S3D_1	S3D_3	S3D_4	S6D_4	S6D_5	S6D_6	S8D_1	S8D_3	S8D_4
Trinity_GG_47802_c0_g1_i6	Dynein beta chain, flagellar outer arm	2.9	1.81	4.15	0	0	0	0.11	0.23	0	0	0	0	4.14	2.6	1.37	1.47	3.74	1.34	3.14	1.81	2.12	0.72	4.19	2.83	3.01	2.55	0.98

## Sheet: 6hr vs 12hr (Down) (mRNA)
Transcriptome ID	Annotation	S0h_12	S0h_13	S0h_17	S6h_1	S6h_2	S6h_3	S12h_1	S12h_2	S12h_3	S18h_1	S18h_2	S18h_3	S1D_2	S1D_3	S1D_6	S2D_1	S2D_5	S2D_6	S3D_1	S3D_3	S3D_4	S6D_4	S6D_5	S6D_6	S8D_1	S8D_3	S8D_4
Trinity_GG_52246_c0_g1_i5	14-3-3 protein zeta/delta	17.49	49.24	38.58	0	21.1	0.01	0	0	0.01	2.84	0.25	0	43.57	25.98	33.12	23.74	36.11	19.23	61.44	23.28	36.23	4.38	53.77	51.19	8.52	33.65	0.38
Trinity_GG_25810_c1_g1_i5	CnidEF	9.39	28.44	61.23	87.09	157.04	3.41	4.32	5.12	1.04	10.73	1.26	2.15	57.73	8.99	62.34	12.07	51.26	25.67	17.39	6.39	69.12	41.54	59.19	59.1	7.34	2.54	1.13
Trinity_GG_59183_c0_g1_i5	Early growth response protein 1	0.11	6.51	5.89	5.84	2.19	0.85	0	0	0	0.56	12.19	22.2	0.01	0	4.63	5.93	0.86	0.85	0.06	18.22	0.14	1.6	2.31	0	2.31	8.14	1.22
Trinity_GG_36743_c0_g1_i4	Lactadherin	57.56	32.51	21.01	61.27	58.9	5.29	5.96	1.29	0.95	11.61	6.09	0.92	87.41	116.1	74.76	63.86	32.21	103	45.68	44.81	92.67	24.18	26.04	31.17	45.83	42.78	14.86
Trinity_GG_64500_c0_g1_i16	Protein KHNYN	3.98	5.52	5.72	0.23	6.06	2.95	0	0	0	1.3	0	0	3.55	0	3.14	2.94	6.64	4.33	2.31	3.54	7.37	4.6	3.49	4.13	0	2.76	0
Trinity_GG_37085_c0_g1_i5	Secretory carrier-associated membrane protein 2	2.51	8.29	0.55	10.78	3.78	0	0	0	0	0.95	0	0	9.7	7.88	0	3.54	5.8	2	10.18	4.85	5.94	3.75	4.85	0.15	9.72	9.29	0

## Sheet: 12hr vs 18hr (Up) (mRNA)
Transcriptome ID	Annotation	S0h_12	S0h_13	S0h_17	S6h_1	S6h_2	S6h_3	S12h_1	S12h_2	S12h_3	S18h_1	S18h_2	S18h_3	S1D_2	S1D_3	S1D_6	S2D_1	S2D_5	S2D_6	S3D_1	S3D_3	S3D_4	S6D_4	S6D_5	S6D_6	S8D_1	S8D_3	S8D_4
Trinity_GG_59183_c0_g1_i5	Early growth response protein 1	0.11	6.51	5.89	5.84	2.19	0.85	0	0	0	0.56	12.19	22.2	0.01	0	4.63	5.93	0.86	0.85	0.06	18.22	0.14	1.6	2.31	0	2.31	8.14	1.22

## Sheet: 12hr vs 18hr (Down) (mRNA)
Transcriptome ID	Annotation	S0h_12	S0h_13	S0h_17	S6h_1	S6h_2	S6h_3	S12h_1	S12h_2	S12h_3	S18h_1	S18h_2	S18h_3	S1D_2	S1D_3	S1D_6	S2D_1	S2D_5	S2D_6	S3D_1	S3D_3	S3D_4	S6D_4	S6D_5	S6D_6	S8D_1	S8D_3	S8D_4
Trinity_GG_19412_c0_g1_i2	Integrin alpha-4	2.65	5.67	2.57	3.56	4.99	0.67	3.73	6.27	0	0	0	0	0.01	0	3.48	13.99	4.09	2.28	7.12	8.52	5.39	13.83	5.48	8.85	0	4.56	2.51
Trinity_GG_47802_c0_g1_i6	Dynein beta chain, flagellar outer arm	2.9	1.81	4.15	0	0	0	0.11	0.23	0	0	0	0	4.14	2.6	1.37	1.47	3.74	1.34	3.14	1.81	2.12	0.72	4.19	2.83	3.01	2.55	0.98
Trinity_GG_13051_c0_g1_i1	Transcription factor AP-2-epsilon	0	0	0.18	0	0	0	0	0.45	1.24	1.85	1.36	1.63	0.93	2.56	1.02	0	0	1.05	0	0	0	0	0	0	0	0	0.41

## Sheet: 18hr vs 1d (Up) (mRNA)
Transcriptome ID	Annotation	S0h_12	S0h_13	S0h_17	S6h_1	S6h_2	S6h_3	S12h_1	S12h_2	S12h_3	S18h_1	S18h_2	S18h_3	S1D_2	S1D_3	S1D_6	S2D_1	S2D_5	S2D_6	S3D_1	S3D_3	S3D_4	S6D_4	S6D_5	S6D_6	S8D_1	S8D_3	S8D_4
Trinity_GG_44962_c0_g1_i2	40S ribosomal protein S10	3.5	10.67	49.65	1.2	2.71	18.04	3.91	4.37	4.62	2.38	2.06	0.86	246.43	261.77	80.52	0.93	111.13	1.99	284.39	289.98	73.55	0.65	2.18	65.64	316.38	4.15	20.52
Trinity_GG_55355_c4_g1_i20	Carbonic anhydrase 2	26.09	12	4.33	3.62	0	0	0	4.95	0	0	0	0	14.29	20.23	10.55	40.11	10.44	7.33	47.6	35.37	7.07	50.64	9.54	6.86	14.62	25.19	0
Trinity_GG_270_c1_g2_i1	Cilia- and flagella-associated protein 251	110.55	107.36	12.17	10.44	5.97	7.93	11.82	11.53	9.38	5.99	10.29	6.45	100.55	193.4	22.85	42.21	14.02	6.68	82.22	401.67	26.38	68.73	84.13	99.05	359.48	142.39	114.38
Trinity_GG_47802_c0_g1_i6	Dynein beta chain, flagellar outer arm	2.9	1.81	4.15	0	0	0	0.11	0.23	0	0	0	0	4.14	2.6	1.37	1.47	3.74	1.34	3.14	1.81	2.12	0.72	4.19	2.83	3.01	2.55	0.98
Trinity_GG_53317_c0_g1_i13	Ergothioneine biosynthesis protein 1	20.15	16.44	6.76	2.58	3.58	3.78	3.12	2.36	0.62	4.56	3.27	3.56	50.89	13.72	14.93	15.11	24.93	7.61	28.32	22.76	25.32	12.81	14.53	31.73	55.66	79.04	14.18
Trinity_GG_5198_c0_g1_i4	Golgin subfamily A member 4	18.81	10.44	0.65	0.8	0.11	0	0.65	0	0	0	0	0	1.89	3.97	3.46	1.24	0.85	0.26	5.92	7.12	8.74	21.55	10.59	14.89	1.26	29.72	1.52
Trinity_GG_19412_c0_g1_i2	Integrin alpha-4	2.65	5.67	2.57	3.56	4.99	0.67	3.73	6.27	0	0	0	0	0.01	0	3.48	13.99	4.09	2.28	7.12	8.52	5.39	13.83	5.48	8.85	0	4.56	2.51
Trinity_GG_36743_c0_g1_i4	Lactadherin	57.56	32.51	21.01	61.27	58.9	5.29	5.96	1.29	0.95	11.61	6.09	0.92	87.41	116.1	74.76	63.86	32.21	103	45.68	44.81	92.67	24.18	26.04	31.17	45.83	42.78	14.86
Trinity_GG_40448_c0_g1_i1	RanBP-type and C3HC4-type zinc finger-containing protein 1	3.38	8.08	0	6.23	6.55	6.97	0	0.95	0	0	0	0	9	0	3.35	9	8.39	6.48	7.79	0.46	3.77	10.25	9.69	7.37	4.63	9.34	1.63
Trinity_GG_13051_c0_g1_i1	Transcription factor AP-2-epsilon	0	0	0.18	0	0	0	0	0.45	1.24	1.85	1.36	1.63	0.93	2.56	1.02	0	0	1.05	0	0	0	0	0	0	0	0	0.41

## Sheet: 18hr vs 1d (Down) (mRNA)
Transcriptome ID	Annotation	S0h_12	S0h_13	S0h_17	S6h_1	S6h_2	S6h_3	S12h_1	S12h_2	S12h_3	S18h_1	S18h_2	S18h_3	S1D_2	S1D_3	S1D_6	S2D_1	S2D_5	S2D_6	S3D_1	S3D_3	S3D_4	S6D_4	S6D_5	S6D_6	S8D_1	S8D_3	S8D_4
Trinity_GG_34016_c0_g1_i4	Guanylate-binding protein 7	1.04	1.51	11.71	15.97	6.75	8.12	34.63	26.35	51.62	25.82	53.56	36.93	2.54	1.75	6.64	10.53	5.67	7.32	0.27	1.36	2.83	11.43	1.71	2.77	2.71	1.62	6.17
Trinity_GG_2752_c0_g1_i5	Mitogen-activated protein kinase mpk-1	4.84	3.02	4.14	5.45	5.96	1.75	0.16	2.55	0.06	12.65	2.2	2.06	0	0	0.06	1.92	3.9	3.7	0.29	0	2.79	2.11	2.41	6.7	0.25	1.8	0

## Sheet: 2d vs 3d (Up) (mRNA)
Transcriptome ID	Annotation	S0h_12	S0h_13	S0h_17	S6h_1	S6h_2	S6h_3	S12h_1	S12h_2	S12h_3	S18h_1	S18h_2	S18h_3	S1D_2	S1D_3	S1D_6	S2D_1	S2D_5	S2D_6	S3D_1	S3D_3	S3D_4	S6D_4	S6D_5	S6D_6	S8D_1	S8D_3	S8D_4
Trinity_GG_65440_c32_g1_i4	Calumenin-A	28.26	18.51	7.74	3.54	1.93	3.36	2.68	3.99	4.4	2.44	6.18	5.99	5.51	10.4	11.29	5.05	2.46	4.23	57.2	111.36	6.46	54.96	8.19	26.03	63.93	52.73	22.65
Trinity_GG_19526_c0_g1_i3	Collagen alpha-1(IX) chain	42.02	21.61	17.03	7.82	3.54	9.86	7.31	12.61	11.52	4.96	10.68	12.22	3.01	12.88	14.89	3.88	3.98	5.78	44.37	115.46	5.29	33.64	8.61	28.28	48.87	71.58	34.14
Trinity_GG_21418_c0_g1_i1	Collagen alpha-2(IX) chain	36.38	18.48	15.69	17.55	7.68	22.97	17.11	11.66	22.39	9.61	17.69	20.1	4.01	13.65	12.29	11.11	4.01	9.92	77.08	129.93	9.33	62.5	12.25	34.9	62.09	86.73	74.64
Trinity_GG_35565_c0_g1_i4	Collectin-46	29.3	29.62	11.92	1.52	5.09	3.03	3.89	12.48	0	3.95	0.29	0.79	4.81	25.66	6.24	1.93	1.28	1.8	60.98	147.17	8.6	3.81	6.25	20.24	56.42	68.49	10.72
Trinity_GG_60065_c0_g1_i1	DELTA-alicitoxin-Pse2b	6.92	5.73	2.19	2.43	2.39	3.96	4.45	4.44	4.01	1.4	2.91	3.61	2.35	8.69	2.38	5.13	1.07	1.94	26.18	106.42	6.69	38.03	7.52	29.41	51.87	40.07	34.85
Trinity_GG_1808_c0_g1_i1	Prostatic spermine-binding protein	505.33	311.99	197.27	90.51	39.79	165.13	117.12	199.23	191.59	54.2	124.21	138.13	11.36	103.42	103.3	29.55	19.22	44.11	436.07	951.17	36.01	239.45	34.81	123.2	272.62	553.63	211.04
Trinity_GG_23489_c0_g1_i2	RGM domain family member B	4.3	5.4	3.28	8.34	4.23	3.6	2.91	3.83	3.11	4.29	4.61	6.05	10.2	9.8	7.33	5.57	4.6	5.68	35.48	36.35	10.27	19.19	8.14	15.09	28.88	47.02	22.21
Trinity_GG_50315_c2_g1_i21	Tachykinin-like peptides receptor 86C	27.09	16.47	9.83	6.17	2.68	9.97	6.24	9.44	8.15	3.77	4.96	5.91	2.2	6.2	4.9	3.6	2.07	3.38	46.79	60.97	4.41	23.81	4.5	12.95	21.17	47.69	24.9
Trinity_GG_59905_c0_g1_i1	Vegetative cell wall protein gp1	129.32	62.13	43.33	26.21	12.4	28.27	21.63	29.44	31.97	14.72	28.1	32.73	9.02	54.36	47.05	21.01	12.06	16.91	228.92	308.23	30.84	155.01	43.64	106.03	198.71	254.6	111.13

## Sheet: 2d vs 3d (Down) (mRNA)
Transcriptome ID	Annotation	S0h_12	S0h_13	S0h_17	S6h_1	S6h_2	S6h_3	S12h_1	S12h_2	S12h_3	S18h_1	S18h_2	S18h_3	S1D_2	S1D_3	S1D_6	S2D_1	S2D_5	S2D_6	S3D_1	S3D_3	S3D_4	S6D_4	S6D_5	S6D_6	S8D_1	S8D_3	S8D_4
Trinity_GG_7416_c0_g1_i10	60S ribosomal protein L27	24.26	0.24	19.47	23.03	21.03	51.87	80.14	65.53	78.54	44.14	80.96	62.62	0.31	0	29.39	86.03	14.74	34.7	0	0	0	67.81	0.36	8.23	0	39.67	53.62
Trinity_GG_61707_c1_g1_i1	Cingulin	0	0.28	0	0.03	0	0	0	0	0	0	0.15	0.07	0	0	0	0	0	0	0	0	0	0	0	0	0	0.06	0
Trinity_GG_11672_c0_g2_i15	Eukaryotic translation initiation factor 4 gamma	0.59	0	5.96	5.58	0	21.45	21.99	17.68	30.63	19.95	18.28	11.3	13.1	0	10.37	11.08	5.49	7.16	0	0	0	9.77	0	6.98	0.08	2.47	10.99
Trinity_GG_22871_c0_g1_i8	Fibroblast growth factor receptor 3	2.66	0.88	1.42	0	4.79	2.84	4.18	2.49	2.38	4.48	4.29	3.8	0	1.85	2.91	0	4.46	1.36	0	0	0	0	4.42	2.05	0.01	1.38	4.94
Trinity_GG_58167_c1_g1_i9	La-related protein 6	4.67	0	2.17	20.31	19.44	6.83	19.35	6.41	14.57	8.13	6.89	3.69	0	0	3.12	0.94	0.79	1.19	0	0	0	0	0	0.49	0	2.14	4.01
Trinity_GG_58167_c1_g1_i6	La-related protein 6	0	0	30.16	88.51	2.9	13.84	7.78	22.66	19.62	35.66	12.29	16.49	0	0	9.64	16.67	3.08	10.4	0	0	0	12.82	0	1.16	0	0.73	9.94
Trinity_GG_59789_c1_g1_i8	Voltage-dependent calcium channel subunit alpha-2/delta-3	0.23	0	1.99	3.27	1.47	2.58	5.51	4.17	4.41	2.47	6.26	3.82	0.36	0.08	1.83	0.38	0.47	2.83	0	0	0	0	0	0.67	0.06	4.89	4.82

[truncated: 6 more sheets: 3d vs 6d (Up) (mRNA), 3d vs 6d (Down) (mRNA), 6d vs 8d (Up) (mRNA), 6d vs 8d (Down) (mRNA), 18hr vs 1d (Up) (microRNA), 18hr vs 1d (Down) (microRNA)]
