# Supplementary material for: Genome of the sea anemone Exaiptasia pallida and transcriptome profiles during tentacle regeneration
Source: Front Cell Dev Biol. 2022 Aug 17;10:900321. doi: 10.3389/fcell.2022.900321 (PMC9444052; doi:10.3389/fcell.2022.900321)
Supplement: Supplementary file 2 [file DataSheet2.zip › Table 11.xlsx]

## Sheet: Frizzled
Gene Model ID	S0h_12	S0h_13	S0h_17	S6h_1	S6h_2	S6h_3	S12h_1	S12h_2	S12h_3	S18h_1	S18h_2	S18h_3	S1D_2	S1D_3	S1D_6	S2D_1	S2D_5	S2D_6	S3D_1	S3D_3	S3D_4	S6D_4	S6D_5	S6D_6	S8D_1	S8D_3	S8D_4
Apu_002088-T1	56.5651	66.1896	59.5682	135.123	122.17	111.322	107.977	114.121	116.912	100.697	104.714	109.575	60.095	69.4413	104.445	45.7015	88.1116	59.0053	35.6023	42.0149	68.9598	46.4797	70.9623	72.2579	44.4756	51.4429	60.736
Apu_027444-T1	14.4659	19.4755	21.0045	37.3541	32.4722	31.556	36.1254	35.9817	35.3351	38.689	38.4839	36.7011	23.4263	33.7755	50.1329	17.1964	38.2396	26.2381	10.837	26.7794	41.3335	14.9426	24.9301	32.3229	19.3082	25.6813	20.5677
Apu_027442-T1	64.3807	64.4972	89.1462	43.6165	33.2227	16.1457	28.8491	23.6557	26.0375	22.2025	24.6115	27.4916	34.665	51.4842	82.9774	33.2829	63.0838	43.3302	48.7982	123.976	90.3325	51.0727	46.5837	72.2218	119.667	105.339	55.5388
Apu_019969-T1	28.1304	41.1026	31.387	43.4325	33.922	34.5297	33.8407	32.7617	36.9542	39.1967	41.3518	41.2469	40.0416	32.1939	42.332	27.812	47.4333	37.4432	31.53	28.3554	38.9341	39.0191	40.8329	42.5775	28.525	29.594	36.976
Apu_029470-T1	2.87497	9.41318	4.75346	13.0111	14.5172	16.2694	9.6998	11.0078	11.2795	14.0125	13.3783	16.7561	12.9754	9.08463	8.036	7.11703	24.2578	18.5663	6.38737	3.07485	14.8607	10.4214	13.1411	15.0387	5.52432	2.21557	5.54862
Apu_001179-T1	81.4472	87.2406	81.0283	105.297	102.44	78.0923	38.7622	38.0809	38.4462	53.111	63.3662	56.2002	69.283	86.5118	113.998	75.6279	95.5408	102.484	38.7649	51.5264	105.046	54.4393	99.0988	87.5784	82.48	54.5395	56.703
Apu_001357-T1	5.37893	9.06792	4.22271	7.13922	3.27569	3.69563	5.40056	4.13155	3.85649	7.02857	5.28499	6.1921	8.53172	3.85027	4.53362	4.96617	5.33989	4.67695	6.10332	5.13713	6.46403	11.7769	3.8995	7.21456	6.06593	10.0382	6.69256
Apu_011173-T1	2.46657	3.86122	1.66975	1.4181	0.814828	1.57898	1.47589	0.946633	2.00075	1.36093	2.80191	3.01788	1.31134	3.48195	3.24884	1.07135	1.41724	3.14742	1.14802	5.15097	3.18218	0.874632	2.14712	3.37859	2.97	3.9249	3.50844
Apu_011185-T1	1.76579	3.71031	1.97869	2.67227	1.78628	0.944536	1.52454	1.49583	1.40957	1.76521	2.20693	2.20612	1.90161	4.18803	3.01546	2.90446	2.48597	1.85124	1.85216	6.35667	3.02066	3.02418	3.0297	3.04059	2.28499	3.66845	3.88549
Apu_001135-T1	57.5811	32.0165	68.6979	47.3613	36.5163	38.4843	82.1442	72.6233	83.0449	48.7131	67.7358	47.4476	28.5905	48.3921	66.4924	40.689	46.282	32.3016	36.1039	59.0746	47.2494	25.8271	39.4036	58.2595	62.9522	70.8938	96.7461
Apu_001136-T1	54.5843	22.0586	32.364	30.3017	27.5749	22.4721	38.6648	34.2381	33.491	20.9213	30.185	20.9374	20.9454	27.632	34.4448	17.3188	24.3309	13.4758	20.2749	34.5899	27.4712	15.019	27.5712	28.9491	22.8699	36.4466	38.9341
Apu_001137-T1	14.5601	27.0013	16.2439	11.915	15.1271	12.4738	14.9425	11.9321	9.68844	15.5893	11.944	9.97901	24.4657	13.805	24.0395	16.6107	24.7526	13.3284	11.6845	19.31	18.469	16.5757	20.9582	21.7357	11.9982	38.9406	22.7931
Apu_011170-T1	4.14399	12.2102	7.56029	5.9206	5.04333	5.00845	6.81016	4.79794	6.79329	6.49988	7.1986	8.73862	9.85982	8.24436	8.82788	9.40036	9.88802	9.34103	9.30726	9.8952	8.39939	11.9667	11.001	10.7531	6.59698	12.2065	9.60998
Apu_011182-T1	4.3346	13.0257	8.15968	5.83525	5.25507	5.4839	7.23323	5.21001	6.54432	6.8597	7.48541	8.96689	10.6513	8.53033	9.2348	9.67642	10.2989	9.96066	9.96189	10.4891	8.93041	12.2916	11.8488	11.5714	7.12372	12.6245	10.1693
Apu_017935-T1	1.36399	6.44169	2.36062	6.38713	2.45006	3.12959	3.94161	4.58415	7.18994	3.07484	4.25171	8.17146	6.2336	11.6199	0.918306	12.2507	3.65961	5.35523	1.80279	6.94559	3.8374	21.5814	2.61728	4.557	6.96873	3.83969	6.65679
Apu_011172-T1	8.63164	13.0442	5.28055	2.45086	2.09031	2.14316	3.15307	2.59482	2.92361	2.89088	4.31502	5.47041	6.14724	4.78083	10.4603	4.03923	9.90151	5.55218	6.02857	7.74297	9.70731	4.33541	13.9908	14.1539	8.83442	11.2519	6.08694
Apu_011184-T1	6.23456	12.0666	10.7079	3.50168	2.31513	4.3149	3.10517	6.45494	5.74798	5.09142	7.79453	7.24836	5.9136	8.19325	11.9292	7.67485	10.1481	7.21824	6.1677	10.4656	6.95632	13.9779	10.0832	11.4092	8.63582	9.02472	12.3524
Apu_008004-T1	67.5427	69.6845	75.6681	46.5377	48.9606	35.2341	42.3271	39.982	50.7022	44.9597	40.7069	57.28	31.5944	34.4123	56.2291	20.0389	48.0761	54.2861	14.8065	30.8374	45.1127	27.5795	36.2408	58.5232	48.9199	28.6289	51.6787
Apu_011183-T1	2.96527	8.21519	4.86664	1.602	1.44473	1.59283	2.99061	2.76962	1.57336	1.99613	3.25318	3.69006	6.10237	4.95735	5.63277	5.11929	6.92653	4.8049	7.01938	5.99254	6.36049	7.01764	7.08917	9.12958	5.51651	6.74719	8.36744
Apu_011171-T1	2.47849	9.81481	2.63829	1.87296	1.10234	1.20564	1.88477	2.50339	0.948045	1.72888	1.95765	2.1495	5.2188	3.30787	5.12398	3.32738	5.92942	3.97263	7.46955	3.82212	7.15586	4.53633	7.1151	7.88394	3.83267	7.09729	5.92514

## Sheet: LRP
Gene Model ID	S0h_12	S0h_13	S0h_17	S6h_1	S6h_2	S6h_3	S12h_1	S12h_2	S12h_3	S18h_1	S18h_2	S18h_3	S1D_2	S1D_3	S1D_6	S2D_1	S2D_5	S2D_6	S3D_1	S3D_3	S3D_4	S6D_4	S6D_5	S6D_6	S8D_1	S8D_3	S8D_4
Apu_005178-T1	10.1215	20.1687	28.8607	10.2541	17.6013	13.9205	21.8825	20.9981	26.5623	29.4774	32.6992	35.787	14.1351	28.9131	26.8597	35.4914	35.9729	23.2243	7.3208	21.7848	25.0376	27.1095	19.7817	19.9355	17.1649	16.5876	9.64087
Apu_005181-T1	8.38394	9.62731	1.67891	0.819912	1.52163	0.543298	0.262381	2.36855	2.19074	2.12204	2.83851	2.63489	4.49661	1.70423	1.93307	0.936017	4.78885	2.29078	0.879611	2.67218	3.31256	3.66773	11.07	9.59635	1.25871	2.80383	4.03558
Apu_005167-T1	5.41233	13.9096	14.7064	11.1511	28.0637	8.23738	20.7717	14.1463	12.0717	15.9365	16.9983	12.5217	11.7402	7.68886	12.8804	9.35088	29.1043	10.8042	2.85748	5.61559	14.2692	8.69197	18.0757	13.1264	3.66555	9.90113	4.30438
Apu_023452-T1	3.87397	12.3161	9.70822	6.18993	21.7668	3.775	9.41029	5.47921	1.20278	7.12526	1.63836	2.91128	8.31773	5.68423	5.63399	3.09128	23.6662	7.80976	1.50697	3.35011	15.8214	2.13276	13.3492	10.6794	4.14568	11.953	2.63228
Apu_002895-T1	1.05749	2.15493	1.53147	0.944072	2.18963	0.814197	2.57264	3.94029	2.93831	1.68809	2.32192	3.01723	1.77499	0.735422	2.09362	0.744157	2.38608	1.10935	0.708051	1.97706	1.15881	1.67757	1.64204	3.5932	1.52664	1.23726	2.25336
Apu_006443-T1	34.3533	27.5107	65.4691	79.6091	62.9192	66.8558	44.2551	36.519	32.1655	34.469	69.3637	32.3322	28.2628	48.0516	121.418	24.2193	81.7859	81.2226	23.6621	61.5835	100.115	21.3938	30.8641	48.1216	33.0432	81.9577	39.8693
Apu_023444-T1	17.0216	15.6876	22.7523	15.9315	26.2409	8.62395	19.1028	13.1648	19.4718	17.031	10.6452	10.3789	10.3414	9.39101	14.5878	7.80261	25.751	11.8455	4.90226	9.91389	16.9651	14.793	19.3423	16.7388	7.76295	11.7891	10.4553
Apu_023428-T1	12.494	14.0933	19.1364	20.9118	26.0047	9.17377	28.3805	15.6436	17.9322	12.3741	15.3995	12.5304	6.95249	4.73583	12.653	7.02847	18.7008	9.5192	2.52427	8.00092	11.8556	11.998	10.6816	14.8223	6.06033	11.393	10.711
Apu_007150-T1	13.042	16.0761	17.205	28.5404	32.5562	16.9672	26.7787	29.598	31.324	24.825	19.3548	21.5859	13.5249	11.6161	14.8145	5.67955	22.2826	11.738	5.02445	7.86881	18.0842	7.85279	17.3079	18.1746	4.5725	9.73708	8.52513
Apu_024025-T1	37.2392	52.6838	52.4165	35.7953	60.4656	31.8011	45.2762	38.062	40.4017	46.0823	53.1571	45.0774	37.5336	30.4077	50.0446	22.8618	62.9346	48.0367	23.4311	36.0702	58.9227	20.8816	42.4879	45.5992	42.9528	83.5742	42.6656

## Sheet: Wnt
Gene Model ID	S0h_12	S0h_13	S0h_17	S6h_1	S6h_2	S6h_3	S12h_1	S12h_2	S12h_3	S18h_1	S18h_2	S18h_3	S1D_2	S1D_3	S1D_6	S2D_1	S2D_5	S2D_6	S3D_1	S3D_3	S3D_4	S6D_4	S6D_5	S6D_6	S8D_1	S8D_3	S8D_4
Apu_002647-T1	21.5058	25.7391	27.9057	32.6068	13.9921	24.5113	19.7719	20.5163	25.4994	16.923	27.2916	18.8831	5.63973	31.9901	20.7072	28.0445	11.0128	14.09	7.04459	7.3276	11.7022	9.70932	10.4465	16.8242	8.28	2.66788	16.8327
Apu_008305-T1	12.3144	11.9849	15.0669	6.16023	1.68148	4.34912	10.101	14.0083	14.9122	13.6734	22.2893	27.1679	6.18272	9.15681	19.1801	12.0892	9.80111	5.24893	1.9229	3.49537	9.79513	4.05776	9.58207	10.4771	4.32639	2.62512	7.46112
Apu_002572-T1	2.40022	7.59464	7.32428	13.069	8.43936	19.2877	16.3835	16.7562	16.0912	12.4606	25.7529	21.5091	6.5386	12.8715	5.12	9.60185	20.4079	17.2801	6.26773	2.25649	9.47067	6.99628	7.20329	6.1512	4.37745	2.05105	4.3883
Apu_026399-T1	4.31144	7.32249	5.23175	7.56916	8.96739	9.45835	8.12287	5.20201	2.61792	9.19999	6.3891	3.46319	7.06823	10.8559	4.57854	2.82261	19.0886	14.1159	7.54548	1.86863	14.1482	1.90629	7.67559	7.41971	2.14897	2.49259	1.37803
Apu_012123-T1	17.854	16.0776	21.072	67.9737	70.8753	55.6122	33.4544	53.7056	48.4836	42.2158	50.1642	59.9428	19.8313	21.7048	19.477	17.0444	42.0991	23.4455	7.08768	11.754	15.1828	12.0656	20.7812	15.1226	11.9429	9.16777	11.9381
Apu_005050-T1	0.692219	2.30728	0.52096	1.51369	1.7397	2.53366	0.710698	1.62867	1.43726	1.7799	1.91126	2.10234	3.19173	2.2586	0.378176	1.26379	2.30558	1.66888	2.47065	0.144243	2.38061	1.92396	2.1031	2.74943	0.76805	0.303486	0.386629
Apu_005052-T1	0.597051	0.593335	0.343962	0.281573	0	0	0.062241	0	0	0	0.190316	0.269116	0.424384	0.546615	0	0.338419	0.223409	0.527487	0.759586	0.141955	0.325466	0.871887	0	0.206416	1.31681	0.200951	0.549953
Apu_005053-T1	1.98428	12.7323	9.58632	11.5553	11.1927	12.1417	13.8833	10.8097	10.6519	13.3812	15.6158	13.5812	13.0306	16.028	18.2067	10.3153	19.5136	11.0357	9.57666	9.31013	15.689	10.92	15.2813	17.0819	13.444	9.82457	10.6946
Apu_012466-T1	0	0.044859	0.046217	5.05868	5.18376	4.82702	7.45968	7.29565	5.48243	4.81665	5.93929	4.3709	1.61318	2.9356	3.7533	0.657887	1.98279	1.03615	0.130661	0.302927	0.637104	0.16008	0.253383	0.30844	0.033129	0.055247	0
Apu_012143-T1	157.068	220.24	207.485	69.2399	40.9429	81.1446	67.8814	80.262	83.9168	94.8233	147.865	146.99	144.087	235.428	308.646	283.719	223.653	147.272	121.014	171.873	244.118	133.323	254.749	244.292	118.334	136.565	211.288
Apu_002900-T1	7.93882	11.3325	10.5209	7.30523	4.708	10.467	4.40257	6.50433	7.43932	7.16283	11.2019	11.7561	9.91049	11.8225	12.7586	6.92753	12.1761	10.9092	6.73448	9.15606	21.6119	11.7366	17.2537	17.8305	12.9606	12.9509	9.88386
Apu_002291-T1	20.0616	27.0551	20.4518	183.275	136.855	108.692	143.667	177.361	157.978	122.053	118.983	133.103	55.4787	73.7277	69.5032	32.8973	51.1145	33.0852	60.3986	97.13	42.5594	60.8284	52.5973	56.9437	57.0223	83.0173	61.4762
Apu_012142-T1	11.256	15.941	15.3685	47.025	72.1934	34.1156	21.7325	21.7269	21.5965	24.0794	24.7017	22.3892	15.3836	18.0504	23.2777	19.104	29.0671	25.2552	6.40902	7.19313	22.1857	6.98455	18.2799	16.8362	7.30836	5.79384	12.2845
Apu_002902-T1	13.3507	22.3145	16.6492	8.75706	5.49071	9.38846	8.03743	8.2303	8.87614	9.7912	21.4353	23.9673	21.0878	21.9519	26.9139	12.452	28.4452	22.7861	18.0779	24.4428	18.883	20.6958	28.9774	30.9227	21.8535	25.87	16.86
Apu_028768-T1	29.2624	40.8644	38.9913	27.758	29.0319	31.1007	13.8808	18.9037	16.054	22.2459	26.731	18.1575	17.4012	31.3352	72.7038	9.57876	50.8844	33.6231	8.00108	41.9604	58.8573	9.86123	26.3766	45.1921	22.2417	23.6598	12.3964
Apu_015122-T1	16.0309	18.207	25.0626	20.1177	14.9671	21.7104	6.41391	15.7952	10.5958	18.4645	19.053	16.8121	10.3206	26.7753	43.2487	3.61154	27.7625	22.8358	6.02383	26.2279	30.8761	2.26629	14.7948	25.1565	12.8033	11.4692	10.9827
Apu_026731-T1	43.0696	32.6844	24.6629	88.9345	70.3777	63.0805	32.246	24.8927	25.4306	25.2251	41.5675	26.7483	26.9565	45.383	76.6212	9.43855	45.0245	35.5818	11.821	34.8461	38.7706	8.85892	20.5897	32.1844	21.6435	18.1958	14.1043

## Sheet: Other Wnt pathway components
Gene Model ID	S0h_12	S0h_13	S0h_17	S6h_1	S6h_2	S6h_3	S12h_1	S12h_2	S12h_3	S18h_1	S18h_2	S18h_3	S1D_2	S1D_3	S1D_6	S2D_1	S2D_5	S2D_6	S3D_1	S3D_3	S3D_4	S6D_4	S6D_5	S6D_6	S8D_1	S8D_3	S8D_4
Apu_022757-T1	46.4182	33.5139	38.4433	59.2703	45.9814	37.1592	40.925	40.7505	41.3407	39.5802	47.0497	38.0665	33.3396	51.5944	44.8537	34.6949	44.5893	31.3092	34.8484	31.5384	41.1511	33.3268	43.6439	42.5878	27.4189	39.2266	41.7364
Apu_029576-T1	50.5268	67.8222	67.6238	111.556	78.2371	66.3042	62.0708	63.158	78.1681	77.6481	111.794	103.048	63.6773	80.8015	85.3543	78.9196	113.89	81.1663	66.2211	48.6469	72.0911	55.3133	90.2645	79.9432	41.2505	51.2342	75.4879
Apu_001148-T1	160.596	172.2	211.411	522.341	440.488	411.367	425.497	396.582	414.976	364.515	350.253	318.069	246.73	244.68	297.918	216.077	321.804	246.671	154.603	174.342	256.103	161.982	251.853	281.002	127.532	179.937	202.888
Apu_008679-T1	49.5917	54.1329	43.573	135.73	106.596	98.4517	94.1994	93.9421	95.9381	84.5455	81.1274	81.6164	57.4357	49.4171	60.5283	40.476	74.6166	48.7891	23.9044	27.8412	55.8908	37.9799	52.0886	58.2857	24.7793	35.51	41.6088
Apu_000546-T1	56.0465	41.0455	56.5117	84.8716	91.1438	51.6467	58.1752	63.8946	53.8381	53.4757	61.8658	57.9972	49.5848	50.1081	63.1328	47.0126	62.7997	52.8111	51.4928	46.5312	63.0194	60.0891	53.0074	68.2243	42.1755	63.1464	58.1913
Apu_005289-T1	8.3026	7.10496	9.19861	9.60601	12.4414	12.234	11.0149	11.9786	12.8831	10.4866	11.561	10.4318	5.48701	3.79086	10.4933	2.79073	7.01333	6.24181	2.17026	1.92946	7.99668	3.42892	4.87923	6.84497	3.25767	3.35817	5.666
Apu_004281-T1	88.3659	60.0366	83.303	364.334	299.769	196.421	191.372	148.133	214.141	150.381	118.947	143.948	94.1178	77.0439	106.688	66.5057	137.97	107.626	41.191	42.9233	80.6323	41.9031	81.0583	70.127	35.5494	48.9459	66.6955
