# Supplementary material for: Genome of the sea anemone Exaiptasia pallida and transcriptome profiles during tentacle regeneration
Source: Front Cell Dev Biol. 2022 Aug 17;10:900321. doi: 10.3389/fcell.2022.900321 (PMC9444052; doi:10.3389/fcell.2022.900321)
Supplement: Supplementary file 2 [file DataSheet2.zip › Table 12.XLSX]

## Sheet: Expression
Gene	Transcriptome ID	Gene Model ID	S0h	S6h	S12h	S18h	S1D	S2D	S3D	S6D	S8D
HoxA	Trinity_GG_40182_c0_g1	Apu_001473	22.4074	13.1679	15.9866	17.2094	13.8115	20.0504	17.4004	17.9008	25.6541
HoxB	Trinity_GG_13227_c0_g1	Apu_002502	13.181	28.1932	22.1362	21.9557	14.9866	19.2433	10.9671	17.2079	10.1675
HoxC	Trinity_GG_39961_c0_g1	Apu_002504	18.1161	26.0599	38.9769	45.3783	53.9381	45.1572	31.3641	40.3383	26.9523
HoxD	Trinity_GG_39961_c0_g1	Apu_002505	17.2496	22.8725	26.8183	34.5075	38.4943	33.8691	22.0507	24.834	20.4092
HoxE	Trinity_GG_39989_c0_g1	Apu_002503	0.653157	4.78375	2.3886	1.63709	1.0731	1.87434	0.957721	1.34589	0.754195
HoxF	Trinity_GG_54811_c0_g1	Apu_025228	8.00121	5.83684	6.68331	6.59826	7.37157	6.55553	8.45633	7.30871	7.5714
MoxA	Trinity_GG_42253_c20_g1	Apu_002422	14.7971	37.6197	61.551	77.2571	62.4289	60.4966	36.1311	48.7648	34.2639
MoxB	Trinity_GG_13825_c0_g1	Apu_002426	6.1933	29.0396	44.3425	47.9488	34.2709	37.4391	17.0466	24.8417	12.0034
MoxC	Trinity_GG_42253_c45_g1	Apu_002424	27.5446	58.9354	63.5454	92.1459	69.9036	77.968	54.4719	64.9788	51.3471
Mnx	Trinity_GG_40003_c3_g1	Apu_002477	1.41618	2.91004	2.36186	3.45375	1.83951	3.18022	2.95398	4.32706	2.19973
Rough	Trinity_GG_40003_c12_g1	Apu_002478	2.4913	2.49171	2.07126	1.82672	1.5347	1.94846	2.73996	2.28884	2.90688
Evx	Trinity_GG_13361_c1_g1	Apu_002646	2.55545	0.777993	0.994622	1.24102	2.03846	1.4379	2.04135	2.65998	2.8493
Gbx	Trinity_GG_12474_c0_g1	Apu_002840	23.7687	45.5139	43.3382	49.1497	53.5752	51.6511	33.9742	49.4681	27.2657
Cdx	Trinity_GG_47678_c0_g1	Apu_011861	4.36281	4.74734	5.81967	7.70059	10.8367	7.17054	6.68136	5.898	7.20478
Cdx	Trinity_GG_21799_c0_g1	Apu_011856	11.4274	10.2115	18.3107	20.9609	26.001	14.4847	16.2739	16.6415	15.8714
Gsx	Trinity_GG_21788_c0_g1	Apu_011862	26.8914	4.49402	6.0277	6.9207	7.65764	7.12717	19.1675	9.91563	19.1949
