# Supplementary material for: Genome of the sea anemone Exaiptasia pallida and transcriptome profiles during tentacle regeneration
Source: Front Cell Dev Biol. 2022 Aug 17;10:900321. doi: 10.3389/fcell.2022.900321 (PMC9444052; doi:10.3389/fcell.2022.900321)
Supplement: Supplementary file 2 [file DataSheet2.zip › Table 13.XLSX]

## Sheet: Sheet1
Gene	Transcriptome ID	Gene Model ID	0h	6h	12h	18h	1D	2D	3D	6D	8D
PRGamide	Trinity_GG_48041_c2_g1	Apu_014060	56.4043	60.21	48.5533	28.473	31.9347	24.2283	40.883	29.205	43.4313
GLWamide	Trinity_GG_14203_c0_g1	Apu_002579	385.905	615.243	352.991	312.14	287.972	358.946	270.157	177.526	175.611
HIRamide	Trinity_GG_34587_c1_g1	Apu_022822	43.42	178.264	85.49	97.9477	32.734	106.391	30.6607	35.0327	16.705
RFamide	Trinity_GG_30402_c0_g2	/	126.478	67.0983	64.218	45.2643	57.9273	28.728	72.164	30.2777	56.2363
