# Supplementary material for: Genome of the sea anemone Exaiptasia pallida and transcriptome profiles during tentacle regeneration
Source: Front Cell Dev Biol. 2022 Aug 17;10:900321. doi: 10.3389/fcell.2022.900321 (PMC9444052; doi:10.3389/fcell.2022.900321)
Supplement: Supplementary file 2 [file DataSheet2.zip › Table 14.XLSX]

## Sheet: Sheet1
Gene	Abbr.	Hi-C Gene Model	Hi-C GG Transcriptome	Hi-C Genome	Sequence	S0h	S6h	S12h	S18h	S1D	S2D	S3D	S6D	S8D
acetyl-CoA acetyltransferase (mitochondrial)	ACAT1a	Apu_020210-T1	Trinity_GG_30768_c0_g1	Scaffold_5:4766868-4783471:+	MAATLRLMNFSRNHLYCGLRKYSSKGFHPQLHEVVIVSAARTAVGSFRSSLVNIPATKLGSIAIKNAVERAGISPEEVKEVYMGNVCTAGQGQAPTRQAALGAGVPISTPCTTINKVCASGMKSIMMAAQSLQCGSQDVMVAGGMESMSNVPFLVSREAPTYGGHLMEDAIVKDGLWDVYNQIHMGSCAENTASKYNITREEQDEYAVSSYKRSAAAWDVSTVWHLAK	48.8892	36.1841	54.4734	54.21	55.7384	52.7533	46.4052	48.1705	49.535
acetyl-CoA acetyltransferase (mitochondrial)	ACAT1b	Apu_020213-T1	Trinity_GG_30768_c0_g1	Scaffold_5:4781870-4785557:+	MREGVPISTPCTTINKVCASGMKSIMMAAQSLQCGSQDVMVAGGMESMSNVPFLVSREAPTYGGHLMEDAIVKDGLWDVYNQIHMGSCAENTASKYNITREEQDEYAVSSYKRSAAAWDAGKFKNEVVPVNIPQKKGKPDVIFQEDEEFRKVNFDKLSSLRTVFKKDNGTVTAGNASTLNDGAAALVLMTREAAERLNVEPLASIIGFADASVAPIDFPIAPAAAMPKLLKQTHLKKEDISMWEINEAFSAVALANIKSSELDEI	41.3415	30.9482	47.1843	54.492	51.0367	47.8156	44.1155	45.1323	39.5906
acetyl-CoA acetyltransferase (cytosolic)	ACAT2	Apu_020541-T1	Trinity_GG_2661_c0_g1	Scaffold_5:7625391-7627867:-	MASAGQNSQRYSDSDVVIVAAVRTPVGSHNGDLSSLKAHELGTVVIKEVLARSGVPPSDVAEVILGQVCTAGQGQNPARQAAMHAGIPAPVPAYGVNMLCGSGLKAVALGYQAITTGDSSIVIAGGQESMSQAPHCCHMRTPVKFGDVTMIDTMMKDGLMDAFNNYHMGITAENVAKQWGISRQLQDQFALSSQKKTEIAQKAGYFKDEIVKVEVKSRRATTEVTTDQFPRHGTTIEALSKLKPCFLQDGTGSVTAGNASGINDGAAAVVLMSFAEAQSRGLCPLARIVTWAQAGVDPSIMGTGPIPATRKALNKAGWSSEDVDLFELNEAFASQSCAVVKDLKLNVTKVNITGGAIALGHPIGASGCRILVTLLHNLKRTGKRRGVAALCVGGGMGVA…	3.87452	2.39364	4.50199	5.11642	6.27597	6.17788	6.87328	7.43604	10.4163
hydroxymethylglutaryl-CoA synthase 1	HMGCS1a	/	Trinity_GG_18862_c19_g1	Scaffold_12:9774710-9777366:-	MASNNCNSSNHWPEDVGILALEVYFPKTFVSQEKLEEYDGVSKGKYTIGLGQRKMGFCGDREDINSLALTVVHNLLERNSIDPKTIGRLEVGTETLIDKSKSVKTVLMQLFEESGNSEIEGVDTTNACYGGTQALFNALAWVESSSWDGRLAIVVAADIAVYAAGNARSSGGAGAVAMLIGPNAPIAIERGLRAVHMQHAYDFYKPNMSSEYPVVDGKLSIKCYFTAIDHCYSRYKDKLNKKEGKISSLNDIDYMAFHTPFCKIVQKSLARMVLADFLAETNPEQNFNGYASLLEYRGLTLNETLENESVAKDIERASVKASQDIFNAKALLSLNIARDVGNMYTPSLYSGLVSLLYSIPASDLAGKRIGMYSYGSGLASAMYSLRVSMDTSPGSPLDA…
hydroxymethylglutaryl-CoA synthase 2	HMGCS1b	/	Trinity_GG_47001_c3_g1	Scaffold_12:9767795-9769450:+	SSSWDGRLSMVVAADIAVYAAGNARSSGGAGAVAMLIGPNAPIAVERGLRAVHMQHAYDFYKPNMSSEYPVVDGKLSIKCYFTAIDHCYSRYKDKLNKKEGKISSLNDIDYMAFHTPFCKIVQKSLARMVLADFLAETNPEQNSNGYASLLEYRGLTLNETLENESVAKDIERASVKASQDIFNAKALPSLNIARDVGNMYTPSLYSGLVSLLYSIPASDLAGKRIGMYSYGSGLASAMYSLRVSMDTSYGSPLDVLLTSVQDIPARLAARTEVSPEDFVKTLEVREQAYHSSPYTPSCSLESLFKGTYYLNNIDKMYRRSYSRMNEDY
hydroxymethylglutaryl-CoA reductase	HMGCR	Apu_027322-T1	Trinity_GG_38452_c1_g1	Scaffold_9:7296323-7303288:+	MERGSLSRPFYVHGYLCASHPVEVLLLCITGTVCLLTLNIYDATHASEGSVVSSPADKIALPTNIHVHISATSYFLALLCLYLQCKKLIHGGISVLLGVVGIFLVFSFTVYTSVVGNIFGGEFAVLREALPFFCLLSDFVTVGDLAKFALSASSYEEAYSKIAQGVATLGPSVTLNTLVGALVIGVGSLSGVGGLETASYFGCLALLSHYIMFMTFLPACLSLFLEMCFRGQSQPSWLIEPSSNLMVVEQEHIANPLLQHVKVIMSAGLMFVHAHSWLMVKPTATLETQTHTQANDKLSRFLAVNAEEVLAFVLAVLVAARYMYLEKDKADNLLEVKERKEKTAATQIETTTSNGKDSITITDNAESRGSSVASISTSEKSFKVKDHKEKTVTTQIYTT…	40.5497	48.4978	34.8862	28.952	24.0146	28.5561	22.786	25.3217	21.4214
mevalonate kinase	MVK	Apu_014118-T1	Trinity_GG_47806_c0_g1	Scaffold_2:23600115-23603725:+	MRVKNVVVSAPGKVILHGEHAVVYGKPAISASIGLRTTVSLSPSQTYITLHLKNLNKEIKWKTEELQRLLPIVNHDQKCLTPLPVSSSCLEGIDRLLTNEDGDSVVDAVRVFLFYVANVLHDNHRILPVEVSVSSNLPIGAGLGSSASYSVSLIAAMLTAQGFITPLSLDAVPSSEKRPRYSMTNHYQDGNKSQFSSETLDVICAWAFEGEKLMHGKPSGIDNSIGTYGGAIQFLNGTITHLESFPSLSILLIDTRIPRSTKSMVSGLAERYRVYPTIYGPLFDAMSGVTSEALKILASINDATGTSSVKESCFSKLEELIDINQNLLHIIGVSHAVLDQVCQTTLKYDLHSKLTGAGGGGCAFTLLNKETSDEDIVKVCEDLKKQGFLVWKTSLGGSG…	40.6135	22.2814	17.6339	17.6778	23.6676	29.0335	26.86	34.3945	31.7489
phosphomevalonate kinase	PMVK	Apu_018174-T1	Trinity_GG_29441_c0_g1	Scaffold_4:2824221-2824835:+	MSDQGEQVLKSTPNVVCIFSGKRKSGKDFIVEKLKNLIGEHQCEILRLSAPLKQEYARIHGLDFKKLLDASSYKEKYRRDMITWGEDKRNEDPSYFCDLAAKQSYTADTTGNPVTKPIWFISDARRVSDIQYFKTHYPNVLHVRIEASLSTRKARGWIFTAGVDDAESECGLDKETFDFVVKNNDDDENELIETLKILCNKIKCS	4.88747	4.43834	3.7432	3.58119	2.81178	4.80709	3.63655	4.44837	4.45836
diphosphomevalonate decarboxylase	DPMD	Apu_016022-T1	Trinity_GG_23410_c0_g1	Scaffold_3:4303189-4307774:-	MRYIALTANMADDEEPRKRRRIVNKSCYRLAARAPINIAVVKYWGKRDEKLILPLNSSLSVTLNWEELCTTTTVVAGVDFPRDSLWINDREQPIADSPRIQNCLTLIRNKCRKEAPERWEDLKDCHLYIASKNNFPTAAGLASSASGHACLVFLLAKLYHLDGELSGIARQGSGSACRSMYGGFVAWLKGESDDGHDSIAKQIRSDEHWKSLRILVLVVNDQKKSTPSTVGMKRSVETSDLLQLRAKHCVDQRMKVMEQAILDKDFETFAKLTMKESNQLHAVCQDTYPPIEPPYINSISHSIIQLVTAFNQHYGTNKVAYTFDAGPNAVLFLQENNVASFLSWVNWAFPPDDPHSFIKGIPISPIPDLSTNLIESIGLNPLPCSIKYIISTKVGCGPS…	9.52668	7.17079	9.26147	7.90198	6.34952	7.83195	5.60668	7.62616	7.11348
isopentenyl-diphosphate Delta-isomerase	IPPI	/	Trinity_GG_45162_c0_g1	Scaffold_13:4606190-4606957:+	MNHLVPLRHIRCSLFKQSVLFSLRNIKKFRQFTMANEENLDQTQVKLLQEKCILVDENDKVLGSATKKDCHLNKNIIESGLLHRAFSVFLFNTENKLLLQQRADTKITFPGCFTNTCCSHPLFTENELEDKGFIGVRRAAQRRLEYELGIKPSEIPLDQIRFLTRIHYKATSNDKWGEHEIDYCLVVHKDVTLDPNLNEVQKWDYVTPVELKKLLSEAENRESGLRVTPWFKLIAQRYLFEWWENLSDLKAFEDYNTIHRM
farnesyl diphosphate synthase	FPPS	Apu_010201-T1...Apu_017676-T1	Trinity_GG_37137_c12_g1...Trinity_GG_39184_c0_g1	Scaffold_16:798613-799745:+...Scaffold_3999:183-837:+	MGWLYVLEYNVPGGKRNRGLSVIGSIRHLLNEEDVTEDVINIAILLGWCVEWFQAFFLVADDIMDQSLTRRGQPCWYKKPDVGLIAVNDCIMMEQTVFDLLKKHIRHKDYYLDVVELFHEVAYLTSLGQSMDLITKPGKAFENFTLDRYSIKLFDMLSFPVMLLLLLLFLLLFFLVHQVFLIQAGITDKETHENAKTILLEMGEFFQIQDDFLDAFGDPAITGKVGTDIEENKCTWLIVKALEKATPQQLSVIKENYGINDEEASSKVKAIYKELNLEKVFRDYEETSHERIIQLILEKSQKIPKAVFLEFVQKIYKRKK	11.0407	8.92978	12.153	12.4868	14.2328	11.7801	13.3778	16.1038	13.9763
protein farnesyltransferase subunit beta	FNTB	Apu_000994-T1	Trinity_GG_40685_c0_g1	Scaffold_1:6906253-6907458:+	MAALHFNKCLDELRFKDDRLTTVTSEEQQKVEQRVSVNYKSYLEVLDLDPEFPLYRTKHLNYLRRGLRHLSDSYECLDASRPWLCYWILHSLELLDEHVPPQVSADVVDFLRRCQDPKGGFGGGPGQVPHLAPTYAAVCALSILGTKDAYDVIDRPGLQKFLQRCRTAEGAYRMHEDGEVDIRGAYCAIVAACITNVMTPALVEGTAEWIKQCQTYEGGFSGEPGLEGHGGYTFCGFAALILLGKEQLINIKQLLHWAASRQMKLEGGFQGRTNKLVDGCYSFWQGGIFPLLHNVLEAQHDNSVSTEKWMFDQVALQNYVLINCQYHAGGLIDKPGKSRDFYHTCYCLSGLSVAQNFILKHHSKVEAVGGDENTLKPVHPLYNIGVDSAILAVKHYKAL…	5.68474	4.06552	4.35188	6.01373	6.95598	7.35877	5.75248	8.65426	8.09207
prenyl protein peptidase (CAAX prenyl protease)	ste24	Apu_029522-T1	Trinity_GG_30428_c0_g1	Scaffold_5:8545571-8548751:+	MVDVFCAVFLFLWLVYLWETYLSHRQHKLFKSTQDVPVELKDVLDKETFEKARLYQLDRSSFSFYHGIYTQIEMSLILLYGGIPFMWSIAGNILSKFGYPVEYEILHSMIFLVCAVLFSTVTDLPWSLYSTFVVEERHGFNKQTLGFYIKDTIKKLIVMVAILLPITAGLIFIIKWGGQYFFVYAWLFTVVVTLVVVTIYLDYIAPLFDKFTSLPDGSLRTSIEKLAASIDFPLTKLLVVEGSKRSSHSNAYFYGFYKSKKIVLFDTLLADSPIKKNQTKEENNKTDDKEGEKIDEPEKVRNDDDNEKQTEDENKKTDDKEGEKTDEPTTIPETTEDSEDTKPKPKGCSNEEVLAVLGHELGHWKLSHNLKNLCISQVNTLFCFLMFGILMHQKVLFES…	44.271	40.1662	48.143	51.1439	45.331	52.072	48.0898	55.0177	50.5493
protein-S-isoprenylcysteine O-methyltransferase	ICMT	/	Trinity_GG_34174_c0_g1	Scaffold_6:3099273-3100133:+	KETKMAVVKECKIALAAFFAYFCLSLALFNRSTFTSLSSIFSSIALTFLAWCISNFSPHADVAKRAAFLGCAFGCSLVLSFSQVSYRCFGWYMTSLTFFHFSEYIIMAIYNPKTLSIDSFLLNHSLEYKIAAVASWIEFGIEYYFFPNLKSYVFISYVGALLLIGGEITRKVAMITAQSNFTHLVQFHKKEGHVLVTTGIYSLFRHPSYVGWFYWSIGTQLTLCNPVCLFGYAVASWRFFKERIEYEEITLLNFFQYEYIDYQKKVGTGLPFIKGYLVSDEEIEKMK
prenylcysteine oxidase 1a	PCYOX1a	Apu_010465-T1	Trinity_GG_8899_c0_g1	Scaffold_16:3139734-3141779:-	MRPFNVALSCLTSIIILPTLFFNRKRILCKAEKDPYCTSEVTYEKEQKSAVNIAIIGAGLGGSAAAYFTRKLFGSRAKIDVYESSDHVGGRLGVVEIAGRLYESGGSVIHPKNLYMKNFTQEFGLKMLPSLESDSCVGIYDGTDFAFLGSKWKIVNLPKLLWRYGLDMFTFDDWVKTMLRSFSNIYTLQAEGKTYHNVDELLTAMGGKDFVDMLNMTTREELRKRGVKDLTIDEIATGVMRVNYGQDTSINAFAGSVSLAGVEGGLWSVEGGNWKVCESLLAASGATVLQDTKVGEVTRVHNKDSNALTYSIFTDKGNRNNYDAVIVAVPLTSKDSFFPCTSCSKWPKMSDTKKFWQTVATFVQGDFNYKHFGFDKEGDVPEGILTTENKKNYFNSIGL…	5.27704	2.83116	6.58841	7.51074	5.53366	7.04867	4.73686	8.37906	7.05641
prenylcysteine oxidase 1b	PCYOX1b	Apu_010466-T1	Trinity_GG_36849_c2_g1	Scaffold_16:3146822-3149795:+	MANGGFGGYGKVLGSTTTSNPPSDLVSAIVTHPNSSLKVHKRRPRSPEMRPFNVALSCLTSIIILPTLFFNRKRILCKAEKDPYCTSEVTYEKEQKSAVNIAIIGAGLGGSAAAYFTRKLFGSRAKIDVYESSDHVGGRLGVVEIAGRLYESGGSVIHPRNLYMKNFTQEFGLKMLPSLESDSCVGIYDGTDFAFLGSKWKIVNLPKLLWRYGLDMFTFDDWVKTMLRSFSNIYTLQAEGKTYHNVDELLTAMGGKDFVDMLNMTTREELRKRGVKDLTIDEIATGVMRVNYGQDTSINAFAGSVSLAGVEGGLWSVEGGNWKVCESLLAASGATVFQDTKVSEVTRVHNKDSNALTYSISTDKGQRNNYDAVIVAVPLTSKDSFFPCTSCSKWPQTSD…	5.51145	2.50427	3.92575	3.57442	6.00745	3.47574	6.03076	5.35523	7.15036
aldehyde dehydrogenase III (NAD+) a	ALDH3a	Apu_010688-T1	Trinity_GG_9645_c0_g1	Scaffold_16:5226829-5235036:-	MLTFSNAAIFVPYAILLIWILTIMSFRPLDFFSLDILQGSEQKKHQILLLNDSPSKMAATPLRDIPTVVQRARELFRKGRTKPYEFRKNQLKNLVALFENHEDAILEALHKDLHKPRFEGLLGEIFMVKNDAVTALKNLKDWVKPEYTEKGLLNKMDTCMIRSEPLGVALIIGSWNYPIQVTLLPLVGAIAAGNCAVIKPSEVASATADLIKTLLPKYLDEDCYPVVLGGVEETQELLKQKFDKIFYTGSGPVGRIVMEAAAKNLTRVTLELGGKSPCYIDDECDLAVVANRLAWGRFSNAGQTCVAPDYVLCSPEIQSKLIKHLKETIFKFYGQDPRYSPNYGRIINDRHFQRLKKLLSHGECVIGGETDEKDRFISPTVLTGIKPSDPVMESEIFGP…	52.8193	1.7162	4.29225	3.97855	7.20829	13.2365	6.71576	8.76304	13.3042
aldehyde dehydrogenase III (NAD+) b	ALDH3b	Apu_010691-T1	Trinity_GG_9645_c0_g1	Scaffold_16:5244626-5257025:-	MSFIMYILMLFPLCQDCYPVVLGGVEETQELLKQKYDKIFYTGGGAVGRLVMEAAAKNLTRVTLELGGKSPCYIDDECDLAVVANRLAWGKFSNSGQTCVAPDYVLCSPGIQAKLIKHLKETLFEFYGEDARDSSNFARIINDRHFQRLKKLLSHGECVIGGETDEKDRFISPTVLTGIKPSDPVMESEIFGPILPILNVNSLDEAVEFINDRDKPLALYIFSTNKEKIKYIMENTSSGGFCANDTVLQAVAESLPFGGVGGSGMGAYHGKHSFDAFSHKKACLVKSLGMESMNAIRYPPYTEQNISWIRFLAVKNIKKEGIAYVPLMALGVLCAFLFKVLGLPRYFLSK	78.1492	52.1052	57.4487	54.7618	55.9801	56.5721	52.139	63.0273	105.884
