# Supplementary material for: Genome of the sea anemone Exaiptasia pallida and transcriptome profiles during tentacle regeneration
Source: Front Cell Dev Biol. 2022 Aug 17;10:900321. doi: 10.3389/fcell.2022.900321 (PMC9444052; doi:10.3389/fcell.2022.900321)
Supplement: Supplementary file 2 [file DataSheet2.zip › Table 15.xls]

## Sheet: Cnidarians genomes in NCBI
#sn	Assembly Accession	Organism Name	Assembly Stats Total Sequence Length	Assembly Level	Assembly Submission Date	Assembly Stats Contig N50	Complete BUSCOs	BUSCOs**
1	GCA_918843875.1	Diadumene lineata	312988696	Chromosome	2021-11-18	2745340	0.961	C:96.1%[S:95.6%,D:0.5%],F:2.0%,M:1.9%,n:954
2	GCA_011057435.1	Actinia equina	409058306	Contig	2020-03-02	492607	0.956	C:95.6%[S:58.2%,D:37.4%],F:1.9%,M:2.5%,n:954
3	GCA_023349385.1	Anthopleura sola	299691816	Scaffold	2022-05-12	2204677	0.956	C:95.6%[S:94.3%,D:1.3%],F:2.0%,M:2.4%,n:954
4	GCA_023349425.1	Anthopleura sola	288950296	Scaffold	2022-05-12	2720395	0.956	C:95.6%[S:94.9%,D:0.7%],F:1.9%,M:2.5%,n:954
5	GCA_016490735.1	Pachyseris speciosa	984430632	Contig	2021-01-05	766649	0.952	C:95.2%[S:92.0%,D:3.2%],F:1.6%,M:3.2%,n:954
6	GCA_014529365.1	Pocillopora verrucosa	380505547	Scaffold	2020-09-11	75683	0.949	C:94.9%[S:92.1%,D:2.8%],F:2.5%,M:2.6%,n:954
7	GCA_022457155.1	Cladopsammia gracilis	878658226	Contig	2022-03-03	1308184	0.949	C:94.9%[S:87.1%,D:7.8%],F:1.7%,M:3.4%,n:954
8	GCA_932526225.1	Nematostella vectensis	269418438	Chromosome	2022-03-23	2927189	0.947	C:94.7%[S:94.2%,D:0.5%],F:2.5%,M:2.8%,n:954
9	GCA_918843945.1	Diadumene lineata	307784561	Scaffold	2021-11-19	353737	0.941	C:94.1%[S:92.9%,D:1.2%],F:2.5%,M:3.4%,n:954
10	GCA_009602425.1	Actinia tenebrosa	238179736	Scaffold	2019-11-06	13051	0.937	C:93.7%[S:92.9%,D:0.8%],F:2.7%,M:3.6%,n:954
11	GCF_009602425.1	Actinia tenebrosa	238179736	Scaffold	2019-11-06	13051	0.937	C:93.7%[S:92.9%,D:0.8%],F:2.7%,M:3.6%,n:954
12	GCA_000209225.1	Nematostella vectensis	356613585	Scaffold	2007-08-22	19835	0.936	C:93.6%[S:91.1%,D:2.5%],F:3.8%,M:2.6%,n:954
13	GCF_000209225.1	Nematostella vectensis	356613585	Scaffold	2007-08-22	19835	0.936	C:93.6%[S:91.1%,D:2.5%],F:3.8%,M:2.6%,n:954
14	GCA_014634185.1	Astreopora myriophthalma	373482476	Scaffold	2020-09-04	31248	0.934	C:93.4%[S:92.5%,D:0.9%],F:3.1%,M:3.5%,n:954
15	GCA_022113875.1	Hydra vulgaris	819386744	Chromosome	2022-02-14	756747	0.929	C:92.9%[S:92.3%,D:0.6%],F:2.9%,M:4.2%,n:954
16	GCF_022113875.1	Hydra vulgaris	819386744	Chromosome	2022-02-14	756747	0.929	C:92.9%[S:92.3%,D:0.6%],F:2.9%,M:4.2%,n:954
17	GCA_002571385.1	Stylophora pistillata	400103141	Scaffold	2017-10-17	20610	0.925	C:92.5%[S:91.6%,D:0.9%],F:4.6%,M:2.9%,n:954
18	GCA_014634065.1	Acropora digitifera	415828151	Scaffold	2020-09-05	1097941	0.925	C:92.5%[S:92.2%,D:0.3%],F:3.8%,M:3.7%,n:954
19	GCF_002571385.1	Stylophora pistillata	400103141	Scaffold	2017-10-17	20610	0.925	C:92.5%[S:91.6%,D:0.9%],F:4.6%,M:2.9%,n:954
20	GCA_004143615.1	Acropora millepora	386599652	Scaffold	2019-02-06	36677	0.923	C:92.3%[S:91.8%,D:0.5%],F:4.2%,M:3.5%,n:954
21	GCA_014634245.1	Montipora cactus	652738455	Scaffold	2020-09-05	26103	0.922	C:92.2%[S:91.2%,D:1.0%],F:4.3%,M:3.5%,n:954
22	GCA_014633975.1	Acropora acuminata	394735330	Scaffold	2020-09-05	51873	0.921	C:92.1%[S:91.3%,D:0.8%],F:4.7%,M:3.2%,n:954
23	GCA_013753865.1	Acropora millepora	475381253	Chromosome	2020-07-29	1091365	0.919	C:91.9%[S:86.2%,D:5.7%],F:3.2%,M:4.9%,n:954
24	GCA_014633955.1	Acropora tenuis	403138309	Scaffold	2020-09-05	27215	0.919	C:91.9%[S:91.4%,D:0.5%],F:4.2%,M:3.9%,n:954
25	GCF_013753865.1	Acropora millepora	475381253	Chromosome	2020-07-29	1091365	0.919	C:91.9%[S:86.2%,D:5.7%],F:3.2%,M:4.9%,n:954
26	GCA_001417965.1	Exaiptasia diaphana	256132296	Scaffold	2015-10-28	14401	0.918	C:91.8%[S:89.3%,D:2.5%],F:4.3%,M:3.9%,n:954
27	GCF_001417965.1	Exaiptasia diaphana	256132296	Scaffold	2015-10-28	14401	0.918	C:91.8%[S:89.3%,D:2.5%],F:4.3%,M:3.9%,n:954
28	GCA_014634145.1	Acropora hyacinthus	447200179	Scaffold	2020-09-05	42794	0.916	C:91.6%[S:88.7%,D:2.9%],F:4.0%,M:4.4%,n:954
29	GCA_022179025.1	Porites australiensis	576510620	Scaffold	2022-01-14	17662	0.916	C:91.6%[S:88.5%,D:3.1%],F:5.3%,M:3.1%,n:954
30	JACAZJ000000000	Exaiptasia pallida	229212552	Scaffold	2020-05-07	15556	0.911	C:91.1%[S:86.4%,D:4.7%],F:4.7%,M:4.2%,n:954	This study
31	GCA_014634205.1	Acropora nasuta	416422065	Scaffold	2020-09-05	40130	0.911	C:91.1%[S:89.0%,D:2.1%],F:4.0%,M:4.9%,n:954
32	GCA_014634585.1	Acropora intermedia	416875905	Scaffold	2020-09-05	40253	0.908	C:90.8%[S:89.2%,D:1.6%],F:4.8%,M:4.4%,n:954
33	GCA_003704095.1	Pocillopora damicornis	234333463	Scaffold	2018-10-31	25941	0.907	C:90.7%[S:90.5%,D:0.2%],F:4.2%,M:5.1%,n:954
34	GCF_003704095.1	Pocillopora damicornis	234333463	Scaffold	2018-10-31	25941	0.907	C:90.7%[S:90.5%,D:0.2%],F:4.2%,M:5.1%,n:954
35	GCA_014634165.1	Acropora microphthalma	383861656	Scaffold	2020-09-05	36638	0.905	C:90.5%[S:89.2%,D:1.3%],F:5.2%,M:4.3%,n:954
36	GCA_014634225.1	Acropora yongei	438047505	Scaffold	2020-09-05	45501	0.903	C:90.3%[S:89.5%,D:0.8%],F:5.1%,M:4.6%,n:954
37	GCA_014634505.1	Montipora efflorescens	643322625	Scaffold	2020-09-05	24965	0.903	C:90.3%[S:89.1%,D:1.2%],F:4.7%,M:5.0%,n:954
38	GCA_014706445.1	Hydra viridissima	284246930	Scaffold	2020-09-23	19520	0.902	C:90.2%[S:88.9%,D:1.3%],F:5.2%,M:4.6%,n:954
39	GCA_020536085.1	Acropora hyacinthus	446425040	Chromosome	2021-10-20	2162224	0.902	C:90.2%[S:90.0%,D:0.2%],F:4.1%,M:5.7%,n:954
40	GCA_014634045.1	Acropora cytherea	426326548	Scaffold	2020-09-05	50557	0.899	C:89.9%[S:87.9%,D:2.0%],F:5.7%,M:4.4%,n:954
41	GCA_014634605.1	Acropora florida	442824714	Scaffold	2020-09-05	34202	0.895	C:89.5%[S:88.1%,D:1.4%],F:5.3%,M:5.2%,n:954
42	GCA_004324835.1	Dendronephthya gigantea	286131786	Contig	2019-03-04	1445523	0.885	C:88.5%[S:79.4%,D:9.1%],F:5.6%,M:5.9%,n:954
43	GCF_004324835.1	Dendronephthya gigantea	286131786	Contig	2019-03-04	1445523	0.885	C:88.5%[S:79.4%,D:9.1%],F:5.6%,M:5.9%,n:954
44	GCA_016169945.1	Trachythela sp. YZ-2020	578189354	Contig	2020-12-21	3563727	0.884	C:88.4%[S:85.0%,D:3.4%],F:5.3%,M:6.3%,n:954
45	GCA_014634005.1	Acropora awi	428844380	Scaffold	2020-09-05	22742	0.882	C:88.2%[S:87.9%,D:0.3%],F:6.8%,M:5.0%,n:954
46	GCA_014634545.1	Acropora muricata	420731913	Scaffold	2020-09-05	38011	0.882	C:88.2%[S:87.0%,D:1.2%],F:7.5%,M:4.3%,n:954
47	GCA_022496165.2	Catalaphyllia jardinei	651363123	Chromosome	2022-06-07	20569	0.881	C:88.1%[S:84.4%,D:3.7%],F:6.6%,M:5.3%,n:954
48	GCA_014634525.1	Acropora selago	392938768	Scaffold	2020-09-05	34309	0.878	C:87.8%[S:86.3%,D:1.5%],F:7.0%,M:5.2%,n:954
49	GCA_014634125.1	Acropora gemmifera	400993167	Scaffold	2020-09-05	25126	0.874	C:87.4%[S:86.7%,D:0.7%],F:6.7%,M:5.9%,n:954
50	GCA_014634105.1	Acropora echinata	401478809	Scaffold	2020-09-04	24392	0.873	C:87.3%[S:87.1%,D:0.2%],F:7.1%,M:5.6%,n:954
51	GCA_013076295.1	Sanderia malayensis	184371355	Scaffold	2020-05-13	411334	0.857	C:85.7%[S:83.5%,D:2.2%],F:7.8%,M:6.5%,n:954
52	GCA_013076305.1	Rhopilema esculentum	256689583	Scaffold	2020-05-13	195514	0.852	C:85.2%[S:84.5%,D:0.7%],F:7.5%,M:7.3%,n:954
53	GCA_023091755.1	Montipora sp. Colony 1 RG-2022	514221667	Contig	2022-04-22	47391	0.852	C:85.2%[S:84.5%,D:0.7%],F:9.0%,M:5.8%,n:954
54	GCA_002042975.1	Orbicella faveolata	485532801	Scaffold	2017-03-20	12466	0.851	C:85.1%[S:84.7%,D:0.4%],F:8.7%,M:6.2%,n:954
55	GCF_002042975.1	Orbicella faveolata	485532801	Scaffold	2017-03-20	12466	0.851	C:85.1%[S:84.7%,D:0.4%],F:8.7%,M:6.2%,n:954
56	GCA_902728285.1	Clytia hemisphaerica	420978673	Scaffold	2020-02-04	376564	0.847	C:84.7%[S:80.7%,D:4.0%],F:7.3%,M:8.0%,n:954
57	GCA_000004095.1	Hydra vulgaris	852155112	Scaffold	2009-10-30	10113	0.846	C:84.6%[S:83.1%,D:1.5%],F:8.2%,M:7.2%,n:954
58	GCA_003864495.1	Nemopilema nomurai	213621014	Scaffold	2018-12-05	849297	0.841	C:84.1%[S:76.4%,D:7.7%],F:7.5%,M:8.4%,n:954
59	GCA_006542545.1	Montipora capitata	614509607	Scaffold	2019-07-02	24266	0.841	C:84.1%[S:82.8%,D:1.3%],F:10.4%,M:5.5%,n:954
60	GCA_000219015.1	Hydra vulgaris	1260273246	Scaffold	2008-08-14	12864	0.835	C:83.5%[S:76.6%,D:6.9%],F:9.9%,M:6.6%,n:954
61	GCA_021976095.1	Xenia sp. Carnegie-2017	222699550	Scaffold	2022-02-04	1122448	0.831	C:83.1%[S:81.1%,D:2.0%],F:8.9%,M:8.0%,n:954
62	GCF_021976095.1	Xenia sp. Carnegie-2017	222699550	Scaffold	2022-02-04	1122448	0.831	C:83.1%[S:81.1%,D:2.0%],F:8.9%,M:8.0%,n:954
63	GCA_932526215.1	Nematostella vectensis	236823048	Contig	2022-03-23	109039	0.827	C:82.7%[S:79.1%,D:3.6%],F:4.2%,M:13.1%,n:954
64	GCA_001896105.1	Orbicella faveolata	487607326	Scaffold	2016-12-09	3840	0.816	C:81.6%[S:80.9%,D:0.7%],F:10.7%,M:7.7%,n:954
65	GCA_916610825.1	Haliclystus octoradiatus	261880027	Chromosome	2021-10-01	1466457	0.813	C:81.3%[S:81.1%,D:0.2%],F:9.4%,M:9.3%,n:954
66	GCA_916610655.1	Haliclystus octoradiatus	259053092	Scaffold	2021-09-30	603362	0.812	C:81.2%[S:80.6%,D:0.6%],F:9.3%,M:9.5%,n:954
67	GCA_019787425.1	Platygyra sinensis	1096359891	Contig	2021-08-27	32425	0.807	C:80.7%[S:63.2%,D:17.5%],F:10.5%,M:8.8%,n:954
68	GCA_018155075.1	Cassiopea andromeda	406637004	Scaffold	2021-04-28	16678	0.806	C:80.6%[S:80.2%,D:0.4%],F:10.7%,M:8.7%,n:954
69	GCA_004118115.1	Hydra viridissima	298800308	Scaffold	2019-01-29	10823	0.805	C:80.5%[S:76.0%,D:4.5%],F:12.7%,M:6.8%,n:954
70	GCA_003991215.1	Morbakka virulenta	951575644	Scaffold	2019-01-03	30845	0.773	C:77.3%[S:77.0%,D:0.3%],F:12.7%,M:10.0%,n:954
71	GCA_012295145.1	Chrysaora quinquecirrha	336819409	Scaffold	2020-04-14	230037	0.771	C:77.1%[S:60.1%,D:17.0%],F:10.1%,M:12.8%,n:954
72	GCA_014526335.1	Chrysaora quinquecirrha	337419359	Scaffold	2020-09-11	227000	0.768	C:76.8%[S:61.2%,D:15.6%],F:10.1%,M:13.1%,n:954
73	GCA_000222465.2	Acropora digitifera	447478678	Scaffold	2016-01-15	10912	0.755	C:75.5%[S:70.0%,D:5.5%],F:12.9%,M:11.6%,n:954
74	GCF_000222465.1	Acropora digitifera	447478678	Scaffold	2016-01-15	10912	0.755	C:75.5%[S:70.0%,D:5.5%],F:12.9%,M:11.6%,n:954
75	GCA_011800005.1	Stichodactyla mertensii	292949330	Scaffold	2020-03-31	21519	0.741	C:74.1%[S:73.8%,D:0.3%],F:18.3%,M:7.6%,n:954
76	GCA_004194415.1	Aurelia aurita	376932402	Scaffold	2019-02-14	33962	0.732	C:73.2%[S:72.6%,D:0.6%],F:14.9%,M:11.9%,n:954
77	GCA_004194395.1	Aurelia aurita complex sp. Pacific	426022005	Scaffold	2019-02-14	12476	0.727	C:72.7%[S:72.0%,D:0.7%],F:15.5%,M:11.8%,n:954
78	GCA_015163945.1	Stichodactyla helianthus	296173587	Scaffold	2020-11-01	27789	0.721	C:72.1%[S:71.8%,D:0.3%],F:19.6%,M:8.3%,n:954
79	GCA_900290455.1	Porites rus	470011093	Scaffold	2018-05-28	5319	0.698	C:69.8%[S:67.3%,D:2.5%],F:17.3%,M:12.9%,n:954
80	GCA_003687565.1	Craspedacusta sowerbii	673186662	Scaffold	2018-10-24	4983	0.683	C:68.3%[S:32.2%,D:36.1%],F:20.3%,M:11.4%,n:954
81	GCA_900245855.1	Calvadosia cruxmelitensis	209392379	Scaffold	2018-01-27	11652	0.631	C:63.1%[S:62.2%,D:0.9%],F:22.6%,M:14.3%,n:954
82	GCA_900291935.1	Cassiopea xamachana	393520168	Scaffold	2018-02-26	12955	0.614	C:61.4%[S:59.7%,D:1.7%],F:23.2%,M:15.4%,n:954
83	GCA_900234385.1	Anemonia viridis	400604393	Scaffold	2018-08-01	1315	0.555	C:55.5%[S:54.6%,D:0.9%],F:32.3%,M:12.2%,n:954
84	GCA_010016065.1	Carybdea marsupialis auct. non (Linnaeus, 1758)	1286918252	Scaffold	2020-01-30	2033	0.485	C:48.5%[S:43.9%,D:4.6%],F:34.5%,M:17.0%,n:954
85	GCA_004118135.1	Hydra oligactis	1262382274	Scaffold	2019-01-29	4942	0.48	C:48.0%[S:38.3%,D:9.7%],F:33.4%,M:18.6%,n:954
86	GCA_009936425.1	Chrysaora fuscescens	266405745	Scaffold	2020-01-27	1737	0.456	C:45.6%[S:42.2%,D:3.4%],F:34.3%,M:20.1%,n:954
87	GCA_009858155.1	Phymanthus crucifer	437438562	Scaffold	2020-01-13	13886	0.445	C:44.5%[S:43.6%,D:0.9%],F:39.3%,M:16.2%,n:954
88	GCA_011763375.1	Heteractis magnifica	376947355	Scaffold	2020-03-27	14063	0.416	C:41.6%[S:41.0%,D:0.6%],F:40.7%,M:17.7%,n:954
89	GCA_015164055.1	Chrysaora achlyos	432406514	Scaffold	2020-11-01	14028	0.407	C:40.7%[S:30.5%,D:10.2%],F:38.6%,M:20.7%,n:954
90	GCA_011763395.1	Chrysaora chesapeakei	457121517	Scaffold	2020-03-27	14759	0.396	C:39.6%[S:26.2%,D:13.4%],F:36.5%,M:23.9%,n:954
91	GCA_900177555.1	Renilla reniformis	131554742	Scaffold	2017-04-20	1741	0.395	C:39.5%[S:37.0%,D:2.5%],F:37.2%,M:23.3%,n:954
92	GCA_010016025.1	Alatinidae sp. Z8VKAUB7J3	1400697547	Scaffold	2020-01-30	11995	0.385	C:38.5%[S:31.4%,D:7.1%],F:37.2%,M:24.3%,n:954
93	GCA_015164035.1	Heteractis crispa	399044133	Scaffold	2020-11-01	11629	0.367	C:36.7%[S:36.2%,D:0.5%],F:39.7%,M:23.6%,n:954
94	GCA_011634815.1	Aurelia coerulea	669416919	Scaffold	2020-03-23	13659	0.315	C:31.5%[S:28.8%,D:2.7%],F:36.1%,M:32.4%,n:954
95	GCA_009887335.1	Henneguya salminicola	61443780	Scaffold	2020-01-15	7570	0.268	C:26.8%[S:26.5%,D:0.3%],F:8.5%,M:64.7%,n:954
96	GCA_001407235.2	Kudoa iwatai	31177209	Scaffold	2017-02-06	39532	0.257	C:25.7%[S:13.6%,D:12.1%],F:8.7%,M:65.6%,n:954
97	GCA_000827895.1	Thelohanellus kitauei	150348159	Scaffold	2015-01-23	13033	0.253	C:25.3%[S:24.0%,D:1.3%],F:8.6%,M:66.1%,n:954
98	GCA_001407335.1	Kudoa iwatai	21613347	Scaffold	2015-10-22	6344	0.233	C:23.3%[S:17.8%,D:5.5%],F:10.5%,M:66.2%,n:954
99	GCA_001455285.1	Sphaeromyxa zaharoni	173585031	Scaffold	2015-12-02	4474	0.221	C:22.1%[S:6.9%,D:15.2%],F:15.4%,M:62.5%,n:954
100	GCA_010108815.1	Myxobolus squamalis	43671844	Contig	2020-02-03	1286	0.195	C:19.5%[S:19.4%,D:0.1%],F:11.2%,M:69.3%,n:954
101	GCA_008930755.1	Alatina alata	1075357049	Scaffold	2019-10-09	7515	0.191	C:19.1%[S:17.6%,D:1.5%],F:37.9%,M:43.0%,n:954
102	GCA_001455295.2	Enteromyxum leei	67975573	Scaffold	2017-06-06	996	0.168	C:16.8%[S:14.7%,D:2.1%],F:12.8%,M:70.4%,n:954
103	GCA_022478855.1	Myxobolus honghuensis	254310768	Scaffold	2022-03-01	444	0.089	C:8.9%[S:8.5%,D:0.4%],F:13.9%,M:77.2%,n:954
104	GCA_016068315.1	Anthopleura sola	9958706	Scaffold	2020-12-15	19635	0.043	C:4.3%[S:4.3%,D:0.0%],F:0.2%,M:95.5%,n:954

## Sheet: Note
**
Complete BUSCOs (C)
Complete and single-copy BUSCOs (S)
Complete and duplicated BUSCOs (D)
Fragmented BUSCOs (F)
Missing BUSCOs (M)
Total BUSCO groups searched

## Sheet: This study's genome
#sn	scaffold_length	scaffold_id	% of whole genome
1	27303231	Scaffold_2	0.119118
2	23221197	Scaffold_1	0.220426
3	12143691	Scaffold_6	0.273406
4	12097404	Scaffold_11	0.326184
5	11075965	Scaffold_3	0.374506
6	10919176	Scaffold_4	0.422144
7	10903634	Scaffold_8	0.469714
8	10587399	Scaffold_12	0.515904
9	9627435	Scaffold_13	0.557906
10	9507726	Scaffold_10	0.599386
11	9410730	Scaffold_14	0.640443
12	9407307	Scaffold_7	0.681485
13	9376825	Scaffold_15	0.722394
14	9232364	Scaffold_9	0.762672
15	9178921	Scaffold_5	0.802718
16	8949254	Scaffold_16	0.841761
17	161629	Scaffold_17	0.842466
18	132046	Scaffold_18	0.843043
19	99119	Scaffold_19	0.843475
20	96066	Scaffold_20	0.843894
21	93431	Scaffold_21	0.844302
22	93025	Scaffold_22	0.844708
23	86853	Scaffold_23	0.845086
24	85650	Scaffold_24	0.84546
25	81391	Scaffold_25	0.845815
26	79290	Scaffold_26	0.846161
27	77086	Scaffold_27	0.846497
28	73427	Scaffold_28	0.846818
29	72391	Scaffold_29	0.847134
30	72079	Scaffold_30	0.847448
31	70135	Scaffold_31	0.847754
32	68909	Scaffold_32	0.848055
33	68147	Scaffold_33	0.848352
34	68060	Scaffold_34	0.848649
35	67482	Scaffold_35	0.848943
36	67409	Scaffold_36	0.849237
37	66184	Scaffold_37	0.849526
38	65014	Scaffold_38	0.84981
39	64866	Scaffold_39	0.850093
40	64860	Scaffold_40	0.850376
41	64596	Scaffold_41	0.850658
42	63870	Scaffold_42	0.850936
43	63867	Scaffold_43	0.851215
44	62091	Scaffold_44	0.851486
45	60127	Scaffold_45	0.851748
46	59860	Scaffold_46	0.852009
47	59829	Scaffold_47	0.85227
48	59354	Scaffold_48	0.852529
49	59042	Scaffold_49	0.852787
50	58724	Scaffold_50	0.853043
51	57890	Scaffold_51	0.853296
52	57835	Scaffold_52	0.853548
53	57465	Scaffold_53	0.853799
54	56170	Scaffold_54	0.854044
55	54659	Scaffold_55	0.854282
56	53824	Scaffold_56	0.854517
57	52596	Scaffold_57	0.854746
58	52585	Scaffold_58	0.854976
59	52580	Scaffold_59	0.855205
60	52568	Scaffold_60	0.855435
61	52308	Scaffold_61	0.855663
62	51957	Scaffold_62	0.855889
63	51943	Scaffold_63	0.856116
64	51506	Scaffold_64	0.856341
65	51280	Scaffold_65	0.856564
66	50567	Scaffold_66	0.856785
67	50559	Scaffold_67	0.857006
68	50466	Scaffold_68	0.857226
69	50229	Scaffold_69	0.857445
70	50211	Scaffold_70	0.857664
71	50101	Scaffold_71	0.857883
72	49942	Scaffold_72	0.858101
73	48941	Scaffold_73	0.858314
74	48694	Scaffold_74	0.858526
75	48453	Scaffold_75	0.858738
76	48093	Scaffold_76	0.858948
77	47384	Scaffold_77	0.859154
78	46879	Scaffold_78	0.859359
79	46738	Scaffold_79	0.859563
80	46462	Scaffold_80	0.859766
81	46080	Scaffold_81	0.859967
82	45968	Scaffold_82	0.860167
83	45757	Scaffold_83	0.860367
84	45703	Scaffold_84	0.860566
85	45051	Scaffold_85	0.860763
86	45027	Scaffold_86	0.860959
87	44979	Scaffold_87	0.861155
88	44562	Scaffold_88	0.86135
89	44441	Scaffold_89	0.861544
90	44288	Scaffold_90	0.861737
91	43901	Scaffold_91	0.861928
92	43720	Scaffold_92	0.862119
93	43197	Scaffold_93	0.862308
94	43065	Scaffold_94	0.862495
95	42855	Scaffold_95	0.862682
96	42563	Scaffold_96	0.862868
97	42562	Scaffold_97	0.863054
98	42428	Scaffold_98	0.863239
99	41540	Scaffold_99	0.86342
100	41422	Scaffold_100	0.863601
101	40183	Scaffold_101	0.863776
102	39766	Scaffold_102	0.86395
103	39646	Scaffold_103	0.864123
104	39525	Scaffold_104	0.864295
105	39478	Scaffold_105	0.864467
106	39458	Scaffold_106	0.864639
107	39138	Scaffold_107	0.86481
108	39041	Scaffold_108	0.864981
109	39021	Scaffold_109	0.865151
110	38827	Scaffold_110	0.86532
111	38490	Scaffold_111	0.865488
112	38204	Scaffold_112	0.865655
113	38038	Scaffold_113	0.865821
114	37929	Scaffold_114	0.865986
115	37713	Scaffold_115	0.866151
116	37680	Scaffold_116	0.866315
117	37629	Scaffold_117	0.866479
118	37556	Scaffold_118	0.866643
119	37456	Scaffold_119	0.866807
120	36975	Scaffold_120	0.866968
121	36896	Scaffold_121	0.867129
122	36486	Scaffold_122	0.867288
123	35847	Scaffold_123	0.867444
124	35666	Scaffold_124	0.8676
125	35506	Scaffold_125	0.867755
126	35466	Scaffold_126	0.86791
127	35205	Scaffold_127	0.868063
128	34963	Scaffold_128	0.868216
129	34790	Scaffold_129	0.868368
130	34492	Scaffold_130	0.868518
131	34409	Scaffold_131	0.868668
132	34323	Scaffold_132	0.868818
133	34297	Scaffold_133	0.868968
134	34209	Scaffold_134	0.869117
135	34167	Scaffold_135	0.869266
136	33953	Scaffold_136	0.869414
137	33684	Scaffold_137	0.869561
138	33680	Scaffold_138	0.869708
139	33409	Scaffold_139	0.869854
140	33260	Scaffold_140	0.869999
141	32951	Scaffold_141	0.870142
142	32877	Scaffold_142	0.870286
143	32821	Scaffold_143	0.870429
144	32762	Scaffold_144	0.870572
145	32683	Scaffold_145	0.870715
146	32499	Scaffold_146	0.870856
147	32440	Scaffold_147	0.870998
148	31943	Scaffold_148	0.871137
149	31827	Scaffold_149	0.871276
150	31658	Scaffold_150	0.871414
151	31431	Scaffold_151	0.871551
152	31375	Scaffold_152	0.871688
153	31253	Scaffold_153	0.871825
154	31220	Scaffold_154	0.871961
155	31165	Scaffold_155	0.872097
156	31156	Scaffold_156	0.872233
157	31139	Scaffold_157	0.872369
158	30855	Scaffold_158	0.872503
159	30410	Scaffold_159	0.872636
160	30348	Scaffold_160	0.872768
161	30321	Scaffold_161	0.872901
162	30167	Scaffold_162	0.873032
163	30063	Scaffold_163	0.873163
164	30011	Scaffold_164	0.873294
165	29898	Scaffold_165	0.873425
166	29680	Scaffold_166	0.873554
167	29632	Scaffold_167	0.873683
168	29581	Scaffold_168	0.873812
169	29580	Scaffold_169	0.873942
170	29546	Scaffold_170	0.87407
171	29528	Scaffold_171	0.874199
172	29454	Scaffold_172	0.874328
173	29441	Scaffold_173	0.874456
174	29398	Scaffold_174	0.874584
175	29225	Scaffold_175	0.874712
176	29033	Scaffold_176	0.874839
177	29011	Scaffold_177	0.874965
178	28950	Scaffold_178	0.875091
179	28604	Scaffold_179	0.875216
180	28407	Scaffold_180	0.87534
181	27984	Scaffold_181	0.875462
182	27968	Scaffold_182	0.875584
183	27927	Scaffold_183	0.875706
184	27499	Scaffold_184	0.875826
185	27325	Scaffold_185	0.875945
186	27317	Scaffold_186	0.876065
187	27315	Scaffold_187	0.876184
188	27153	Scaffold_189	0.876302
189	27153	Scaffold_188	0.876421
190	27005	Scaffold_190	0.876538
191	26974	Scaffold_191	0.876656
192	26850	Scaffold_192	0.876773
193	26823	Scaffold_193	0.87689
194	26794	Scaffold_194	0.877007
195	26623	Scaffold_196	0.877123
196	26251	Scaffold_197	0.877238
197	26171	Scaffold_198	0.877352
198	26121	Scaffold_199	0.877466
199	26024	Scaffold_200	0.87758
200	25977	Scaffold_201	0.877693
201	25935	Scaffold_202	0.877806
202	25763	Scaffold_203	0.877918
203	25603	Scaffold_204	0.87803
204	25498	Scaffold_205	0.878141
205	25449	Scaffold_206	0.878252
206	25425	Scaffold_207	0.878363
207	25289	Scaffold_208	0.878474
208	25079	Scaffold_209	0.878583
209	24975	Scaffold_210	0.878692
210	24924	Scaffold_211	0.878801
211	24779	Scaffold_212	0.878909
212	24707	Scaffold_213	0.879017
213	24636	Scaffold_214	0.879124
214	24620	Scaffold_215	0.879232
215	24589	Scaffold_216	0.879339
216	24496	Scaffold_217	0.879446
217	24425	Scaffold_218	0.879552
218	24254	Scaffold_219	0.879658
219	24194	Scaffold_220	0.879764
220	24190	Scaffold_221	0.879869
221	24028	Scaffold_222	0.879974
222	23959	Scaffold_223	0.880078
223	23909	Scaffold_224	0.880183
224	23857	Scaffold_225	0.880287
225	23826	Scaffold_226	0.880391
226	23768	Scaffold_227	0.880495
227	23661	Scaffold_228	0.880598
228	23540	Scaffold_229	0.8807
229	23167	Scaffold_230	0.880802
230	23097	Scaffold_231	0.880902
231	23046	Scaffold_232	0.881003
232	22989	Scaffold_233	0.881103
233	22912	Scaffold_234	0.881203
234	22896	Scaffold_235	0.881303
235	22860	Scaffold_236	0.881403
236	22616	Scaffold_237	0.881501
237	22612	Scaffold_238	0.8816
238	22568	Scaffold_239	0.881698
239	22557	Scaffold_240	0.881797
240	22519	Scaffold_241	0.881895
241	22444	Scaffold_242	0.881993
242	22390	Scaffold_243	0.882091
243	22353	Scaffold_244	0.882188
244	22334	Scaffold_245	0.882286
245	22304	Scaffold_246	0.882383
246	22220	Scaffold_247	0.88248
247	22005	Scaffold_248	0.882576
248	21816	Scaffold_249	0.882671
249	21784	Scaffold_250	0.882766
250	21652	Scaffold_251	0.882861
251	21643	Scaffold_252	0.882955
252	21636	Scaffold_253	0.883049
253	21432	Scaffold_254	0.883143
254	21426	Scaffold_255	0.883236
255	21390	Scaffold_256	0.88333
256	21358	Scaffold_257	0.883423
257	21211	Scaffold_258	0.883515
258	21083	Scaffold_259	0.883607
259	21079	Scaffold_260	0.883699
260	21057	Scaffold_261	0.883791
261	20923	Scaffold_262	0.883883
262	20899	Scaffold_263	0.883974
263	20896	Scaffold_264	0.884065
264	20891	Scaffold_265	0.884156
265	20874	Scaffold_266	0.884247
266	20785	Scaffold_267	0.884338
267	20715	Scaffold_268	0.884428
268	20683	Scaffold_269	0.884518
269	20649	Scaffold_270	0.884608
270	20563	Scaffold_271	0.884698
271	20547	Scaffold_272	0.884788
272	20354	Scaffold_273	0.884877
273	20287	Scaffold_274	0.884965
274	20103	Scaffold_275	0.885053
275	20015	Scaffold_276	0.88514
276	19963	Scaffold_277	0.885227
277	19936	Scaffold_278	0.885314
278	19870	Scaffold_279	0.885401
279	19857	Scaffold_280	0.885488
280	19842	Scaffold_281	0.885574
281	19799	Scaffold_282	0.885661
282	19707	Scaffold_284	0.885746
283	19430	Scaffold_285	0.885831
284	19355	Scaffold_286	0.885916
285	19354	Scaffold_287	0.886
286	19327	Scaffold_288	0.886084
287	19225	Scaffold_289	0.886168
288	19180	Scaffold_290	0.886252
289	19054	Scaffold_291	0.886335
290	19048	Scaffold_292	0.886418
291	18979	Scaffold_293	0.886501
292	18897	Scaffold_294	0.886583
293	18849	Scaffold_295	0.886666
294	18836	Scaffold_296	0.886748
295	18791	Scaffold_297	0.88683
296	18773	Scaffold_298	0.886912
297	18731	Scaffold_299	0.886993
298	18669	Scaffold_300	0.887075
299	18666	Scaffold_301	0.887156
300	18628	Scaffold_302	0.887238
301	18604	Scaffold_303	0.887319
302	18429	Scaffold_304	0.887399
303	18345	Scaffold_305	0.887479
304	18318	Scaffold_306	0.887559
305	18237	Scaffold_307	0.887639
306	18119	Scaffold_308	0.887718
307	17991	Scaffold_309	0.887796
308	17968	Scaffold_310	0.887875
309	17947	Scaffold_311	0.887953
310	17943	Scaffold_312	0.888031
311	17920	Scaffold_313	0.888109
312	17903	Scaffold_314	0.888188
313	17901	Scaffold_315	0.888266
314	17853	Scaffold_316	0.888344
315	17798	Scaffold_317	0.888421
316	17769	Scaffold_318	0.888499
317	17752	Scaffold_319	0.888576
318	17737	Scaffold_320	0.888654
319	17728	Scaffold_321	0.888731
320	17724	Scaffold_322	0.888808
321	17721	Scaffold_323	0.888885
322	17716	Scaffold_324	0.888963
323	17707	Scaffold_325	0.88904
324	17669	Scaffold_326	0.889117
325	17510	Scaffold_327	0.889194
326	17509	Scaffold_328	0.88927
327	17479	Scaffold_329	0.889346
328	17428	Scaffold_330	0.889422
329	17394	Scaffold_332	0.889498
330	17394	Scaffold_331	0.889574
331	17257	Scaffold_333	0.889649
332	17233	Scaffold_334	0.889724
333	17070	Scaffold_335	0.889799
334	17028	Scaffold_336	0.889873
335	16938	Scaffold_337	0.889947
336	16931	Scaffold_338	0.890021
337	16918	Scaffold_339	0.890095
338	16871	Scaffold_340	0.890168
339	16846	Scaffold_341	0.890242
340	16798	Scaffold_342	0.890315
341	16711	Scaffold_343	0.890388
342	16679	Scaffold_344	0.890461
343	16672	Scaffold_345	0.890534
344	16566	Scaffold_346	0.890606
345	16512	Scaffold_347	0.890678
346	16429	Scaffold_348	0.89075
347	16408	Scaffold_349	0.890821
348	16362	Scaffold_350	0.890893
349	16337	Scaffold_351	0.890964
350	16335	Scaffold_352	0.891035
351	16329	Scaffold_353	0.891106
352	16326	Scaffold_354	0.891178
353	16236	Scaffold_355	0.891248
354	16235	Scaffold_356	0.891319
355	16168	Scaffold_357	0.89139
356	16167	Scaffold_359	0.89146
357	16167	Scaffold_358	0.891531
358	16107	Scaffold_360	0.891601
359	16099	Scaffold_361	0.891671
360	16076	Scaffold_362	0.891741
361	16061	Scaffold_363	0.891811
362	16044	Scaffold_364	0.891881
363	16041	Scaffold_365	0.891951
364	16034	Scaffold_366	0.892021
365	16032	Scaffold_367	0.892091
366	16015	Scaffold_368	0.892161
367	16003	Scaffold_369	0.892231
368	15959	Scaffold_370	0.892301
369	15893	Scaffold_371	0.89237
370	15882	Scaffold_372	0.892439
371	15870	Scaffold_373	0.892509
372	15833	Scaffold_374	0.892578
373	15811	Scaffold_375	0.892647
374	15793	Scaffold_376	0.892716
375	15775	Scaffold_377	0.892784
376	15767	Scaffold_378	0.892853
377	15743	Scaffold_379	0.892922
378	15615	Scaffold_380	0.89299
379	15534	Scaffold_381	0.893058
380	15436	Scaffold_382	0.893125
381	15433	Scaffold_383	0.893192
382	15289	Scaffold_384	0.893259
383	15276	Scaffold_385	0.893326
384	15264	Scaffold_386	0.893392
385	15235	Scaffold_387	0.893459
386	15133	Scaffold_388	0.893525
387	15106	Scaffold_389	0.893591
388	15027	Scaffold_390	0.893656
389	15022	Scaffold_391	0.893722
390	14962	Scaffold_392	0.893787
391	14940	Scaffold_393	0.893852
392	14926	Scaffold_394	0.893917
393	14893	Scaffold_395	0.893982
394	14887	Scaffold_396	0.894047
395	14884	Scaffold_397	0.894112
396	14842	Scaffold_398	0.894177
397	14840	Scaffold_399	0.894242
398	14790	Scaffold_400	0.894306
399	14768	Scaffold_401	0.894371
400	14650	Scaffold_403	0.894435
401	14645	Scaffold_404	0.894498
402	14623	Scaffold_405	0.894562
403	14617	Scaffold_406	0.894626
404	14598	Scaffold_407	0.89469
405	14589	Scaffold_408	0.894753
406	14555	Scaffold_409	0.894817
407	14519	Scaffold_410	0.89488
408	14514	Scaffold_411	0.894944
409	14499	Scaffold_412	0.895007
410	14464	Scaffold_413	0.89507
411	14463	Scaffold_414	0.895133
412	14396	Scaffold_415	0.895196
413	14388	Scaffold_416	0.895259
414	14382	Scaffold_417	0.895321
415	14381	Scaffold_418	0.895384
416	14335	Scaffold_419	0.895447
417	14204	Scaffold_420	0.895509
418	14141	Scaffold_421	0.89557
419	14135	Scaffold_422	0.895632
420	14133	Scaffold_423	0.895694
421	14131	Scaffold_424	0.895755
422	14124	Scaffold_425	0.895817
423	14015	Scaffold_426	0.895878
424	13984	Scaffold_427	0.895939
425	13972	Scaffold_428	0.896
426	13966	Scaffold_429	0.896061
427	13941	Scaffold_430	0.896122
428	13799	Scaffold_431	0.896182
429	13761	Scaffold_432	0.896242
430	13723	Scaffold_433	0.896302
431	13686	Scaffold_434	0.896362
432	13623	Scaffold_435	0.896421
433	13609	Scaffold_436	0.89648
434	13521	Scaffold_437	0.896539
435	13510	Scaffold_438	0.896598
436	13433	Scaffold_439	0.896657
437	13422	Scaffold_440	0.896715
438	13371	Scaffold_441	0.896774
439	13327	Scaffold_442	0.896832
440	13322	Scaffold_443	0.89689
441	13304	Scaffold_444	0.896948
442	13196	Scaffold_445	0.897006
443	13155	Scaffold_446	0.897063
444	13150	Scaffold_447	0.89712
445	13146	Scaffold_448	0.897178
446	13084	Scaffold_449	0.897235
447	13056	Scaffold_450	0.897292
448	13051	Scaffold_451	0.897349
449	13021	Scaffold_452	0.897406
450	12937	Scaffold_453	0.897462
451	12926	Scaffold_454	0.897518
452	12916	Scaffold_456	0.897575
453	12916	Scaffold_455	0.897631
454	12854	Scaffold_457	0.897687
455	12817	Scaffold_458	0.897743
456	12812	Scaffold_459	0.897799
457	12804	Scaffold_460	0.897855
458	12797	Scaffold_461	0.897911
459	12781	Scaffold_462	0.897966
460	12741	Scaffold_463	0.898022
461	12717	Scaffold_464	0.898078
462	12677	Scaffold_465	0.898133
463	12570	Scaffold_466	0.898188
464	12507	Scaffold_467	0.898242
465	12447	Scaffold_468	0.898297
466	12410	Scaffold_469	0.898351
467	12378	Scaffold_470	0.898405
468	12269	Scaffold_471	0.898458
469	12241	Scaffold_472	0.898512
470	12223	Scaffold_473	0.898565
471	12178	Scaffold_474	0.898618
472	12173	Scaffold_475	0.898671
473	12164	Scaffold_476	0.898724
474	11975	Scaffold_477	0.898776
475	11973	Scaffold_479	0.898829
476	11973	Scaffold_478	0.898881
477	11953	Scaffold_480	0.898933
478	11938	Scaffold_481	0.898985
479	11922	Scaffold_482	0.899037
480	11876	Scaffold_483	0.899089
481	11850	Scaffold_484	0.899141
482	11803	Scaffold_485	0.899192
483	11801	Scaffold_486	0.899244
484	11793	Scaffold_487	0.899295
485	11746	Scaffold_488	0.899346
486	11745	Scaffold_489	0.899398
487	11708	Scaffold_490	0.899449
488	11627	Scaffold_491	0.899499
489	11544	Scaffold_492	0.89955
490	11493	Scaffold_493	0.8996
491	11487	Scaffold_494	0.89965
492	11484	Scaffold_495	0.8997
493	11444	Scaffold_496	0.89975
494	11433	Scaffold_497	0.8998
495	11422	Scaffold_498	0.89985
496	11386	Scaffold_500	0.899899
497	11386	Scaffold_499	0.899949
498	11377	Scaffold_501	0.899999
499	11371	Scaffold_502	0.900048
500	11363	Scaffold_503	0.900098
501	11360	Scaffold_504	0.900148
502	11355	Scaffold_505	0.900197
503	11351	Scaffold_506	0.900247
504	11339	Scaffold_507	0.900296
505	11333	Scaffold_508	0.900345
506	11332	Scaffold_509	0.900395
507	11305	Scaffold_510	0.900444
508	11302	Scaffold_511	0.900494
509	11292	Scaffold_512	0.900543
510	11270	Scaffold_514	0.900592
511	11270	Scaffold_513	0.900641
512	11168	Scaffold_515	0.90069
513	11095	Scaffold_516	0.900738
514	11080	Scaffold_517	0.900787
515	11076	Scaffold_518	0.900835
516	11051	Scaffold_519	0.900883
517	11031	Scaffold_520	0.900931
518	10950	Scaffold_521	0.900979
519	10941	Scaffold_522	0.901027
520	10929	Scaffold_523	0.901074
521	10885	Scaffold_524	0.901122
522	10879	Scaffold_525	0.901169
523	10873	Scaffold_526	0.901217
524	10864	Scaffold_527	0.901264
525	10845	Scaffold_528	0.901312
526	10814	Scaffold_529	0.901359
527	10809	Scaffold_531	0.901406
528	10809	Scaffold_530	0.901453
529	10797	Scaffold_532	0.9015
530	10755	Scaffold_534	0.901547
531	10750	Scaffold_535	0.901594
532	10726	Scaffold_536	0.901641
533	10663	Scaffold_537	0.901687
534	10654	Scaffold_538	0.901734
535	10648	Scaffold_539	0.90178
536	10646	Scaffold_540	0.901827
537	10632	Scaffold_541	0.901873
538	10620	Scaffold_542	0.901919
539	10591	Scaffold_543	0.901966
540	10590	Scaffold_544	0.902012
541	10589	Scaffold_545	0.902058
542	10578	Scaffold_546	0.902104
543	10574	Scaffold_547	0.90215
544	10557	Scaffold_548	0.902196
545	10528	Scaffold_549	0.902242
546	10526	Scaffold_550	0.902288
547	10492	Scaffold_551	0.902334
548	10430	Scaffold_552	0.902379
549	10420	Scaffold_553	0.902425
550	10413	Scaffold_554	0.90247
551	10410	Scaffold_555	0.902516
552	10394	Scaffold_556	0.902561
553	10383	Scaffold_557	0.902606
554	10375	Scaffold_558	0.902652
555	10374	Scaffold_559	0.902697
556	10373	Scaffold_560	0.902742
557	10368	Scaffold_561	0.902787
558	10350	Scaffold_562	0.902833
559	10346	Scaffold_563	0.902878
560	10339	Scaffold_564	0.902923
561	10325	Scaffold_565	0.902968
562	10317	Scaffold_566	0.903013
563	10307	Scaffold_567	0.903058
564	10300	Scaffold_568	0.903103
565	10291	Scaffold_569	0.903148
566	10287	Scaffold_570	0.903193
567	10278	Scaffold_571	0.903237
568	10277	Scaffold_572	0.903282
569	10269	Scaffold_573	0.903327
570	10259	Scaffold_574	0.903372
571	10228	Scaffold_575	0.903416
572	10213	Scaffold_576	0.903461
573	10203	Scaffold_577	0.903505
574	10198	Scaffold_578	0.90355
575	10189	Scaffold_579	0.903594
576	10177	Scaffold_580	0.903639
577	10169	Scaffold_581	0.903683
578	10160	Scaffold_582	0.903728
579	10140	Scaffold_583	0.903772
580	10129	Scaffold_584	0.903816
581	10062	Scaffold_585	0.90386
582	10061	Scaffold_586	0.903904
583	9963	Scaffold_588	0.903947
584	9963	Scaffold_587	0.903991
585	9962	Scaffold_589	0.904034
586	9947	Scaffold_590	0.904078
587	9939	Scaffold_591	0.904121
588	9889	Scaffold_592	0.904164
589	9878	Scaffold_593	0.904207
590	9817	Scaffold_594	0.90425
591	9799	Scaffold_595	0.904293
592	9789	Scaffold_596	0.904335
593	9733	Scaffold_598	0.904378
594	9669	Scaffold_600	0.90442
595	9669	Scaffold_599	0.904462
596	9652	Scaffold_601	0.904504
597	9621	Scaffold_602	0.904546
598	9599	Scaffold_603	0.904588
599	9591	Scaffold_604	0.90463
600	9585	Scaffold_605	0.904672
601	9558	Scaffold_606	0.904714
602	9554	Scaffold_607	0.904755
603	9504	Scaffold_608	0.904797
604	9494	Scaffold_609	0.904838
605	9466	Scaffold_612	0.904879
606	9464	Scaffold_613	0.904921
607	9396	Scaffold_614	0.904962
608	9387	Scaffold_615	0.905003
609	9381	Scaffold_616	0.905044
610	9368	Scaffold_617	0.905084
611	9366	Scaffold_618	0.905125
612	9359	Scaffold_619	0.905166
613	9351	Scaffold_620	0.905207
614	9326	Scaffold_621	0.905248
615	9288	Scaffold_622	0.905288
616	9283	Scaffold_623	0.905329
617	9280	Scaffold_624	0.905369
618	9258	Scaffold_625	0.90541
619	9244	Scaffold_626	0.90545
620	9239	Scaffold_627	0.90549
621	9226	Scaffold_628	0.90553
622	9198	Scaffold_629	0.905571
623	9194	Scaffold_630	0.905611
624	9187	Scaffold_631	0.905651
625	9184	Scaffold_632	0.905691
626	9176	Scaffold_633	0.905731
627	9169	Scaffold_634	0.905771
628	9162	Scaffold_635	0.905811
629	9117	Scaffold_637	0.905851
630	9103	Scaffold_638	0.90589
631	9095	Scaffold_639	0.90593
632	9088	Scaffold_640	0.90597
633	9086	Scaffold_641	0.906009
634	9035	Scaffold_642	0.906049
635	9015	Scaffold_643	0.906088
636	9007	Scaffold_644	0.906127
637	9000	Scaffold_645	0.906167
638	8998	Scaffold_646	0.906206
639	8988	Scaffold_647	0.906245
640	8945	Scaffold_649	0.906284
641	8932	Scaffold_650	0.906323
642	8930	Scaffold_651	0.906362
643	8923	Scaffold_652	0.906401
644	8905	Scaffold_653	0.90644
645	8901	Scaffold_654	0.906479
646	8880	Scaffold_655	0.906517
647	8878	Scaffold_656	0.906556
648	8825	Scaffold_657	0.906595
649	8808	Scaffold_658	0.906633
650	8805	Scaffold_659	0.906671
651	8800	Scaffold_660	0.90671
652	8794	Scaffold_661	0.906748
653	8782	Scaffold_663	0.906787
654	8782	Scaffold_662	0.906825
655	8776	Scaffold_664	0.906863
656	8768	Scaffold_665	0.906901
657	8741	Scaffold_666	0.90694
658	8737	Scaffold_667	0.906978
659	8732	Scaffold_668	0.907016
660	8722	Scaffold_669	0.907054
661	8713	Scaffold_670	0.907092
662	8678	Scaffold_671	0.90713
663	8673	Scaffold_672	0.907167
664	8664	Scaffold_673	0.907205
665	8659	Scaffold_674	0.907243
666	8638	Scaffold_675	0.907281
667	8626	Scaffold_677	0.907318
668	8626	Scaffold_676	0.907356
669	8618	Scaffold_678	0.907394
670	8605	Scaffold_679	0.907431
671	8602	Scaffold_680	0.907469
672	8588	Scaffold_681	0.907506
673	8570	Scaffold_682	0.907544
674	8559	Scaffold_683	0.907581
675	8541	Scaffold_684	0.907618
676	8528	Scaffold_685	0.907655
677	8524	Scaffold_686	0.907693
678	8517	Scaffold_687	0.90773
679	8514	Scaffold_688	0.907767
680	8484	Scaffold_689	0.907804
681	8483	Scaffold_690	0.907841
682	8482	Scaffold_691	0.907878
683	8465	Scaffold_693	0.907915
684	8462	Scaffold_694	0.907952
685	8450	Scaffold_695	0.907989
686	8449	Scaffold_696	0.908025
687	8433	Scaffold_697	0.908062
688	8418	Scaffold_698	0.908099
689	8415	Scaffold_699	0.908136
690	8410	Scaffold_700	0.908172
691	8405	Scaffold_701	0.908209
692	8390	Scaffold_702	0.908246
693	8370	Scaffold_703	0.908282
694	8367	Scaffold_704	0.908319
695	8362	Scaffold_705	0.908355
696	8350	Scaffold_707	0.908392
697	8350	Scaffold_706	0.908428
698	8340	Scaffold_708	0.908464
699	8334	Scaffold_709	0.908501
700	8325	Scaffold_710	0.908537
701	8323	Scaffold_711	0.908573
702	8316	Scaffold_712	0.90861
703	8311	Scaffold_713	0.908646
704	8259	Scaffold_714	0.908682
705	8257	Scaffold_715	0.908718
706	8248	Scaffold_716	0.908754
707	8234	Scaffold_717	0.90879
708	8230	Scaffold_718	0.908826
709	8229	Scaffold_720	0.908862
710	8229	Scaffold_719	0.908898
711	8212	Scaffold_721	0.908933
712	8200	Scaffold_722	0.908969
713	8184	Scaffold_723	0.909005
714	8169	Scaffold_724	0.909041
715	8168	Scaffold_725	0.909076
716	8157	Scaffold_726	0.909112
717	8155	Scaffold_727	0.909147
718	8137	Scaffold_728	0.909183
719	8136	Scaffold_729	0.909218
720	8134	Scaffold_730	0.909254
721	8128	Scaffold_731	0.909289
722	8124	Scaffold_732	0.909325
723	8122	Scaffold_733	0.90936
724	8108	Scaffold_734	0.909396
725	8107	Scaffold_736	0.909431
726	8082	Scaffold_737	0.909466
727	8066	Scaffold_738	0.909501
728	8060	Scaffold_740	0.909537
729	8060	Scaffold_739	0.909572
730	8053	Scaffold_741	0.909607
731	8047	Scaffold_742	0.909642
732	8021	Scaffold_743	0.909677
733	8004	Scaffold_744	0.909712
734	8000	Scaffold_745	0.909747
735	7981	Scaffold_746	0.909782
736	7977	Scaffold_747	0.909816
737	7964	Scaffold_748	0.909851
738	7957	Scaffold_749	0.909886
739	7916	Scaffold_750	0.90992
740	7915	Scaffold_751	0.909955
741	7907	Scaffold_752	0.909989
742	7904	Scaffold_753	0.910024
743	7897	Scaffold_754	0.910058
744	7885	Scaffold_755	0.910093
745	7875	Scaffold_756	0.910127
746	7864	Scaffold_757	0.910161
747	7862	Scaffold_759	0.910196
748	7862	Scaffold_758	0.91023
749	7854	Scaffold_760	0.910264
750	7842	Scaffold_762	0.910298
751	7842	Scaffold_761	0.910333
752	7834	Scaffold_763	0.910367
753	7831	Scaffold_764	0.910401
754	7807	Scaffold_767	0.910435
755	7807	Scaffold_766	0.910469
756	7795	Scaffold_769	0.910503
757	7790	Scaffold_770	0.910537
758	7778	Scaffold_771	0.910571
759	7777	Scaffold_772	0.910605
760	7773	Scaffold_773	0.910639
761	7772	Scaffold_774	0.910673
762	7762	Scaffold_775	0.910707
763	7742	Scaffold_776	0.91074
764	7739	Scaffold_777	0.910774
765	7737	Scaffold_778	0.910808
766	7733	Scaffold_779	0.910842
767	7732	Scaffold_780	0.910875
768	7721	Scaffold_781	0.910909
769	7719	Scaffold_783	0.910943
770	7719	Scaffold_782	0.910976
771	7717	Scaffold_784	0.91101
772	7709	Scaffold_785	0.911044
773	7704	Scaffold_787	0.911077
774	7704	Scaffold_786	0.911111
775	7696	Scaffold_788	0.911145
776	7693	Scaffold_789	0.911178
777	7678	Scaffold_791	0.911212
778	7673	Scaffold_792	0.911245
779	7670	Scaffold_793	0.911279
780	7667	Scaffold_795	0.911312
781	7667	Scaffold_794	0.911345
782	7660	Scaffold_796	0.911379
783	7633	Scaffold_797	0.911412
784	7624	Scaffold_798	0.911445
785	7619	Scaffold_799	0.911479
786	7609	Scaffold_800	0.911512
787	7608	Scaffold_801	0.911545
788	7604	Scaffold_802	0.911578
789	7597	Scaffold_803	0.911611
790	7595	Scaffold_805	0.911645
791	7595	Scaffold_804	0.911678
792	7583	Scaffold_809	0.911711
793	7583	Scaffold_808	0.911744
794	7563	Scaffold_811	0.911777
795	7563	Scaffold_810	0.91181
796	7562	Scaffold_812	0.911843
797	7550	Scaffold_813	0.911876
798	7549	Scaffold_814	0.911909
799	7536	Scaffold_815	0.911942
800	7526	Scaffold_816	0.911974
801	7524	Scaffold_817	0.912007
802	7518	Scaffold_818	0.91204
803	7513	Scaffold_819	0.912073
804	7511	Scaffold_820	0.912106
805	7506	Scaffold_821	0.912138
806	7501	Scaffold_822	0.912171
807	7483	Scaffold_824	0.912204
808	7483	Scaffold_823	0.912236
809	7463	Scaffold_826	0.912269
810	7461	Scaffold_827	0.912301
811	7453	Scaffold_828	0.912334
812	7439	Scaffold_829	0.912366
813	7437	Scaffold_831	0.912399
814	7437	Scaffold_830	0.912431
815	7433	Scaffold_833	0.912464
816	7433	Scaffold_832	0.912496
817	7430	Scaffold_834	0.912529
818	7414	Scaffold_835	0.912561
819	7408	Scaffold_836	0.912593
820	7398	Scaffold_837	0.912626
821	7397	Scaffold_838	0.912658
822	7389	Scaffold_839	0.91269
823	7380	Scaffold_840	0.912722
824	7378	Scaffold_841	0.912754
825	7377	Scaffold_842	0.912787
826	7369	Scaffold_843	0.912819
827	7363	Scaffold_844	0.912851
828	7362	Scaffold_845	0.912883
829	7349	Scaffold_846	0.912915
830	7348	Scaffold_847	0.912947
831	7338	Scaffold_848	0.912979
832	7336	Scaffold_849	0.913011
833	7329	Scaffold_850	0.913043
834	7327	Scaffold_851	0.913075
835	7318	Scaffold_852	0.913107
836	7314	Scaffold_853	0.913139
837	7306	Scaffold_854	0.913171
838	7298	Scaffold_855	0.913203
839	7296	Scaffold_856	0.913234
840	7293	Scaffold_857	0.913266
841	7286	Scaffold_858	0.913298
842	7284	Scaffold_859	0.91333
843	7281	Scaffold_860	0.913362
844	7279	Scaffold_862	0.913393
845	7279	Scaffold_861	0.913425
846	7277	Scaffold_863	0.913457
847	7269	Scaffold_864	0.913489
848	7268	Scaffold_865	0.91352
849	7265	Scaffold_866	0.913552
850	7260	Scaffold_867	0.913584
851	7257	Scaffold_869	0.913615
852	7257	Scaffold_868	0.913647
853	7256	Scaffold_870	0.913679
854	7251	Scaffold_871	0.91371
855	7226	Scaffold_872	0.913742
856	7207	Scaffold_873	0.913773
857	7192	Scaffold_874	0.913805
858	7191	Scaffold_875	0.913836
859	7190	Scaffold_876	0.913867
860	7182	Scaffold_877	0.913899
861	7175	Scaffold_879	0.91393
862	7175	Scaffold_878	0.913961
863	7172	Scaffold_880	0.913993
864	7171	Scaffold_881	0.914024
865	7162	Scaffold_882	0.914055
866	7147	Scaffold_884	0.914086
867	7147	Scaffold_883	0.914117
868	7129	Scaffold_885	0.914149
869	7127	Scaffold_886	0.91418
870	7120	Scaffold_887	0.914211
871	7114	Scaffold_888	0.914242
872	7101	Scaffold_889	0.914273
873	7099	Scaffold_890	0.914304
874	7091	Scaffold_892	0.914335
875	7067	Scaffold_893	0.914365
876	7065	Scaffold_894	0.914396
877	7039	Scaffold_895	0.914427
878	7038	Scaffold_896	0.914458
879	7023	Scaffold_897	0.914488
880	7022	Scaffold_898	0.914519
881	7019	Scaffold_901	0.91455
882	7019	Scaffold_900	0.91458
883	7019	Scaffold_899	0.914611
884	7013	Scaffold_902	0.914641
885	7010	Scaffold_903	0.914672
886	6992	Scaffold_904	0.914703
887	6983	Scaffold_905	0.914733
888	6976	Scaffold_906	0.914763
889	6967	Scaffold_907	0.914794
890	6961	Scaffold_908	0.914824
891	6955	Scaffold_909	0.914855
892	6939	Scaffold_910	0.914885
893	6938	Scaffold_911	0.914915
894	6930	Scaffold_912	0.914945
895	6929	Scaffold_913	0.914976
896	6925	Scaffold_914	0.915006
897	6924	Scaffold_915	0.915036
898	6921	Scaffold_916	0.915066
899	6914	Scaffold_917	0.915096
900	6905	Scaffold_918	0.915126
901	6882	Scaffold_919	0.915156
902	6872	Scaffold_920	0.915186
903	6869	Scaffold_921	0.915216
904	6848	Scaffold_922	0.915246
905	6836	Scaffold_923	0.915276
906	6828	Scaffold_924	0.915306
907	6815	Scaffold_925	0.915336
908	6812	Scaffold_926	0.915365
909	6809	Scaffold_927	0.915395
910	6804	Scaffold_928	0.915425
911	6803	Scaffold_929	0.915454
912	6791	Scaffold_930	0.915484
913	6773	Scaffold_931	0.915514
914	6770	Scaffold_932	0.915543
915	6766	Scaffold_933	0.915573
916	6764	Scaffold_934	0.915602
917	6757	Scaffold_935	0.915632
918	6755	Scaffold_936	0.915661
919	6749	Scaffold_937	0.915691
920	6740	Scaffold_938	0.91572
921	6739	Scaffold_939	0.915749
922	6731	Scaffold_940	0.915779
923	6728	Scaffold_941	0.915808
924	6726	Scaffold_942	0.915837
925	6723	Scaffold_944	0.915867
926	6723	Scaffold_943	0.915896
927	6719	Scaffold_946	0.915925
928	6719	Scaffold_945	0.915955
929	6711	Scaffold_947	0.915984
930	6706	Scaffold_948	0.916013
931	6691	Scaffold_949	0.916042
932	6685	Scaffold_950	0.916072
933	6680	Scaffold_952	0.916101
934	6680	Scaffold_951	0.91613
935	6678	Scaffold_953	0.916159
936	6667	Scaffold_954	0.916188
937	6664	Scaffold_955	0.916217
938	6650	Scaffold_956	0.916246
939	6646	Scaffold_957	0.916275
940	6645	Scaffold_958	0.916304
941	6636	Scaffold_959	0.916333
942	6635	Scaffold_960	0.916362
943	6634	Scaffold_961	0.916391
944	6621	Scaffold_962	0.91642
945	6618	Scaffold_963	0.916449
946	6614	Scaffold_964	0.916478
947	6595	Scaffold_965	0.916506
948	6593	Scaffold_966	0.916535
949	6580	Scaffold_967	0.916564
950	6579	Scaffold_968	0.916593
951	6563	Scaffold_969	0.916621
952	6552	Scaffold_970	0.91665
953	6537	Scaffold_971	0.916678
954	6535	Scaffold_972	0.916707
955	6533	Scaffold_976	0.916735
956	6527	Scaffold_977	0.916764
957	6524	Scaffold_978	0.916792
958	6522	Scaffold_979	0.916821
959	6520	Scaffold_980	0.916849
960	6511	Scaffold_981	0.916878
961	6510	Scaffold_982	0.916906
962	6498	Scaffold_983	0.916934
963	6493	Scaffold_984	0.916963
964	6483	Scaffold_985	0.916991
965	6481	Scaffold_986	0.917019
966	6480	Scaffold_987	0.917047
967	6479	Scaffold_988	0.917076
968	6471	Scaffold_989	0.917104
969	6460	Scaffold_990	0.917132
970	6453	Scaffold_991	0.91716
971	6436	Scaffold_992	0.917188
972	6435	Scaffold_993	0.917216
973	6432	Scaffold_994	0.917245
974	6426	Scaffold_995	0.917273
975	6423	Scaffold_996	0.917301
976	6417	Scaffold_997	0.917329
977	6403	Scaffold_998	0.917357
978	6402	Scaffold_999	0.917384
979	6401	Scaffold_1000	0.917412
980	6400	Scaffold_1001	0.91744
981	6386	Scaffold_1002	0.917468
982	6377	Scaffold_1003	0.917496
983	6376	Scaffold_1009	0.917524
984	6376	Scaffold_1008	0.917552
985	6376	Scaffold_1007	0.917579
986	6372	Scaffold_1012	0.917607
987	6372	Scaffold_1011	0.917635
988	6366	Scaffold_1013	0.917663
989	6362	Scaffold_1014	0.917691
990	6355	Scaffold_1016	0.917718
991	6355	Scaffold_1015	0.917746
992	6351	Scaffold_1017	0.917774
993	6346	Scaffold_1018	0.917801
994	6334	Scaffold_1019	0.917829
995	6317	Scaffold_1020	0.917857
996	6303	Scaffold_1021	0.917884
997	6302	Scaffold_1022	0.917912
998	6301	Scaffold_1023	0.917939
999	6298	Scaffold_1024	0.917967
1000	6295	Scaffold_1026	0.917994
1001	6295	Scaffold_1025	0.918021
1002	6288	Scaffold_1027	0.918049
1003	6287	Scaffold_1028	0.918076
1004	6282	Scaffold_1029	0.918104
1005	6279	Scaffold_1031	0.918131
1006	6271	Scaffold_1033	0.918159
1007	6269	Scaffold_1034	0.918186
1008	6266	Scaffold_1035	0.918213
1009	6264	Scaffold_1037	0.918241
1010	6264	Scaffold_1036	0.918268
1011	6263	Scaffold_1039	0.918295
1012	6263	Scaffold_1038	0.918323
1013	6259	Scaffold_1040	0.91835
1014	6258	Scaffold_1041	0.918377
1015	6257	Scaffold_1042	0.918404
1016	6253	Scaffold_1043	0.918432
1017	6242	Scaffold_1044	0.918459
1018	6238	Scaffold_1045	0.918486
1019	6237	Scaffold_1046	0.918513
1020	6236	Scaffold_1047	0.918541
1021	6227	Scaffold_1049	0.918568
1022	6227	Scaffold_1048	0.918595
1023	6226	Scaffold_1050	0.918622
1024	6224	Scaffold_1051	0.918649
1025	6221	Scaffold_1052	0.918676
1026	6220	Scaffold_1053	0.918703
1027	6218	Scaffold_1055	0.918731
1028	6218	Scaffold_1054	0.918758
1029	6215	Scaffold_1056	0.918785
1030	6194	Scaffold_1059	0.918812
1031	6194	Scaffold_1057	0.918839
1032	6183	Scaffold_1061	0.918866
1033	6183	Scaffold_1060	0.918893
1034	6181	Scaffold_1062	0.91892
1035	6177	Scaffold_1063	0.918947
1036	6175	Scaffold_1064	0.918974
1037	6172	Scaffold_1065	0.919001
1038	6162	Scaffold_1066	0.919028
1039	6161	Scaffold_1067	0.919054
1040	6151	Scaffold_1068	0.919081
1041	6147	Scaffold_1070	0.919108
1042	6147	Scaffold_1069	0.919135
1043	6144	Scaffold_1072	0.919162
1044	6144	Scaffold_1071	0.919188
1045	6142	Scaffold_1073	0.919215
1046	6137	Scaffold_1074	0.919242
1047	6132	Scaffold_1075	0.919269
1048	6119	Scaffold_1077	0.919295
1049	6119	Scaffold_1076	0.919322
1050	6118	Scaffold_1078	0.919349
1051	6114	Scaffold_1079	0.919376
1052	6113	Scaffold_1080	0.919402
1053	6110	Scaffold_1081	0.919429
1054	6108	Scaffold_1083	0.919456
1055	6108	Scaffold_1082	0.919482
1056	6107	Scaffold_1085	0.919509
1057	6107	Scaffold_1084	0.919535
1058	6103	Scaffold_1086	0.919562
1059	6102	Scaffold_1087	0.919589
1060	6100	Scaffold_1088	0.919615
1061	6095	Scaffold_1089	0.919642
1062	6094	Scaffold_1090	0.919669
1063	6093	Scaffold_1091	0.919695
1064	6078	Scaffold_1092	0.919722
1065	6073	Scaffold_1093	0.919748
1066	6072	Scaffold_1094	0.919775
1067	6061	Scaffold_1095	0.919801
1068	6060	Scaffold_1096	0.919827
1069	6046	Scaffold_1097	0.919854
1070	6045	Scaffold_1098	0.91988
1071	6042	Scaffold_1099	0.919907
1072	6040	Scaffold_1100	0.919933
1073	6039	Scaffold_1101	0.919959
1074	6038	Scaffold_1102	0.919986
1075	6031	Scaffold_1103	0.920012
1076	6020	Scaffold_1104	0.920038
1077	6010	Scaffold_1105	0.920064
1078	6006	Scaffold_1106	0.920091
1079	6003	Scaffold_1107	0.920117
1080	6000	Scaffold_1108	0.920143
1081	5994	Scaffold_1111	0.920169
1082	5994	Scaffold_1110	0.920195
1083	5994	Scaffold_1109	0.920221
1084	5987	Scaffold_1112	0.920248
1085	5976	Scaffold_1113	0.920274
1086	5974	Scaffold_1114	0.9203
1087	5973	Scaffold_1115	0.920326
1088	5971	Scaffold_1116	0.920352
1089	5964	Scaffold_1117	0.920378
1090	5962	Scaffold_1120	0.920404
1091	5962	Scaffold_1119	0.92043
1092	5962	Scaffold_1118	0.920456
1093	5958	Scaffold_1121	0.920482
1094	5955	Scaffold_1122	0.920508
1095	5949	Scaffold_1123	0.920534
1096	5940	Scaffold_1124	0.92056
1097	5928	Scaffold_1125	0.920586
1098	5925	Scaffold_1126	0.920611
1099	5924	Scaffold_1127	0.920637
1100	5914	Scaffold_1128	0.920663
1101	5913	Scaffold_1129	0.920689
1102	5912	Scaffold_1130	0.920715
1103	5911	Scaffold_1131	0.92074
1104	5910	Scaffold_1133	0.920766
1105	5910	Scaffold_1132	0.920792
1106	5899	Scaffold_1134	0.920818
1107	5896	Scaffold_1135	0.920843
1108	5894	Scaffold_1136	0.920869
1109	5890	Scaffold_1137	0.920895
1110	5888	Scaffold_1138	0.920921
1111	5887	Scaffold_1139	0.920946
1112	5883	Scaffold_1140	0.920972
1113	5882	Scaffold_1141	0.920998
1114	5877	Scaffold_1143	0.921023
1115	5877	Scaffold_1142	0.921049
1116	5869	Scaffold_1144	0.921074
1117	5867	Scaffold_1145	0.9211
1118	5859	Scaffold_1146	0.921126
1119	5857	Scaffold_1148	0.921151
1120	5857	Scaffold_1147	0.921177
1121	5856	Scaffold_1149	0.921202
1122	5854	Scaffold_1150	0.921228
1123	5850	Scaffold_1151	0.921253
1124	5849	Scaffold_1152	0.921279
1125	5847	Scaffold_1154	0.921304
1126	5846	Scaffold_1155	0.92133
1127	5845	Scaffold_1156	0.921355
1128	5843	Scaffold_1157	0.921381
1129	5832	Scaffold_1158	0.921406
1130	5830	Scaffold_1159	0.921432
1131	5825	Scaffold_1160	0.921457
1132	5821	Scaffold_1162	0.921483
1133	5820	Scaffold_1163	0.921508
1134	5817	Scaffold_1164	0.921533
1135	5816	Scaffold_1165	0.921559
1136	5815	Scaffold_1167	0.921584
1137	5815	Scaffold_1166	0.921609
1138	5814	Scaffold_1168	0.921635
1139	5809	Scaffold_1170	0.92166
1140	5808	Scaffold_1171	0.921685
1141	5800	Scaffold_1172	0.921711
1142	5796	Scaffold_1173	0.921736
1143	5787	Scaffold_1174	0.921761
1144	5785	Scaffold_1176	0.921787
1145	5785	Scaffold_1175	0.921812
1146	5781	Scaffold_1178	0.921837
1147	5781	Scaffold_1177	0.921862
1148	5773	Scaffold_1179	0.921887
1149	5766	Scaffold_1181	0.921913
1150	5766	Scaffold_1180	0.921938
1151	5765	Scaffold_1183	0.921963
1152	5765	Scaffold_1182	0.921988
1153	5762	Scaffold_1184	0.922013
1154	5759	Scaffold_1186	0.922038
1155	5759	Scaffold_1185	0.922063
1156	5754	Scaffold_1187	0.922089
1157	5751	Scaffold_1188	0.922114
1158	5742	Scaffold_1190	0.922139
1159	5742	Scaffold_1189	0.922164
1160	5733	Scaffold_1192	0.922189
1161	5733	Scaffold_1191	0.922214
1162	5731	Scaffold_1195	0.922239
1163	5731	Scaffold_1194	0.922264
1164	5731	Scaffold_1193	0.922289
1165	5730	Scaffold_1196	0.922314
1166	5721	Scaffold_1197	0.922339
1167	5720	Scaffold_1199	0.922364
1168	5720	Scaffold_1198	0.922389
1169	5719	Scaffold_1200	0.922414
1170	5716	Scaffold_1201	0.922438
1171	5708	Scaffold_1202	0.922463
1172	5705	Scaffold_1203	0.922488
1173	5703	Scaffold_1204	0.922513
1174	5701	Scaffold_1205	0.922538
1175	5700	Scaffold_1207	0.922563
1176	5700	Scaffold_1206	0.922588
1177	5699	Scaffold_1209	0.922613
1178	5697	Scaffold_1210	0.922637
1179	5691	Scaffold_1211	0.922662
1180	5690	Scaffold_1212	0.922687
1181	5685	Scaffold_1213	0.922712
1182	5679	Scaffold_1215	0.922737
1183	5679	Scaffold_1214	0.922762
1184	5678	Scaffold_1218	0.922786
1185	5678	Scaffold_1217	0.922811
1186	5676	Scaffold_1219	0.922836
1187	5672	Scaffold_1220	0.922861
1188	5663	Scaffold_1222	0.922885
1189	5663	Scaffold_1221	0.92291
1190	5661	Scaffold_1223	0.922935
1191	5654	Scaffold_1224	0.922959
1192	5652	Scaffold_1225	0.922984
1193	5650	Scaffold_1227	0.923009
1194	5649	Scaffold_1229	0.923033
1195	5649	Scaffold_1228	0.923058
1196	5645	Scaffold_1230	0.923083
1197	5643	Scaffold_1231	0.923107
1198	5639	Scaffold_1232	0.923132
1199	5637	Scaffold_1233	0.923156
1200	5636	Scaffold_1234	0.923181
1201	5630	Scaffold_1235	0.923206
1202	5626	Scaffold_1236	0.92323
1203	5615	Scaffold_1237	0.923255
1204	5597	Scaffold_1238	0.923279
1205	5596	Scaffold_1239	0.923303
1206	5593	Scaffold_1241	0.923328
1207	5593	Scaffold_1240	0.923352
1208	5585	Scaffold_1242	0.923377
1209	5584	Scaffold_1243	0.923401
1210	5578	Scaffold_1244	0.923425
1211	5577	Scaffold_1245	0.92345
1212	5574	Scaffold_1246	0.923474
1213	5572	Scaffold_1247	0.923498
1214	5570	Scaffold_1249	0.923523
1215	5570	Scaffold_1248	0.923547
1216	5565	Scaffold_1250	0.923571
1217	5563	Scaffold_1251	0.923595
1218	5560	Scaffold_1252	0.92362
1219	5559	Scaffold_1253	0.923644
1220	5558	Scaffold_1256	0.923668
1221	5558	Scaffold_1255	0.923692
1222	5558	Scaffold_1254	0.923717
1223	5557	Scaffold_1257	0.923741
1224	5555	Scaffold_1258	0.923765
1225	5554	Scaffold_1260	0.923789
1226	5554	Scaffold_1259	0.923814
1227	5552	Scaffold_1261	0.923838
1228	5551	Scaffold_1262	0.923862
1229	5547	Scaffold_1264	0.923886
1230	5546	Scaffold_1265	0.92391
1231	5545	Scaffold_1267	0.923935
1232	5545	Scaffold_1266	0.923959
1233	5542	Scaffold_1269	0.923983
1234	5542	Scaffold_1268	0.924007
1235	5528	Scaffold_1270	0.924031
1236	5527	Scaffold_1271	0.924055
1237	5526	Scaffold_1272	0.924079
1238	5523	Scaffold_1273	0.924104
1239	5516	Scaffold_1274	0.924128
1240	5510	Scaffold_1275	0.924152
1241	5505	Scaffold_1276	0.924176
1242	5503	Scaffold_1277	0.9242
1243	5502	Scaffold_1278	0.924224
1244	5500	Scaffold_1279	0.924248
1245	5496	Scaffold_1281	0.924272
1246	5496	Scaffold_1280	0.924296
1247	5490	Scaffold_1282	0.92432
1248	5489	Scaffold_1283	0.924344
1249	5487	Scaffold_1284	0.924367
1250	5485	Scaffold_1285	0.924391
1251	5481	Scaffold_1287	0.924415
1252	5481	Scaffold_1286	0.924439
1253	5478	Scaffold_1288	0.924463
1254	5476	Scaffold_1291	0.924487
1255	5476	Scaffold_1290	0.924511
1256	5476	Scaffold_1289	0.924535
1257	5475	Scaffold_1293	0.924559
1258	5475	Scaffold_1292	0.924583
1259	5463	Scaffold_1294	0.924606
1260	5457	Scaffold_1295	0.92463
1261	5448	Scaffold_1298	0.924654
1262	5448	Scaffold_1297	0.924678
1263	5444	Scaffold_1299	0.924702
1264	5443	Scaffold_1300	0.924725
1265	5441	Scaffold_1301	0.924749
1266	5438	Scaffold_1302	0.924773
1267	5437	Scaffold_1303	0.924796
1268	5434	Scaffold_1304	0.92482
1269	5425	Scaffold_1305	0.924844
1270	5422	Scaffold_1307	0.924867
1271	5422	Scaffold_1306	0.924891
1272	5421	Scaffold_1308	0.924915
1273	5413	Scaffold_1309	0.924938
1274	5410	Scaffold_1310	0.924962
1275	5409	Scaffold_1311	0.924986
1276	5401	Scaffold_1312	0.925009
1277	5398	Scaffold_1313	0.925033
1278	5393	Scaffold_1314	0.925056
1279	5384	Scaffold_1315	0.92508
1280	5377	Scaffold_1317	0.925103
1281	5374	Scaffold_1318	0.925127
1282	5371	Scaffold_1319	0.92515
1283	5366	Scaffold_1320	0.925173
1284	5360	Scaffold_1321	0.925197
1285	5357	Scaffold_1324	0.92522
1286	5357	Scaffold_1323	0.925244
1287	5356	Scaffold_1325	0.925267
1288	5354	Scaffold_1327	0.92529
1289	5354	Scaffold_1326	0.925314
1290	5353	Scaffold_1328	0.925337
1291	5352	Scaffold_1329	0.92536
1292	5351	Scaffold_1331	0.925384
1293	5351	Scaffold_1330	0.925407
1294	5350	Scaffold_1333	0.92543
1295	5350	Scaffold_1332	0.925454
1296	5348	Scaffold_1334	0.925477
1297	5346	Scaffold_1335	0.9255
1298	5345	Scaffold_1336	0.925524
1299	5343	Scaffold_1337	0.925547
1300	5342	Scaffold_1338	0.92557
1301	5341	Scaffold_1340	0.925594
1302	5341	Scaffold_1339	0.925617
1303	5340	Scaffold_1342	0.92564
1304	5340	Scaffold_1341	0.925664
1305	5338	Scaffold_1343	0.925687
1306	5336	Scaffold_1344	0.92571
1307	5334	Scaffold_1345	0.925733
1308	5333	Scaffold_1346	0.925757
1309	5329	Scaffold_1347	0.92578
1310	5326	Scaffold_1348	0.925803
1311	5324	Scaffold_1349	0.925826
1312	5323	Scaffold_1350	0.92585
1313	5322	Scaffold_1351	0.925873
1314	5320	Scaffold_1352	0.925896
1315	5318	Scaffold_1354	0.925919
1316	5317	Scaffold_1355	0.925942
1317	5315	Scaffold_1356	0.925966
1318	5310	Scaffold_1358	0.925989
1319	5310	Scaffold_1357	0.926012
1320	5309	Scaffold_1359	0.926035
1321	5307	Scaffold_1360	0.926058
1322	5303	Scaffold_1361	0.926081
1323	5300	Scaffold_1363	0.926105
1324	5299	Scaffold_1364	0.926128
1325	5297	Scaffold_1366	0.926151
1326	5297	Scaffold_1365	0.926174
1327	5291	Scaffold_1369	0.926197
1328	5291	Scaffold_1367	0.92622
1329	5290	Scaffold_1370	0.926243
1330	5286	Scaffold_1373	0.926266
1331	5286	Scaffold_1372	0.926289
1332	5286	Scaffold_1371	0.926312
1333	5284	Scaffold_1374	0.926335
1334	5282	Scaffold_1376	0.926358
1335	5282	Scaffold_1375	0.926381
1336	5281	Scaffold_1377	0.926404
1337	5276	Scaffold_1378	0.926427
1338	5274	Scaffold_1379	0.92645
1339	5273	Scaffold_1380	0.926473
1340	5271	Scaffold_1381	0.926496
1341	5267	Scaffold_1383	0.926519
1342	5267	Scaffold_1382	0.926542
1343	5264	Scaffold_1384	0.926565
1344	5263	Scaffold_1385	0.926588
1345	5260	Scaffold_1386	0.926611
1346	5258	Scaffold_1387	0.926634
1347	5256	Scaffold_1388	0.926657
1348	5255	Scaffold_1390	0.92668
1349	5254	Scaffold_1391	0.926703
1350	5253	Scaffold_1392	0.926726
1351	5252	Scaffold_1393	0.926749
1352	5249	Scaffold_1394	0.926772
1353	5248	Scaffold_1395	0.926795
1354	5247	Scaffold_1396	0.926818
1355	5241	Scaffold_1397	0.92684
1356	5239	Scaffold_1398	0.926863
1357	5238	Scaffold_1399	0.926886
1358	5234	Scaffold_1400	0.926909
1359	5229	Scaffold_1402	0.926932
1360	5229	Scaffold_1401	0.926955
1361	5226	Scaffold_1403	0.926977
1362	5225	Scaffold_1404	0.927
1363	5224	Scaffold_1405	0.927023
1364	5221	Scaffold_1406	0.927046
1365	5218	Scaffold_1407	0.927069
1366	5217	Scaffold_1408	0.927091
1367	5215	Scaffold_1410	0.927114
1368	5215	Scaffold_1409	0.927137
1369	5214	Scaffold_1411	0.92716
1370	5199	Scaffold_1412	0.927182
1371	5195	Scaffold_1413	0.927205
1372	5190	Scaffold_1414	0.927228
1373	5188	Scaffold_1416	0.92725
1374	5188	Scaffold_1415	0.927273
1375	5186	Scaffold_1418	0.927295
1376	5186	Scaffold_1417	0.927318
1377	5184	Scaffold_1419	0.927341
1378	5182	Scaffold_1421	0.927363
1379	5182	Scaffold_1420	0.927386
1380	5181	Scaffold_1423	0.927408
1381	5181	Scaffold_1422	0.927431
1382	5180	Scaffold_1424	0.927454
1383	5173	Scaffold_1425	0.927476
1384	5172	Scaffold_1426	0.927499
1385	5169	Scaffold_1427	0.927521
1386	5164	Scaffold_1428	0.927544
1387	5159	Scaffold_1429	0.927566
1388	5158	Scaffold_1430	0.927589
1389	5153	Scaffold_1431	0.927611
1390	5149	Scaffold_1432	0.927634
1391	5148	Scaffold_1433	0.927656
1392	5147	Scaffold_1434	0.927679
1393	5145	Scaffold_1435	0.927701
1394	5143	Scaffold_1437	0.927724
1395	5143	Scaffold_1436	0.927746
1396	5138	Scaffold_1438	0.927769
1397	5137	Scaffold_1439	0.927791
1398	5136	Scaffold_1440	0.927813
1399	5132	Scaffold_1441	0.927836
1400	5130	Scaffold_1443	0.927858
1401	5130	Scaffold_1442	0.92788
1402	5128	Scaffold_1444	0.927903
1403	5127	Scaffold_1445	0.927925
1404	5124	Scaffold_1448	0.927948
1405	5124	Scaffold_1447	0.92797
1406	5124	Scaffold_1446	0.927992
1407	5123	Scaffold_1449	0.928015
1408	5122	Scaffold_1450	0.928037
1409	5119	Scaffold_1451	0.928059
1410	5118	Scaffold_1452	0.928082
1411	5113	Scaffold_1453	0.928104
1412	5105	Scaffold_1454	0.928126
1413	5103	Scaffold_1455	0.928148
1414	5102	Scaffold_1456	0.928171
1415	5100	Scaffold_1457	0.928193
1416	5098	Scaffold_1458	0.928215
1417	5095	Scaffold_1459	0.928237
1418	5093	Scaffold_1460	0.92826
1419	5092	Scaffold_1462	0.928282
1420	5092	Scaffold_1461	0.928304
1421	5088	Scaffold_1463	0.928326
1422	5086	Scaffold_1465	0.928348
1423	5085	Scaffold_1467	0.928371
1424	5085	Scaffold_1466	0.928393
1425	5080	Scaffold_1469	0.928415
1426	5080	Scaffold_1468	0.928437
1427	5079	Scaffold_1470	0.928459
1428	5078	Scaffold_1472	0.928482
1429	5078	Scaffold_1471	0.928504
1430	5076	Scaffold_1473	0.928526
1431	5073	Scaffold_1475	0.928548
1432	5073	Scaffold_1474	0.92857
1433	5072	Scaffold_1476	0.928592
1434	5071	Scaffold_1478	0.928614
1435	5071	Scaffold_1477	0.928636
1436	5067	Scaffold_1479	0.928659
1437	5056	Scaffold_1480	0.928681
1438	5050	Scaffold_1481	0.928703
1439	5049	Scaffold_1482	0.928725
1440	5048	Scaffold_1483	0.928747
1441	5044	Scaffold_1485	0.928769
1442	5041	Scaffold_1486	0.928791
1443	5033	Scaffold_1487	0.928813
1444	5022	Scaffold_1490	0.928835
1445	5020	Scaffold_1491	0.928856
1446	5019	Scaffold_1492	0.928878
1447	5015	Scaffold_1493	0.9289
1448	5012	Scaffold_1494	0.928922
1449	5010	Scaffold_1495	0.928944
1450	5009	Scaffold_1497	0.928966
1451	5009	Scaffold_1496	0.928988
1452	5008	Scaffold_1499	0.92901
1453	5008	Scaffold_1498	0.929031
1454	5003	Scaffold_1500	0.929053
1455	4999	Scaffold_9718	0.929075
1456	4999	Scaffold_9717	0.929097
1457	4999	Scaffold_9716	0.929119
1458	4999	Scaffold_9715	0.92914
1459	4999	Scaffold_9714	0.929162
1460	4999	Scaffold_9713	0.929184
1461	4999	Scaffold_9712	0.929206
1462	4999	Scaffold_9710	0.929228
1463	4999	Scaffold_9709	0.929249
1464	4999	Scaffold_9708	0.929271
1465	4999	Scaffold_9707	0.929293
1466	4996	Scaffold_1502	0.929315
1467	4993	Scaffold_1503	0.929337
1468	4987	Scaffold_1504	0.929358
1469	4986	Scaffold_1506	0.92938
1470	4986	Scaffold_1505	0.929402
1471	4985	Scaffold_1508	0.929424
1472	4985	Scaffold_1507	0.929445
1473	4983	Scaffold_1511	0.929467
1474	4983	Scaffold_1510	0.929489
1475	4983	Scaffold_1509	0.929511
1476	4978	Scaffold_1512	0.929532
1477	4976	Scaffold_1513	0.929554
1478	4971	Scaffold_1515	0.929576
1479	4971	Scaffold_1514	0.929597
1480	4969	Scaffold_1517	0.929619
1481	4969	Scaffold_1516	0.929641
1482	4967	Scaffold_1519	0.929662
1483	4967	Scaffold_1518	0.929684
1484	4966	Scaffold_1521	0.929706
1485	4966	Scaffold_1520	0.929727
1486	4963	Scaffold_1522	0.929749
1487	4956	Scaffold_1523	0.929771
1488	4954	Scaffold_1524	0.929792
1489	4951	Scaffold_1526	0.929814
1490	4951	Scaffold_1525	0.929836
1491	4945	Scaffold_1527	0.929857
1492	4944	Scaffold_1528	0.929879
1493	4942	Scaffold_1530	0.9299
1494	4942	Scaffold_1529	0.929922
1495	4939	Scaffold_1531	0.929943
1496	4935	Scaffold_1532	0.929965
1497	4930	Scaffold_1533	0.929986
1498	4928	Scaffold_1534	0.930008
1499	4927	Scaffold_1536	0.930029
1500	4927	Scaffold_1535	0.930051
1501	4923	Scaffold_1537	0.930072
1502	4920	Scaffold_1538	0.930094
1503	4918	Scaffold_1539	0.930115
1504	4917	Scaffold_9711	0.930137
1505	4917	Scaffold_1541	0.930158
1506	4917	Scaffold_1540	0.93018
1507	4916	Scaffold_1542	0.930201
1508	4914	Scaffold_1543	0.930223
1509	4910	Scaffold_1544	0.930244
1510	4902	Scaffold_1545	0.930265
1511	4901	Scaffold_1546	0.930287
1512	4894	Scaffold_1547	0.930308
1513	4890	Scaffold_1548	0.930329
1514	4889	Scaffold_1551	0.930351
1515	4889	Scaffold_1550	0.930372
1516	4889	Scaffold_1549	0.930393
1517	4888	Scaffold_1552	0.930415
1518	4887	Scaffold_1554	0.930436
1519	4882	Scaffold_1557	0.930457
1520	4882	Scaffold_1556	0.930479
1521	4882	Scaffold_1555	0.9305
1522	4879	Scaffold_1559	0.930521
1523	4879	Scaffold_1558	0.930543
1524	4870	Scaffold_1560	0.930564
1525	4869	Scaffold_1562	0.930585
1526	4869	Scaffold_1561	0.930606
1527	4867	Scaffold_1563	0.930627
1528	4866	Scaffold_1564	0.930649
1529	4862	Scaffold_1567	0.93067
1530	4862	Scaffold_1566	0.930691
1531	4862	Scaffold_1565	0.930712
1532	4860	Scaffold_1569	0.930734
1533	4860	Scaffold_1568	0.930755
1534	4853	Scaffold_1570	0.930776
1535	4849	Scaffold_1571	0.930797
1536	4845	Scaffold_1573	0.930818
1537	4845	Scaffold_1572	0.930839
1538	4843	Scaffold_1574	0.93086
1539	4840	Scaffold_1576	0.930882
1540	4840	Scaffold_1575	0.930903
1541	4837	Scaffold_1577	0.930924
1542	4834	Scaffold_1578	0.930945
1543	4833	Scaffold_1579	0.930966
1544	4832	Scaffold_1582	0.930987
1545	4832	Scaffold_1581	0.931008
1546	4832	Scaffold_1580	0.931029
1547	4827	Scaffold_1585	0.93105
1548	4827	Scaffold_1584	0.931071
1549	4827	Scaffold_1583	0.931092
1550	4825	Scaffold_1586	0.931113
1551	4818	Scaffold_1587	0.931134
1552	4815	Scaffold_1588	0.931155
1553	4809	Scaffold_1590	0.931176
1554	4807	Scaffold_1591	0.931197
1555	4803	Scaffold_1592	0.931218
1556	4801	Scaffold_1593	0.931239
1557	4799	Scaffold_1594	0.93126
1558	4798	Scaffold_1596	0.931281
1559	4798	Scaffold_1595	0.931302
1560	4796	Scaffold_1597	0.931323
1561	4794	Scaffold_1598	0.931344
1562	4793	Scaffold_1599	0.931365
1563	4791	Scaffold_1600	0.931386
1564	4789	Scaffold_1601	0.931407
1565	4787	Scaffold_1602	0.931428
1566	4783	Scaffold_1604	0.931448
1567	4783	Scaffold_1603	0.931469
1568	4780	Scaffold_1605	0.93149
1569	4777	Scaffold_1606	0.931511
1570	4776	Scaffold_1607	0.931532
1571	4774	Scaffold_1608	0.931553
1572	4772	Scaffold_1609	0.931573
1573	4770	Scaffold_1610	0.931594
1574	4766	Scaffold_1614	0.931615
1575	4766	Scaffold_1613	0.931636
1576	4766	Scaffold_1612	0.931657
1577	4766	Scaffold_1611	0.931677
1578	4761	Scaffold_1615	0.931698
1579	4760	Scaffold_1616	0.931719
1580	4757	Scaffold_1618	0.93174
1581	4757	Scaffold_1617	0.931761
1582	4755	Scaffold_1620	0.931781
1583	4755	Scaffold_1619	0.931802
1584	4754	Scaffold_1621	0.931823
1585	4751	Scaffold_1623	0.931843
1586	4751	Scaffold_1622	0.931864
1587	4749	Scaffold_1624	0.931885
1588	4747	Scaffold_1625	0.931906
1589	4745	Scaffold_1626	0.931926
1590	4744	Scaffold_1627	0.931947
1591	4742	Scaffold_1628	0.931968
1592	4734	Scaffold_1630	0.931988
1593	4734	Scaffold_1629	0.932009
1594	4732	Scaffold_1632	0.93203
1595	4732	Scaffold_1631	0.93205
1596	4729	Scaffold_1633	0.932071
1597	4728	Scaffold_1634	0.932092
1598	4726	Scaffold_1635	0.932112
1599	4717	Scaffold_1636	0.932133
1600	4716	Scaffold_1637	0.932153
1601	4715	Scaffold_1638	0.932174
1602	4713	Scaffold_1639	0.932194
1603	4709	Scaffold_1640	0.932215
1604	4708	Scaffold_1641	0.932236
1605	4707	Scaffold_1642	0.932256
1606	4702	Scaffold_1643	0.932277
1607	4701	Scaffold_1644	0.932297
1608	4697	Scaffold_1645	0.932318
1609	4696	Scaffold_1646	0.932338
1610	4695	Scaffold_1648	0.932359
1611	4695	Scaffold_1647	0.932379
1612	4690	Scaffold_1649	0.9324
1613	4686	Scaffold_1651	0.93242
1614	4685	Scaffold_1652	0.93244
1615	4684	Scaffold_1653	0.932461
1616	4682	Scaffold_1654	0.932481
1617	4681	Scaffold_1655	0.932502
1618	4679	Scaffold_1657	0.932522
1619	4679	Scaffold_1656	0.932543
1620	4673	Scaffold_1658	0.932563
1621	4671	Scaffold_1659	0.932583
1622	4661	Scaffold_1660	0.932604
1623	4659	Scaffold_1661	0.932624
1624	4657	Scaffold_1662	0.932644
1625	4656	Scaffold_1663	0.932665
1626	4653	Scaffold_1664	0.932685
1627	4652	Scaffold_1666	0.932705
1628	4652	Scaffold_1665	0.932725
1629	4651	Scaffold_1667	0.932746
1630	4650	Scaffold_1668	0.932766
1631	4649	Scaffold_1669	0.932786
1632	4647	Scaffold_1670	0.932807
1633	4645	Scaffold_1671	0.932827
1634	4639	Scaffold_1672	0.932847
1635	4637	Scaffold_1674	0.932867
1636	4637	Scaffold_1673	0.932888
1637	4633	Scaffold_1675	0.932908
1638	4632	Scaffold_1676	0.932928
1639	4631	Scaffold_1677	0.932948
1640	4630	Scaffold_1678	0.932968
1641	4627	Scaffold_1679	0.932989
1642	4626	Scaffold_1680	0.933009
1643	4623	Scaffold_1681	0.933029
1644	4618	Scaffold_1682	0.933049
1645	4613	Scaffold_1683	0.933069
1646	4611	Scaffold_1684	0.933089
1647	4610	Scaffold_1686	0.933109
1648	4610	Scaffold_1685	0.93313
1649	4603	Scaffold_1688	0.93315
1650	4603	Scaffold_1687	0.93317
1651	4602	Scaffold_1690	0.93319
1652	4602	Scaffold_1689	0.93321
1653	4601	Scaffold_1692	0.93323
1654	4600	Scaffold_1694	0.93325
1655	4600	Scaffold_1693	0.93327
1656	4597	Scaffold_1698	0.93329
1657	4592	Scaffold_1699	0.93331
1658	4591	Scaffold_1700	0.93333
1659	4589	Scaffold_1701	0.93335
1660	4588	Scaffold_1702	0.93337
1661	4587	Scaffold_1704	0.93339
1662	4587	Scaffold_1703	0.93341
1663	4583	Scaffold_1705	0.93343
1664	4581	Scaffold_1706	0.93345
1665	4579	Scaffold_1707	0.93347
1666	4578	Scaffold_1708	0.93349
1667	4577	Scaffold_1709	0.93351
1668	4576	Scaffold_1710	0.93353
1669	4572	Scaffold_1712	0.93355
1670	4572	Scaffold_1711	0.93357
1671	4568	Scaffold_1713	0.93359
1672	4564	Scaffold_1714	0.93361
1673	4563	Scaffold_1715	0.93363
1674	4562	Scaffold_1717	0.93365
1675	4562	Scaffold_1716	0.93367
1676	4561	Scaffold_1718	0.933689
1677	4559	Scaffold_1720	0.933709
1678	4559	Scaffold_1719	0.933729
1679	4558	Scaffold_1721	0.933749
1680	4556	Scaffold_1722	0.933769
1681	4554	Scaffold_1725	0.933789
1682	4554	Scaffold_1724	0.933809
1683	4554	Scaffold_1723	0.933829
1684	4549	Scaffold_1726	0.933848
1685	4546	Scaffold_1727	0.933868
1686	4545	Scaffold_1729	0.933888
1687	4545	Scaffold_1728	0.933908
1688	4544	Scaffold_1730	0.933928
1689	4543	Scaffold_1731	0.933948
1690	4540	Scaffold_1732	0.933967
1691	4538	Scaffold_1734	0.933987
1692	4538	Scaffold_1733	0.934007
1693	4536	Scaffold_1735	0.934027
1694	4534	Scaffold_1737	0.934047
1695	4534	Scaffold_1736	0.934066
1696	4533	Scaffold_1739	0.934086
1697	4533	Scaffold_1738	0.934106
1698	4530	Scaffold_1740	0.934126
1699	4527	Scaffold_1741	0.934145
1700	4522	Scaffold_1742	0.934165
1701	4520	Scaffold_1744	0.934185
1702	4520	Scaffold_1743	0.934205
1703	4517	Scaffold_1745	0.934224
1704	4516	Scaffold_1746	0.934244
1705	4514	Scaffold_1748	0.934264
1706	4514	Scaffold_1747	0.934283
1707	4508	Scaffold_1749	0.934303
1708	4507	Scaffold_1750	0.934323
1709	4506	Scaffold_1752	0.934342
1710	4506	Scaffold_1751	0.934362
1711	4505	Scaffold_1753	0.934382
1712	4502	Scaffold_1755	0.934401
1713	4502	Scaffold_1754	0.934421
1714	4501	Scaffold_1756	0.934441
1715	4499	Scaffold_1757	0.93446
1716	4493	Scaffold_1759	0.93448
1717	4493	Scaffold_1758	0.934499
1718	4492	Scaffold_1760	0.934519
1719	4491	Scaffold_1761	0.934539
1720	4490	Scaffold_1762	0.934558
1721	4484	Scaffold_1763	0.934578
1722	4481	Scaffold_1764	0.934597
1723	4480	Scaffold_1765	0.934617
1724	4478	Scaffold_1767	0.934636
1725	4478	Scaffold_1766	0.934656
1726	4476	Scaffold_1769	0.934675
1727	4476	Scaffold_1768	0.934695
1728	4470	Scaffold_1771	0.934714
1729	4470	Scaffold_1770	0.934734
1730	4462	Scaffold_1772	0.934753
1731	4455	Scaffold_1773	0.934773
1732	4454	Scaffold_1774	0.934792
1733	4450	Scaffold_1775	0.934812
1734	4449	Scaffold_1776	0.934831
1735	4448	Scaffold_1777	0.934851
1736	4447	Scaffold_1778	0.93487
1737	4441	Scaffold_1780	0.934889
1738	4441	Scaffold_1779	0.934909
1739	4439	Scaffold_1781	0.934928
1740	4437	Scaffold_1782	0.934947
1741	4433	Scaffold_1783	0.934967
1742	4430	Scaffold_1784	0.934986
1743	4429	Scaffold_1785	0.935005
1744	4428	Scaffold_1788	0.935025
1745	4428	Scaffold_1787	0.935044
1746	4428	Scaffold_1786	0.935063
1747	4423	Scaffold_1789	0.935083
1748	4421	Scaffold_1790	0.935102
1749	4416	Scaffold_1791	0.935121
1750	4415	Scaffold_1792	0.93514
1751	4411	Scaffold_1793	0.93516
1752	4407	Scaffold_1794	0.935179
1753	4406	Scaffold_1796	0.935198
1754	4406	Scaffold_1795	0.935217
1755	4402	Scaffold_1797	0.935237
1756	4397	Scaffold_1799	0.935256
1757	4393	Scaffold_1800	0.935275
1758	4389	Scaffold_1802	0.935294
1759	4388	Scaffold_1804	0.935313
1760	4388	Scaffold_1803	0.935332
1761	4386	Scaffold_1805	0.935352
1762	4384	Scaffold_1807	0.935371
1763	4384	Scaffold_1806	0.93539
1764	4383	Scaffold_1808	0.935409
1765	4382	Scaffold_1809	0.935428
1766	4380	Scaffold_1810	0.935447
1767	4377	Scaffold_1812	0.935466
1768	4377	Scaffold_1811	0.935485
1769	4373	Scaffold_1813	0.935504
1770	4371	Scaffold_1816	0.935523
1771	4371	Scaffold_1815	0.935543
1772	4371	Scaffold_1814	0.935562
1773	4369	Scaffold_1817	0.935581
1774	4360	Scaffold_1818	0.9356
1775	4357	Scaffold_1819	0.935619
1776	4354	Scaffold_1821	0.935638
1777	4354	Scaffold_1820	0.935657
1778	4351	Scaffold_1822	0.935676
1779	4346	Scaffold_1824	0.935695
1780	4346	Scaffold_1823	0.935714
1781	4345	Scaffold_1825	0.935733
1782	4343	Scaffold_1826	0.935752
1783	4342	Scaffold_1827	0.93577
1784	4339	Scaffold_1828	0.935789
1785	4337	Scaffold_1829	0.935808
1786	4335	Scaffold_1830	0.935827
1787	4334	Scaffold_1831	0.935846
1788	4331	Scaffold_1832	0.935865
1789	4327	Scaffold_1833	0.935884
1790	4325	Scaffold_1835	0.935903
1791	4325	Scaffold_1834	0.935922
1792	4323	Scaffold_1837	0.93594
1793	4323	Scaffold_1836	0.935959
1794	4319	Scaffold_1839	0.935978
1795	4319	Scaffold_1838	0.935997
1796	4314	Scaffold_1840	0.936016
1797	4312	Scaffold_1842	0.936035
1798	4312	Scaffold_1841	0.936053
1799	4310	Scaffold_1844	0.936072
1800	4308	Scaffold_1845	0.936091
1801	4303	Scaffold_1847	0.93611
1802	4303	Scaffold_1846	0.936129
1803	4302	Scaffold_1848	0.936147
1804	4300	Scaffold_1851	0.936166
1805	4300	Scaffold_1850	0.936185
1806	4299	Scaffold_1853	0.936204
1807	4299	Scaffold_1852	0.936222
1808	4297	Scaffold_1854	0.936241
1809	4296	Scaffold_1855	0.93626
1810	4293	Scaffold_1856	0.936279
1811	4292	Scaffold_1857	0.936297
1812	4291	Scaffold_1858	0.936316
1813	4287	Scaffold_1859	0.936335
1814	4286	Scaffold_1863	0.936353
1815	4286	Scaffold_1862	0.936372
1816	4286	Scaffold_1861	0.936391
1817	4286	Scaffold_1860	0.93641
1818	4284	Scaffold_1864	0.936428
1819	4280	Scaffold_1865	0.936447
1820	4274	Scaffold_1867	0.936466
1821	4274	Scaffold_1866	0.936484
1822	4273	Scaffold_1868	0.936503
1823	4272	Scaffold_1870	0.936522
1824	4272	Scaffold_1869	0.93654
1825	4265	Scaffold_1872	0.936559
1826	4264	Scaffold_1874	0.936577
1827	4264	Scaffold_1873	0.936596
1828	4262	Scaffold_1875	0.936615
1829	4261	Scaffold_1876	0.936633
1830	4259	Scaffold_1877	0.936652
1831	4257	Scaffold_1878	0.93667
1832	4255	Scaffold_1880	0.936689
1833	4255	Scaffold_1879	0.936707
1834	4253	Scaffold_1881	0.936726
1835	4252	Scaffold_1883	0.936745
1836	4252	Scaffold_1882	0.936763
1837	4248	Scaffold_1884	0.936782
1838	4247	Scaffold_1885	0.9368
1839	4245	Scaffold_1887	0.936819
1840	4245	Scaffold_1886	0.936837
1841	4242	Scaffold_1889	0.936856
1842	4241	Scaffold_1890	0.936874
1843	4237	Scaffold_1893	0.936893
1844	4237	Scaffold_1892	0.936911
1845	4237	Scaffold_1891	0.93693
1846	4236	Scaffold_1894	0.936948
1847	4234	Scaffold_1897	0.936967
1848	4234	Scaffold_1896	0.936985
1849	4234	Scaffold_1895	0.937004
1850	4228	Scaffold_1903	0.937022
1851	4228	Scaffold_1902	0.93704
1852	4228	Scaffold_1900	0.937059
1853	4227	Scaffold_1907	0.937077
1854	4227	Scaffold_1906	0.937096
1855	4227	Scaffold_1905	0.937114
1856	4226	Scaffold_1909	0.937133
1857	4226	Scaffold_1908	0.937151
1858	4225	Scaffold_1910	0.93717
1859	4224	Scaffold_1911	0.937188
1860	4223	Scaffold_1913	0.937206
1861	4221	Scaffold_1914	0.937225
1862	4220	Scaffold_1916	0.937243
1863	4220	Scaffold_1915	0.937262
1864	4218	Scaffold_1917	0.93728
1865	4217	Scaffold_1919	0.937298
1866	4217	Scaffold_1918	0.937317
1867	4216	Scaffold_1921	0.937335
1868	4216	Scaffold_1920	0.937354
1869	4213	Scaffold_1922	0.937372
1870	4212	Scaffold_1924	0.93739
1871	4212	Scaffold_1923	0.937409
1872	4209	Scaffold_1926	0.937427
1873	4209	Scaffold_1925	0.937445
1874	4208	Scaffold_1927	0.937464
1875	4205	Scaffold_1928	0.937482
1876	4204	Scaffold_1930	0.9375
1877	4201	Scaffold_1931	0.937519
1878	4199	Scaffold_1933	0.937537
1879	4199	Scaffold_1932	0.937555
1880	4197	Scaffold_1937	0.937574
1881	4197	Scaffold_1936	0.937592
1882	4197	Scaffold_1935	0.93761
1883	4197	Scaffold_1934	0.937629
1884	4196	Scaffold_1940	0.937647
1885	4196	Scaffold_1939	0.937665
1886	4192	Scaffold_1942	0.937684
1887	4192	Scaffold_1941	0.937702
1888	4190	Scaffold_1943	0.93772
1889	4189	Scaffold_1944	0.937738
1890	4187	Scaffold_1945	0.937757
1891	4186	Scaffold_1946	0.937775
1892	4185	Scaffold_1948	0.937793
1893	4185	Scaffold_1947	0.937811
1894	4182	Scaffold_1949	0.93783
1895	4180	Scaffold_1951	0.937848
1896	4180	Scaffold_1950	0.937866
1897	4178	Scaffold_1953	0.937884
1898	4178	Scaffold_1952	0.937903
1899	4177	Scaffold_1955	0.937921
1900	4177	Scaffold_1954	0.937939
1901	4174	Scaffold_1956	0.937957
1902	4173	Scaffold_1957	0.937976
1903	4171	Scaffold_1958	0.937994
1904	4170	Scaffold_1959	0.938012
1905	4169	Scaffold_1961	0.93803
1906	4169	Scaffold_1960	0.938048
1907	4165	Scaffold_1963	0.938066
1908	4165	Scaffold_1962	0.938085
1909	4164	Scaffold_1965	0.938103
1910	4164	Scaffold_1964	0.938121
1911	4161	Scaffold_1967	0.938139
1912	4161	Scaffold_1966	0.938157
1913	4158	Scaffold_1968	0.938175
1914	4157	Scaffold_1969	0.938194
1915	4155	Scaffold_1973	0.938212
1916	4154	Scaffold_1974	0.93823
1917	4153	Scaffold_1975	0.938248
1918	4150	Scaffold_1976	0.938266
1919	4146	Scaffold_1977	0.938284
1920	4145	Scaffold_1978	0.938302
1921	4144	Scaffold_1979	0.93832
1922	4142	Scaffold_1980	0.938338
1923	4140	Scaffold_1982	0.938356
1924	4137	Scaffold_1984	0.938374
1925	4135	Scaffold_1986	0.938393
1926	4135	Scaffold_1985	0.938411
1927	4134	Scaffold_1987	0.938429
1928	4132	Scaffold_1988	0.938447
1929	4130	Scaffold_1990	0.938465
1930	4129	Scaffold_1991	0.938483
1931	4128	Scaffold_1994	0.938501
1932	4128	Scaffold_1993	0.938519
1933	4125	Scaffold_1995	0.938537
1934	4123	Scaffold_1996	0.938555
1935	4120	Scaffold_1997	0.938573
1936	4116	Scaffold_1999	0.938591
1937	4116	Scaffold_1998	0.938609
1938	4115	Scaffold_2001	0.938626
1939	4115	Scaffold_2000	0.938644
1940	4112	Scaffold_2002	0.938662
1941	4108	Scaffold_2005	0.93868
1942	4108	Scaffold_2004	0.938698
1943	4108	Scaffold_2003	0.938716
1944	4107	Scaffold_2006	0.938734
1945	4103	Scaffold_2007	0.938752
1946	4102	Scaffold_2008	0.93877
1947	4101	Scaffold_2009	0.938788
1948	4099	Scaffold_2011	0.938806
1949	4098	Scaffold_2012	0.938824
1950	4097	Scaffold_2014	0.938841
1951	4097	Scaffold_2013	0.938859
1952	4094	Scaffold_2015	0.938877
1953	4090	Scaffold_2018	0.938895
1954	4090	Scaffold_2017	0.938913
1955	4089	Scaffold_2019	0.938931
1956	4088	Scaffold_2020	0.938948
1957	4086	Scaffold_2021	0.938966
1958	4081	Scaffold_2022	0.938984
1959	4080	Scaffold_2023	0.939002
1960	4079	Scaffold_2025	0.93902
1961	4079	Scaffold_2024	0.939038
1962	4075	Scaffold_2026	0.939055
1963	4074	Scaffold_2027	0.939073
1964	4073	Scaffold_2029	0.939091
1965	4073	Scaffold_2028	0.939109
1966	4072	Scaffold_2030	0.939126
1967	4071	Scaffold_2032	0.939144
1968	4070	Scaffold_2033	0.939162
1969	4069	Scaffold_2037	0.93918
1970	4069	Scaffold_2036	0.939197
1971	4069	Scaffold_2035	0.939215
1972	4069	Scaffold_2034	0.939233
1973	4068	Scaffold_2038	0.939251
1974	4067	Scaffold_2040	0.939268
1975	4067	Scaffold_2039	0.939286
1976	4065	Scaffold_2041	0.939304
1977	4061	Scaffold_2042	0.939322
1978	4059	Scaffold_2043	0.939339
1979	4056	Scaffold_2044	0.939357
1980	4054	Scaffold_2045	0.939375
1981	4053	Scaffold_2046	0.939392
1982	4052	Scaffold_2047	0.93941
1983	4051	Scaffold_2048	0.939428
1984	4048	Scaffold_2049	0.939445
1985	4047	Scaffold_2053	0.939463
1986	4047	Scaffold_2052	0.939481
1987	4047	Scaffold_2051	0.939498
1988	4045	Scaffold_2054	0.939516
1989	4044	Scaffold_2056	0.939534
1990	4044	Scaffold_2055	0.939551
1991	4043	Scaffold_2061	0.939569
1992	4043	Scaffold_2060	0.939587
1993	4043	Scaffold_2059	0.939604
1994	4043	Scaffold_2058	0.939622
1995	4043	Scaffold_2057	0.939639
1996	4042	Scaffold_2062	0.939657
1997	4039	Scaffold_2063	0.939675
1998	4037	Scaffold_2064	0.939692
1999	4036	Scaffold_2066	0.93971
[truncated: 6,982 more rows]

## Sheet: GCA_0014179
#sn	scaffold_length	scaffold_id	% of whole genome
1	2343502	NW_018385098.1	0.00914958
2	1835033	NW_018384101.1	0.016314
3	1761890	NW_018385192.1	0.0231928
4	1551675	NW_018386839.1	0.0292509
5	1551568	NW_018385916.1	0.0353086
6	1499707	NW_018387793.1	0.0411638
7	1488632	NW_018387969.1	0.0469758
8	1445109	NW_018388080.1	0.0526178
9	1436715	NW_018388191.1	0.0582271
10	1394558	NW_018388302.1	0.0636717
11	1281744	NW_018384102.1	0.068676
12	1251524	NW_018384213.1	0.0735622
13	1246455	NW_018384322.1	0.0784287
14	1176554	NW_018384422.1	0.0830222
15	1148405	NW_018384525.1	0.0875058
16	1142156	NW_018384631.1	0.0919651
17	1115932	NW_018384728.1	0.0963219
18	1085662	NW_018388069.1	0.100561
19	1081719	NW_018384827.1	0.104784
20	1062987	NW_018385002.1	0.108934
21	1062748	NW_018384914.1	0.113083
22	1057760	NW_018385099.1	0.117213
23	1051403	NW_018385287.1	0.121318
24	1048912	NW_018385367.1	0.125413
25	1035770	NW_018385444.1	0.129457
26	1019855	NW_018385523.1	0.133439
27	1019462	NW_018385591.1	0.137419
28	974462	NW_018385673.1	0.141223
29	967966	NW_018385752.1	0.145003
30	965595	NW_018385836.1	0.148773
31	940900	NW_018385917.1	0.152446
32	937336	NW_018386006.1	0.156106
33	936319	NW_018386106.1	0.159761
34	925790	NW_018386199.1	0.163376
35	917071	NW_018386297.1	0.166956
36	915430	NW_018386383.1	0.17053
37	914428	NW_018386473.1	0.1741
38	898851	NW_018386561.1	0.17761
39	893737	NW_018386655.1	0.181099
40	884058	NW_018386749.1	0.184551
41	872058	NW_018386840.1	0.187955
42	869385	NW_018388402.1	0.19135
43	868415	NW_018386934.1	0.19474
44	863692	NW_018387881.1	0.198112
45	857998	NW_018387028.1	0.201462
46	845560	NW_018387122.1	0.204763
47	843741	NW_018387216.1	0.208057
48	826791	NW_018387309.1	0.211285
49	825793	NW_018387400.1	0.21451
50	821283	NW_018387498.1	0.217716
51	819533	NW_018387597.1	0.220916
52	817738	NW_018388003.1	0.224108
53	814645	NW_018387697.1	0.227289
54	812293	NW_018387794.1	0.23046
55	797921	NW_018384147.1	0.233575
56	797164	NW_018387870.1	0.236688
57	788896	NW_018387892.1	0.239768
58	782546	NW_018387903.1	0.242823
59	782142	NW_018387914.1	0.245877
60	778542	NW_018387925.1	0.248916
61	775206	NW_018387936.1	0.251943
62	771584	NW_018387947.1	0.254955
63	770760	NW_018384202.1	0.257965
64	754705	NW_018387958.1	0.260911
65	753971	NW_018387970.1	0.263855
66	753558	NW_018387981.1	0.266797
67	747212	NW_018387992.1	0.269714
68	745839	NW_018388014.1	0.272626
69	742248	NW_018388025.1	0.275524
70	738545	NW_018388036.1	0.278407
71	737543	NW_018388047.1	0.281287
72	735606	NW_018388058.1	0.284159
73	727112	NW_018388081.1	0.286998
74	718424	NW_018388092.1	0.289803
75	711979	NW_018388114.1	0.292582
76	711861	NW_018388103.1	0.295362
77	710809	NW_018388125.1	0.298137
78	707109	NW_018388136.1	0.300898
79	705805	NW_018388147.1	0.303653
80	704041	NW_018388158.1	0.306402
81	699505	NW_018388169.1	0.309133
82	697024	NW_018385279.1	0.311854
83	692902	NW_018388180.1	0.31456
84	690794	NW_018388192.1	0.317257
85	688564	NW_018388203.1	0.319945
86	678496	NW_018388214.1	0.322594
87	671761	NW_018388225.1	0.325217
88	670196	NW_018388236.1	0.327833
89	662073	NW_018388247.1	0.330418
90	649198	NW_018388269.1	0.332953
91	648639	NW_018388258.1	0.335485
92	642443	NW_018388280.1	0.337993
93	638940	NW_018388291.1	0.340488
94	633757	NW_018388314.1	0.342962
95	633047	NW_018388303.1	0.345434
96	631452	NW_018388336.1	0.347899
97	630882	NW_018388325.1	0.350362
98	629402	NW_018388347.1	0.35282
99	626422	NW_018388358.1	0.355265
100	626101	NW_018388369.1	0.35771
101	619343	NW_018388380.1	0.360128
102	618495	NW_018385228.1	0.362543
103	616205	NW_018388391.1	0.364948
104	601523	NW_018384103.1	0.367297
105	601095	NW_018384114.1	0.369644
106	601041	NW_018384125.1	0.37199
107	598954	NW_018384136.1	0.374329
108	588633	NW_018384158.1	0.376627
109	588549	NW_018384169.1	0.378925
110	588378	NW_018384300.1	0.381222
111	584178	NW_018384180.1	0.383503
112	578808	NW_018384191.1	0.385762
113	577592	NW_018384214.1	0.388018
114	577030	NW_018384223.1	0.39027
115	574663	NW_018384234.1	0.392514
116	572877	NW_018384245.1	0.394751
117	568997	NW_018384256.1	0.396972
118	568477	NW_018384267.1	0.399192
119	558195	NW_018384278.1	0.401371
120	553457	NW_018384289.1	0.403532
121	551926	NW_018384323.1	0.405687
122	551516	NW_018384311.1	0.40784
123	547184	NW_018384334.1	0.409976
124	545527	NW_018384345.1	0.412106
125	543140	NW_018384354.1	0.414227
126	541292	NW_018384365.1	0.41634
127	539021	NW_018384375.1	0.418444
128	535792	NW_018384385.1	0.420536
129	528983	NW_018384394.1	0.422602
130	528508	NW_018384402.1	0.424665
131	528350	NW_018384413.1	0.426728
132	521662	NW_018384423.1	0.428764
133	517771	NW_018384430.1	0.430786
134	516008	NW_018384441.1	0.432801
135	508186	NW_018384452.1	0.434785
136	503656	NW_018385723.1	0.436751
137	503249	NW_018384463.1	0.438716
138	500347	NW_018384473.1	0.440669
139	499650	NW_018384484.1	0.44262
140	497769	NW_018384495.1	0.444563
141	492192	NW_018384504.1	0.446485
142	487335	NW_018384526.1	0.448388
143	487209	NW_018384515.1	0.45029
144	483850	NW_018384536.1	0.452179
145	482229	NW_018384547.1	0.454062
146	476150	NW_018384557.1	0.455921
147	475250	NW_018384568.1	0.457776
148	474567	NW_018384579.1	0.459629
149	472044	NW_018384599.1	0.461472
150	472004	NW_018384590.1	0.463315
151	468416	NW_018384609.1	0.465144
152	466263	NW_018384620.1	0.466964
153	462781	NW_018384632.1	0.468771
154	460626	NW_018384643.1	0.470569
155	460449	NW_018385219.1	0.472367
156	460441	NW_018384652.1	0.474165
157	458703	NW_018384662.1	0.475955
158	456827	NW_018384671.1	0.477739
159	456447	NW_018384680.1	0.479521
160	455561	NW_018384689.1	0.4813
161	453429	NW_018384700.1	0.48307
162	452519	NW_018384709.1	0.484837
163	452240	NW_018384718.1	0.486602
164	450477	NW_018384729.1	0.488361
165	448981	NW_018384740.1	0.490114
166	447379	NW_018384750.1	0.491861
167	447061	NW_018384758.1	0.493606
168	445362	NW_018384767.1	0.495345
169	445254	NW_018384777.1	0.497083
170	442645	NW_018384785.1	0.498812
171	442145	NW_018384796.1	0.500538
172	440539	NW_018384817.1	0.502258
173	440387	NW_018384807.1	0.503977
174	440280	NW_018384828.1	0.505696
175	438727	NW_018384837.1	0.507409
176	437061	NW_018384854.1	0.509115
177	436781	NW_018384864.1	0.510821
178	435218	NW_018384872.1	0.51252
179	434537	NW_018384881.1	0.514216
180	433457	NW_018384887.1	0.515909
181	432538	NW_018384847.1	0.517597
182	428235	NW_018384896.1	0.519269
183	427097	NW_018384906.1	0.520937
184	422614	NW_018384915.1	0.522587
185	422210	NW_018384922.1	0.524235
186	422191	NW_018384938.1	0.525884
187	422182	NW_018384930.1	0.527532
188	421682	NW_018385829.1	0.529178
189	421068	NW_018384949.1	0.530822
190	420546	NW_018384957.1	0.532464
191	416758	NW_018384965.1	0.534091
192	416033	NW_018384973.1	0.535715
193	414350	NW_018384981.1	0.537333
194	413712	NW_018384992.1	0.538948
195	412489	NW_018385003.1	0.540559
196	409891	NW_018385013.1	0.542159
197	408752	NW_018385030.1	0.543755
198	408652	NW_018385023.1	0.545351
199	408459	NW_018385041.1	0.546945
200	407701	NW_018385051.1	0.548537
201	407517	NW_018385062.1	0.550128
202	407206	NW_018385073.1	0.551718
203	406985	NW_018385110.1	0.553307
204	404806	NW_018385083.1	0.554887
205	402423	NW_018385090.1	0.556458
206	400974	NW_018385100.1	0.558024
207	400012	NW_018385119.1	0.559586
208	396421	NW_018385128.1	0.561133
209	395897	NW_018385138.1	0.562679
210	395340	NW_018385146.1	0.564223
211	392854	NW_018385157.1	0.565756
212	391619	NW_018385530.1	0.567285
213	385939	NW_018385166.1	0.568792
214	382799	NW_018385176.1	0.570287
215	382399	NW_018385184.1	0.57178
216	380248	NW_018385193.1	0.573264
217	377772	NW_018385204.1	0.574739
218	377168	NW_018385213.1	0.576212
219	375306	NW_018385247.1	0.577677
220	374791	NW_018385238.1	0.57914
221	374143	NW_018385258.1	0.580601
222	373487	NW_018385269.1	0.582059
223	367763	NW_018385288.1	0.583495
224	366165	NW_018385296.1	0.584925
225	363609	NW_018385321.1	0.586344
226	363290	NW_018385304.1	0.587763
227	363036	NW_018385312.1	0.58918
228	362860	NW_018385329.1	0.590597
229	361189	NW_018385337.1	0.592007
230	359471	NW_018385360.1	0.59341
231	359365	NW_018385375.1	0.594813
232	359260	NW_018385343.1	0.596216
233	359162	NW_018385368.1	0.597618
234	358977	NW_018385351.1	0.59902
235	357868	NW_018385382.1	0.600417
236	357487	NW_018385391.1	0.601813
237	355974	NW_018385398.1	0.603202
238	354932	NW_018385404.1	0.604588
239	353958	NW_018385412.1	0.60597
240	353341	NW_018385429.1	0.60735
241	353277	NW_018385438.1	0.608729
242	353243	NW_018385420.1	0.610108
243	351515	NW_018385445.1	0.61148
244	350060	NW_018385454.1	0.612847
245	349685	NW_018385463.1	0.614212
246	347212	NW_018385470.1	0.615568
247	345962	NW_018385475.1	0.616919
248	345399	NW_018385485.1	0.618267
249	343666	NW_018385493.1	0.619609
250	339369	NW_018385508.1	0.620934
251	338824	NW_018385500.1	0.622257
252	335866	NW_018385514.1	0.623568
253	334503	NW_018385524.1	0.624874
254	333077	NW_018385538.1	0.626174
255	332774	NW_018385545.1	0.627474
256	330705	NW_018385551.1	0.628765
257	330566	NW_018385555.1	0.630055
258	330204	NW_018385563.1	0.631345
259	329952	NW_018385655.1	0.632633
260	325738	NW_018385571.1	0.633905
261	324364	NW_018385578.1	0.635171
262	321985	NW_018385582.1	0.636428
263	321679	NW_018385592.1	0.637684
264	321260	NW_018385602.1	0.638938
265	319487	NW_018385610.1	0.640186
266	317219	NW_018385620.1	0.641424
267	316351	NW_018387274.1	0.642659
268	313443	NW_018385628.1	0.643883
269	313283	NW_018385634.1	0.645106
270	311099	NW_018385642.1	0.646321
271	310299	NW_018385650.1	0.647532
272	309049	NW_018385891.1	0.648739
273	306933	NW_018385663.1	0.649937
274	306126	NW_018385674.1	0.651132
275	305868	NW_018386298.1	0.652327
276	305418	NW_018385682.1	0.653519
277	304079	NW_018385688.1	0.654706
278	303595	NW_018385697.1	0.655891
279	303516	NW_018385706.1	0.657076
280	301168	NW_018385715.1	0.658252
281	299509	NW_018385731.1	0.659422
282	297697	NW_018385927.1	0.660584
283	296426	NW_018385737.1	0.661741
284	296160	NW_018385745.1	0.662898
285	295324	NW_018385753.1	0.664051
286	294907	NW_018385759.1	0.665202
287	294904	NW_018385768.1	0.666353
288	294447	NW_018385777.1	0.667503
289	294103	NW_018385785.1	0.668651
290	292827	NW_018385794.1	0.669794
291	291504	NW_018386541.1	0.670932
292	290785	NW_018386588.1	0.672068
293	288845	NW_018385804.1	0.673196
294	288524	NW_018385813.1	0.674322
295	287587	NW_018385821.1	0.675445
296	285757	NW_018385837.1	0.67656
297	285160	NW_018385845.1	0.677674
298	284299	NW_018385853.1	0.678784
299	282516	NW_018385860.1	0.679887
300	282208	NW_018385869.1	0.680989
301	281794	NW_018385879.1	0.682089
302	280951	NW_018385883.1	0.683186
303	279937	NW_018385896.1	0.684279
304	279358	NW_018385905.1	0.685369
305	279252	NW_018385918.1	0.68646
306	276404	NW_018385936.1	0.687539
307	275778	NW_018385945.1	0.688615
308	275520	NW_018385951.1	0.689691
309	274794	NW_018385959.1	0.690764
310	273479	NW_018385968.1	0.691832
311	270848	NW_018385978.1	0.692889
312	266895	NW_018385988.1	0.693931
313	265545	NW_018386007.1	0.694968
314	265363	NW_018385996.1	0.696004
315	264707	NW_018386026.1	0.697037
316	264602	NW_018386034.1	0.69807
317	264540	NW_018386018.1	0.699103
318	264230	NW_018386044.1	0.700135
319	262926	NW_018386055.1	0.701161
320	262538	NW_018386066.1	0.702186
321	261180	NW_018386287.1	0.703206
322	260912	NW_018386076.1	0.704225
323	260047	NW_018386096.1	0.70524
324	259682	NW_018386087.1	0.706254
325	258444	NW_018386750.1	0.707263
326	258067	NW_018386116.1	0.708271
327	257640	NW_018386107.1	0.709276
328	257520	NW_018386126.1	0.710282
329	257040	NW_018386134.1	0.711285
330	256961	NW_018386142.1	0.712289
331	256663	NW_018386152.1	0.713291
332	254512	NW_018386163.1	0.714284
333	252842	NW_018386508.1	0.715272
334	252722	NW_018386172.1	0.716258
335	251685	NW_018386182.1	0.717241
336	250897	NW_018386192.1	0.71822
337	250260	NW_018386200.1	0.719197
338	247865	NW_018386209.1	0.720165
339	247564	NW_018387638.1	0.721132
340	246296	NW_018386231.1	0.722093
341	246211	NW_018386220.1	0.723055
342	245654	NW_018386242.1	0.724014
343	243761	NW_018386251.1	0.724965
344	243704	NW_018386260.1	0.725917
345	242349	NW_018386269.1	0.726863
346	239243	NW_018386279.1	0.727797
347	238227	NW_018386524.1	0.728727
348	237035	NW_018386306.1	0.729653
349	236091	NW_018386314.1	0.730574
350	235521	NW_018386333.1	0.731494
351	235482	NW_018386324.1	0.732413
352	233860	NW_018386340.1	0.733326
353	233310	NW_018386347.1	0.734237
354	233211	NW_018386358.1	0.735148
355	232986	NW_018386367.1	0.736057
356	230789	NW_018386646.1	0.736958
357	229816	NW_018386375.1	0.737856
358	229427	NW_018386552.1	0.738751
359	229033	NW_018386384.1	0.739646
360	228176	NW_018386391.1	0.740536
361	227759	NW_018386402.1	0.741426
362	227694	NW_018386413.1	0.742315
363	226423	NW_018386420.1	0.743199
364	224806	NW_018386438.1	0.744076
365	224632	NW_018386428.1	0.744953
366	223545	NW_018386447.1	0.745826
367	222737	NW_018386456.1	0.746696
368	222359	NW_018386474.1	0.747564
369	222251	NW_018386465.1	0.748432
370	221943	NW_018386481.1	0.749298
371	220448	NW_018386488.1	0.750159
372	220192	NW_018386499.1	0.751019
373	219823	NW_018387066.1	0.751877
374	217860	NW_018386517.1	0.752727
375	216773	NW_018386533.1	0.753574
376	214615	NW_018386562.1	0.754412
377	214278	NW_018386573.1	0.755248
378	214097	NW_018386892.1	0.756084
379	212953	NW_018386581.1	0.756915
380	211893	NW_018386599.1	0.757743
381	211305	NW_018386608.1	0.758568
382	211038	NW_018386618.1	0.759392
383	210983	NW_018386627.1	0.760215
384	210631	NW_018386636.1	0.761038
385	209757	NW_018386656.1	0.761857
386	208676	NW_018386666.1	0.762671
387	207686	NW_018386673.1	0.763482
388	207427	NW_018386683.1	0.764292
389	206493	NW_018386693.1	0.765098
390	205765	NW_018386703.1	0.765902
391	204460	NW_018386714.1	0.7667
392	203198	NW_018386723.1	0.767493
393	203094	NW_018386732.1	0.768286
394	202622	NW_018386740.1	0.769077
395	200440	NW_018386760.1	0.76986
396	200128	NW_018386767.1	0.770641
397	199615	NW_018386776.1	0.771421
398	199212	NW_018386784.1	0.772198
399	198767	NW_018386811.1	0.772974
400	198664	NW_018386794.1	0.77375
401	198510	NW_018386818.1	0.774525
402	198482	NW_018386803.1	0.7753
403	197075	NW_018386829.1	0.776069
404	196302	NW_018387764.1	0.776836
405	195833	NW_018386841.1	0.7776
406	195190	NW_018386860.1	0.778362
407	195144	NW_018386849.1	0.779124
408	195023	NW_018386870.1	0.779886
409	194209	NW_018386881.1	0.780644
410	192838	NW_018386899.1	0.781397
411	191827	NW_018386910.1	0.782146
412	190450	NW_018386919.1	0.782889
413	189093	NW_018386926.1	0.783628
414	188537	NW_018386941.1	0.784364
415	188441	NW_018386935.1	0.785099
416	186012	NW_018386950.1	0.785826
417	185589	NW_018386960.1	0.78655
418	185312	NW_018386969.1	0.787274
419	184538	NW_018386980.1	0.787994
420	184077	NW_018386989.1	0.788713
421	182817	NW_018387949.1	0.789427
422	182776	NW_018386998.1	0.79014
423	182425	NW_018387006.1	0.790852
424	181076	NW_018387017.1	0.791559
425	180735	NW_018387029.1	0.792265
426	180540	NW_018387040.1	0.79297
427	179995	NW_018387050.1	0.793673
428	179653	NW_018387060.1	0.794374
429	176306	NW_018387076.1	0.795062
430	176049	NW_018387085.1	0.79575
431	174692	NW_018387093.1	0.796432
432	173893	NW_018387104.1	0.797111
433	173474	NW_018387629.1	0.797788
434	173467	NW_018387113.1	0.798465
435	173447	NW_018387123.1	0.799142
436	173052	NW_018387129.1	0.799818
437	172257	NW_018387138.1	0.800491
438	171941	NW_018387165.1	0.801162
439	171709	NW_018387157.1	0.801832
440	171669	NW_018387148.1	0.802502
441	170876	NW_018387175.1	0.80317
442	167723	NW_018387183.1	0.803824
443	167098	NW_018387194.1	0.804477
444	166717	NW_018387205.1	0.805128
445	166267	NW_018387217.1	0.805777
446	166141	NW_018387226.1	0.806426
447	164301	NW_018387236.1	0.807067
448	163951	NW_018387246.1	0.807707
449	163421	NW_018387263.1	0.808345
450	163419	NW_018387256.1	0.808983
451	162373	NW_018387282.1	0.809617
452	162244	NW_018387293.1	0.810251
453	161055	NW_018387917.1	0.810879
454	160772	NW_018387302.1	0.811507
455	159469	NW_018387310.1	0.81213
456	158399	NW_018387328.1	0.812748
457	158308	NW_018387319.1	0.813366
458	156585	NW_018387336.1	0.813977
459	156008	NW_018387344.1	0.814587
460	155731	NW_018387353.1	0.815195
461	154853	NW_018387362.1	0.815799
462	153617	NW_018387372.1	0.816399
463	152973	NW_018387379.1	0.816996
464	152231	NW_018387389.1	0.817591
465	152101	NW_018387411.1	0.818184
466	152011	NW_018387401.1	0.818778
467	151236	NW_018387420.1	0.819368
468	150504	NW_018387430.1	0.819956
469	150282	NW_018387439.1	0.820543
470	150207	NW_018387446.1	0.821129
471	150171	NW_018387457.1	0.821715
472	149701	NW_018387468.1	0.8223
473	149435	NW_018387477.1	0.822883
474	147913	NW_018387488.1	0.823461
475	147529	NW_018387499.1	0.824037
476	146529	NW_018387508.1	0.824609
477	145915	NW_018388026.1	0.825179
478	145665	NW_018387519.1	0.825747
479	145292	NW_018387529.1	0.826314
480	144768	NW_018387982.1	0.82688
481	144138	NW_018387538.1	0.827442
482	143151	NW_018387549.1	0.828001
483	142902	NW_018387576.1	0.828559
484	142563	NW_018387559.1	0.829116
485	142464	NW_018387586.1	0.829672
486	142319	NW_018387567.1	0.830228
487	141684	NW_018387598.1	0.830781
488	141591	NW_018387607.1	0.831334
489	141159	NW_018387618.1	0.831885
490	140024	NW_018387646.1	0.832431
491	139033	NW_018387657.1	0.832974
492	138580	NW_018387891.1	0.833515
493	138391	NW_018387668.1	0.834056
494	138002	NW_018387678.1	0.834594
495	137536	NW_018387938.1	0.835131
496	137506	NW_018387689.1	0.835668
497	137334	NW_018387718.1	0.836204
498	137315	NW_018387698.1	0.836741
499	137187	NW_018387708.1	0.837276
500	136776	NW_018387726.1	0.83781
501	133791	NW_018387735.1	0.838333
502	133586	NW_018387746.1	0.838854
503	133569	NW_018387889.1	0.839376
504	132890	NW_018387754.1	0.839894
505	131992	NW_018387774.1	0.84041
506	131719	NW_018387985.1	0.840924
507	131093	NW_018387783.1	0.841436
508	130598	NW_018387795.1	0.841946
509	130547	NW_018387812.1	0.842455
510	130278	NW_018387801.1	0.842964
511	129858	NW_018387823.1	0.843471
512	129433	NW_018387834.1	0.843976
513	129314	NW_018387855.1	0.844481
514	129241	NW_018387845.1	0.844986
515	128946	NW_018387866.1	0.845489
516	128791	NW_018387868.1	0.845992
517	128138	NW_018387869.1	0.846492
518	127969	NW_018387871.1	0.846992
519	127564	NW_018387872.1	0.84749
520	126748	NW_018387873.1	0.847985
521	126459	NW_018387874.1	0.848479
522	126138	NW_018387877.1	0.848971
523	126020	NW_018387875.1	0.849463
524	125833	NW_018387876.1	0.849954
525	124381	NW_018387880.1	0.85044
526	124306	NW_018387878.1	0.850925
527	124086	NW_018387879.1	0.85141
528	123780	NW_018387882.1	0.851893
529	122956	NW_018387883.1	0.852373
530	122484	NW_018387884.1	0.852851
531	121984	NW_018387885.1	0.853328
532	121973	NW_018387887.1	0.853804
533	121838	NW_018387886.1	0.854279
534	121292	NW_018387888.1	0.854753
535	120886	NW_018387890.1	0.855225
536	120076	NW_018387894.1	0.855694
537	120040	NW_018387893.1	0.856162
538	118675	NW_018387895.1	0.856626
539	118307	NW_018387896.1	0.857088
540	118070	NW_018387898.1	0.857549
541	117913	NW_018387897.1	0.858009
542	117900	NW_018387899.1	0.858469
543	117560	NW_018387900.1	0.858928
544	117235	NW_018387901.1	0.859386
545	117201	NW_018387902.1	0.859844
546	116460	NW_018387904.1	0.860298
547	115456	NW_018387905.1	0.860749
548	115212	NW_018387906.1	0.861199
549	115109	NW_018387907.1	0.861648
550	114891	NW_018388035.1	0.862097
551	114835	NW_018387908.1	0.862545
552	114606	NW_018387909.1	0.862993
553	114469	NW_018387910.1	0.86344
554	113962	NW_018387911.1	0.863884
555	113457	NW_018387912.1	0.864327
556	113263	NW_018387913.1	0.86477
557	111345	NW_018387915.1	0.865204
558	110876	NW_018387916.1	0.865637
559	110660	NW_018387918.1	0.866069
560	110624	NW_018387919.1	0.866501
561	110306	NW_018387920.1	0.866932
562	110217	NW_018387921.1	0.867362
563	108657	NW_018387923.1	0.867786
564	108549	NW_018387924.1	0.86821
565	108543	NW_018387922.1	0.868634
566	108173	NW_018387927.1	0.869056
567	108160	NW_018387926.1	0.869479
568	107354	NW_018387933.1	0.869898
569	107268	NW_018387928.1	0.870316
570	107181	NW_018387929.1	0.870735
571	107098	NW_018388084.1	0.871153
572	106555	NW_018387930.1	0.871569
573	105770	NW_018387931.1	0.871982
574	105393	NW_018387932.1	0.872394
575	105380	NW_018387934.1	0.872805
576	104300	NW_018387935.1	0.873212
577	104005	NW_018387937.1	0.873618
578	103904	NW_018387940.1	0.874024
579	103872	NW_018387939.1	0.874429
580	103822	NW_018387941.1	0.874835
581	103631	NW_018387942.1	0.875239
582	102946	NW_018387943.1	0.875641
583	102367	NW_018387944.1	0.876041
584	102061	NW_018387946.1	0.876439
585	102031	NW_018387945.1	0.876838
586	101825	NW_018387948.1	0.877235
587	101641	NW_018387950.1	0.877632
588	100507	NW_018387952.1	0.878025
589	100423	NW_018387951.1	0.878417
590	99248	NW_018387954.1	0.878804
591	98973	NW_018387953.1	0.879191
592	98269	NW_018387955.1	0.879574
593	98188	NW_018387957.1	0.879958
594	98120	NW_018387959.1	0.880341
595	97819	NW_018387956.1	0.880723
596	97641	NW_018387960.1	0.881104
597	97261	NW_018387961.1	0.881483
598	96526	NW_018387962.1	0.88186
599	96519	NW_018387963.1	0.882237
600	94954	NW_018387964.1	0.882608
601	94751	NW_018387966.1	0.882978
602	94748	NW_018387965.1	0.883348
603	94594	NW_018388067.1	0.883717
604	94473	NW_018387967.1	0.884086
605	94113	NW_018387968.1	0.884453
606	93060	NW_018387971.1	0.884817
607	92493	NW_018387972.1	0.885178
608	91534	NW_018387973.1	0.885535
609	91141	NW_018387974.1	0.885891
610	90705	NW_018387975.1	0.886245
611	90702	NW_018387978.1	0.886599
612	90551	NW_018387976.1	0.886953
613	90544	NW_018387977.1	0.887306
614	88871	NW_018387979.1	0.887653
615	88849	NW_018387980.1	0.888
616	88472	NW_018387983.1	0.888346
617	87803	NW_018387984.1	0.888688
618	87260	NW_018387986.1	0.889029
619	87231	NW_018387987.1	0.88937
620	86804	NW_018387988.1	0.889709
621	85723	NW_018387989.1	0.890043
622	85273	NW_018387990.1	0.890376
623	84998	NW_018387991.1	0.890708
624	83476	NW_018387993.1	0.891034
625	83179	NW_018387994.1	0.891359
626	83001	NW_018387995.1	0.891683
627	81962	NW_018387996.1	0.892003
628	81917	NW_018387997.1	0.892323
629	81879	NW_018387998.1	0.892642
630	81594	NW_018387999.1	0.892961
631	81364	NW_018388001.1	0.893278
632	81285	NW_018388000.1	0.893596
633	80999	NW_018388002.1	0.893912
634	80460	NW_018388004.1	0.894226
635	80020	NW_018388005.1	0.894539
636	79744	NW_018388006.1	0.89485
637	79536	NW_018388009.1	0.89516
638	79525	NW_018388007.1	0.895471
639	79378	NW_018388008.1	0.895781
640	78882	NW_018388011.1	0.896089
641	78847	NW_018388010.1	0.896397
642	78551	NW_018388012.1	0.896703
643	78389	NW_018388013.1	0.897009
644	77931	NW_018388015.1	0.897314
645	77899	NW_018388016.1	0.897618
646	77130	NW_018388154.1	0.897919
647	76910	NW_018388018.1	0.898219
648	76873	NW_018388017.1	0.898519
649	75432	NW_018388020.1	0.898814
650	75355	NW_018388019.1	0.899108
651	74984	NW_018388021.1	0.899401
652	74711	NW_018388023.1	0.899692
653	74570	NW_018388024.1	0.899984
654	74480	NW_018388022.1	0.900274
655	73224	NW_018388027.1	0.90056
656	73114	NW_018388028.1	0.900846
657	72668	NW_018388029.1	0.901129
658	72568	NW_018388030.1	0.901413
659	72395	NW_018388032.1	0.901695
660	72372	NW_018388031.1	0.901978
661	72200	NW_018388033.1	0.90226
662	71653	NW_018388034.1	0.90254
663	70916	NW_018388037.1	0.902816
664	70670	NW_018388038.1	0.903092
665	70325	NW_018388040.1	0.903367
666	70290	NW_018388039.1	0.903641
667	69361	NW_018388041.1	0.903912
668	69032	NW_018388042.1	0.904182
669	68891	NW_018388044.1	0.904451
670	68828	NW_018388043.1	0.904719
671	68613	NW_018388045.1	0.904987
672	68366	NW_018388048.1	0.905254
673	68311	NW_018388046.1	0.905521
674	68179	NW_018388049.1	0.905787
675	67959	NW_018388052.1	0.906052
676	67942	NW_018388051.1	0.906318
677	67763	NW_018388050.1	0.906582
678	67483	NW_018388053.1	0.906846
679	66809	NW_018388054.1	0.907107
680	65486	NW_018388055.1	0.907362
681	65211	NW_018388122.1	0.907617
682	65178	NW_018388056.1	0.907871
683	64865	NW_018388057.1	0.908125
684	64696	NW_018388059.1	0.908377
685	64641	NW_018388060.1	0.908629
686	64610	NW_018388062.1	0.908882
687	64473	NW_018388061.1	0.909133
688	64320	NW_018388063.1	0.909385
689	63507	NW_018388064.1	0.909633
690	63234	NW_018388065.1	0.909879
691	63017	NW_018388066.1	0.910125
692	62583	NW_018388068.1	0.91037
693	61866	NW_018388070.1	0.910611
694	61062	NW_018388071.1	0.91085
695	59913	NW_018388072.1	0.911084
696	59528	NW_018388073.1	0.911316
697	59380	NW_018388075.1	0.911548
698	59328	NW_018388074.1	0.911779
699	58659	NW_018388076.1	0.912009
700	58103	NW_018388077.1	0.912235
701	57745	NW_018388120.1	0.912461
702	57648	NW_018388078.1	0.912686
703	57368	NW_018388079.1	0.91291
704	57117	NW_018388082.1	0.913133
705	56975	NW_018388083.1	0.913355
706	56044	NW_018388085.1	0.913574
707	55656	NW_018388091.1	0.913791
708	55453	NW_018388140.1	0.914008
709	54850	NW_018388086.1	0.914222
710	54531	NW_018388087.1	0.914435
711	54475	NW_018388088.1	0.914648
712	54342	NW_018388089.1	0.91486
713	53786	NW_018388090.1	0.91507
714	53591	NW_018388126.1	0.915279
715	53377	NW_018388093.1	0.915487
716	53250	NW_018388095.1	0.915695
717	53077	NW_018388094.1	0.915903
718	53004	NW_018388096.1	0.916109
719	52405	NW_018388097.1	0.916314
720	51968	NW_018388100.1	0.916517
721	51908	NW_018388098.1	0.91672
722	51854	NW_018388099.1	0.916922
723	51558	NW_018388101.1	0.917123
724	51077	NW_018388102.1	0.917323
725	50300	NW_018388104.1	0.917519
726	49998	NW_018388105.1	0.917714
727	49733	NW_018388106.1	0.917909
728	49651	NW_018388107.1	0.918102
729	49124	NW_018388108.1	0.918294
730	47846	NW_018388109.1	0.918481
731	47781	NW_018388110.1	0.918668
732	47311	NW_018388111.1	0.918852
733	46749	NW_018388112.1	0.919035
734	46621	NW_018388113.1	0.919217
735	46453	NW_018388115.1	0.919398
736	46330	NW_018388116.1	0.919579
737	46170	NW_018388117.1	0.919759
738	45451	NW_018388118.1	0.919937
739	45331	NW_018388119.1	0.920114
740	45234	NW_018388121.1	0.92029
741	45094	NW_018388124.1	0.920466
742	45013	NW_018388123.1	0.920642
743	44769	NW_018388127.1	0.920817
744	44613	NW_018388128.1	0.920991
745	44323	NW_018388129.1	0.921164
746	44206	NW_018388130.1	0.921337
747	44120	NW_018388131.1	0.921509
748	43930	NW_018388132.1	0.921681
749	43728	NW_018388133.1	0.921851
750	43356	NW_018388134.1	0.922021
751	43139	NW_018388235.1	0.922189
752	43120	NW_018388135.1	0.922357
753	43091	NW_018388138.1	0.922526
754	43085	NW_018388137.1	0.922694
755	42958	NW_018388139.1	0.922861
756	42693	NW_018388141.1	0.923028
757	42409	NW_018388142.1	0.923194
758	42368	NW_018388143.1	0.923359
759	42209	NW_018388144.1	0.923524
760	41963	NW_018388145.1	0.923688
761	41571	NW_018388146.1	0.92385
762	41461	NW_018388149.1	0.924012
763	41403	NW_018388148.1	0.924174
764	41328	NW_018388150.1	0.924335
765	41173	NW_018388151.1	0.924496
766	40973	NW_018388152.1	0.924656
767	40858	NW_018388153.1	0.924815
768	40807	NW_018388159.1	0.924974
769	40766	NW_018388155.1	0.925134
770	40751	NW_018388160.1	0.925293
771	40705	NW_018388157.1	0.925452
772	40663	NW_018388156.1	0.92561
773	40396	NW_018388161.1	0.925768
774	40178	NW_018388162.1	0.925925
775	39983	NW_018388163.1	0.926081
776	39821	NW_018388165.1	0.926237
777	39787	NW_018388166.1	0.926392
778	39738	NW_018388164.1	0.926547
779	39705	NW_018388170.1	0.926702
780	39508	NW_018388167.1	0.926856
781	39383	NW_018388168.1	0.92701
782	39210	NW_018388172.1	0.927163
783	39196	NW_018388171.1	0.927316
784	39026	NW_018388173.1	0.927469
785	38978	NW_018388174.1	0.927621
786	38936	NW_018388177.1	0.927773
787	38793	NW_018388175.1	0.927924
788	38775	NW_018388176.1	0.928076
789	38699	NW_018388179.1	0.928227
790	38692	NW_018388178.1	0.928378
791	38528	NW_018388181.1	0.928528
792	38448	NW_018388182.1	0.928678
793	38094	NW_018388183.1	0.928827
794	38023	NW_018388184.1	0.928975
795	37811	NW_018388185.1	0.929123
796	37750	NW_018388186.1	0.92927
797	37611	NW_018388188.1	0.929417
798	37531	NW_018388187.1	0.929564
799	37310	NW_018388189.1	0.92971
800	37122	NW_018388190.1	0.929854
801	36909	NW_018388196.1	0.929999
802	36899	NW_018388197.1	0.930143
803	36871	NW_018388193.1	0.930287
804	36834	NW_018388194.1	0.93043
805	36748	NW_018388195.1	0.930574
806	36531	NW_018388200.1	0.930716
807	36481	NW_018388198.1	0.930859
808	36373	NW_018388202.1	0.931001
809	36372	NW_018388199.1	0.931143
810	36334	NW_018388201.1	0.931285
811	35941	NW_018388204.1	0.931425
812	35456	NW_018388205.1	0.931564
813	35395	NW_018388206.1	0.931702
814	35060	NW_018388207.1	0.931839
815	34989	NW_018388208.1	0.931975
816	34457	NW_018388321.1	0.93211
817	34236	NW_018388209.1	0.932243
818	33874	NW_018388210.1	0.932376
819	33817	NW_018388211.1	0.932508
820	33640	NW_018388213.1	0.932639
821	33570	NW_018388212.1	0.93277
822	33454	NW_018388215.1	0.932901
823	33336	NW_018388218.1	0.933031
824	33318	NW_018388216.1	0.933161
825	33269	NW_018388219.1	0.933291
826	33264	NW_018388221.1	0.933421
827	33109	NW_018388220.1	0.93355
828	32893	NW_018388217.1	0.933678
829	32891	NW_018388222.1	0.933807
830	32858	NW_018388226.1	0.933935
831	32789	NW_018388223.1	0.934063
832	32786	NW_018388224.1	0.934191
833	32693	NW_018388228.1	0.934319
834	32693	NW_018388227.1	0.934446
835	32584	NW_018388229.1	0.934574
836	32444	NW_018388230.1	0.9347
837	32169	NW_018388231.1	0.934826
838	32072	NW_018388232.1	0.934951
839	31985	NW_018388233.1	0.935076
840	31851	NW_018388234.1	0.9352
841	31737	NW_018388323.1	0.935324
842	31708	NW_018388237.1	0.935448
843	31453	NW_018388238.1	0.935571
844	31367	NW_018388239.1	0.935693
845	31319	NW_018388240.1	0.935816
846	31304	NW_018388241.1	0.935938
847	31139	NW_018388242.1	0.936059
848	31039	NW_018388243.1	0.936181
849	30804	NW_018388244.1	0.936301
850	30686	NW_018388245.1	0.936421
851	30375	NW_018388246.1	0.936539
852	30365	NW_018388248.1	0.936658
853	30250	NW_018388249.1	0.936776
854	30201	NW_018388250.1	0.936894
855	30073	NW_018388251.1	0.937011
856	29896	NW_018388252.1	0.937128
857	29853	NW_018388253.1	0.937244
858	29680	NW_018388255.1	0.93736
859	29643	NW_018388254.1	0.937476
860	29598	NW_018384228.1	0.937592
861	29513	NW_018388256.1	0.937707
862	28977	NW_018388257.1	0.93782
863	28868	NW_018388259.1	0.937933
864	28858	NW_018388260.1	0.938045
865	28803	NW_018388261.1	0.938158
866	28651	NW_018388262.1	0.93827
867	28536	NW_018388263.1	0.938381
868	28181	NW_018388264.1	0.938491
869	27983	NW_018388266.1	0.9386
870	27972	NW_018388265.1	0.93871
871	27913	NW_018388268.1	0.938819
872	27901	NW_018388267.1	0.938927
873	27849	NW_018388270.1	0.939036
874	27778	NW_018384176.1	0.939145
875	27642	NW_018388271.1	0.939253
876	27594	NW_018388272.1	0.93936
877	27470	NW_018388407.1	0.939468
878	27436	NW_018388273.1	0.939575
879	27392	NW_018388274.1	0.939682
880	27311	NW_018388275.1	0.939788
881	27301	NW_018388278.1	0.939895
882	27274	NW_018388276.1	0.940001
883	27054	NW_018388277.1	0.940107
884	26909	NW_018388279.1	0.940212
885	26893	NW_018388283.1	0.940317
886	26827	NW_018388284.1	0.940422
887	26815	NW_018388281.1	0.940526
888	26783	NW_018388285.1	0.940631
889	26749	NW_018388286.1	0.940735
890	26749	NW_018388282.1	0.94084
891	26521	NW_018388287.1	0.940943
892	26434	NW_018388288.1	0.941047
893	26203	NW_018388289.1	0.941149
894	26183	NW_018388290.1	0.941251
895	25997	NW_018388292.1	0.941353
896	25987	NW_018388293.1	0.941454
897	25971	NW_018388294.1	0.941555
898	25966	NW_018388297.1	0.941657
899	25934	NW_018388298.1	0.941758
900	25924	NW_018388295.1	0.941859
901	25919	NW_018388296.1	0.941961
902	25735	NW_018388299.1	0.942061
903	25708	NW_018388300.1	0.942161
904	25628	NW_018388301.1	0.942261
905	25424	NW_018388304.1	0.942361
906	25415	NW_018388305.1	0.94246
907	25224	NW_018388309.1	0.942558
908	25099	NW_018388306.1	0.942656
909	24993	NW_018388307.1	0.942754
910	24990	NW_018388308.1	0.942852
911	24971	NW_018384183.1	0.942949
912	24929	NW_018388310.1	0.943046
913	24905	NW_018388311.1	0.943144
914	24872	NW_018388312.1	0.943241
915	24841	NW_018388313.1	0.943338
916	24826	NW_018388315.1	0.943435
917	24785	NW_018388316.1	0.943531
918	24724	NW_018388318.1	0.943628
919	24682	NW_018388317.1	0.943724
920	24569	NW_018388319.1	0.94382
921	24468	NW_018388320.1	0.943916
922	24334	NW_018388322.1	0.944011
923	24163	NW_018388324.1	0.944105
924	24128	NW_018388326.1	0.944199
925	24044	NW_018388328.1	0.944293
926	24040	NW_018388327.1	0.944387
927	23969	NW_018388329.1	0.944481
928	23931	NW_018388330.1	0.944574
929	23837	NW_018388331.1	0.944667
930	23736	NW_018388332.1	0.94476
931	23687	NW_018388333.1	0.944852
932	23548	NW_018388334.1	0.944944
933	23454	NW_018388335.1	0.945036
934	23450	NW_018388338.1	0.945127
935	23396	NW_018388339.1	0.945219
936	23388	NW_018388337.1	0.94531
937	23250	NW_018388340.1	0.945401
938	23236	NW_018384293.1	0.945491
939	23137	NW_018388341.1	0.945582
940	23113	NW_018388343.1	0.945672
941	23056	NW_018388342.1	0.945762
942	23044	NW_018388344.1	0.945852
943	22966	NW_018388345.1	0.945942
944	22878	NW_018388348.1	0.946031
945	22870	NW_018388346.1	0.94612
946	22819	NW_018388349.1	0.946209
947	22705	NW_018388350.1	0.946298
948	22629	NW_018388353.1	0.946386
949	22606	NW_018388351.1	0.946475
950	22580	NW_018388352.1	0.946563
951	22467	NW_018388354.1	0.94665
952	22466	NW_018388355.1	0.946738
953	22224	NW_018388356.1	0.946825
954	22190	NW_018388357.1	0.946912
955	22081	NW_018388359.1	0.946998
956	22074	NW_018388366.1	0.947084
957	22061	NW_018388360.1	0.94717
958	22026	NW_018388361.1	0.947256
959	21973	NW_018388362.1	0.947342
960	21954	NW_018388363.1	0.947428
961	21947	NW_018384294.1	0.947513
962	21932	NW_018388364.1	0.947599
963	21931	NW_018388365.1	0.947685
964	21882	NW_018388367.1	0.94777
965	21851	NW_018388368.1	0.947855
966	21846	NW_018388370.1	0.947941
967	21790	NW_018388376.1	0.948026
968	21763	NW_018388372.1	0.948111
969	21741	NW_018388371.1	0.948196
970	21687	NW_018388373.1	0.94828
971	21626	NW_018388374.1	0.948365
972	21621	NW_018388375.1	0.948449
973	21535	NW_018388377.1	0.948533
974	21404	NW_018388378.1	0.948617
975	21403	NW_018388379.1	0.9487
976	21268	NW_018388381.1	0.948783
977	21251	NW_018388382.1	0.948866
978	21242	NW_018388386.1	0.948949
979	21232	NW_018388383.1	0.949032
980	21176	NW_018388384.1	0.949115
981	21174	NW_018388385.1	0.949197
982	21164	NW_018388387.1	0.94928
983	21160	NW_018388388.1	0.949363
984	20993	NW_018388390.1	0.949445
985	20993	NW_018388389.1	0.949527
986	20920	NW_018388392.1	0.949608
987	20850	NW_018388394.1	0.94969
988	20804	NW_018388393.1	0.949771
989	20761	NW_018388395.1	0.949852
990	20722	NW_018388396.1	0.949933
991	20630	NW_018388397.1	0.950013
992	20574	NW_018388405.1	0.950094
993	20566	NW_018388398.1	0.950174
994	20554	NW_018388399.1	0.950254
995	20543	NW_018388400.1	0.950334
996	20484	NW_018388401.1	0.950414
997	20477	NW_018388403.1	0.950494
998	20393	NW_018388404.1	0.950574
999	20326	NW_018388406.1	0.950653
1000	20280	NW_018388412.1	0.950733
1001	20201	NW_018388408.1	0.950811
1002	20162	NW_018388409.1	0.95089
1003	20160	NW_018388411.1	0.950969
1004	20151	NW_018388410.1	0.951048
1005	20050	NW_018384104.1	0.951126
1006	19988	NW_018384105.1	0.951204
1007	19971	NW_018384108.1	0.951282
1008	19966	NW_018384106.1	0.95136
1009	19901	NW_018384107.1	0.951437
1010	19750	NW_018384109.1	0.951515
1011	19731	NW_018384110.1	0.951592
1012	19681	NW_018384111.1	0.951668
1013	19602	NW_018384112.1	0.951745
1014	19578	NW_018384113.1	0.951821
1015	19540	NW_018384115.1	0.951898
1016	19524	NW_018384117.1	0.951974
1017	19498	NW_018384116.1	0.95205
1018	19493	NW_018384118.1	0.952126
1019	19465	NW_018384119.1	0.952202
1020	19413	NW_018384120.1	0.952278
1021	19404	NW_018384121.1	0.952354
1022	19352	NW_018384122.1	0.952429
1023	19310	NW_018384123.1	0.952505
1024	19170	NW_018384124.1	0.952579
1025	19114	NW_018384126.1	0.952654
1026	19091	NW_018384127.1	0.952729
1027	19088	NW_018384128.1	0.952803
1028	19024	NW_018384129.1	0.952877
1029	19007	NW_018384130.1	0.952952
1030	18952	NW_018384131.1	0.953026
1031	18927	NW_018384132.1	0.9531
1032	18922	NW_018384133.1	0.953173
1033	18914	NW_018384134.1	0.953247
1034	18811	NW_018384135.1	0.953321
1035	18785	NW_018384137.1	0.953394
1036	18782	NW_018384138.1	0.953467
1037	18711	NW_018384139.1	0.95354
1038	18677	NW_018384140.1	0.953613
1039	18540	NW_018384141.1	0.953686
1040	18493	NW_018384352.1	0.953758
1041	18482	NW_018384142.1	0.95383
1042	18401	NW_018384143.1	0.953902
1043	18253	NW_018384145.1	0.953973
1044	18252	NW_018384146.1	0.954044
1045	18236	NW_018384148.1	0.954116
1046	18219	NW_018384149.1	0.954187
1047	18188	NW_018384144.1	0.954258
1048	18155	NW_018384151.1	0.954329
1049	18122	NW_018384150.1	0.954399
1050	18084	NW_018384152.1	0.95447
1051	18049	NW_018384153.1	0.95454
1052	17992	NW_018384154.1	0.954611
1053	17969	NW_018384155.1	0.954681
1054	17938	NW_018384156.1	0.954751
1055	17912	NW_018384157.1	0.954821
1056	17899	NW_018384159.1	0.954891
1057	17770	NW_018384161.1	0.95496
1058	17755	NW_018384160.1	0.955029
1059	17754	NW_018384162.1	0.955099
1060	17735	NW_018384163.1	0.955168
1061	17679	NW_018384164.1	0.955237
1062	17462	NW_018384165.1	0.955305
1063	17460	NW_018384166.1	0.955373
1064	17404	NW_018384168.1	0.955441
1065	17402	NW_018384170.1	0.955509
1066	17233	NW_018384171.1	0.955577
1067	17226	NW_018384172.1	0.955644
1068	17212	NW_018384173.1	0.955711
1069	17191	NW_018384174.1	0.955778
1070	17087	NW_018384177.1	0.955845
1071	17083	NW_018384178.1	0.955912
1072	17071	NW_018384181.1	0.955978
1073	17039	NW_018384179.1	0.956045
1074	16958	NW_018384184.1	0.956111
1075	16929	NW_018384182.1	0.956177
1076	16869	NW_018384185.1	0.956243
1077	16840	NW_018384175.1	0.956309
1078	16750	NW_018384186.1	0.956374
1079	16718	NW_018384187.1	0.956439
1080	16707	NW_018384167.1	0.956504
1081	16640	NW_018384188.1	0.956569
1082	16630	NW_018384189.1	0.956634
1083	16618	NW_018384190.1	0.956699
1084	16541	NW_018384192.1	0.956764
1085	16486	NW_018384193.1	0.956828
1086	16440	NW_018384194.1	0.956892
1087	16387	NW_018384196.1	0.956956
1088	16383	NW_018384200.1	0.95702
1089	16378	NW_018384195.1	0.957084
1090	16339	NW_018384197.1	0.957148
1091	16338	NW_018384198.1	0.957212
1092	16336	NW_018384199.1	0.957276
1093	16289	NW_018384201.1	0.957339
1094	16209	NW_018384203.1	0.957403
1095	16200	NW_018384204.1	0.957466
1096	16065	NW_018384205.1	0.957528
1097	16064	NW_018384206.1	0.957591
1098	15968	NW_018384209.1	0.957654
1099	15934	NW_018384207.1	0.957716
1100	15909	NW_018384208.1	0.957778
1101	15810	NW_018384210.1	0.95784
1102	15781	NW_018384212.1	0.957901
1103	15736	NW_018384211.1	0.957963
1104	15706	NW_018384215.1	0.958024
1105	15691	NW_018384216.1	0.958085
1106	15671	NW_018384217.1	0.958146
1107	15640	NW_018384218.1	0.958207
1108	15605	NW_018384219.1	0.958268
1109	15537	NW_018384220.1	0.958329
1110	15523	NW_018384221.1	0.95839
1111	15507	NW_018384222.1	0.95845
1112	15483	NW_018384224.1	0.958511
1113	15408	NW_018384225.1	0.958571
1114	15388	NW_018384226.1	0.958631
1115	15355	NW_018384229.1	0.958691
1116	15301	NW_018384227.1	0.958751
1117	15278	NW_018384230.1	0.95881
1118	15270	NW_018384231.1	0.95887
1119	15248	NW_018384232.1	0.958929
1120	15156	NW_018384233.1	0.958989
1121	15146	NW_018384235.1	0.959048
1122	15142	NW_018384236.1	0.959107
1123	15102	NW_018384237.1	0.959166
1124	15075	NW_018384238.1	0.959225
1125	15056	NW_018384241.1	0.959283
1126	14985	NW_018384239.1	0.959342
1127	14922	NW_018384240.1	0.9594
1128	14895	NW_018384242.1	0.959458
1129	14893	NW_018384243.1	0.959516
1130	14737	NW_018384246.1	0.959574
1131	14689	NW_018384247.1	0.959631
1132	14650	NW_018384244.1	0.959689
1133	14571	NW_018384248.1	0.959745
1134	14558	NW_018384249.1	0.959802
1135	14554	NW_018384250.1	0.959859
1136	14466	NW_018384251.1	0.959916
1137	14422	NW_018384252.1	0.959972
1138	14394	NW_018384253.1	0.960028
1139	14285	NW_018384254.1	0.960084
1140	14212	NW_018384255.1	0.960139
1141	14188	NW_018384257.1	0.960195
1142	14138	NW_018384261.1	0.96025
1143	14109	NW_018384258.1	0.960305
1144	14104	NW_018384259.1	0.96036
1145	14099	NW_018384260.1	0.960415
1146	14063	NW_018384262.1	0.96047
1147	14027	NW_018384263.1	0.960525
1148	13972	NW_018384264.1	0.960579
1149	13951	NW_018384266.1	0.960634
1150	13929	NW_018384265.1	0.960688
1151	13925	NW_018384268.1	0.960743
1152	13820	NW_018384269.1	0.960797
1153	13797	NW_018384270.1	0.96085
1154	13737	NW_018384271.1	0.960904
1155	13706	NW_018384272.1	0.960958
1156	13680	NW_018384273.1	0.961011
1157	13644	NW_018384274.1	0.961064
1158	13600	NW_018384276.1	0.961117
1159	13597	NW_018384277.1	0.96117
1160	13588	NW_018384279.1	0.961223
1161	13574	NW_018384280.1	0.961276
1162	13544	NW_018384281.1	0.961329
1163	13528	NW_018384282.1	0.961382
1164	13516	NW_018384283.1	0.961435
1165	13514	NW_018384275.1	0.961488
1166	13449	NW_018384286.1	0.96154
1167	13447	NW_018384284.1	0.961593
1168	13383	NW_018384285.1	0.961645
1169	13306	NW_018384287.1	0.961697
1170	13295	NW_018384288.1	0.961749
1171	13273	NW_018384290.1	0.961801
1172	13263	NW_018384291.1	0.961852
1173	13245	NW_018384292.1	0.961904
1174	12951	NW_018384296.1	0.961955
1175	12942	NW_018384297.1	0.962005
1176	12928	NW_018384295.1	0.962056
1177	12920	NW_018384298.1	0.962106
1178	12916	NW_018384299.1	0.962157
1179	12910	NW_018384301.1	0.962207
1180	12891	NW_018384302.1	0.962257
1181	12890	NW_018384303.1	0.962308
1182	12769	NW_018384305.1	0.962357
1183	12751	NW_018384306.1	0.962407
1184	12734	NW_018384307.1	0.962457
1185	12677	NW_018384308.1	0.962506
1186	12658	NW_018384309.1	0.962556
1187	12656	NW_018384310.1	0.962605
1188	12647	NW_018384304.1	0.962655
1189	12638	NW_018384312.1	0.962704
1190	12564	NW_018384313.1	0.962753
1191	12513	NW_018384320.1	0.962802
1192	12488	NW_018384314.1	0.962851
1193	12462	NW_018384319.1	0.962899
1194	12462	NW_018384315.1	0.962948
1195	12461	NW_018384316.1	0.962997
1196	12457	NW_018384317.1	0.963045
1197	12434	NW_018384318.1	0.963094
1198	12409	NW_018384326.1	0.963142
1199	12363	NW_018384324.1	0.963191
1200	12349	NW_018384325.1	0.963239
1201	12344	NW_018384327.1	0.963287
1202	12311	NW_018384328.1	0.963335
1203	12306	NW_018384329.1	0.963383
1204	12254	NW_018384333.1	0.963431
1205	12228	NW_018384332.1	0.963479
1206	12224	NW_018384330.1	0.963526
1207	12223	NW_018384331.1	0.963574
1208	12138	NW_018384335.1	0.963621
1209	12104	NW_018384336.1	0.963669
1210	12097	NW_018384338.1	0.963716
1211	12097	NW_018384337.1	0.963763
1212	12083	NW_018384321.1	0.96381
1213	12045	NW_018384344.1	0.963857
1214	12043	NW_018384339.1	0.963904
1215	12035	NW_018384340.1	0.963951
1216	11986	NW_018384341.1	0.963998
1217	11981	NW_018384342.1	0.964045
1218	11978	NW_018384343.1	0.964092
1219	11957	NW_018384346.1	0.964138
1220	11952	NW_018384347.1	0.964185
1221	11892	NW_018384348.1	0.964231
1222	11891	NW_018384349.1	0.964278
1223	11883	NW_018384350.1	0.964324
1224	11880	NW_018384357.1	0.964371
1225	11879	NW_018384351.1	0.964417
1226	11846	NW_018384353.1	0.964463
1227	11845	NW_018384360.1	0.96451
1228	11841	NW_018384355.1	0.964556
1229	11813	NW_018384356.1	0.964602
1230	11803	NW_018384358.1	0.964648
1231	11792	NW_018384891.1	0.964694
1232	11744	NW_018384359.1	0.96474
1233	11654	NW_018384361.1	0.964785
1234	11607	NW_018384362.1	0.964831
1235	11597	NW_018384363.1	0.964876
1236	11558	NW_018384366.1	0.964921
1237	11529	NW_018384364.1	0.964966
1238	11494	NW_018384367.1	0.965011
1239	11484	NW_018384368.1	0.965056
1240	11480	NW_018384369.1	0.965101
1241	11422	NW_018384372.1	0.965145
1242	11408	NW_018384370.1	0.96519
1243	11385	NW_018384376.1	0.965234
1244	11364	NW_018384371.1	0.965279
1245	11330	NW_018384373.1	0.965323
1246	11327	NW_018384374.1	0.965367
1247	11249	NW_018384377.1	0.965411
1248	11240	NW_018384381.1	0.965455
1249	11219	NW_018384378.1	0.965499
1250	11186	NW_018384379.1	0.965542
1251	11183	NW_018384380.1	0.965586
1252	11114	NW_018384382.1	0.965629
1253	11099	NW_018384388.1	0.965673
1254	11094	NW_018384383.1	0.965716
1255	11092	NW_018384384.1	0.965759
1256	11074	NW_018384386.1	0.965803
1257	11064	NW_018384387.1	0.965846
1258	11056	NW_018384389.1	0.965889
1259	11015	NW_018384390.1	0.965932
1260	10961	NW_018384391.1	0.965975
1261	10934	NW_018384392.1	0.966017
1262	10848	NW_018384399.1	0.96606
1263	10838	NW_018384393.1	0.966102
1264	10837	NW_018384395.1	0.966144
1265	10799	NW_018384396.1	0.966187
1266	10785	NW_018384397.1	0.966229
1267	10776	NW_018384398.1	0.966271
1268	10682	NW_018384400.1	0.966312
1269	10647	NW_018384401.1	0.966354
1270	10640	NW_018384403.1	0.966396
1271	10629	NW_018384404.1	0.966437
1272	10626	NW_018384405.1	0.966479
1273	10612	NW_018384406.1	0.96652
1274	10589	NW_018384407.1	0.966561
1275	10537	NW_018384408.1	0.966602
1276	10535	NW_018384409.1	0.966644
1277	10524	NW_018384410.1	0.966685
1278	10512	NW_018384415.1	0.966726
1279	10505	NW_018384411.1	0.966767
1280	10502	NW_018384412.1	0.966808
1281	10488	NW_018384414.1	0.966849
1282	10424	NW_018384416.1	0.966889
1283	10411	NW_018384420.1	0.96693
1284	10402	NW_018384417.1	0.966971
1285	10398	NW_018384418.1	0.967011
1286	10385	NW_018384424.1	0.967052
1287	10341	NW_018384419.1	0.967092
1288	10317	NW_018384425.1	0.967132
1289	10296	NW_018384421.1	0.967173
1290	10282	NW_018384426.1	0.967213
1291	10272	NW_018384427.1	0.967253
1292	10271	NW_018384428.1	0.967293
1293	10257	NW_018384429.1	0.967333
1294	10249	NW_018384435.1	0.967373
1295	10235	NW_018384431.1	0.967413
1296	10226	NW_018384432.1	0.967453
1297	10216	NW_018384433.1	0.967493
1298	10192	NW_018384434.1	0.967533
1299	10185	NW_018384436.1	0.967572
1300	10174	NW_018384437.1	0.967612
1301	10165	NW_018384438.1	0.967652
1302	10154	NW_018384439.1	0.967691
1303	10148	NW_018384440.1	0.967731
1304	10133	NW_018384442.1	0.967771
1305	10120	NW_018384443.1	0.96781
1306	10112	NW_018384444.1	0.96785
1307	10083	NW_018384445.1	0.967889
1308	10079	NW_018384446.1	0.967928
1309	10073	NW_018384447.1	0.967968
1310	10072	NW_018384448.1	0.968007
1311	10051	NW_018384449.1	0.968046
1312	10047	NW_018384450.1	0.968085
1313	10033	NW_018384454.1	0.968125
1314	10033	NW_018384453.1	0.968164
1315	10033	NW_018384451.1	0.968203
1316	10031	NW_018384460.1	0.968242
1317	9985	NW_018384455.1	0.968281
1318	9980	NW_018384456.1	0.96832
1319	9970	NW_018384457.1	0.968359
1320	9933	NW_018384458.1	0.968398
1321	9919	NW_018384459.1	0.968436
1322	9861	NW_018384461.1	0.968475
1323	9811	NW_018384462.1	0.968513
1324	9807	NW_018384464.1	0.968552
1325	9804	NW_018384466.1	0.96859
1326	9804	NW_018384465.1	0.968628
1327	9770	NW_018384467.1	0.968666
1328	9765	NW_018384468.1	0.968704
1329	9764	NW_018384840.1	0.968743
1330	9719	NW_018384469.1	0.96878
1331	9711	NW_018384470.1	0.968818
1332	9677	NW_018384471.1	0.968856
1333	9648	NW_018384472.1	0.968894
1334	9632	NW_018384474.1	0.968931
1335	9622	NW_018384475.1	0.968969
1336	9615	NW_018384823.1	0.969007
1337	9614	NW_018384481.1	0.969044
1338	9613	NW_018384482.1	0.969082
1339	9606	NW_018384476.1	0.969119
1340	9588	NW_018384477.1	0.969157
1341	9583	NW_018384478.1	0.969194
1342	9574	NW_018384479.1	0.969231
1343	9559	NW_018384480.1	0.969269
1344	9540	NW_018384483.1	0.969306
1345	9521	NW_018384485.1	0.969343
1346	9519	NW_018384486.1	0.96938
1347	9501	NW_018384487.1	0.969417
1348	9500	NW_018384488.1	0.969454
1349	9497	NW_018384489.1	0.969491
1350	9494	NW_018384490.1	0.969529
1351	9491	NW_018384491.1	0.969566
1352	9411	NW_018384492.1	0.969602
1353	9398	NW_018384493.1	0.969639
1354	9345	NW_018384497.1	0.969676
1355	9331	NW_018384494.1	0.969712
1356	9330	NW_018384496.1	0.969748
1357	9325	NW_018384850.1	0.969785
1358	9300	NW_018384502.1	0.969821
1359	9290	NW_018384503.1	0.969857
1360	9265	NW_018384507.1	0.969894
1361	9264	NW_018384498.1	0.96993
1362	9259	NW_018384499.1	0.969966
1363	9252	NW_018384500.1	0.970002
1364	9229	NW_018384501.1	0.970038
1365	9206	NW_018384505.1	0.970074
1366	9204	NW_018384506.1	0.97011
1367	9202	NW_018384508.1	0.970146
1368	9200	NW_018384510.1	0.970182
1369	9200	NW_018384509.1	0.970218
1370	9169	NW_018384511.1	0.970253
1371	9165	NW_018384512.1	0.970289
1372	9151	NW_018384513.1	0.970325
1373	9146	NW_018384514.1	0.970361
1374	9130	NW_018384520.1	0.970396
1375	9111	NW_018384516.1	0.970432
1376	9109	NW_018384517.1	0.970467
1377	9102	NW_018384521.1	0.970503
1378	9089	NW_018384518.1	0.970538
1379	9071	NW_018385053.1	0.970574
1380	9068	NW_018384519.1	0.970609
1381	9039	NW_018384857.1	0.970645
1382	9010	NW_018384522.1	0.97068
1383	8973	NW_018384523.1	0.970715
1384	8931	NW_018384524.1	0.97075
1385	8907	NW_018384529.1	0.970784
1386	8896	NW_018384527.1	0.970819
1387	8895	NW_018384532.1	0.970854
1388	8852	NW_018384528.1	0.970888
1389	8838	NW_018384530.1	0.970923
1390	8827	NW_018384531.1	0.970957
1391	8822	NW_018384533.1	0.970992
1392	8816	NW_018384534.1	0.971026
1393	8802	NW_018384539.1	0.971061
1394	8793	NW_018384535.1	0.971095
1395	8777	NW_018384537.1	0.971129
1396	8759	NW_018384538.1	0.971163
1397	8704	NW_018384863.1	0.971197
1398	8688	NW_018384543.1	0.971231
1399	8687	NW_018384544.1	0.971265
1400	8648	NW_018384541.1	0.971299
1401	8646	NW_018384542.1	0.971333
1402	8616	NW_018385086.1	0.971366
1403	8587	NW_018384545.1	0.9714
1404	8560	NW_018384555.1	0.971433
1405	8539	NW_018384546.1	0.971467
1406	8538	NW_018384554.1	0.9715
1407	8532	NW_018384548.1	0.971533
1408	8523	NW_018384549.1	0.971567
1409	8522	NW_018384550.1	0.9716
1410	8520	NW_018384551.1	0.971633
1411	8515	NW_018384552.1	0.971666
1412	8499	NW_018384553.1	0.9717
1413	8498	NW_018384540.1	0.971733
1414	8427	NW_018384558.1	0.971766
1415	8403	NW_018384560.1	0.971798
1416	8385	NW_018384561.1	0.971831
1417	8382	NW_018384572.1	0.971864
1418	8369	NW_018384562.1	0.971897
1419	8344	NW_018384556.1	0.971929
1420	8323	NW_018384563.1	0.971962
1421	8317	NW_018384564.1	0.971994
1422	8316	NW_018384580.1	0.972027
1423	8283	NW_018384918.1	0.972059
1424	8283	NW_018384565.1	0.972091
1425	8274	NW_018384820.1	0.972124
1426	8255	NW_018384567.1	0.972156
1427	8255	NW_018384566.1	0.972188
1428	8252	NW_018384569.1	0.97222
1429	8249	NW_018384570.1	0.972252
1430	8245	NW_018384571.1	0.972285
1431	8244	NW_018384559.1	0.972317
1432	8237	NW_018384574.1	0.972349
1433	8237	NW_018384573.1	0.972381
1434	8227	NW_018384575.1	0.972413
1435	8223	NW_018384576.1	0.972445
1436	8205	NW_018384577.1	0.972477
1437	8203	NW_018384578.1	0.972509
1438	8169	NW_018384581.1	0.972541
1439	8158	NW_018384582.1	0.972573
1440	8157	NW_018384907.1	0.972605
1441	8142	NW_018384583.1	0.972637
1442	8129	NW_018384584.1	0.972669
1443	8124	NW_018384585.1	0.9727
1444	8121	NW_018384586.1	0.972732
1445	8104	NW_018384600.1	0.972764
1446	8092	NW_018384587.1	0.972795
1447	8081	NW_018384588.1	0.972827
1448	8072	NW_018384595.1	0.972858
1449	8067	NW_018384589.1	0.97289
1450	8065	NW_018384591.1	0.972921
1451	8048	NW_018384592.1	0.972953
1452	8027	NW_018385108.1	0.972984
1453	8024	NW_018384593.1	0.973015
1454	8018	NW_018384594.1	0.973047
1455	7964	NW_018384596.1	0.973078
1456	7963	NW_018384597.1	0.973109
1457	7962	NW_018384598.1	0.97314
1458	7957	NW_018384917.1	0.973171
1459	7956	NW_018384975.1	0.973202
1460	7910	NW_018384879.1	0.973233
1461	7903	NW_018384601.1	0.973264
1462	7900	NW_018384602.1	0.973295
1463	7886	NW_018384603.1	0.973325
1464	7881	NW_018384923.1	0.973356
1465	7881	NW_018384604.1	0.973387
1466	7878	NW_018384607.1	0.973418
1467	7874	NW_018384605.1	0.973448
1468	7842	NW_018384608.1	0.973479
1469	7830	NW_018384610.1	0.97351
1470	7828	NW_018384611.1	0.97354
1471	7799	NW_018384612.1	0.973571
1472	7792	NW_018384613.1	0.973601
1473	7781	NW_018384614.1	0.973631
1474	7765	NW_018384616.1	0.973662
1475	7765	NW_018384615.1	0.973692
1476	7753	NW_018384617.1	0.973722
1477	7744	NW_018384623.1	0.973753
1478	7735	NW_018384618.1	0.973783
1479	7715	NW_018384966.1	0.973813
1480	7714	NW_018384937.1	0.973843
1481	7698	NW_018385005.1	0.973873
1482	7682	NW_018384619.1	0.973903
1483	7680	NW_018384621.1	0.973933
1484	7677	NW_018384622.1	0.973963
1485	7644	NW_018384624.1	0.973993
1486	7601	NW_018384625.1	0.974023
1487	7594	NW_018384629.1	0.974052
1488	7573	NW_018384626.1	0.974082
1489	7572	NW_018385101.1	0.974111
1490	7530	NW_018384628.1	0.974141
1491	7515	NW_018384630.1	0.97417
1492	7508	NW_018384627.1	0.974199
1493	7486	NW_018384902.1	0.974229
1494	7485	NW_018384633.1	0.974258
1495	7484	NW_018384634.1	0.974287
1496	7478	NW_018384635.1	0.974316
1497	7412	NW_018384636.1	0.974345
1498	7405	NW_018384637.1	0.974374
1499	7396	NW_018384638.1	0.974403
1500	7395	NW_018384646.1	0.974432
1501	7379	NW_018384640.1	0.974461
1502	7379	NW_018384639.1	0.97449
1503	7373	NW_018384641.1	0.974518
1504	7364	NW_018384958.1	0.974547
1505	7362	NW_018384642.1	0.974576
1506	7358	NW_018384644.1	0.974605
1507	7340	NW_018384645.1	0.974633
1508	7332	NW_018384985.1	0.974662
1509	7328	NW_018384653.1	0.97469
1510	7313	NW_018384657.1	0.974719
1511	7310	NW_018384647.1	0.974747
1512	7303	NW_018384648.1	0.974776
1513	7298	NW_018384816.1	0.974805
1514	7291	NW_018384649.1	0.974833
1515	7267	NW_018384650.1	0.974861
1516	7264	NW_018384651.1	0.97489
1517	7261	NW_018385260.1	0.974918
1518	7256	NW_018384667.1	0.974946
1519	7253	NW_018384654.1	0.974975
1520	7244	NW_018384656.1	0.975003
1521	7244	NW_018384655.1	0.975031
1522	7234	NW_018384658.1	0.97506
1523	7231	NW_018384659.1	0.975088
1524	7224	NW_018384661.1	0.975116
1525	7221	NW_018384663.1	0.975144
1526	7219	NW_018384664.1	0.975172
1527	7199	NW_018384665.1	0.9752
1528	7195	NW_018384666.1	0.975229
1529	7174	NW_018384668.1	0.975257
1530	7152	NW_018384669.1	0.975284
1531	7148	NW_018384670.1	0.975312
1532	7144	NW_018384672.1	0.97534
1533	7136	NW_018384673.1	0.975368
1534	7129	NW_018384660.1	0.975396
1535	7117	NW_018384606.1	0.975424
1536	7116	NW_018384674.1	0.975452
1537	7101	NW_018384675.1	0.975479
1538	7097	NW_018384676.1	0.975507
1539	7081	NW_018384855.1	0.975535
1540	7074	NW_018384974.1	0.975562
1541	7058	NW_018384678.1	0.97559
1542	7056	NW_018384679.1	0.975617
1543	7052	NW_018384682.1	0.975645
1544	7052	NW_018384681.1	0.975672
1545	7033	NW_018384684.1	0.9757
1546	7030	NW_018384692.1	0.975727
1547	7027	NW_018384859.1	0.975755
1548	7022	NW_018384685.1	0.975782
1549	7016	NW_018384683.1	0.97581
1550	7011	NW_018384677.1	0.975837
1551	6993	NW_018384687.1	0.975864
1552	6986	NW_018384688.1	0.975891
1553	6977	NW_018384690.1	0.975919
1554	6947	NW_018384693.1	0.975946
1555	6943	NW_018384694.1	0.975973
1556	6930	NW_018384695.1	0.976
1557	6926	NW_018384696.1	0.976027
1558	6923	NW_018384697.1	0.976054
1559	6922	NW_018384698.1	0.976081
1560	6922	NW_018384686.1	0.976108
1561	6917	NW_018384704.1	0.976135
1562	6897	NW_018384701.1	0.976162
1563	6875	NW_018384691.1	0.976189
1564	6860	NW_018384702.1	0.976216
1565	6853	NW_018384705.1	0.976242
1566	6851	NW_018384873.1	0.976269
1567	6846	NW_018384703.1	0.976296
1568	6841	NW_018384950.1	0.976323
1569	6830	NW_018384707.1	0.976349
1570	6830	NW_018384706.1	0.976376
1571	6827	NW_018384834.1	0.976403
1572	6822	NW_018384708.1	0.976429
1573	6820	NW_018384710.1	0.976456
1574	6816	NW_018384711.1	0.976482
1575	6813	NW_018384712.1	0.976509
1576	6808	NW_018384699.1	0.976536
1577	6803	NW_018384713.1	0.976562
1578	6772	NW_018384714.1	0.976589
1579	6765	NW_018384715.1	0.976615
1580	6756	NW_018384995.1	0.976641
1581	6756	NW_018384833.1	0.976668
1582	6734	NW_018384716.1	0.976694
1583	6706	NW_018384717.1	0.97672
1584	6699	NW_018384719.1	0.976746
1585	6694	NW_018384720.1	0.976773
1586	6692	NW_018384727.1	0.976799
1587	6670	NW_018384721.1	0.976825
1588	6663	NW_018384722.1	0.976851
1589	6661	NW_018384723.1	0.976877
1590	6647	NW_018384724.1	0.976903
1591	6635	NW_018384725.1	0.976929
1592	6632	NW_018384726.1	0.976955
1593	6628	NW_018384730.1	0.97698
1594	6623	NW_018384732.1	0.977006
1595	6623	NW_018384731.1	0.977032
1596	6622	NW_018384733.1	0.977058
1597	6618	NW_018384735.1	0.977084
1598	6617	NW_018384971.1	0.97711
1599	6608	NW_018384734.1	0.977135
1600	6579	NW_018384736.1	0.977161
1601	6575	NW_018384737.1	0.977187
1602	6569	NW_018384738.1	0.977212
1603	6568	NW_018384739.1	0.977238
1604	6560	NW_018384741.1	0.977264
1605	6553	NW_018384842.1	0.977289
1606	6547	NW_018384747.1	0.977315
1607	6532	NW_018384742.1	0.97734
1608	6509	NW_018384744.1	0.977366
1609	6505	NW_018384745.1	0.977391
1610	6482	NW_018384746.1	0.977416
1611	6478	NW_018384829.1	0.977442
1612	6475	NW_018384748.1	0.977467
1613	6472	NW_018384749.1	0.977492
1614	6471	NW_018384751.1	0.977518
1615	6463	NW_018384756.1	0.977543
1616	6462	NW_018384752.1	0.977568
1617	6460	NW_018384753.1	0.977593
1618	6456	NW_018384900.1	0.977618
1619	6456	NW_018384754.1	0.977644
1620	6446	NW_018384868.1	0.977669
1621	6439	NW_018384755.1	0.977694
1622	6427	NW_018384757.1	0.977719
1623	6425	NW_018384759.1	0.977744
1624	6423	NW_018385007.1	0.977769
1625	6420	NW_018384760.1	0.977794
1626	6418	NW_018384743.1	0.977819
1627	6414	NW_018384762.1	0.977844
1628	6400	NW_018384763.1	0.977869
1629	6388	NW_018384779.1	0.977894
1630	6386	NW_018384766.1	0.977919
1631	6386	NW_018384765.1	0.977944
1632	6381	NW_018385205.1	0.977969
1633	6378	NW_018385026.1	0.977994
1634	6364	NW_018384768.1	0.978019
1635	6359	NW_018384769.1	0.978044
1636	6340	NW_018384771.1	0.978068
1637	6340	NW_018384770.1	0.978093
1638	6338	NW_018384773.1	0.978118
1639	6338	NW_018384772.1	0.978143
1640	6332	NW_018384774.1	0.978167
1641	6330	NW_018384775.1	0.978192
1642	6326	NW_018384776.1	0.978217
1643	6322	NW_018384818.1	0.978241
1644	6321	NW_018384778.1	0.978266
1645	6307	NW_018384788.1	0.978291
1646	6289	NW_018384870.1	0.978315
1647	6289	NW_018384780.1	0.97834
1648	6286	NW_018384781.1	0.978364
1649	6272	NW_018384782.1	0.978389
1650	6249	NW_018384784.1	0.978413
1651	6249	NW_018384783.1	0.978438
1652	6243	NW_018385017.1	0.978462
1653	6240	NW_018384786.1	0.978486
1654	6239	NW_018384787.1	0.978511
1655	6233	NW_018384789.1	0.978535
1656	6223	NW_018384791.1	0.978559
1657	6223	NW_018384790.1	0.978584
1658	6217	NW_018384792.1	0.978608
1659	6216	NW_018384794.1	0.978632
1660	6216	NW_018384793.1	0.978657
1661	6215	NW_018384795.1	0.978681
1662	6212	NW_018385143.1	0.978705
1663	6208	NW_018384797.1	0.978729
1664	6205	NW_018384798.1	0.978754
1665	6194	NW_018384799.1	0.978778
1666	6188	NW_018384800.1	0.978802
1667	6183	NW_018384801.1	0.978826
1668	6177	NW_018384802.1	0.97885
1669	6170	NW_018384803.1	0.978874
1670	6165	NW_018384804.1	0.978898
1671	6158	NW_018384805.1	0.978922
1672	6145	NW_018384806.1	0.978946
1673	6144	NW_018384808.1	0.97897
1674	6140	NW_018384809.1	0.978994
1675	6138	NW_018384810.1	0.979018
1676	6134	NW_018385063.1	0.979042
1677	6122	NW_018384811.1	0.979066
1678	6118	NW_018384813.1	0.97909
1679	6118	NW_018384812.1	0.979114
1680	6109	NW_018385190.1	0.979138
1681	6096	NW_018384815.1	0.979162
1682	6095	NW_018384849.1	0.979185
1683	6092	NW_018385036.1	0.979209
1684	6068	NW_018384764.1	0.979233
1685	6051	NW_018385039.1	0.979256
1686	6028	NW_018384998.1	0.97928
1687	6010	NW_018384830.1	0.979303
1688	6003	NW_018385066.1	0.979327
1689	6001	NW_018384831.1	0.97935
1690	5986	NW_018384761.1	0.979374
1691	5985	NW_018384835.1	0.979397
1692	5971	NW_018385068.1	0.97942
1693	5961	NW_018384839.1	0.979444
1694	5960	NW_018385123.1	0.979467
1695	5952	NW_018385021.1	0.97949
1696	5949	NW_018384841.1	0.979513
1697	5938	NW_018384832.1	0.979537
1698	5925	NW_018384844.1	0.97956
1699	5924	NW_018384845.1	0.979583
1700	5920	NW_018384846.1	0.979606
1701	5901	NW_018384848.1	0.979629
1702	5890	NW_018385169.1	0.979652
1703	5859	NW_018384927.1	0.979675
1704	5843	NW_018384959.1	0.979698
1705	5842	NW_018384853.1	0.97972
1706	5833	NW_018384941.1	0.979743
1707	5795	NW_018384862.1	0.979766
1708	5780	NW_018385076.1	0.979788
1709	5774	NW_018384867.1	0.979811
1710	5773	NW_018385096.1	0.979833
1711	5766	NW_018384860.1	0.979856
1712	5747	NW_018384871.1	0.979878
1713	5746	NW_018384929.1	0.979901
1714	5736	NW_018385045.1	0.979923
1715	5731	NW_018384960.1	0.979946
1716	5720	NW_018384874.1	0.979968
1717	5718	NW_018384991.1	0.97999
1718	5710	NW_018384858.1	0.980013
1719	5694	NW_018384877.1	0.980035
1720	5692	NW_018384878.1	0.980057
1721	5688	NW_018385093.1	0.980079
1722	5678	NW_018384964.1	0.980101
1723	5666	NW_018385001.1	0.980124
1724	5657	NW_018385159.1	0.980146
1725	5652	NW_018384821.1	0.980168
1726	5644	NW_018384880.1	0.98019
1727	5635	NW_018385277.1	0.980212
1728	5627	NW_018385142.1	0.980234
1729	5617	NW_018384825.1	0.980256
1730	5608	NW_018384885.1	0.980278
1731	5598	NW_018384866.1	0.980299
1732	5557	NW_018384892.1	0.980321
1733	5556	NW_018384893.1	0.980343
1734	5519	NW_018385240.1	0.980364
1735	5507	NW_018384903.1	0.980386
1736	5503	NW_018385037.1	0.980407
1737	5491	NW_018384905.1	0.980429
1738	5475	NW_018385038.1	0.98045
1739	5464	NW_018384910.1	0.980471
1740	5456	NW_018384865.1	0.980493
1741	5436	NW_018384946.1	0.980514
1742	5434	NW_018384916.1	0.980535
1743	5430	NW_018385016.1	0.980556
1744	5430	NW_018384899.1	0.980578
1745	5426	NW_018385305.1	0.980599
1746	5418	NW_018384819.1	0.98062
1747	5416	NW_018384889.1	0.980641
1748	5410	NW_018384919.1	0.980662
1749	5405	NW_018384884.1	0.980683
1750	5403	NW_018384921.1	0.980704
1751	5385	NW_018385075.1	0.980725
1752	5384	NW_018384978.1	0.980746
1753	5384	NW_018384913.1	0.980767
1754	5369	NW_018384928.1	0.980788
1755	5366	NW_018384990.1	0.980809
1756	5362	NW_018384924.1	0.98083
1757	5350	NW_018384931.1	0.980851
1758	5341	NW_018385097.1	0.980872
1759	5339	NW_018384934.1	0.980893
1760	5338	NW_018384935.1	0.980914
1761	5335	NW_018384936.1	0.980935
1762	5316	NW_018385117.1	0.980955
1763	5303	NW_018384939.1	0.980976
1764	5300	NW_018385134.1	0.980997
1765	5289	NW_018384944.1	0.981017
1766	5287	NW_018384945.1	0.981038
1767	5280	NW_018385280.1	0.981059
1768	5270	NW_018384947.1	0.981079
1769	5259	NW_018384972.1	0.9811
1770	5241	NW_018384951.1	0.98112
1771	5240	NW_018384952.1	0.981141
1772	5235	NW_018385031.1	0.981161
1773	5219	NW_018384954.1	0.981181
1774	5202	NW_018384904.1	0.981202
1775	5191	NW_018385124.1	0.981222
1776	5182	NW_018384961.1	0.981242
1777	5176	NW_018384962.1	0.981262
1778	5161	NW_018385043.1	0.981283
1779	5143	NW_018384968.1	0.981303
1780	5095	NW_018384901.1	0.981323
1781	5094	NW_018385165.1	0.981342
1782	5093	NW_018385179.1	0.981362
1783	5093	NW_018384976.1	0.981382
1784	5092	NW_018385114.1	0.981402
1785	5091	NW_018384980.1	0.981422
1786	5054	NW_018385065.1	0.981442
1787	5047	NW_018385344.1	0.981461
1788	5039	NW_018385008.1	0.981481
1789	5019	NW_018385252.1	0.981501
1790	5009	NW_018384986.1	0.98152
1791	5007	NW_018384987.1	0.98154
1792	5005	NW_018384988.1	0.981559
1793	5000	NW_018384989.1	0.981579
1794	4984	NW_018384994.1	0.981598
1795	4977	NW_018384826.1	0.981618
1796	4968	NW_018384996.1	0.981637
1797	4947	NW_018385171.1	0.981656
1798	4937	NW_018384912.1	0.981676
1799	4932	NW_018385000.1	0.981695
1800	4924	NW_018385211.1	0.981714
1801	4920	NW_018385006.1	0.981733
1802	4910	NW_018384883.1	0.981753
1803	4900	NW_018385009.1	0.981772
1804	4895	NW_018384933.1	0.981791
1805	4892	NW_018384898.1	0.98181
1806	4884	NW_018385015.1	0.981829
1807	4884	NW_018385014.1	0.981848
1808	4877	NW_018384838.1	0.981867
1809	4848	NW_018385049.1	0.981886
1810	4829	NW_018384869.1	0.981905
1811	4822	NW_018385018.1	0.981924
1812	4816	NW_018385022.1	0.981943
1813	4814	NW_018385203.1	0.981961
1814	4806	NW_018385025.1	0.98198
1815	4804	NW_018385198.1	0.981999
1816	4804	NW_018385020.1	0.982018
1817	4792	NW_018385010.1	0.982036
1818	4787	NW_018385027.1	0.982055
1819	4783	NW_018385028.1	0.982074
1820	4780	NW_018385029.1	0.982092
1821	4777	NW_018385033.1	0.982111
1822	4760	NW_018385035.1	0.98213
1823	4754	NW_018385352.1	0.982148
1824	4745	NW_018385318.1	0.982167
1825	4743	NW_018385147.1	0.982185
1826	4739	NW_018385111.1	0.982204
1827	4739	NW_018384882.1	0.982222
1828	4729	NW_018384836.1	0.982241
1829	4723	NW_018385161.1	0.982259
1830	4716	NW_018385044.1	0.982277
1831	4695	NW_018385307.1	0.982296
1832	4681	NW_018385241.1	0.982314
1833	4673	NW_018385050.1	0.982332
1834	4673	NW_018385048.1	0.982351
1835	4667	NW_018385208.1	0.982369
1836	4661	NW_018385054.1	0.982387
1837	4660	NW_018385070.1	0.982405
1838	4660	NW_018384942.1	0.982423
1839	4653	NW_018385055.1	0.982442
1840	4648	NW_018385229.1	0.98246
1841	4645	NW_018384852.1	0.982478
1842	4641	NW_018385040.1	0.982496
1843	4634	NW_018385061.1	0.982514
1844	4629	NW_018385154.1	0.982532
1845	4621	NW_018384894.1	0.98255
1846	4620	NW_018384908.1	0.982568
1847	4609	NW_018385078.1	0.982586
1848	4592	NW_018385071.1	0.982604
1849	4572	NW_018385077.1	0.982622
1850	4568	NW_018385163.1	0.98264
1851	4558	NW_018385079.1	0.982658
1852	4556	NW_018385081.1	0.982675
1853	4552	NW_018385084.1	0.982693
1854	4552	NW_018384888.1	0.982711
1855	4551	NW_018385085.1	0.982729
1856	4550	NW_018385057.1	0.982746
1857	4539	NW_018385024.1	0.982764
1858	4533	NW_018384890.1	0.982782
1859	4531	NW_018385217.1	0.9828
1860	4531	NW_018385058.1	0.982817
1861	4525	NW_018385088.1	0.982835
1862	4524	NW_018385188.1	0.982853
1863	4508	NW_018385243.1	0.98287
1864	4493	NW_018385113.1	0.982888
1865	4487	NW_018385091.1	0.982905
1866	4476	NW_018384953.1	0.982923
1867	4451	NW_018385348.1	0.98294
1868	4442	NW_018385333.1	0.982957
1869	4438	NW_018385105.1	0.982975
1870	4435	NW_018385107.1	0.982992
1871	4435	NW_018385106.1	0.983009
1872	4435	NW_018384963.1	0.983027
1873	4423	NW_018384932.1	0.983044
1874	4421	NW_018385112.1	0.983061
1875	4416	NW_018385459.1	0.983078
1876	4399	NW_018384940.1	0.983096
1877	4396	NW_018385374.1	0.983113
1878	4391	NW_018385160.1	0.98313
1879	4390	NW_018384897.1	0.983147
1880	4388	NW_018385067.1	0.983164
1881	4382	NW_018384943.1	0.983181
1882	4379	NW_018384967.1	0.983198
1883	4364	NW_018384993.1	0.983215
1884	4362	NW_018385120.1	0.983233
1885	4360	NW_018385121.1	0.98325
1886	4358	NW_018385148.1	0.983267
1887	4357	NW_018385225.1	0.983284
1888	4321	NW_018385132.1	0.9833
1889	4302	NW_018385125.1	0.983317
1890	4300	NW_018385145.1	0.983334
1891	4297	NW_018385126.1	0.983351
1892	4288	NW_018385131.1	0.983368
1893	4287	NW_018385162.1	0.983384
1894	4272	NW_018385136.1	0.983401
1895	4268	NW_018385137.1	0.983418
1896	4262	NW_018385139.1	0.983434
1897	4258	NW_018385140.1	0.983451
1898	4257	NW_018384886.1	0.983468
1899	4255	NW_018385259.1	0.983484
1900	4255	NW_018385235.1	0.983501
1901	4250	NW_018385046.1	0.983517
1902	4236	NW_018385416.1	0.983534
1903	4220	NW_018385308.1	0.98355
1904	4209	NW_018385149.1	0.983567
1905	4200	NW_018385151.1	0.983583
1906	4191	NW_018385245.1	0.9836
1907	4189	NW_018385152.1	0.983616
1908	4180	NW_018385133.1	0.983632
1909	4176	NW_018385155.1	0.983649
1910	4173	NW_018385503.1	0.983665
1911	4170	NW_018385168.1	0.983681
1912	4170	NW_018384948.1	0.983697
1913	4164	NW_018384977.1	0.983714
1914	4149	NW_018385141.1	0.98373
1915	4133	NW_018385359.1	0.983746
1916	4122	NW_018385164.1	0.983762
1917	4113	NW_018385346.1	0.983778
1918	4098	NW_018385167.1	0.983794
1919	4070	NW_018385170.1	0.98381
1920	4067	NW_018385158.1	0.983826
1921	4063	NW_018385172.1	0.983842
1922	4062	NW_018385173.1	0.983858
1923	4062	NW_018384970.1	0.983873
1924	4059	NW_018385175.1	0.983889
1925	4059	NW_018385174.1	0.983905
1926	4051	NW_018385200.1	0.983921
1927	4046	NW_018385177.1	0.983937
1928	4045	NW_018385178.1	0.983953
1929	4045	NW_018385150.1	0.983968
1930	4039	NW_018385273.1	0.983984
1931	4036	NW_018385089.1	0.984
1932	4034	NW_018385182.1	0.984016
1933	4032	NW_018384876.1	0.984031
1934	4026	NW_018385052.1	0.984047
1935	4023	NW_018385059.1	0.984063
1936	4011	NW_018385451.1	0.984078
1937	4007	NW_018385185.1	0.984094
1938	4002	NW_018385130.1	0.98411
1939	3998	NW_018385187.1	0.984125
1940	3995	NW_018385072.1	0.984141
1941	3982	NW_018385191.1	0.984156
1942	3982	NW_018385094.1	0.984172
1943	3968	NW_018385437.1	0.984188
1944	3952	NW_018385199.1	0.984203
1945	3950	NW_018385358.1	0.984218
1946	3950	NW_018385201.1	0.984234
1947	3948	NW_018385202.1	0.984249
1948	3937	NW_018385206.1	0.984265
1949	3935	NW_018385502.1	0.98428
1950	3924	NW_018385209.1	0.984295
1951	3923	NW_018384856.1	0.984311
1952	3922	NW_018385210.1	0.984326
1953	3921	NW_018384969.1	0.984341
1954	3916	NW_018384982.1	0.984356
1955	3902	NW_018385212.1	0.984372
1956	3897	NW_018385115.1	0.984387
1957	3891	NW_018385214.1	0.984402
1958	3890	NW_018385215.1	0.984417
1959	3880	NW_018384909.1	0.984432
1960	3869	NW_018385218.1	0.984448
1961	3868	NW_018385207.1	0.984463
1962	3849	NW_018385220.1	0.984478
1963	3833	NW_018385224.1	0.984493
1964	3828	NW_018385056.1	0.984508
1965	3824	NW_018385283.1	0.984523
1966	3811	NW_018385460.1	0.984537
1967	3800	NW_018385419.1	0.984552
1968	3796	NW_018385233.1	0.984567
1969	3794	NW_018385396.1	0.984582
1970	3786	NW_018385234.1	0.984597
1971	3783	NW_018385261.1	0.984611
1972	3781	NW_018384926.1	0.984626
1973	3776	NW_018385239.1	0.984641
1974	3766	NW_018385032.1	0.984656
1975	3755	NW_018385248.1	0.98467
1976	3755	NW_018385222.1	0.984685
1977	3754	NW_018385244.1	0.9847
1978	3753	NW_018385246.1	0.984714
1979	3742	NW_018385253.1	0.984729
1980	3741	NW_018385507.1	0.984743
1981	3740	NW_018385254.1	0.984758
1982	3739	NW_018385237.1	0.984773
1983	3739	NW_018384984.1	0.984787
1984	3715	NW_018384979.1	0.984802
1985	3711	NW_018385608.1	0.984816
1986	3702	NW_018385265.1	0.984831
1987	3702	NW_018385264.1	0.984845
1988	3700	NW_018385266.1	0.98486
1989	3690	NW_018385270.1	0.984874
1990	3685	NW_018385271.1	0.984888
1991	3679	NW_018384861.1	0.984903
1992	3673	NW_018385019.1	0.984917
1993	3671	NW_018385230.1	0.984931
1994	3670	NW_018385274.1	0.984946
1995	3670	NW_018385189.1	0.98496
1996	3667	NW_018385371.1	0.984974
1997	3659	NW_018385275.1	0.984989
1998	3653	NW_018385272.1	0.985003
1999	3651	NW_018385278.1	0.985017
[truncated: 2,313 more rows]

## Sheet: synteny.collinearity.gene
GCA_0014179-NW_018384101.1	520902	523982	ThisStudy-Scaffold_10	8682737	8689577	200200200	GCA_0014179-rna-XM_021041896.2.match.ThisStudy-Apu_003930-T1
GCA_0014179-NW_018384101.1	524765	526505	ThisStudy-Scaffold_10	8678423	8679973	200200200	GCA_0014179-rna-XM_021049998.2.match.ThisStudy-Apu_003929-T1
GCA_0014179-NW_018384101.1	542437	555470	ThisStudy-Scaffold_10	8642823	8645785	200200200	GCA_0014179-rna-XM_021042340.2.match.ThisStudy-Apu_003925-T1
GCA_0014179-NW_018384101.1	556617	561997	ThisStudy-Scaffold_10	8626378	8639026	200200200	GCA_0014179-rna-XM_028658864.1.match.ThisStudy-Apu_003923-T1
GCA_0014179-NW_018384101.1	572174	585303	ThisStudy-Scaffold_10	8607996	8619317	200200200	GCA_0014179-rna-XM_021042122.2.match.ThisStudy-Apu_003921-T1
GCA_0014179-NW_018384101.1	586508	594245	ThisStudy-Scaffold_10	8601016	8606969	200200200	GCA_0014179-rna-XM_021042663.2.match.ThisStudy-Apu_003920-T1
GCA_0014179-NW_018384101.1	614340	618000	ThisStudy-Scaffold_10	8582687	8585245	200200200	GCA_0014179-rna-XM_021043078.2.match.ThisStudy-Apu_003918-T1
GCA_0014179-NW_018384101.1	620640	621862	ThisStudy-Scaffold_10	8577647	8578303	200200200	GCA_0014179-rna-XM_021038716.2.match.ThisStudy-Apu_003916-T1
GCA_0014179-NW_018384101.1	626618	630237	ThisStudy-Scaffold_10	8569782	8572952	200200200	GCA_0014179-rna-XM_021041186.2.match.ThisStudy-Apu_003915-T1
GCA_0014179-NW_018384101.1	632242	641553	ThisStudy-Scaffold_10	8558239	8568601	200200200	GCA_0014179-rna-XM_021041072.2.match.ThisStudy-Apu_003914-T1
GCA_0014179-NW_018384101.1	642056	646443	ThisStudy-Scaffold_10	8552985	8556158	200200200	GCA_0014179-rna-XM_021045301.2.match.ThisStudy-Apu_003913-T1
GCA_0014179-NW_018384101.1	649528	662885	ThisStudy-Scaffold_10	8532616	8535648	200200200	GCA_0014179-rna-XM_028657612.1.match.ThisStudy-Apu_003911-T1
GCA_0014179-NW_018384101.1	678038	693526	ThisStudy-Scaffold_10	8509949	8514978	200200200	GCA_0014179-rna-XM_021061861.2.match.ThisStudy-Apu_003907-T1
GCA_0014179-NW_018384101.1	695690	702795	ThisStudy-Scaffold_10	8493060	8499443	200200200	GCA_0014179-rna-XM_021036248.2.match.ThisStudy-Apu_003905-T1
GCA_0014179-NW_018384101.1	705715	711947	ThisStudy-Scaffold_10	8470539	8491277	200200200	GCA_0014179-rna-XM_021037095.1.match.ThisStudy-Apu_003904-T1
GCA_0014179-NW_018384101.1	712972	723222	ThisStudy-Scaffold_10	8451852	8457220	200200200	GCA_0014179-rna-XM_021049376.2.match.ThisStudy-Apu_003900-T1
GCA_0014179-NW_018384101.1	741580	743997	ThisStudy-Scaffold_10	8434819	8443059	200200200	GCA_0014179-rna-XM_028658126.1.match.ThisStudy-Apu_003898-T1
GCA_0014179-NW_018384101.1	756114	768620	ThisStudy-Scaffold_10	8406542	8412950	200200200	GCA_0014179-rna-XM_028659229.1.match.ThisStudy-Apu_003897-T1
GCA_0014179-NW_018384101.1	769871	776929	ThisStudy-Scaffold_10	8394731	8398958	200200200	GCA_0014179-rna-XM_028658149.1.match.ThisStudy-Apu_003893-T1
GCA_0014179-NW_018384101.1	790596	797814	ThisStudy-Scaffold_10	8374293	8382306	200200200	GCA_0014179-rna-XM_021037207.2.match.ThisStudy-Apu_003891-T1
GCA_0014179-NW_018384101.1	797953	804578	ThisStudy-Scaffold_10	8367725	8371906	200200200	GCA_0014179-rna-XM_021041783.2.match.ThisStudy-Apu_003890-T1
GCA_0014179-NW_018384101.1	807559	813831	ThisStudy-Scaffold_10	8358141	8364660	200200200	GCA_0014179-rna-XM_021049077.2.match.ThisStudy-Apu_003889-T1
GCA_0014179-NW_018384101.1	836453	838059	ThisStudy-Scaffold_10	8331762	8332721	200200200	GCA_0014179-rna-XM_028657847.1.match.ThisStudy-Apu_003887-T1
GCA_0014179-NW_018384101.1	840299	846869	ThisStudy-Scaffold_10	8323197	8329335	200200200	GCA_0014179-rna-XM_021039453.2.match.ThisStudy-Apu_003886-T1
GCA_0014179-NW_018384101.1	847399	853139	ThisStudy-Scaffold_10	8318538	8322314	200200200	GCA_0014179-rna-XM_021039634.2.match.ThisStudy-Apu_003885-T1
GCA_0014179-NW_018384101.1	853667	858050	ThisStudy-Scaffold_10	8313765	8317988	200200200	GCA_0014179-rna-XM_021042010.2.match.ThisStudy-Apu_003884-T1
GCA_0014179-NW_018384101.1	858641	905511	ThisStudy-Scaffold_10	8275359	8313483	200200200	GCA_0014179-rna-XM_028658168.1.match.ThisStudy-Apu_003883-T1
GCA_0014179-NW_018384101.1	908190	915174	ThisStudy-Scaffold_10	8268377	8272682	200200200	GCA_0014179-rna-XM_028658210.1.match.ThisStudy-Apu_028187-T1
GCA_0014179-NW_018384101.1	915670	918623	ThisStudy-Scaffold_10	8265274	8268119	200200200	GCA_0014179-rna-XM_021039339.2.match.ThisStudy-Apu_003882-T1
GCA_0014179-NW_018384101.1	918714	920652	ThisStudy-Scaffold_10	8264317	8265489	200200200	GCA_0014179-rna-XM_021043473.2.match.ThisStudy-Apu_003881-T1
GCA_0014179-NW_018384101.1	924893	928756	ThisStudy-Scaffold_10	8245895	8258276	200200200	GCA_0014179-rna-XM_021049889.2.match.ThisStudy-Apu_003879-T1
GCA_0014179-NW_018384101.1	932655	938612	ThisStudy-Scaffold_10	8234268	8241953	200200200	GCA_0014179-rna-XM_021056700.2.match.ThisStudy-Apu_003878-T1
GCA_0014179-NW_018384101.1	939007	944600	ThisStudy-Scaffold_10	8223508	8227359	200200200	GCA_0014179-rna-XM_021043403.2.match.ThisStudy-Apu_003875-T1
GCA_0014179-NW_018384101.1	944715	948125	ThisStudy-Scaffold_10	8209180	8213399	200200200	GCA_0014179-rna-XM_021044483.2.match.ThisStudy-Apu_003872-T1
GCA_0014179-NW_018384101.1	961052	963380	ThisStudy-Scaffold_10	8193739	8194393	200200200	GCA_0014179-rna-XM_021050468.2.match.ThisStudy-Apu_003869-T1
GCA_0014179-NW_018384101.1	977647	987616	ThisStudy-Scaffold_10	8175392	8177805	200200200	GCA_0014179-rna-XM_028656798.1.match.ThisStudy-Apu_003867-T1
GCA_0014179-NW_018384101.1	1001780	1003385	ThisStudy-Scaffold_10	8155178	8159577	200200200	GCA_0014179-rna-XM_028660947.1.match.ThisStudy-Apu_003864-T1
GCA_0014179-NW_018384101.1	1008018	1012278	ThisStudy-Scaffold_10	8144468	8146923	200200200	GCA_0014179-rna-XM_021041299.2.match.ThisStudy-Apu_003862-T1
GCA_0014179-NW_018384101.1	1024782	1030311	ThisStudy-Scaffold_10	8138732	8142762	200200200	GCA_0014179-rna-XM_021036134.2.match.ThisStudy-Apu_003861-T1
GCA_0014179-NW_018384101.1	1047345	1056852	ThisStudy-Scaffold_10	8113718	8123341	200200200	GCA_0014179-rna-XM_021049561.2.match.ThisStudy-Apu_003859-T1
GCA_0014179-NW_018384101.1	1057676	1066678	ThisStudy-Scaffold_10	8101845	8110243	200200200	GCA_0014179-rna-XM_028658230.1.match.ThisStudy-Apu_003858-T1
GCA_0014179-NW_018384101.1	1078921	1139149	ThisStudy-Scaffold_10	8037675	8073886	200200200	GCA_0014179-rna-XM_028658259.1.match.ThisStudy-Apu_003854-T1
GCA_0014179-NW_018384101.1	1160857	1164404	ThisStudy-Scaffold_10	8013352	8016963	200200200	GCA_0014179-rna-XM_021061594.2.match.ThisStudy-Apu_003850-T1
GCA_0014179-NW_018384101.1	1165353	1179243	ThisStudy-Scaffold_10	7998504	8003011	200200200	GCA_0014179-rna-XM_021060671.2.match.ThisStudy-Apu_003847-T1
GCA_0014179-NW_018384101.1	1182186	1183154	ThisStudy-Scaffold_10	7995820	7996767	200200200	GCA_0014179-rna-XM_021046177.2.match.ThisStudy-Apu_003846-T1
GCA_0014179-NW_018384101.1	1264812	1279872	ThisStudy-Scaffold_10	7956584	7960411	200200200	GCA_0014179-rna-XM_028658400.1.match.ThisStudy-Apu_003841-T1
GCA_0014179-NW_018384101.1	1280026	1285562	ThisStudy-Scaffold_10	7949564	7956346	200200200	GCA_0014179-rna-XM_021042341.2.match.ThisStudy-Apu_003840-T1
GCA_0014179-NW_018384101.1	1298055	1299716	ThisStudy-Scaffold_10	7938048	7939247	200200200	GCA_0014179-rna-XM_021049191.2.match.ThisStudy-Apu_003839-T1
GCA_0014179-NW_018384101.1	1337612	1352189	ThisStudy-Scaffold_10	7914056	7920106	200200200	GCA_0014179-rna-XM_021040526.2.match.ThisStudy-Apu_003836-T1
GCA_0014179-NW_018384101.1	1353522	1383317	ThisStudy-Scaffold_10	7882652	7888023	200200200	GCA_0014179-rna-XM_028658430.1.match.ThisStudy-Apu_003834-T1
GCA_0014179-NW_018384101.1	1384127	1387511	ThisStudy-Scaffold_10	7878401	7881960	200200200	GCA_0014179-rna-XM_021048966.2.match.ThisStudy-Apu_003833-T1
GCA_0014179-NW_018384101.1	1393136	1397755	ThisStudy-Scaffold_10	7833991	7859698	200200200	GCA_0014179-rna-XM_021046819.2.match.ThisStudy-Apu_003831-T1
GCA_0014179-NW_018384101.1	1435166	1437177	ThisStudy-Scaffold_10	7831528	7833385	200200200	GCA_0014179-rna-XM_021038020.2.match.ThisStudy-Apu_003830-T1
GCA_0014179-NW_018384101.1	1437978	1451362	ThisStudy-Scaffold_10	7822702	7829346	200200200	GCA_0014179-rna-XM_021038824.2.match.ThisStudy-Apu_003829-T1
GCA_0014179-NW_018384101.1	1451825	1456187	ThisStudy-Scaffold_10	7817462	7822211	200200200	GCA_0014179-rna-XM_021037439.2.match.ThisStudy-Apu_003828-T1
GCA_0014179-NW_018384101.1	1456598	1462961	ThisStudy-Scaffold_10	7811686	7817297	200200200	GCA_0014179-rna-XM_028660133.1.match.ThisStudy-Apu_003827-T1
GCA_0014179-NW_018384101.1	1470284	1478203	ThisStudy-Scaffold_10	7799974	7802934	200200200	GCA_0014179-rna-XM_028658506.1.match.ThisStudy-Apu_003826-T1
GCA_0014179-NW_018384101.1	1481991	1485085	ThisStudy-Scaffold_10	7789408	7796156	200200200	GCA_0014179-rna-XM_021039120.2.match.ThisStudy-Apu_028184-T1
GCA_0014179-NW_018384101.1	1493923	1501758	ThisStudy-Scaffold_10	7773086	7780912	200200200	GCA_0014179-rna-XM_028658536.1.match.ThisStudy-Apu_003824-T1
GCA_0014179-NW_018384101.1	1504976	1513547	ThisStudy-Scaffold_10	7758155	7764027	200200200	GCA_0014179-rna-XM_028658578.1.match.ThisStudy-Apu_003822-T1
GCA_0014179-NW_018384101.1	1514352	1525637	ThisStudy-Scaffold_10	7741472	7757353	200200200	GCA_0014179-rna-XM_021047354.2.match.ThisStudy-Apu_003820-T2
GCA_0014179-NW_018384101.1	1525196	1540935	ThisStudy-Scaffold_10	7731083	7735705	200200200	GCA_0014179-rna-XM_028658608.1.match.ThisStudy-Apu_003818-T1
GCA_0014179-NW_018384101.1	1541874	1562925	ThisStudy-Scaffold_10	7712279	7730664	200200200	GCA_0014179-rna-XM_028661674.1.match.ThisStudy-Apu_028182-T1
GCA_0014179-NW_018384101.1	1565805	1566913	ThisStudy-Scaffold_10	7709754	7710767	200200200	GCA_0014179-rna-XM_028658640.1.match.ThisStudy-Apu_003817-T1
GCA_0014179-NW_018384101.1	1569122	1572150	ThisStudy-Scaffold_10	7705437	7707279	200200200	GCA_0014179-rna-XM_021054225.2.match.ThisStudy-Apu_003816-T1
GCA_0014179-NW_018384101.1	1576398	1579941	ThisStudy-Scaffold_10	7698554	7702785	200200200	GCA_0014179-rna-XM_021042874.2.match.ThisStudy-Apu_003815-T1
GCA_0014179-NW_018384101.1	1579983	1582147	ThisStudy-Scaffold_10	7672888	7699040	200200200	GCA_0014179-rna-XM_021042969.2.match.ThisStudy-Apu_003814-T1
GCA_0014179-NW_018384101.1	1614387	1624287	ThisStudy-Scaffold_10	7650752	7672705	200200200	GCA_0014179-rna-XM_028658776.1.match.ThisStudy-Apu_028180-T1
GCA_0014179-NW_018384101.1	1624406	1627217	ThisStudy-Scaffold_10	7648979	7667062	200200200	GCA_0014179-rna-XM_021043260.2.match.ThisStudy-Apu_003812-T2
GCA_0014179-NW_018384101.1	1628246	1630236	ThisStudy-Scaffold_10	7641688	7646409	200200200	GCA_0014179-rna-XM_021048022.2.match.ThisStudy-Apu_003811-T1
GCA_0014179-NW_018384101.1	1656770	1660620	ThisStudy-Scaffold_10	7628927	7633408	200200200	GCA_0014179-rna-XM_021037669.2.match.ThisStudy-Apu_003809-T1
GCA_0014179-NW_018384101.1	1660468	1665120	ThisStudy-Scaffold_10	7625387	7627901	200200200	GCA_0014179-rna-XM_021037916.2.match.ThisStudy-Apu_003808-T1
GCA_0014179-NW_018384101.1	1665885	1667984	ThisStudy-Scaffold_10	7622346	7624327	200200200	GCA_0014179-rna-XM_021048856.2.match.ThisStudy-Apu_028179-T1
GCA_0014179-NW_018384101.1	1669413	1672575	ThisStudy-Scaffold_10	7618476	7622227	200200200	GCA_0014179-rna-XM_021048232.2.match.ThisStudy-Apu_003807-T1
GCA_0014179-NW_018384101.1	1677474	1682622	ThisStudy-Scaffold_10	7585142	7613020	200200200	GCA_0014179-rna-XM_028657286.1.match.ThisStudy-Apu_003804-T1
GCA_0014179-NW_018384101.1	1707090	1718936	ThisStudy-Scaffold_10	7572999	7584888	200200200	GCA_0014179-rna-XM_021036984.2.match.ThisStudy-Apu_003803-T1
GCA_0014179-NW_018384101.1	1727637	1756010	ThisStudy-Scaffold_10	7533475	7563745	200200200	GCA_0014179-rna-XM_021040414.2.match.ThisStudy-Apu_003802-T2
GCA_0014179-NW_018384101.1	1775011	1790895	ThisStudy-Scaffold_10	7501836	7520271	200200200	GCA_0014179-rna-XM_028662021.1.match.ThisStudy-Apu_003801-T1
GCA_0014179-NW_018384101.1	1807440	1812711	ThisStudy-Scaffold_10	7494577	7499937	200200200	GCA_0014179-rna-XM_021038203.2.match.ThisStudy-Apu_003800-T1
GCA_0014179-NW_018384101.1	1813684	1825163	ThisStudy-Scaffold_10	7481184	7485458	200200200	GCA_0014179-rna-XM_021041673.2.match.ThisStudy-Apu_003798-T1
GCA_0014179-NW_018384101.1	1825737	1832312	ThisStudy-Scaffold_10	7445919	7453663	200200200	GCA_0014179-rna-XM_021043582.2.match.ThisStudy-Apu_003794-T1
GCA_0014179-NW_018384101.1	12236	39239	ThisStudy-Scaffold_16	5475960	5496262	200200200	GCA_0014179-rna-XM_021052419.2.match.ThisStudy-Apu_010714-T1
GCA_0014179-NW_018384101.1	81831	85709	ThisStudy-Scaffold_16	5536750	5552755	200200200	GCA_0014179-rna-XM_021055662.1.match.ThisStudy-Apu_010721-T1
GCA_0014179-NW_018384101.1	100848	114107	ThisStudy-Scaffold_16	5572210	5582977	200200200	GCA_0014179-rna-XM_021050104.2.match.ThisStudy-Apu_010723-T1
GCA_0014179-NW_018384101.1	121350	132929	ThisStudy-Scaffold_16	5604467	5614794	200200200	GCA_0014179-rna-XM_021042442.1.match.ThisStudy-Apu_010726-T1
GCA_0014179-NW_018384101.1	159219	160726	ThisStudy-Scaffold_16	5659696	5664192	200200200	GCA_0014179-rna-XM_021043907.2.match.ThisStudy-Apu_010732-T1
GCA_0014179-NW_018384101.1	182177	184349	ThisStudy-Scaffold_16	5671621	5673767	200200200	GCA_0014179-rna-XM_021048750.2.match.ThisStudy-Apu_010733-T1
GCA_0014179-NW_018384101.1	209724	215255	ThisStudy-Scaffold_16	5685204	5688166	200200200	GCA_0014179-rna-XM_021044129.1.match.ThisStudy-Apu_010735-T1
GCA_0014179-NW_018384101.1	220817	223606	ThisStudy-Scaffold_16	5695347	5696559	200200200	GCA_0014179-rna-XM_021039228.2.match.ThisStudy-Apu_010737-T1
GCA_0014179-NW_018384101.1	233058	242307	ThisStudy-Scaffold_16	5700931	5711022	200200200	GCA_0014179-rna-XM_021037322.2.match.ThisStudy-Apu_010738-T1
GCA_0014179-NW_018384101.1	242402	247560	ThisStudy-Scaffold_16	5711104	5715710	200200200	GCA_0014179-rna-XM_021042771.2.match.ThisStudy-Apu_010739-T1
GCA_0014179-NW_018384101.1	249866	257619	ThisStudy-Scaffold_16	5716096	5726581	200200200	GCA_0014179-rna-XM_028657809.1.match.ThisStudy-Apu_010740-T1
GCA_0014179-NW_018384101.1	376352	397432	ThisStudy-Scaffold_16	5754675	5762995	200200200	GCA_0014179-rna-XM_028657996.1.match.ThisStudy-Apu_010743-T1
GCA_0014179-NW_018384101.1	411508	418914	ThisStudy-Scaffold_16	5825494	5833654	200200200	GCA_0014179-rna-XM_021041465.2.match.ThisStudy-Apu_010747-T1
GCA_0014179-NW_018384101.1	422750	426646	ThisStudy-Scaffold_16	5840366	5845173	200200200	GCA_0014179-rna-XM_028660594.1.match.ThisStudy-Apu_010748-T1
GCA_0014179-NW_018384101.1	444572	455827	ThisStudy-Scaffold_16	5846901	5871293	200200200	GCA_0014179-rna-XM_021045193.1.match.ThisStudy-Apu_010749-T1
GCA_0014179-NW_018384102.1	32022	35854	ThisStudy-Scaffold_8	6134658	6138539	200200200	GCA_0014179-rna-XM_021052818.1.match.ThisStudy-Apu_025708-T1
GCA_0014179-NW_018384102.1	90428	100817	ThisStudy-Scaffold_8	6180235	6197725	200200200	GCA_0014179-rna-XM_028662625.1.match.ThisStudy-Apu_025709-T1
GCA_0014179-NW_018384102.1	107554	116053	ThisStudy-Scaffold_8	6199595	6207052	200200200	GCA_0014179-rna-XM_028661357.1.match.ThisStudy-Apu_025710-T1
GCA_0014179-NW_018384102.1	115952	128566	ThisStudy-Scaffold_8	6205561	6217679	200200200	GCA_0014179-rna-XM_021052494.2.match.ThisStudy-Apu_025711-T1
GCA_0014179-NW_018384102.1	155833	157914	ThisStudy-Scaffold_8	6248380	6252119	200200200	GCA_0014179-rna-XM_028662656.1.match.ThisStudy-Apu_025719-T1
GCA_0014179-NW_018384102.1	160927	205013	ThisStudy-Scaffold_8	6253039	6299530	200200200	GCA_0014179-rna-XM_021051816.2.match.ThisStudy-Apu_025720-T1
GCA_0014179-NW_018384102.1	414465	416284	ThisStudy-Scaffold_8	6393419	6395669	200200200	GCA_0014179-rna-XM_028661612.1.match.ThisStudy-Apu_025737-T1
GCA_0014179-NW_018384102.1	570713	600038	ThisStudy-Scaffold_8	5895180	5928849	200200200	GCA_0014179-rna-XM_021051608.2.match.ThisStudy-Apu_025686-T1
GCA_0014179-NW_018384102.1	622206	632721	ThisStudy-Scaffold_8	5882999	5888913	200200200	GCA_0014179-rna-XM_021057917.2.match.ThisStudy-Apu_025684-T1
GCA_0014179-NW_018384102.1	635084	669354	ThisStudy-Scaffold_8	5849365	5877154	200200200	GCA_0014179-rna-XM_021060295.2.match.ThisStudy-Apu_025683-T1
GCA_0014179-NW_018384102.1	670643	673912	ThisStudy-Scaffold_8	5846033	5849928	200200200	GCA_0014179-rna-XM_021060563.2.match.ThisStudy-Apu_025682-T1
GCA_0014179-NW_018384102.1	692043	701182	ThisStudy-Scaffold_8	5826150	5833434	200200200	GCA_0014179-rna-XM_021052379.2.match.ThisStudy-Apu_025679-T1
GCA_0014179-NW_018384102.1	703241	709570	ThisStudy-Scaffold_8	5816479	5822102	200200200	GCA_0014179-rna-XM_021051390.2.match.ThisStudy-Apu_025678-T1
GCA_0014179-NW_018384102.1	710098	737656	ThisStudy-Scaffold_8	5778282	5782289	200200200	GCA_0014179-rna-XM_028663854.1.match.ThisStudy-Apu_025675-T1
GCA_0014179-NW_018384102.1	762419	764799	ThisStudy-Scaffold_8	5750083	5752267	200200200	GCA_0014179-rna-XM_021052598.2.match.ThisStudy-Apu_025671-T1
GCA_0014179-NW_018384102.1	787533	849843	ThisStudy-Scaffold_8	5532094	5533200	200200200	GCA_0014179-rna-XM_021058488.2.match.ThisStudy-Apu_025665-T1
GCA_0014179-NW_018384102.1	980561	991377	ThisStudy-Scaffold_8	5515420	5526287	200200200	GCA_0014179-rna-XM_021058244.2.match.ThisStudy-Apu_025664-T1
GCA_0014179-NW_018384102.1	994694	1005097	ThisStudy-Scaffold_8	5496897	5497202	200200200	GCA_0014179-rna-XM_021056554.2.match.ThisStudy-Apu_025661-T1
GCA_0014179-NW_018384102.1	1006417	1025780	ThisStudy-Scaffold_8	5475740	5489005	200200200	GCA_0014179-rna-XM_021052274.2.match.ThisStudy-Apu_025659-T1
GCA_0014179-NW_018384102.1	1028319	1035128	ThisStudy-Scaffold_8	5466671	5472581	200200200	GCA_0014179-rna-XM_021057624.2.match.ThisStudy-Apu_025658-T1
GCA_0014179-NW_018384102.1	1037538	1076341	ThisStudy-Scaffold_8	5391980	5395085	200200200	GCA_0014179-rna-XM_021056877.2.match.ThisStudy-Apu_025654-T1
GCA_0014179-NW_018384102.1	1082185	1142354	ThisStudy-Scaffold_8	5377699	5390798	200200200	GCA_0014179-rna-XM_021057081.2.match.ThisStudy-Apu_025653-T1
GCA_0014179-NW_018384102.1	1143388	1163986	ThisStudy-Scaffold_8	5338083	5361949	200200200	GCA_0014179-rna-XM_021051291.2.match.ThisStudy-Apu_025651-T1
GCA_0014179-NW_018384102.1	1190434	1192743	ThisStudy-Scaffold_8	5310071	5310821	200200200	GCA_0014179-rna-XM_021051176.2.match.ThisStudy-Apu_025648-T1
GCA_0014179-NW_018384102.1	1263998	1275370	ThisStudy-Scaffold_8	5256028	5264415	200200200	GCA_0014179-rna-XM_021051715.2.match.ThisStudy-Apu_025644-T1
GCA_0014179-NW_018384102.1	1276703	1281581	ThisStudy-Scaffold_8	5235723	5255034	200200200	GCA_0014179-rna-XM_021057291.2.match.ThisStudy-Apu_025643-T1
GCA_0014179-NW_018384103.1	50	1356	ThisStudy-Scaffold_1	18712045	18712910	200200200	GCA_0014179-rna-XM_021036442.2.match.ThisStudy-Apu_002305-T1
GCA_0014179-NW_018384103.1	4570	5451	ThisStudy-Scaffold_1	18716128	18717474	200200200	GCA_0014179-rna-XM_021061650.2.match.ThisStudy-Apu_002306-T1
GCA_0014179-NW_018384103.1	6417	10059	ThisStudy-Scaffold_1	18719488	18721937	200200200	GCA_0014179-rna-XM_021062105.2.match.ThisStudy-Apu_002307-T1
GCA_0014179-NW_018384103.1	10385	38588	ThisStudy-Scaffold_1	18722844	18734169	200200200	GCA_0014179-rna-XM_021061998.2.match.ThisStudy-Apu_002308-T1
GCA_0014179-NW_018384103.1	39899	48489	ThisStudy-Scaffold_1	18757933	18766626	200200200	GCA_0014179-rna-XM_021062063.2.match.ThisStudy-Apu_028089-T1
GCA_0014179-NW_018384103.1	49166	55557	ThisStudy-Scaffold_1	18766855	18772798	200200200	GCA_0014179-rna-XM_028656739.1.match.ThisStudy-Apu_002311-T1
GCA_0014179-NW_018384103.1	55868	58606	ThisStudy-Scaffold_1	18773519	18775752	200200200	GCA_0014179-rna-XM_021036135.2.match.ThisStudy-Apu_002312-T1
GCA_0014179-NW_018384103.1	58733	66565	ThisStudy-Scaffold_1	18776977	18782852	200200200	GCA_0014179-rna-XM_021062211.2.match.ThisStudy-Apu_002313-T1
GCA_0014179-NW_018384103.1	66623	71492	ThisStudy-Scaffold_1	18783042	18792598	200200200	GCA_0014179-rna-XM_021061661.2.match.ThisStudy-Apu_002314-T2
GCA_0014179-NW_018384103.1	96932	109262	ThisStudy-Scaffold_1	18824124	18825549	200200200	GCA_0014179-rna-XM_021062044.2.match.ThisStudy-Apu_002316-T1
GCA_0014179-NW_018384103.1	111885	113966	ThisStudy-Scaffold_1	18835388	18837573	200200200	GCA_0014179-rna-XM_021062167.2.match.ThisStudy-Apu_002317-T1
GCA_0014179-NW_018384103.1	125835	131794	ThisStudy-Scaffold_1	18849484	18854778	200200200	GCA_0014179-rna-XM_021062074.2.match.ThisStudy-Apu_002319-T1
GCA_0014179-NW_018384103.1	135231	139790	ThisStudy-Scaffold_1	18858836	18865717	200200200	GCA_0014179-rna-XM_021036322.2.match.ThisStudy-Apu_002320-T1
GCA_0014179-NW_018384103.1	155286	165033	ThisStudy-Scaffold_1	18877412	18888649	200200200	GCA_0014179-rna-XM_028663894.1.match.ThisStudy-Apu_002321-T1
GCA_0014179-NW_018384103.1	165007	174296	ThisStudy-Scaffold_1	18884039	18898439	200200200	GCA_0014179-rna-XM_021036393.2.match.ThisStudy-Apu_002322-T1
GCA_0014179-NW_018384103.1	174540	178761	ThisStudy-Scaffold_1	18898630	18903687	200200200	GCA_0014179-rna-XM_021036404.2.match.ThisStudy-Apu_002323-T1
GCA_0014179-NW_018384103.1	178832	181554	ThisStudy-Scaffold_1	18903537	18908003	200200200	GCA_0014179-rna-XM_021036421.2.match.ThisStudy-Apu_002324-T1
GCA_0014179-NW_018384103.1	181599	184097	ThisStudy-Scaffold_1	18906453	18918084	200200200	GCA_0014179-rna-XM_028663925.1.match.ThisStudy-Apu_002325-T1
GCA_0014179-NW_018384103.1	193247	196341	ThisStudy-Scaffold_1	18918241	18922213	200200200	GCA_0014179-rna-XM_021061697.2.match.ThisStudy-Apu_002326-T1
GCA_0014179-NW_018384103.1	209215	222678	ThisStudy-Scaffold_1	18934211	18948267	200200200	GCA_0014179-rna-XM_021036208.2.match.ThisStudy-Apu_002328-T1
GCA_0014179-NW_018384103.1	223755	231375	ThisStudy-Scaffold_1	18949638	18957122	200200200	GCA_0014179-rna-XM_021036263.2.match.ThisStudy-Apu_002330-T1
GCA_0014179-NW_018384103.1	243593	246835	ThisStudy-Scaffold_1	18963001	18965024	200200200	GCA_0014179-rna-XM_021036310.2.match.ThisStudy-Apu_002332-T1
GCA_0014179-NW_018384103.1	263304	265981	ThisStudy-Scaffold_1	18988169	18992720	200200200	GCA_0014179-rna-XM_021036363.1.match.ThisStudy-Apu_002335-T1
GCA_0014179-NW_018384103.1	276216	278634	ThisStudy-Scaffold_1	19003906	19006414	200200200	GCA_0014179-rna-XM_021061731.2.match.ThisStudy-Apu_002338-T1
GCA_0014179-NW_018384103.1	289753	294262	ThisStudy-Scaffold_1	19008548	19026892	200200200	GCA_0014179-rna-XM_028656710.1.match.ThisStudy-Apu_028090-T1
GCA_0014179-NW_018384103.1	299163	304913	ThisStudy-Scaffold_1	19026987	19037289	200200200	GCA_0014179-rna-XM_021061524.2.match.ThisStudy-Apu_002339-T2
GCA_0014179-NW_018384103.1	323065	328691	ThisStudy-Scaffold_1	19041094	19056272	200200200	GCA_0014179-rna-XM_021061547.2.match.ThisStudy-Apu_002340-T1
GCA_0014179-NW_018384103.1	328874	335441	ThisStudy-Scaffold_1	19056982	19060632	200200200	GCA_0014179-rna-XM_021061609.2.match.ThisStudy-Apu_002341-T1
GCA_0014179-NW_018384103.1	335474	340752	ThisStudy-Scaffold_1	19060826	19066536	200200200	GCA_0014179-rna-XM_021061538.2.match.ThisStudy-Apu_002342-T1
GCA_0014179-NW_018384103.1	341143	342903	ThisStudy-Scaffold_1	19066582	19068744	200200200	GCA_0014179-rna-XM_021061777.2.match.ThisStudy-Apu_002343-T1
GCA_0014179-NW_018384103.1	342897	346904	ThisStudy-Scaffold_1	19068469	19073336	200200200	GCA_0014179-rna-XM_021061461.1.match.ThisStudy-Apu_002344-T1
GCA_0014179-NW_018384103.1	347332	352672	ThisStudy-Scaffold_1	19072893	19077997	200200200	GCA_0014179-rna-XM_021061554.1.match.ThisStudy-Apu_002345-T1
GCA_0014179-NW_018384103.1	352674	356605	ThisStudy-Scaffold_1	19078008	19084866	200200200	GCA_0014179-rna-XM_021061563.2.match.ThisStudy-Apu_002346-T1
GCA_0014179-NW_018384103.1	356640	358556	ThisStudy-Scaffold_1	19084593	19088472	200200200	GCA_0014179-rna-XM_021061628.2.match.ThisStudy-Apu_002348-T1
GCA_0014179-NW_018384103.1	361205	377616	ThisStudy-Scaffold_1	19088633	19105609	200200200	GCA_0014179-rna-XM_021061348.2.match.ThisStudy-Apu_002349-T1
GCA_0014179-NW_018384103.1	379775	399983	ThisStudy-Scaffold_1	19123265	19125511	200200200	GCA_0014179-rna-XM_021061788.2.match.ThisStudy-Apu_002351-T1
GCA_0014179-NW_018384103.1	400731	405504	ThisStudy-Scaffold_1	19127399	19131701	200200200	GCA_0014179-rna-XM_028656686.1.match.ThisStudy-Apu_002352-T1
GCA_0014179-NW_018384103.1	421695	426747	ThisStudy-Scaffold_1	19146910	19153508	200200200	GCA_0014179-rna-XM_021036179.2.match.ThisStudy-Apu_002356-T1
GCA_0014179-NW_018384103.1	427075	432353	ThisStudy-Scaffold_1	19154197	19159082	200200200	GCA_0014179-rna-XM_021061987.2.match.ThisStudy-Apu_002357-T1
GCA_0014179-NW_018384103.1	433049	439826	ThisStudy-Scaffold_1	19160304	19167670	200200200	GCA_0014179-rna-XM_021061965.1.match.ThisStudy-Apu_002358-T1
GCA_0014179-NW_018384103.1	454393	469705	ThisStudy-Scaffold_1	19169613	19178914	200200200	GCA_0014179-rna-XM_021061639.2.match.ThisStudy-Apu_002359-T1
GCA_0014179-NW_018384103.1	510760	518686	ThisStudy-Scaffold_1	19219581	19227545	200200200	GCA_0014179-rna-XM_021036343.2.match.ThisStudy-Apu_002362-T1
GCA_0014179-NW_018384103.1	521551	532813	ThisStudy-Scaffold_1	19228427	19241433	200200200	GCA_0014179-rna-XM_028663877.1.match.ThisStudy-Apu_028092-T1
GCA_0014179-NW_018384103.1	533541	538277	ThisStudy-Scaffold_1	19241629	19246886	200200200	GCA_0014179-rna-XM_021061913.2.match.ThisStudy-Apu_028093-T1
GCA_0014179-NW_018384103.1	539024	543549	ThisStudy-Scaffold_1	19249652	19253846	200200200	GCA_0014179-rna-XM_021036288.1.match.ThisStudy-Apu_002363-T1
GCA_0014179-NW_018384103.1	543171	547434	ThisStudy-Scaffold_1	19253867	19257236	200200200	GCA_0014179-rna-XM_021036276.2.match.ThisStudy-Apu_002364-T1
GCA_0014179-NW_018384103.1	548214	553139	ThisStudy-Scaffold_1	19258267	19262657	200200200	GCA_0014179-rna-XM_021061942.2.match.ThisStudy-Apu_002365-T1
GCA_0014179-NW_018384103.1	553593	565163	ThisStudy-Scaffold_1	19290432	19302187	200200200	GCA_0014179-rna-XM_021061924.2.match.ThisStudy-Apu_002369-T1
GCA_0014179-NW_018384103.1	565293	567614	ThisStudy-Scaffold_1	19301812	19304464	200200200	GCA_0014179-rna-XM_021061954.2.match.ThisStudy-Apu_002370-T1
GCA_0014179-NW_018384103.1	575650	577935	ThisStudy-Scaffold_1	19312528	19314859	200200200	GCA_0014179-rna-XM_028656624.1.match.ThisStudy-Apu_002371-T1
GCA_0014179-NW_018384103.1	578019	580340	ThisStudy-Scaffold_1	19315225	19319078	200200200	GCA_0014179-rna-XM_021062116.2.match.ThisStudy-Apu_002372-T1
GCA_0014179-NW_018384103.1	581541	585249	ThisStudy-Scaffold_1	19319487	19322290	200200200	GCA_0014179-rna-XM_021062094.2.match.ThisStudy-Apu_002373-T1
GCA_0014179-NW_018384103.1	585505	588898	ThisStudy-Scaffold_1	19322418	19325916	200200200	GCA_0014179-rna-XM_021061868.2.match.ThisStudy-Apu_002374-T1
GCA_0014179-NW_018384103.1	589381	592420	ThisStudy-Scaffold_1	19326212	19329785	200200200	GCA_0014179-rna-XM_021061879.2.match.ThisStudy-Apu_002375-T1
GCA_0014179-NW_018384103.1	592801	600368	ThisStudy-Scaffold_1	19330003	19344193	200200200	GCA_0014179-rna-XM_028663881.1.match.ThisStudy-Apu_002376-T1
GCA_0014179-NW_018384114.1	495236	499654	ThisStudy-Scaffold_10	2522917	2524934	200200200	GCA_0014179-rna-XM_021037348.2.match.ThisStudy-Apu_003302-T1
GCA_0014179-NW_018384114.1	500970	502507	ThisStudy-Scaffold_10	2527754	2529814	200200200	GCA_0014179-rna-XM_028657077.1.match.ThisStudy-Apu_003303-T1
GCA_0014179-NW_018384114.1	505277	507447	ThisStudy-Scaffold_10	2534538	2536344	200200200	GCA_0014179-rna-XM_028657070.1.match.ThisStudy-Apu_003306-T1
GCA_0014179-NW_018384114.1	511635	512306	ThisStudy-Scaffold_10	2536504	2539343	200200200	GCA_0014179-rna-XM_028657002.1.match.ThisStudy-Apu_003307-T1
GCA_0014179-NW_018384114.1	544176	545995	ThisStudy-Scaffold_10	2547842	2549517	200200200	GCA_0014179-rna-XM_028657020.1.match.ThisStudy-Apu_003311-T1
GCA_0014179-NW_018384114.1	553114	555487	ThisStudy-Scaffold_10	2552893	2554871	200200200	GCA_0014179-rna-XM_021037002.2.match.ThisStudy-Apu_003313-T1
GCA_0014179-NW_018384114.1	15876	27267	ThisStudy-Scaffold_10	2963807	2975965	200200200	GCA_0014179-rna-XM_021036671.2.match.ThisStudy-Apu_003360-T1
GCA_0014179-NW_018384114.1	31346	35573	ThisStudy-Scaffold_10	2956373	2959278	200200200	GCA_0014179-rna-XM_021036799.2.match.ThisStudy-Apu_003359-T1
GCA_0014179-NW_018384114.1	35545	40708	ThisStudy-Scaffold_10	2935248	2940691	200200200	GCA_0014179-rna-XM_021036818.2.match.ThisStudy-Apu_003357-T1
GCA_0014179-NW_018384114.1	62454	67057	ThisStudy-Scaffold_10	2922499	2926947	200200200	GCA_0014179-rna-XM_021037037.2.match.ThisStudy-Apu_003355-T1
GCA_0014179-NW_018384114.1	92994	103934	ThisStudy-Scaffold_10	2895091	2902771	200200200	GCA_0014179-rna-XM_021037026.1.match.ThisStudy-Apu_003351-T1
GCA_0014179-NW_018384114.1	107995	113524	ThisStudy-Scaffold_10	2883466	2892748	200200200	GCA_0014179-rna-XM_021037047.2.match.ThisStudy-Apu_003350-T1
GCA_0014179-NW_018384114.1	123817	133033	ThisStudy-Scaffold_10	2874329	2880723	200200200	GCA_0014179-rna-XM_021036761.1.match.ThisStudy-Apu_003349-T1
GCA_0014179-NW_018384114.1	133145	144451	ThisStudy-Scaffold_10	2860928	2862285	200200200	GCA_0014179-rna-XM_021036972.2.match.ThisStudy-Apu_003345-T1
GCA_0014179-NW_018384114.1	144770	146331	ThisStudy-Scaffold_10	2852772	2860538	200200200	GCA_0014179-rna-XM_021037056.2.match.ThisStudy-Apu_003344-T1
GCA_0014179-NW_018384114.1	162776	182360	ThisStudy-Scaffold_10	2842180	2843268	200200200	GCA_0014179-rna-XM_021037014.2.match.ThisStudy-Apu_003342-T1
GCA_0014179-NW_018384114.1	182666	203134	ThisStudy-Scaffold_10	2800041	2825631	200200200	GCA_0014179-rna-XM_021037335.2.match.ThisStudy-Apu_003341-T1
GCA_0014179-NW_018384114.1	204313	205722	ThisStudy-Scaffold_10	2797946	2798713	200200200	GCA_0014179-rna-XM_028656943.1.match.ThisStudy-Apu_003340-T1
GCA_0014179-NW_018384114.1	206727	218175	ThisStudy-Scaffold_10	2790724	2793110	200200200	GCA_0014179-rna-XM_028656908.1.match.ThisStudy-Apu_003339-T1
GCA_0014179-NW_018384114.1	219447	256995	ThisStudy-Scaffold_10	2752625	2761399	200200200	GCA_0014179-rna-XM_021036720.2.match.ThisStudy-Apu_003336-T2
GCA_0014179-NW_018384114.1	263377	268928	ThisStudy-Scaffold_10	2747972	2750330	200200200	GCA_0014179-rna-XM_028656947.1.match.ThisStudy-Apu_003335-T1
GCA_0014179-NW_018384114.1	305191	306455	ThisStudy-Scaffold_10	2722738	2724995	200200200	GCA_0014179-rna-XM_021037113.2.match.ThisStudy-Apu_003329-T1
GCA_0014179-NW_018384114.1	320730	350392	ThisStudy-Scaffold_10	2682878	2702465	200200200	GCA_0014179-rna-XM_028656966.1.match.ThisStudy-Apu_003325-T1
GCA_0014179-NW_018384114.1	351147	381487	ThisStudy-Scaffold_10	2669943	2682013	200200200	GCA_0014179-rna-XM_021037150.1.match.ThisStudy-Apu_003324-T1
GCA_0014179-NW_018384114.1	391476	393401	ThisStudy-Scaffold_10	2653766	2670508	200200200	GCA_0014179-rna-XM_028656973.1.match.ThisStudy-Apu_003323-T1
GCA_0014179-NW_018384114.1	403428	460271	ThisStudy-Scaffold_10	2596077	2597075	200200200	GCA_0014179-rna-XM_021036902.2.match.ThisStudy-Apu_003320-T1
GCA_0014179-NW_018384114.1	461071	467149	ThisStudy-Scaffold_10	2583121	2587887	200200200	GCA_0014179-rna-XM_028657028.1.match.ThisStudy-Apu_028145-T1
GCA_0014179-NW_018384114.1	468472	470678	ThisStudy-Scaffold_10	2578997	2579629	200200200	GCA_0014179-rna-XM_028657076.1.match.ThisStudy-Apu_003319-T1
GCA_0014179-NW_018384114.1	473943	476228	ThisStudy-Scaffold_10	2565786	2574219	200200200	GCA_0014179-rna-XM_028656903.1.match.ThisStudy-Apu_003317-T1
GCA_0014179-NW_018384114.1	483785	488469	ThisStudy-Scaffold_10	2555401	2558615	200200200	GCA_0014179-rna-XM_021037180.2.match.ThisStudy-Apu_003314-T1
GCA_0014179-NW_018384114.1	500970	502507	ThisStudy-Scaffold_10	2547842	2549517	200200200	GCA_0014179-rna-XM_028657077.1.match.ThisStudy-Apu_003311-T1
GCA_0014179-NW_018384114.1	503527	504375	ThisStudy-Scaffold_10	2540849	2542231	200200200	GCA_0014179-rna-XM_028656999.1.match.ThisStudy-Apu_003308-T1
GCA_0014179-NW_018384114.1	505277	507447	ThisStudy-Scaffold_10	2534538	2536344	200200200	GCA_0014179-rna-XM_028657070.1.match.ThisStudy-Apu_003306-T1
GCA_0014179-NW_018384114.1	511635	512306	ThisStudy-Scaffold_10	2520472	2521715	200200200	GCA_0014179-rna-XM_028657002.1.match.ThisStudy-Apu_003301-T1
GCA_0014179-NW_018384114.1	513134	514798	ThisStudy-Scaffold_10	2503655	2507150	200200200	GCA_0014179-rna-XM_021037215.2.match.ThisStudy-Apu_003298-T1
GCA_0014179-NW_018384114.1	518321	519166	ThisStudy-Scaffold_10	2500970	2501980	200200200	GCA_0014179-rna-XM_028657009.1.match.ThisStudy-Apu_003296-T1
GCA_0014179-NW_018384114.1	555618	558539	ThisStudy-Scaffold_10	2497060	2499999	200200200	GCA_0014179-rna-XM_021036990.2.match.ThisStudy-Apu_003295-T1
GCA_0014179-NW_018384125.1	410747	412017	ThisStudy-Scaffold_15	1785059	1785592	200200200	GCA_0014179-rna-XM_028657248.1.match.ThisStudy-Apu_009171-T1
GCA_0014179-NW_018384125.1	447206	451599	ThisStudy-Scaffold_15	1803907	1810408	200200200	GCA_0014179-rna-XM_028657253.1.match.ThisStudy-Apu_009173-T1
GCA_0014179-NW_018384125.1	475405	490103	ThisStudy-Scaffold_15	1832762	1847351	200200200	GCA_0014179-rna-XM_021037692.2.match.ThisStudy-Apu_028627-T5
GCA_0014179-NW_018384125.1	496500	508572	ThisStudy-Scaffold_15	1851395	1853995	200200200	GCA_0014179-rna-XM_021037712.2.match.ThisStudy-Apu_009177-T1
GCA_0014179-NW_018384125.1	541199	570937	ThisStudy-Scaffold_15	1880466	1896443	200200200	GCA_0014179-rna-XM_021037568.2.match.ThisStudy-Apu_009181-T1
GCA_0014179-NW_018384125.1	572972	574822	ThisStudy-Scaffold_15	1898251	1911075	200200200	GCA_0014179-rna-XM_028657259.1.match.ThisStudy-Apu_009182-T1
GCA_0014179-NW_018384125.1	161860	163232	ThisStudy-Scaffold_2	16827922	16829764	200200200	GCA_0014179-rna-XM_021037888.1.match.ThisStudy-Apu_013302-T1
GCA_0014179-NW_018384125.1	174213	178202	ThisStudy-Scaffold_2	16868005	16871170	200200200	GCA_0014179-rna-XM_021037634.2.match.ThisStudy-Apu_013304-T1
GCA_0014179-NW_018384125.1	179796	182717	ThisStudy-Scaffold_2	16872960	16874875	200200200	GCA_0014179-rna-XM_028657214.1.match.ThisStudy-Apu_013305-T1
GCA_0014179-NW_018384125.1	187289	193232	ThisStudy-Scaffold_2	16876874	16881226	200200200	GCA_0014179-rna-XM_028657239.1.match.ThisStudy-Apu_013306-T1
GCA_0014179-NW_018384125.1	193500	198902	ThisStudy-Scaffold_2	16883039	16890799	200200200	GCA_0014179-rna-XM_021037761.2.match.ThisStudy-Apu_013307-T1
GCA_0014179-NW_018384125.1	202355	204864	ThisStudy-Scaffold_2	16891338	16892618	200200200	GCA_0014179-rna-XM_021037611.2.match.ThisStudy-Apu_013308-T1
GCA_0014179-NW_018384125.1	206856	216167	ThisStudy-Scaffold_2	16898144	16904265	200200200	GCA_0014179-rna-XM_021037656.2.match.ThisStudy-Apu_013309-T1
GCA_0014179-NW_018384125.1	215831	218480	ThisStudy-Scaffold_2	16904107	16907071	200200200	GCA_0014179-rna-XM_021037670.2.match.ThisStudy-Apu_013310-T1
GCA_0014179-NW_018384125.1	219880	220773	ThisStudy-Scaffold_2	16909439	16909900	200200200	GCA_0014179-rna-XM_021037784.2.match.ThisStudy-Apu_013311-T1
GCA_0014179-NW_018384125.1	226767	235555	ThisStudy-Scaffold_2	16912877	16920458	200200200	GCA_0014179-rna-XM_021037805.2.match.ThisStudy-Apu_013313-T1
GCA_0014179-NW_018384125.1	236506	244313	ThisStudy-Scaffold_2	16921102	16929868	200200200	GCA_0014179-rna-XM_021037907.2.match.ThisStudy-Apu_013314-T1
GCA_0014179-NW_018384125.1	244798	255059	ThisStudy-Scaffold_2	16930413	16935234	200200200	GCA_0014179-rna-XM_021037645.2.match.ThisStudy-Apu_013315-T1
GCA_0014179-NW_018384125.1	259348	262614	ThisStudy-Scaffold_2	16947007	16949676	200200200	GCA_0014179-rna-XM_028657271.1.match.ThisStudy-Apu_013317-T1
GCA_0014179-NW_018384125.1	264675	280917	ThisStudy-Scaffold_2	16954865	16967262	200200200	GCA_0014179-rna-XM_021037623.2.match.ThisStudy-Apu_013320-T1
GCA_0014179-NW_018384125.1	282889	295692	ThisStudy-Scaffold_2	16970264	16979186	200200200	GCA_0014179-rna-XM_021037772.2.match.ThisStudy-Apu_028972-T1
GCA_0014179-NW_018384136.1	63990	77757	ThisStudy-Scaffold_16	7305060	7314353	200200200	GCA_0014179-rna-XM_021038191.2.match.ThisStudy-Apu_010906-T1
GCA_0014179-NW_018384136.1	81008	85639	ThisStudy-Scaffold_16	7320801	7324038	200200200	GCA_0014179-rna-XM_021038207.2.match.ThisStudy-Apu_010907-T1
GCA_0014179-NW_018384136.1	86358	92153	ThisStudy-Scaffold_16	7325862	7331251	200200200	GCA_0014179-rna-XM_021038218.2.match.ThisStudy-Apu_010908-T1
GCA_0014179-NW_018384136.1	93103	110036	ThisStudy-Scaffold_16	7332921	7333361	200200200	GCA_0014179-rna-XM_021038237.2.match.ThisStudy-Apu_010909-T1
GCA_0014179-NW_018384136.1	111892	126187	ThisStudy-Scaffold_16	7342900	7351759	200200200	GCA_0014179-rna-XM_021038370.2.match.ThisStudy-Apu_010910-T1
GCA_0014179-NW_018384136.1	126058	139239	ThisStudy-Scaffold_16	7352055	7364018	200200200	GCA_0014179-rna-XM_021038358.2.match.ThisStudy-Apu_010911-T1
GCA_0014179-NW_018384136.1	145434	148112	ThisStudy-Scaffold_16	7374694	7381210	200200200	GCA_0014179-rna-XM_021038469.2.match.ThisStudy-Apu_010912-T1
GCA_0014179-NW_018384136.1	208201	228665	ThisStudy-Scaffold_16	7418767	7442358	200200200	GCA_0014179-rna-XM_021038395.2.match.ThisStudy-Apu_010918-T1
GCA_0014179-NW_018384136.1	238293	243016	ThisStudy-Scaffold_16	7459661	7461113	200200200	GCA_0014179-rna-XM_021038166.2.match.ThisStudy-Apu_010919-T1
GCA_0014179-NW_018384136.1	297614	298407	ThisStudy-Scaffold_16	7512595	7513976	200200200	GCA_0014179-rna-XM_028657432.1.match.ThisStudy-Apu_010928-T1
GCA_0014179-NW_018384136.1	324807	327077	ThisStudy-Scaffold_16	7524162	7525916	200200200	GCA_0014179-rna-XM_021038673.2.match.ThisStudy-Apu_010931-T1
GCA_0014179-NW_018384136.1	343994	349986	ThisStudy-Scaffold_16	7541268	7548720	200200200	GCA_0014179-rna-XM_021038537.2.match.ThisStudy-Apu_010932-T1
GCA_0014179-NW_018384136.1	349905	351931	ThisStudy-Scaffold_16	7549504	7551390	200200200	GCA_0014179-rna-XM_021038526.2.match.ThisStudy-Apu_010933-T1
GCA_0014179-NW_018384136.1	354646	367116	ThisStudy-Scaffold_16	7554211	7566773	200200200	GCA_0014179-rna-XM_021038147.1.match.ThisStudy-Apu_010934-T1
GCA_0014179-NW_018384136.1	379561	386701	ThisStudy-Scaffold_16	7578718	7583832	200200200	GCA_0014179-rna-XM_021038292.2.match.ThisStudy-Apu_010937-T1
GCA_0014179-NW_018384136.1	390294	395152	ThisStudy-Scaffold_16	7586942	7591567	200200200	GCA_0014179-rna-XM_021038332.2.match.ThisStudy-Apu_010938-T1
GCA_0014179-NW_018384136.1	397365	400538	ThisStudy-Scaffold_16	7593190	7597528	200200200	GCA_0014179-rna-XM_021038253.2.match.ThisStudy-Apu_010939-T1
GCA_0014179-NW_018384136.1	403293	406098	ThisStudy-Scaffold_16	7597254	7602067	200200200	GCA_0014179-rna-XM_021038498.2.match.ThisStudy-Apu_010940-T1
GCA_0014179-NW_018384136.1	408762	419025	ThisStudy-Scaffold_16	7605830	7607596	200200200	GCA_0014179-rna-XM_021038345.2.match.ThisStudy-Apu_010941-T1
GCA_0014179-NW_018384136.1	423313	429339	ThisStudy-Scaffold_16	7619562	7625515	200200200	GCA_0014179-rna-XM_021038407.2.match.ThisStudy-Apu_010942-T1
GCA_0014179-NW_018384136.1	432473	438499	ThisStudy-Scaffold_16	7628795	7633649	200200200	GCA_0014179-rna-XM_021038428.2.match.ThisStudy-Apu_010943-T1
GCA_0014179-NW_018384136.1	443671	448814	ThisStudy-Scaffold_16	7640559	7643434	200200200	GCA_0014179-rna-XM_021038439.2.match.ThisStudy-Apu_010944-T1
GCA_0014179-NW_018384136.1	452168	471800	ThisStudy-Scaffold_16	7648040	7668163	200200200	GCA_0014179-rna-XM_021038322.2.match.ThisStudy-Apu_010945-T1
GCA_0014179-NW_018384136.1	505878	506992	ThisStudy-Scaffold_16	7688168	7689621	200200200	GCA_0014179-rna-XM_021038685.2.match.ThisStudy-Apu_010948-T1
GCA_0014179-NW_018384136.1	518462	529134	ThisStudy-Scaffold_16	7709039	7711693	200200200	GCA_0014179-rna-XM_021038283.2.match.ThisStudy-Apu_010950-T1
GCA_0014179-NW_018384136.1	529140	530482	ThisStudy-Scaffold_16	7717134	7718918	200200200	GCA_0014179-rna-XM_021038273.2.match.ThisStudy-Apu_010952-T1
GCA_0014179-NW_018384136.1	555014	557631	ThisStudy-Scaffold_16	7734827	7737655	200200200	GCA_0014179-rna-XM_028657314.1.match.ThisStudy-Apu_010954-T1
GCA_0014179-NW_018384136.1	564237	572775	ThisStudy-Scaffold_16	7745838	7753548	200200200	GCA_0014179-rna-XM_021038304.2.match.ThisStudy-Apu_010955-T1
GCA_0014179-NW_018384147.1	5178	15226	ThisStudy-Scaffold_13	2783320	2819297	200200200	GCA_0014179-rna-XM_021039036.2.match.ThisStudy-Apu_007156-T2
GCA_0014179-NW_018384147.1	82042	89958	ThisStudy-Scaffold_13	2852461	2857236	200200200	GCA_0014179-rna-XM_021038961.2.match.ThisStudy-Apu_007159-T1
GCA_0014179-NW_018384147.1	90586	98291	ThisStudy-Scaffold_13	2857851	2866544	200200200	GCA_0014179-rna-XM_021039433.1.match.ThisStudy-Apu_007160-T1
GCA_0014179-NW_018384147.1	101665	105767	ThisStudy-Scaffold_13	2871610	2874452	200200200	GCA_0014179-rna-XM_021039258.2.match.ThisStudy-Apu_007162-T1
GCA_0014179-NW_018384147.1	110324	129141	ThisStudy-Scaffold_13	2878556	2881550	200200200	GCA_0014179-rna-XM_021039445.1.match.ThisStudy-Apu_007163-T1
GCA_0014179-NW_018384147.1	138021	139607	ThisStudy-Scaffold_13	2913218	2913985	200200200	GCA_0014179-rna-XM_021039368.2.match.ThisStudy-Apu_007169-T1
GCA_0014179-NW_018384147.1	146634	156459	ThisStudy-Scaffold_13	2921796	2930783	200200200	GCA_0014179-rna-XM_021039221.2.match.ThisStudy-Apu_007170-T1
GCA_0014179-NW_018384147.1	157073	158204	ThisStudy-Scaffold_13	2931265	2932676	200200200	GCA_0014179-rna-XM_021039058.2.match.ThisStudy-Apu_007171-T1
GCA_0014179-NW_018384147.1	159052	169823	ThisStudy-Scaffold_13	2933250	2943622	200200200	GCA_0014179-rna-XM_021039471.2.match.ThisStudy-Apu_007172-T1
GCA_0014179-NW_018384147.1	170236	175110	ThisStudy-Scaffold_13	2943251	2948051	200200200	GCA_0014179-rna-XM_021039357.2.match.ThisStudy-Apu_007173-T1
GCA_0014179-NW_018384147.1	177746	184955	ThisStudy-Scaffold_13	2949310	2956035	200200200	GCA_0014179-rna-XM_028657570.1.match.ThisStudy-Apu_007174-T1
GCA_0014179-NW_018384147.1	185149	193055	ThisStudy-Scaffold_13	2956177	2964803	200200200	GCA_0014179-rna-XM_021039307.2.match.ThisStudy-Apu_007175-T1
GCA_0014179-NW_018384147.1	213841	237637	ThisStudy-Scaffold_13	2992655	3002183	200200200	GCA_0014179-rna-XM_021038972.2.match.ThisStudy-Apu_007179-T1
GCA_0014179-NW_018384147.1	239964	250166	ThisStudy-Scaffold_13	3023956	3035019	200200200	GCA_0014179-rna-XM_021039178.2.match.ThisStudy-Apu_007181-T1
GCA_0014179-NW_018384147.1	253393	256710	ThisStudy-Scaffold_13	3035574	3042091	200200200	GCA_0014179-rna-XM_021039380.2.match.ThisStudy-Apu_007182-T1
GCA_0014179-NW_018384147.1	261523	263138	ThisStudy-Scaffold_13	3045963	3049401	200200200	GCA_0014179-rna-XM_021039713.2.match.ThisStudy-Apu_007184-T1
GCA_0014179-NW_018384147.1	272279	283784	ThisStudy-Scaffold_13	3053982	3063977	200200200	GCA_0014179-rna-XM_028657652.1.match.ThisStudy-Apu_007185-T1
GCA_0014179-NW_018384147.1	285319	289347	ThisStudy-Scaffold_13	3066294	3074763	200200200	GCA_0014179-rna-XM_021039012.2.match.ThisStudy-Apu_007186-T1
GCA_0014179-NW_018384147.1	334039	337064	ThisStudy-Scaffold_13	3106622	3112828	200200200	GCA_0014179-rna-XM_028657684.1.match.ThisStudy-Apu_007191-T1
GCA_0014179-NW_018384147.1	360806	362409	ThisStudy-Scaffold_13	3136101	3140065	200200200	GCA_0014179-rna-XM_028657580.1.match.ThisStudy-Apu_007195-T1
GCA_0014179-NW_018384147.1	384167	391436	ThisStudy-Scaffold_13	3168636	3177171	200200200	GCA_0014179-rna-XM_021039528.2.match.ThisStudy-Apu_007200-T1
GCA_0014179-NW_018384147.1	393210	400978	ThisStudy-Scaffold_13	3180449	3185735	200200200	GCA_0014179-rna-XM_021039330.2.match.ThisStudy-Apu_007201-T1
GCA_0014179-NW_018384147.1	415651	424482	ThisStudy-Scaffold_13	3197918	3206595	200200200	GCA_0014179-rna-XM_021039138.2.match.ThisStudy-Apu_028435-T1
GCA_0014179-NW_018384147.1	442777	446394	ThisStudy-Scaffold_13	3224177	3227916	200200200	GCA_0014179-rna-XM_021039564.2.match.ThisStudy-Apu_007208-T1
GCA_0014179-NW_018384147.1	462744	467951	ThisStudy-Scaffold_13	3266249	3273120	200200200	GCA_0014179-rna-XM_021039197.2.match.ThisStudy-Apu_028437-T1
GCA_0014179-NW_018384147.1	490769	512195	ThisStudy-Scaffold_13	3277762	3282282	200200200	GCA_0014179-rna-XM_028657591.1.match.ThisStudy-Apu_007212-T1
GCA_0014179-NW_018384147.1	515404	520410	ThisStudy-Scaffold_13	3284898	3287623	200200200	GCA_0014179-rna-XM_028657596.1.match.ThisStudy-Apu_007216-T1
GCA_0014179-NW_018384147.1	533401	550154	ThisStudy-Scaffold_13	3311666	3332355	200200200	GCA_0014179-rna-XM_028657601.1.match.ThisStudy-Apu_007226-T1
GCA_0014179-NW_018384147.1	550214	552244	ThisStudy-Scaffold_13	3331973	3334957	200200200	GCA_0014179-rna-XM_021039319.2.match.ThisStudy-Apu_007227-T1
GCA_0014179-NW_018384147.1	596435	602955	ThisStudy-Scaffold_13	3373243	3388969	200200200	GCA_0014179-rna-XM_028657615.1.match.ThisStudy-Apu_028438-T1
GCA_0014179-NW_018384147.1	638726	649478	ThisStudy-Scaffold_13	3410277	3418244	200200200	GCA_0014179-rna-XM_021039240.2.match.ThisStudy-Apu_007230-T1
GCA_0014179-NW_018384147.1	658912	664431	ThisStudy-Scaffold_13	3428992	3432956	200200200	GCA_0014179-rna-XM_021039276.2.match.ThisStudy-Apu_007232-T1
GCA_0014179-NW_018384147.1	665313	671166	ThisStudy-Scaffold_13	3433858	3439837	200200200	GCA_0014179-rna-XM_021039299.2.match.ThisStudy-Apu_007233-T1
GCA_0014179-NW_018384147.1	676650	680535	ThisStudy-Scaffold_13	3445383	3448976	200200200	GCA_0014179-rna-XM_028657688.1.match.ThisStudy-Apu_007234-T1
GCA_0014179-NW_018384147.1	697757	699925	ThisStudy-Scaffold_13	3461122	3462351	200200200	GCA_0014179-rna-XM_021039167.2.match.ThisStudy-Apu_007235-T1
GCA_0014179-NW_018384147.1	710860	744967	ThisStudy-Scaffold_13	3510037	3513973	200200200	GCA_0014179-rna-XM_021039048.1.match.ThisStudy-Apu_028442-T1
GCA_0014179-NW_018384147.1	749651	780803	ThisStudy-Scaffold_13	3600281	3613892	200200200	GCA_0014179-rna-XM_028657617.1.match.ThisStudy-Apu_007245-T1
GCA_0014179-NW_018384147.1	782912	796082	ThisStudy-Scaffold_13	3627492	3633978	200200200	GCA_0014179-rna-XM_028657672.1.match.ThisStudy-Apu_007247-T1
GCA_0014179-NW_018384158.1	1942	4291	ThisStudy-Scaffold_12	8931598	8934705	200200200	GCA_0014179-rna-XM_028657765.1.match.ThisStudy-Apu_028379-T1
GCA_0014179-NW_018384158.1	42402	46273	ThisStudy-Scaffold_12	8951751	8954614	200200200	GCA_0014179-rna-XM_021040960.2.match.ThisStudy-Apu_006440-T1
GCA_0014179-NW_018384158.1	48367	50987	ThisStudy-Scaffold_12	8957178	8958104	200200200	GCA_0014179-rna-XM_021040488.2.match.ThisStudy-Apu_006441-T1
GCA_0014179-NW_018384158.1	56592	60401	ThisStudy-Scaffold_12	8964731	8966581	200200200	GCA_0014179-rna-XM_021040730.2.match.ThisStudy-Apu_006442-T1
GCA_0014179-NW_018384158.1	65022	84852	ThisStudy-Scaffold_12	8978314	8979806	200200200	GCA_0014179-rna-XM_021040230.2.match.ThisStudy-Apu_006443-T1
GCA_0014179-NW_018384158.1	106131	108244	ThisStudy-Scaffold_12	8981160	8982552	200200200	GCA_0014179-rna-XM_021040589.2.match.ThisStudy-Apu_006444-T1
GCA_0014179-NW_018384158.1	108247	111516	ThisStudy-Scaffold_12	8988514	8994467	200200200	GCA_0014179-rna-XM_028657961.1.match.ThisStudy-Apu_006446-T1
GCA_0014179-NW_018384158.1	136438	138721	ThisStudy-Scaffold_12	9020871	9028294	200200200	GCA_0014179-rna-XM_021040700.2.match.ThisStudy-Apu_006450-T1
GCA_0014179-NW_018384158.1	152384	175497	ThisStudy-Scaffold_12	9035936	9045624	200200200	GCA_0014179-rna-XM_021040051.2.match.ThisStudy-Apu_006452-T1
GCA_0014179-NW_018384158.1	175653	178717	ThisStudy-Scaffold_12	9046245	9051246	200200200	GCA_0014179-rna-XM_021040274.2.match.ThisStudy-Apu_006453-T1
GCA_0014179-NW_018384158.1	240138	241951	ThisStudy-Scaffold_12	9062251	9065371	200200200	GCA_0014179-rna-XM_021040933.2.match.ThisStudy-Apu_006456-T1
GCA_0014179-NW_018384158.1	254144	257238	ThisStudy-Scaffold_12	9086979	9089037	200200200	GCA_0014179-rna-XM_021040624.2.match.ThisStudy-Apu_006461-T1
GCA_0014179-NW_018384158.1	268829	278056	ThisStudy-Scaffold_12	9106112	9112246	200200200	GCA_0014179-rna-XM_021040162.2.match.ThisStudy-Apu_006466-T1
GCA_0014179-NW_018384158.1	278670	281392	ThisStudy-Scaffold_12	9117064	9119126	200200200	GCA_0014179-rna-XM_021040838.2.match.ThisStudy-Apu_006467-T1
GCA_0014179-NW_018384158.1	281628	289123	ThisStudy-Scaffold_12	9119646	9128073	200200200	GCA_0014179-rna-XM_021040879.2.match.ThisStudy-Apu_006468-T1
GCA_0014179-NW_018384158.1	290862	293933	ThisStudy-Scaffold_12	9130943	9144265	200200200	GCA_0014179-rna-XM_021040345.2.match.ThisStudy-Apu_006470-T1
GCA_0014179-NW_018384158.1	294457	297569	ThisStudy-Scaffold_12	9149380	9151224	200200200	GCA_0014179-rna-XM_021040789.2.match.ThisStudy-Apu_006472-T1
GCA_0014179-NW_018384158.1	297867	300209	ThisStudy-Scaffold_12	9151616	9152933	200200200	GCA_0014179-rna-XM_021040867.2.match.ThisStudy-Apu_006473-T1
GCA_0014179-NW_018384158.1	300788	303951	ThisStudy-Scaffold_12	9158346	9162040	200200200	GCA_0014179-rna-XM_021040754.2.match.ThisStudy-Apu_006476-T1
GCA_0014179-NW_018384158.1	303970	311967	ThisStudy-Scaffold_12	9161569	9169807	200200200	GCA_0014179-rna-XM_021040741.2.match.ThisStudy-Apu_006477-T1
GCA_0014179-NW_018384158.1	313103	316163	ThisStudy-Scaffold_12	9171161	9172433	200200200	GCA_0014179-rna-XM_021040815.2.match.ThisStudy-Apu_006478-T1
GCA_0014179-NW_018384158.1	316458	318137	ThisStudy-Scaffold_12	9174593	9175417	200200200	GCA_0014179-rna-XM_021040826.2.match.ThisStudy-Apu_006480-T1
GCA_0014179-NW_018384158.1	331532	345170	ThisStudy-Scaffold_12	9177697	9183088	200200200	GCA_0014179-rna-XM_021040355.2.match.ThisStudy-Apu_006481-T1
GCA_0014179-NW_018384158.1	349042	354961	ThisStudy-Scaffold_12	9193496	9201804	200200200	GCA_0014179-rna-XM_028657865.1.match.ThisStudy-Apu_006484-T2
GCA_0014179-NW_018384158.1	360976	363213	ThisStudy-Scaffold_12	9203176	9203934	200200200	GCA_0014179-rna-XM_021040855.2.match.ThisStudy-Apu_006486-T1
GCA_0014179-NW_018384158.1	364755	373798	ThisStudy-Scaffold_12	9205047	9214085	200200200	GCA_0014179-rna-XM_028657853.1.match.ThisStudy-Apu_006487-T1
GCA_0014179-NW_018384158.1	373876	382024	ThisStudy-Scaffold_12	9214258	9226162	200200200	GCA_0014179-rna-XM_021040771.2.match.ThisStudy-Apu_006488-T1
GCA_0014179-NW_018384158.1	409384	412286	ThisStudy-Scaffold_12	9249411	9251828	200200200	GCA_0014179-rna-XM_021040566.2.match.ThisStudy-Apu_006490-T1
GCA_0014179-NW_018384158.1	416949	420112	ThisStudy-Scaffold_12	9257252	9260119	200200200	GCA_0014179-rna-XM_021040396.2.match.ThisStudy-Apu_006492-T1
GCA_0014179-NW_018384158.1	429701	431164	ThisStudy-Scaffold_12	9269065	9270636	200200200	GCA_0014179-rna-XM_021040462.2.match.ThisStudy-Apu_006496-T1
GCA_0014179-NW_018384158.1	435013	437772	ThisStudy-Scaffold_12	9274985	9277877	200200200	GCA_0014179-rna-XM_028657995.1.match.ThisStudy-Apu_006497-T1
GCA_0014179-NW_018384158.1	443578	448097	ThisStudy-Scaffold_12	9279547	9284537	200200200	GCA_0014179-rna-XM_021040899.2.match.ThisStudy-Apu_006498-T1
GCA_0014179-NW_018384158.1	448144	451037	ThisStudy-Scaffold_12	9284314	9287999	200200200	GCA_0014179-rna-XM_021040911.2.match.ThisStudy-Apu_028381-T1
GCA_0014179-NW_018384158.1	451276	459889	ThisStudy-Scaffold_12	9293645	9296144	200200200	GCA_0014179-rna-XM_021040922.2.match.ThisStudy-Apu_006499-T1
GCA_0014179-NW_018384158.1	460679	463154	ThisStudy-Scaffold_12	9296492	9300558	200200200	GCA_0014179-rna-XM_021040406.2.match.ThisStudy-Apu_006500-T1
GCA_0014179-NW_018384158.1	464480	467910	ThisStudy-Scaffold_12	9300687	9304152	200200200	GCA_0014179-rna-XM_021040104.2.match.ThisStudy-Apu_006501-T1
GCA_0014179-NW_018384158.1	468116	470182	ThisStudy-Scaffold_12	9304338	9308302	200200200	GCA_0014179-rna-XM_021040132.2.match.ThisStudy-Apu_006502-T1
GCA_0014179-NW_018384158.1	472787	476784	ThisStudy-Scaffold_12	9316200	9324374	200200200	GCA_0014179-rna-XM_021040109.2.match.ThisStudy-Apu_006504-T1
GCA_0014179-NW_018384158.1	477388	481850	ThisStudy-Scaffold_12	9323819	9328627	200200200	GCA_0014179-rna-XM_021040120.2.match.ThisStudy-Apu_006505-T1
GCA_0014179-NW_018384158.1	487652	490450	ThisStudy-Scaffold_12	9334199	9337001	200200200	GCA_0014179-rna-XM_021040174.2.match.ThisStudy-Apu_006506-T1
GCA_0014179-NW_018384158.1	490280	492777	ThisStudy-Scaffold_12	9336913	9339691	200200200	GCA_0014179-rna-XM_021040667.2.match.ThisStudy-Apu_006507-T1
GCA_0014179-NW_018384158.1	492699	498003	ThisStudy-Scaffold_12	9339930	9344447	200200200	GCA_0014179-rna-XM_021040658.2.match.ThisStudy-Apu_006508-T1
GCA_0014179-NW_018384158.1	498598	504206	ThisStudy-Scaffold_12	9345018	9349968	200200200	GCA_0014179-rna-XM_021040072.2.match.ThisStudy-Apu_006509-T1
GCA_0014179-NW_018384158.1	504340	508434	ThisStudy-Scaffold_12	9350097	9354698	200200200	GCA_0014179-rna-XM_021040094.1.match.ThisStudy-Apu_006510-T1
GCA_0014179-NW_018384158.1	508496	514607	ThisStudy-Scaffold_12	9355021	9359102	200200200	GCA_0014179-rna-XM_021040085.2.match.ThisStudy-Apu_006511-T1
GCA_0014179-NW_018384158.1	517758	520663	ThisStudy-Scaffold_12	9362401	9363944	200200200	GCA_0014179-rna-XM_021040689.2.match.ThisStudy-Apu_006513-T1
GCA_0014179-NW_018384158.1	520446	526323	ThisStudy-Scaffold_12	9372016	9372883	200200200	GCA_0014179-rna-XM_021040418.2.match.ThisStudy-Apu_006516-T1
GCA_0014179-NW_018384158.1	524029	525151	ThisStudy-Scaffold_12	9373456	9377895	200200200	GCA_0014179-rna-XM_021040613.2.match.ThisStudy-Apu_006517-T1
GCA_0014179-NW_018384158.1	526510	531712	ThisStudy-Scaffold_12	9378317	9386222	200200200	GCA_0014179-rna-XM_021040602.2.match.ThisStudy-Apu_006518-T1
GCA_0014179-NW_018384158.1	531989	534087	ThisStudy-Scaffold_12	9386534	9388945	200200200	GCA_0014179-rna-XM_021040576.2.match.ThisStudy-Apu_006519-T1
GCA_0014179-NW_018384158.1	538683	539865	ThisStudy-Scaffold_12	9388661	9392148	200200200	GCA_0014179-rna-XM_028657931.1.match.ThisStudy-Apu_006520-T1
GCA_0014179-NW_018384158.1	541616	549018	ThisStudy-Scaffold_12	9394626	9400073	200200200	GCA_0014179-rna-XM_021040151.2.match.ThisStudy-Apu_006521-T1
GCA_0014179-NW_018384158.1	563565	565741	ThisStudy-Scaffold_12	9413797	9416237	200200200	GCA_0014179-rna-XM_021040452.2.match.ThisStudy-Apu_006524-T1
GCA_0014179-NW_018384158.1	566200	587953	ThisStudy-Scaffold_12	9416276	9427504	200200200	GCA_0014179-rna-XM_021040507.2.match.ThisStudy-Apu_006525-T1
GCA_0014179-NW_018384169.1	31662	106129	ThisStudy-Scaffold_1	11520012	11525420	200200200	GCA_0014179-rna-XM_021041310.2.match.ThisStudy-Apu_001483-T1
GCA_0014179-NW_018384169.1	297742	307248	ThisStudy-Scaffold_1	11465901	11471458	200200200	GCA_0014179-rna-XM_021041181.2.match.ThisStudy-Apu_001479-T1
GCA_0014179-NW_018384169.1	308674	313780	ThisStudy-Scaffold_1	11448613	11453746	200200200	GCA_0014179-rna-XM_021041228.2.match.ThisStudy-Apu_001478-T1
GCA_0014179-NW_018384169.1	329536	345114	ThisStudy-Scaffold_1	11433105	11434521	200200200	GCA_0014179-rna-XM_021041329.2.match.ThisStudy-Apu_001476-T1
GCA_0014179-NW_018384169.1	345201	370148	ThisStudy-Scaffold_1	11413230	11431359	200200200	GCA_0014179-rna-XM_028658096.1.match.ThisStudy-Apu_001475-T1
GCA_0014179-NW_018384169.1	373742	380065	ThisStudy-Scaffold_1	11401390	11410670	200200200	GCA_0014179-rna-XM_028658133.1.match.ThisStudy-Apu_028038-T1
GCA_0014179-NW_018384169.1	393207	413529	ThisStudy-Scaffold_1	11383669	11397790	200200200	GCA_0014179-rna-XM_028658102.1.match.ThisStudy-Apu_001474-T1
GCA_0014179-NW_018384169.1	413335	416239	ThisStudy-Scaffold_1	11378696	11381668	200200200	GCA_0014179-rna-XM_021041218.2.match.ThisStudy-Apu_001473-T1
GCA_0014179-NW_018384169.1	436300	445130	ThisStudy-Scaffold_1	11342395	11346809	200200200	GCA_0014179-rna-XM_021041194.2.match.ThisStudy-Apu_001472-T1
GCA_0014179-NW_018384169.1	451680	497260	ThisStudy-Scaffold_1	11315664	11330490	200200200	GCA_0014179-rna-XM_021041161.2.match.ThisStudy-Apu_001470-T1
GCA_0014179-NW_018384169.1	551445	558700	ThisStudy-Scaffold_1	11090190	11093730	200200200	GCA_0014179-rna-XM_021041097.2.match.ThisStudy-Apu_001451-T1
GCA_0014179-NW_018384180.1	32169	33287	ThisStudy-Scaffold_14	3264342	3266420	200200200	GCA_0014179-rna-XM_021041748.1.match.ThisStudy-Apu_028546-T1
GCA_0014179-NW_018384180.1	111064	112761	ThisStudy-Scaffold_14	3220743	3232261	200200200	GCA_0014179-rna-XM_028658327.1.match.ThisStudy-Apu_008198-T1
GCA_0014179-NW_018384180.1	116999	118764	ThisStudy-Scaffold_14	3191911	3194510	200200200	GCA_0014179-rna-XM_028658264.1.match.ThisStudy-Apu_008195-T1
GCA_0014179-NW_018384180.1	159402	163603	ThisStudy-Scaffold_14	3157902	3180722	200200200	GCA_0014179-rna-XM_021041642.2.match.ThisStudy-Apu_008193-T3
GCA_0014179-NW_018384180.1	163926	169039	ThisStudy-Scaffold_14	3151082	3154007	200200200	GCA_0014179-rna-XM_021041805.2.match.ThisStudy-Apu_008192-T1
GCA_0014179-NW_018384180.1	172707	177003	ThisStudy-Scaffold_14	3127811	3129783	200200200	GCA_0014179-rna-XM_028658271.1.match.ThisStudy-Apu_008190-T1
GCA_0014179-NW_018384180.1	201606	203684	ThisStudy-Scaffold_14	3091114	3104590	200200200	GCA_0014179-rna-XM_021041732.2.match.ThisStudy-Apu_008187-T1
GCA_0014179-NW_018384180.1	231795	237763	ThisStudy-Scaffold_14	3067164	3078437	200200200	GCA_0014179-rna-XM_021041587.2.match.ThisStudy-Apu_008186-T1
GCA_0014179-NW_018384180.1	277727	279876	ThisStudy-Scaffold_14	3021686	3053564	200200200	GCA_0014179-rna-XM_028658304.1.match.ThisStudy-Apu_008185-T1
GCA_0014179-NW_018384180.1	323770	326046	ThisStudy-Scaffold_14	3014845	3018736	200200200	GCA_0014179-rna-XM_021041885.2.match.ThisStudy-Apu_008184-T1
GCA_0014179-NW_018384180.1	327279	332087	ThisStudy-Scaffold_14	3007993	3013584	200200200	GCA_0014179-rna-XM_021041897.2.match.ThisStudy-Apu_028545-T1
GCA_0014179-NW_018384180.1	357392	383900	ThisStudy-Scaffold_14	2959870	2965573	200200200	GCA_0014179-rna-XM_021041687.1.match.ThisStudy-Apu_008180-T1
GCA_0014179-NW_018384180.1	401129	425326	ThisStudy-Scaffold_14	2916712	2918474	200200200	GCA_0014179-rna-XM_028658202.1.match.ThisStudy-Apu_008178-T1
GCA_0014179-NW_018384180.1	425543	431242	ThisStudy-Scaffold_14	2910875	2916247	200200200	GCA_0014179-rna-XM_021041548.2.match.ThisStudy-Apu_008177-T1
GCA_0014179-NW_018384180.1	434892	437512	ThisStudy-Scaffold_14	2904386	2905462	200200200	GCA_0014179-rna-XM_021041559.2.match.ThisStudy-Apu_008175-T1
GCA_0014179-NW_018384180.1	549252	563823	ThisStudy-Scaffold_14	2820674	2823270	200200200	GCA_0014179-rna-XM_021041568.2.match.ThisStudy-Apu_008168-T1
GCA_0014179-NW_018384180.1	567365	583161	ThisStudy-Scaffold_14	2803385	2819009	200200200	GCA_0014179-rna-XM_021041597.2.match.ThisStudy-Apu_008167-T1
GCA_0014179-NW_018384180.1	583244	584172	ThisStudy-Scaffold_14	2802607	2803242	200200200	GCA_0014179-rna-XM_021041609.2.match.ThisStudy-Apu_008166-T1
GCA_0014179-NW_018384191.1	5520	18552	ThisStudy-Scaffold_11	1437997	1446791	200200200	GCA_0014179-rna-XM_028658464.1.match.ThisStudy-Apu_004328-T1
GCA_0014179-NW_018384191.1	25725	33918	ThisStudy-Scaffold_11	1503831	1508942	200200200	GCA_0014179-rna-XM_028658508.1.match.ThisStudy-Apu_004331-T1
GCA_0014179-NW_018384191.1	34495	39112	ThisStudy-Scaffold_11	1556711	1559197	200200200	GCA_0014179-rna-XM_021042170.2.match.ThisStudy-Apu_004336-T1
GCA_0014179-NW_018384191.1	48406	49506	ThisStudy-Scaffold_11	1568927	1573748	200200200	GCA_0014179-rna-XM_021042454.2.match.ThisStudy-Apu_004338-T1
GCA_0014179-NW_018384191.1	58031	63274	ThisStudy-Scaffold_11	1574932	1584627	200200200	GCA_0014179-rna-XM_021042137.2.match.ThisStudy-Apu_004339-T1
GCA_0014179-NW_018384191.1	77824	79571	ThisStudy-Scaffold_11	1604890	1607815	200200200	GCA_0014179-rna-XM_021042709.2.match.ThisStudy-Apu_004342-T1
GCA_0014179-NW_018384191.1	88873	91761	ThisStudy-Scaffold_11	1617835	1619348	200200200	GCA_0014179-rna-XM_021042326.2.match.ThisStudy-Apu_004344-T1
GCA_0014179-NW_018384191.1	91867	99073	ThisStudy-Scaffold_11	1620126	1623626	200200200	GCA_0014179-rna-XM_028658450.1.match.ThisStudy-Apu_004345-T1
GCA_0014179-NW_018384191.1	99438	102562	ThisStudy-Scaffold_11	1627547	1636266	200200200	GCA_0014179-rna-XM_021042307.2.match.ThisStudy-Apu_004346-T1
GCA_0014179-NW_018384191.1	110172	112418	ThisStudy-Scaffold_11	1639316	1640359	200200200	GCA_0014179-rna-XM_021042496.2.match.ThisStudy-Apu_004348-T1
GCA_0014179-NW_018384191.1	116132	138318	ThisStudy-Scaffold_11	1644768	1665317	200200200	GCA_0014179-rna-XM_028658526.1.match.ThisStudy-Apu_004350-T1
GCA_0014179-NW_018384191.1	139080	143384	ThisStudy-Scaffold_11	1666089	1670347	200200200	GCA_0014179-rna-XM_021042520.1.match.ThisStudy-Apu_004351-T1
GCA_0014179-NW_018384191.1	149657	153926	ThisStudy-Scaffold_11	1676745	1679880	200200200	GCA_0014179-rna-XM_021042531.2.match.ThisStudy-Apu_004354-T1
GCA_0014179-NW_018384191.1	154534	159509	ThisStudy-Scaffold_11	1682329	1684776	200200200	GCA_0014179-rna-XM_028658532.1.match.ThisStudy-Apu_004355-T1
GCA_0014179-NW_018384191.1	160184	170748	ThisStudy-Scaffold_11	1686793	1694476	200200200	GCA_0014179-rna-XM_021042349.2.match.ThisStudy-Apu_028231-T1
GCA_0014179-NW_018384191.1	171085	172631	ThisStudy-Scaffold_11	1697224	1698620	200200200	GCA_0014179-rna-XM_021042725.2.match.ThisStudy-Apu_004358-T1
GCA_0014179-NW_018384191.1	178768	189981	ThisStudy-Scaffold_11	1706797	1718724	200200200	GCA_0014179-rna-XM_021042181.2.match.ThisStudy-Apu_004360-T1
GCA_0014179-NW_018384191.1	191014	197303	ThisStudy-Scaffold_11	1719662	1725936	200200200	GCA_0014179-rna-XM_021042367.2.match.ThisStudy-Apu_004361-T1
GCA_0014179-NW_018384191.1	197430	198583	ThisStudy-Scaffold_11	1726053	1727353	200200200	GCA_0014179-rna-XM_021042717.2.match.ThisStudy-Apu_004362-T1
GCA_0014179-NW_018384191.1	205445	206514	ThisStudy-Scaffold_11	1734853	1737122	200200200	GCA_0014179-rna-XM_028658490.1.match.ThisStudy-Apu_004364-T1
GCA_0014179-NW_018384191.1	209530	210830	ThisStudy-Scaffold_11	1739446	1746389	200200200	GCA_0014179-rna-XM_021042406.2.match.ThisStudy-Apu_004365-T1
GCA_0014179-NW_018384191.1	214305	221169	ThisStudy-Scaffold_11	1750604	1757007	200200200	GCA_0014179-rna-XM_021042567.2.match.ThisStudy-Apu_004367-T1
GCA_0014179-NW_018384191.1	221465	225419	ThisStudy-Scaffold_11	1757483	1759880	200200200	GCA_0014179-rna-XM_028658538.1.match.ThisStudy-Apu_004368-T1
GCA_0014179-NW_018384191.1	225716	227110	ThisStudy-Scaffold_11	1759593	1761869	200200200	GCA_0014179-rna-XM_021042217.2.match.ThisStudy-Apu_004369-T1
GCA_0014179-NW_018384191.1	238911	240087	ThisStudy-Scaffold_11	1775129	1778491	200200200	GCA_0014179-rna-XM_028658386.1.match.ThisStudy-Apu_004371-T1
GCA_0014179-NW_018384191.1	241541	244842	ThisStudy-Scaffold_11	1781191	1782186	200200200	GCA_0014179-rna-XM_021042336.2.match.ThisStudy-Apu_004372-T1
GCA_0014179-NW_018384191.1	245578	254161	ThisStudy-Scaffold_11	1783200	1784496	200200200	GCA_0014179-rna-XM_021042589.2.match.ThisStudy-Apu_004373-T1
GCA_0014179-NW_018384191.1	261112	266218	ThisStudy-Scaffold_11	1793950	1796107	200200200	GCA_0014179-rna-XM_028658584.1.match.ThisStudy-Apu_004374-T1
GCA_0014179-NW_018384191.1	294908	296586	ThisStudy-Scaffold_11	1797233	1807638	200200200	GCA_0014179-rna-XM_021042608.1.match.ThisStudy-Apu_004375-T1
GCA_0014179-NW_018384191.1	351205	353827	ThisStudy-Scaffold_11	1874688	1875857	200200200	GCA_0014179-rna-XM_021042417.2.match.ThisStudy-Apu_004381-T1
GCA_0014179-NW_018384191.1	372385	428779	ThisStudy-Scaffold_11	1881615	1887032	200200200	GCA_0014179-rna-XM_028658553.1.match.ThisStudy-Apu_004383-T1
GCA_0014179-NW_018384191.1	438663	445129	ThisStudy-Scaffold_11	1901869	1907072	200200200	GCA_0014179-rna-XM_021042230.2.match.ThisStudy-Apu_004387-T1
GCA_0014179-NW_018384191.1	447835	449058	ThisStudy-Scaffold_11	1909357	1911484	200200200	GCA_0014179-rna-XM_021042641.2.match.ThisStudy-Apu_004388-T1
GCA_0014179-NW_018384191.1	457166	465960	ThisStudy-Scaffold_11	1911776	1930426	200200200	GCA_0014179-rna-XM_021042241.1.match.ThisStudy-Apu_028232-T1
GCA_0014179-NW_018384191.1	469974	471934	ThisStudy-Scaffold_11	1935571	1937471	200200200	GCA_0014179-rna-XM_021042263.2.match.ThisStudy-Apu_004390-T1
GCA_0014179-NW_018384191.1	472616	474881	ThisStudy-Scaffold_11	1938864	1942361	200200200	GCA_0014179-rna-XM_021042285.2.match.ThisStudy-Apu_004391-T1
GCA_0014179-NW_018384191.1	489863	493671	ThisStudy-Scaffold_11	1943445	1947379	200200200	GCA_0014179-rna-XM_021042273.2.match.ThisStudy-Apu_004392-T1
GCA_0014179-NW_018384191.1	501589	502595	ThisStudy-Scaffold_11	1954132	1955064	200200200	GCA_0014179-rna-XM_021042652.2.match.ThisStudy-Apu_004394-T1
GCA_0014179-NW_018384191.1	504827	512927	ThisStudy-Scaffold_11	1961466	1963578	200200200	GCA_0014179-rna-XM_028658442.1.match.ThisStudy-Apu_004396-T1
GCA_0014179-NW_018384191.1	522330	525394	ThisStudy-Scaffold_11	1983800	1987556	200200200	GCA_0014179-rna-XM_028658563.1.match.ThisStudy-Apu_004400-T1
GCA_0014179-NW_018384191.1	533744	536536	ThisStudy-Scaffold_11	1988583	1993292	200200200	GCA_0014179-rna-XM_021042443.2.match.ThisStudy-Apu_004401-T1
GCA_0014179-NW_018384191.1	539439	546449	ThisStudy-Scaffold_11	1995021	2003446	200200200	GCA_0014179-rna-XM_021042201.2.match.ThisStudy-Apu_004403-T1
GCA_0014179-NW_018384191.1	549989	556526	ThisStudy-Scaffold_11	2005361	2012519	200200200	GCA_0014179-rna-XM_028658575.1.match.ThisStudy-Apu_004404-T1
GCA_0014179-NW_018384191.1	558081	573483	ThisStudy-Scaffold_11	2013926	2026994	200200200	GCA_0014179-rna-XM_028658580.1.match.ThisStudy-Apu_004405-T1
GCA_0014179-NW_018384191.1	573680	578408	ThisStudy-Scaffold_11	2027188	2031579	200200200	GCA_0014179-rna-XM_021042148.2.match.ThisStudy-Apu_004406-T1
GCA_0014179-NW_018384202.1	32998	43031	ThisStudy-Scaffold_10	4835651	4844963	200200200	GCA_0014179-rna-XM_021043165.2.match.ThisStudy-Apu_003562-T1
GCA_0014179-NW_018384202.1	70236	77805	ThisStudy-Scaffold_10	4798374	4799558	200200200	GCA_0014179-rna-XM_021043121.2.match.ThisStudy-Apu_003558-T1
GCA_0014179-NW_018384202.1	139030	193641	ThisStudy-Scaffold_10	4736665	4760296	200200200	GCA_0014179-rna-XM_028658760.1.match.ThisStudy-Apu_003557-T1
GCA_0014179-NW_018384202.1	203695	208188	ThisStudy-Scaffold_10	4720561	4725396	200200200	GCA_0014179-rna-XM_021043248.2.match.ThisStudy-Apu_003556-T1
GCA_0014179-NW_018384202.1	213302	219573	ThisStudy-Scaffold_10	4712102	4717719	200200200	GCA_0014179-rna-XM_021043090.1.match.ThisStudy-Apu_003555-T1
GCA_0014179-NW_018384202.1	219642	223148	ThisStudy-Scaffold_10	4707114	4712055	200200200	GCA_0014179-rna-XM_021043068.2.match.ThisStudy-Apu_003554-T1
GCA_0014179-NW_018384202.1	224253	232686	ThisStudy-Scaffold_10	4701508	4706350	200200200	GCA_0014179-rna-XM_021043079.2.match.ThisStudy-Apu_003553-T1
GCA_0014179-NW_018384202.1	237383	260070	ThisStudy-Scaffold_10	4677446	4698952	200200200	GCA_0014179-rna-XM_021043185.2.match.ThisStudy-Apu_003552-T1
GCA_0014179-NW_018384202.1	267679	284953	ThisStudy-Scaffold_10	4664425	4665339	200200200	GCA_0014179-rna-XM_021043150.2.match.ThisStudy-Apu_003551-T1
GCA_0014179-NW_018384202.1	293334	360300	ThisStudy-Scaffold_10	4612558	4657950	200200200	GCA_0014179-rna-XM_028658700.1.match.ThisStudy-Apu_003550-T1
GCA_0014179-NW_018384202.1	362259	368521	ThisStudy-Scaffold_10	4575247	4581563	200200200	GCA_0014179-rna-XM_021043132.2.match.ThisStudy-Apu_003546-T1
GCA_0014179-NW_018384202.1	370913	386979	ThisStudy-Scaffold_10	4557302	4573224	200200200	GCA_0014179-rna-XM_021043109.2.match.ThisStudy-Apu_003545-T1
GCA_0014179-NW_018384202.1	393150	415507	ThisStudy-Scaffold_10	4525053	4552317	200200200	GCA_0014179-rna-XM_021043046.1.match.ThisStudy-Apu_003543-T2
GCA_0014179-NW_018384202.1	418358	428646	ThisStudy-Scaffold_10	4512607	4521690	200200200	GCA_0014179-rna-XM_021043056.2.match.ThisStudy-Apu_003542-T1
GCA_0014179-NW_018384202.1	428799	438496	ThisStudy-Scaffold_10	4497175	4512481	200200200	GCA_0014179-rna-XM_028658703.1.match.ThisStudy-Apu_003541-T1
GCA_0014179-NW_018384202.1	438488	444966	ThisStudy-Scaffold_10	4490171	4496917	200200200	GCA_0014179-rna-XM_021043283.2.match.ThisStudy-Apu_003540-T1
GCA_0014179-NW_018384202.1	449783	481896	ThisStudy-Scaffold_10	4407394	4419985	200200200	GCA_0014179-rna-XM_028658738.1.match.ThisStudy-Apu_003535-T1
GCA_0014179-NW_018384202.1	533976	567212	ThisStudy-Scaffold_10	4370619	4392640	200200200	GCA_0014179-rna-XM_028658664.1.match.ThisStudy-Apu_003533-T1
GCA_0014179-NW_018384202.1	595135	598588	ThisStudy-Scaffold_10	4308097	4308873	200200200	GCA_0014179-rna-XM_028658714.1.match.ThisStudy-Apu_003525-T1
GCA_0014179-NW_018384202.1	735602	739641	ThisStudy-Scaffold_10	4258805	4259900	200200200	GCA_0014179-rna-XM_028658728.1.match.ThisStudy-Apu_003515-T1
GCA_0014179-NW_018384213.1	3678	6629	ThisStudy-Scaffold_6	4566563	4570475	200200200	GCA_0014179-rna-XM_021044035.2.match.ThisStudy-Apu_022127-T1
GCA_0014179-NW_018384213.1	7830	16119	ThisStudy-Scaffold_6	4572658	4582968	200200200	GCA_0014179-rna-XM_028658811.1.match.ThisStudy-Apu_022128-T1
GCA_0014179-NW_018384213.1	24717	31156	ThisStudy-Scaffold_6	4583260	4590455	200200200	GCA_0014179-rna-XM_021044206.2.match.ThisStudy-Apu_022129-T2
GCA_0014179-NW_018384213.1	31167	35836	ThisStudy-Scaffold_6	4589871	4594386	200200200	GCA_0014179-rna-XM_021044216.2.match.ThisStudy-Apu_022130-T1
GCA_0014179-NW_018384213.1	40026	42901	ThisStudy-Scaffold_6	4610191	4612148	200200200	GCA_0014179-rna-XM_021045175.2.match.ThisStudy-Apu_022133-T1
GCA_0014179-NW_018384213.1	50386	55854	ThisStudy-Scaffold_6	4620646	4624850	200200200	GCA_0014179-rna-XM_028659045.1.match.ThisStudy-Apu_022135-T1
GCA_0014179-NW_018384213.1	55996	57849	ThisStudy-Scaffold_6	4624730	4627059	200200200	GCA_0014179-rna-XM_021044742.2.match.ThisStudy-Apu_022136-T1
GCA_0014179-NW_018384213.1	57525	63204	ThisStudy-Scaffold_6	4626800	4632259	200200200	GCA_0014179-rna-XM_021044497.2.match.ThisStudy-Apu_022137-T1
GCA_0014179-NW_018384213.1	63532	68958	ThisStudy-Scaffold_6	4633605	4640320	200200200	GCA_0014179-rna-XM_021043718.2.match.ThisStudy-Apu_022138-T1
GCA_0014179-NW_018384213.1	71263	73372	ThisStudy-Scaffold_6	4639986	4642678	200200200	GCA_0014179-rna-XM_021043727.1.match.ThisStudy-Apu_022139-T1
GCA_0014179-NW_018384213.1	73519	76429	ThisStudy-Scaffold_6	4642336	4645562	200200200	GCA_0014179-rna-XM_021043737.2.match.ThisStudy-Apu_022140-T1
GCA_0014179-NW_018384213.1	76682	79677	ThisStudy-Scaffold_6	4645597	4648703	200200200	GCA_0014179-rna-XM_021043756.2.match.ThisStudy-Apu_022141-T1
GCA_0014179-NW_018384213.1	80194	88790	ThisStudy-Scaffold_6	4649163	4655013	200200200	GCA_0014179-rna-XM_021044291.2.match.ThisStudy-Apu_022142-T1
GCA_0014179-NW_018384213.1	89096	96969	ThisStudy-Scaffold_6	4655773	4662238	200200200	GCA_0014179-rna-XM_021044302.2.match.ThisStudy-Apu_022143-T1
GCA_0014179-NW_018384213.1	97076	99089	ThisStudy-Scaffold_6	4663444	4664753	200200200	GCA_0014179-rna-XM_021044518.2.match.ThisStudy-Apu_022144-T1
GCA_0014179-NW_018384213.1	100151	101267	ThisStudy-Scaffold_6	4666044	4667111	200200200	GCA_0014179-rna-XM_021044528.2.match.ThisStudy-Apu_022145-T1
GCA_0014179-NW_018384213.1	104171	105442	ThisStudy-Scaffold_6	4669914	4671081	200200200	GCA_0014179-rna-XM_021044973.2.match.ThisStudy-Apu_022147-T1
GCA_0014179-NW_018384213.1	105751	109960	ThisStudy-Scaffold_6	4672209	4675972	200200200	GCA_0014179-rna-XM_021044345.2.match.ThisStudy-Apu_022148-T1
GCA_0014179-NW_018384213.1	110124	111480	ThisStudy-Scaffold_6	4676297	4677239	200200200	GCA_0014179-rna-XM_021045163.2.match.ThisStudy-Apu_022149-T1
GCA_0014179-NW_018384213.1	115127	117468	ThisStudy-Scaffold_6	4677423	4679911	200200200	GCA_0014179-rna-XM_021044455.1.match.ThisStudy-Apu_022150-T1
GCA_0014179-NW_018384213.1	123546	129871	ThisStudy-Scaffold_6	4701995	4703589	200200200	GCA_0014179-rna-XM_021044753.2.match.ThisStudy-Apu_022152-T1
GCA_0014179-NW_018384213.1	130206	138976	ThisStudy-Scaffold_6	4706581	4718197	200200200	GCA_0014179-rna-XM_021044763.2.match.ThisStudy-Apu_022154-T1
GCA_0014179-NW_018384213.1	141106	146457	ThisStudy-Scaffold_6	4720237	4726046	200200200	GCA_0014179-rna-XM_021043899.2.match.ThisStudy-Apu_022155-T1
GCA_0014179-NW_018384213.1	146529	152285	ThisStudy-Scaffold_6	4726153	4727317	200200200	GCA_0014179-rna-XM_021043911.2.match.ThisStudy-Apu_022156-T1
GCA_0014179-NW_018384213.1	152463	158119	ThisStudy-Scaffold_6	4727622	4735171	200200200	GCA_0014179-rna-XM_021044776.2.match.ThisStudy-Apu_022157-T2
GCA_0014179-NW_018384213.1	164810	167914	ThisStudy-Scaffold_6	4741481	4744603	200200200	GCA_0014179-rna-XM_021045081.2.match.ThisStudy-Apu_022159-T1
GCA_0014179-NW_018384213.1	168874	171165	ThisStudy-Scaffold_6	4746409	4747778	200200200	GCA_0014179-rna-XM_021044580.2.match.ThisStudy-Apu_022161-T1
GCA_0014179-NW_018384213.1	171318	201418	ThisStudy-Scaffold_6	4748031	4772423	200200200	GCA_0014179-rna-XM_021043987.1.match.ThisStudy-Apu_022162-T1
GCA_0014179-NW_018384213.1	234910	240851	ThisStudy-Scaffold_6	4808338	4814800	200200200	GCA_0014179-rna-XM_028658967.1.match.ThisStudy-Apu_022164-T1
GCA_0014179-NW_018384213.1	241578	246477	ThisStudy-Scaffold_6	4815002	4820037	200200200	GCA_0014179-rna-XM_021044798.2.match.ThisStudy-Apu_022165-T1
GCA_0014179-NW_018384213.1	246701	252152	ThisStudy-Scaffold_6	4820061	4825804	200200200	GCA_0014179-rna-XM_021044625.2.match.ThisStudy-Apu_022166-T1
GCA_0014179-NW_018384213.1	259414	283618	ThisStudy-Scaffold_6	4842943	4855717	200200200	GCA_0014179-rna-XM_028659189.1.match.ThisStudy-Apu_022167-T1
GCA_0014179-NW_018384213.1	284879	290165	ThisStudy-Scaffold_6	4859635	4863708	200200200	GCA_0014179-rna-XM_021044808.2.match.ThisStudy-Apu_022168-T1
GCA_0014179-NW_018384213.1	290805	298031	ThisStudy-Scaffold_6	4864110	4871142	200200200	GCA_0014179-rna-XM_021045278.2.match.ThisStudy-Apu_022169-T1
GCA_0014179-NW_018384213.1	300104	312434	ThisStudy-Scaffold_6	4877107	4886325	200200200	GCA_0014179-rna-XM_021045236.2.match.ThisStudy-Apu_022170-T1
GCA_0014179-NW_018384213.1	314060	318106	ThisStudy-Scaffold_6	4887547	4890960	200200200	GCA_0014179-rna-XM_021044464.2.match.ThisStudy-Apu_022171-T1
GCA_0014179-NW_018384213.1	317224	334846	ThisStudy-Scaffold_6	4890763	4908343	200200200	GCA_0014179-rna-XM_021044591.2.match.ThisStudy-Apu_022172-T1
GCA_0014179-NW_018384213.1	369881	374377	ThisStudy-Scaffold_6	4931166	4937082	200200200	GCA_0014179-rna-XM_021044648.2.match.ThisStudy-Apu_022175-T1
GCA_0014179-NW_018384213.1	378991	391298	ThisStudy-Scaffold_6	4941210	4953264	200200200	GCA_0014179-rna-XM_028658979.1.match.ThisStudy-Apu_022176-T1
GCA_0014179-NW_018384213.1	391383	392492	ThisStudy-Scaffold_6	4953341	4954372	200200200	GCA_0014179-rna-XM_021044283.1.match.ThisStudy-Apu_022178-T1
GCA_0014179-NW_018384213.1	394857	395835	ThisStudy-Scaffold_6	4956750	4957776	200200200	GCA_0014179-rna-XM_021044487.2.match.ThisStudy-Apu_022180-T1
GCA_0014179-NW_018384213.1	395970	397416	ThisStudy-Scaffold_6	4957852	4959713	200200200	GCA_0014179-rna-XM_021044475.2.match.ThisStudy-Apu_022181-T1
GCA_0014179-NW_018384213.1	398477	399908	ThisStudy-Scaffold_6	4959905	4961815	200200200	GCA_0014179-rna-XM_021045185.2.match.ThisStudy-Apu_022182-T1
GCA_0014179-NW_018384213.1	401535	415527	ThisStudy-Scaffold_6	4964543	4977701	200200200	GCA_0014179-rna-XM_028659167.1.match.ThisStudy-Apu_022183-T1
GCA_0014179-NW_018384213.1	428985	450236	ThisStudy-Scaffold_6	4989730	4997262	200200200	GCA_0014179-rna-XM_021044830.2.match.ThisStudy-Apu_022185-T1
GCA_0014179-NW_018384213.1	450352	456564	ThisStudy-Scaffold_6	4997534	4998706	200200200	GCA_0014179-rna-XM_021044272.2.match.ThisStudy-Apu_022186-T1
GCA_0014179-NW_018384213.1	462542	470051	ThisStudy-Scaffold_6	5013775	5018973	200200200	GCA_0014179-rna-XM_021045345.2.match.ThisStudy-Apu_022187-T1
GCA_0014179-NW_018384213.1	483125	496020	ThisStudy-Scaffold_6	5031824	5043719	200200200	GCA_0014179-rna-XM_021045323.2.match.ThisStudy-Apu_022189-T1
GCA_0014179-NW_018384213.1	495941	500421	ThisStudy-Scaffold_6	5044750	5050723	200200200	GCA_0014179-rna-XM_021045245.2.match.ThisStudy-Apu_022190-T1
GCA_0014179-NW_018384213.1	517918	521150	ThisStudy-Scaffold_6	5055381	5057271	200200200	GCA_0014179-rna-XM_021044376.2.match.ThisStudy-Apu_022192-T1
GCA_0014179-NW_018384213.1	555081	563009	ThisStudy-Scaffold_6	5096540	5104424	200200200	GCA_0014179-rna-XM_021044323.2.match.ThisStudy-Apu_022197-T1
GCA_0014179-NW_018384213.1	562422	569301	ThisStudy-Scaffold_6	5104450	5110628	200200200	GCA_0014179-rna-XM_021044312.2.match.ThisStudy-Apu_022198-T1
GCA_0014179-NW_018384213.1	582913	586949	ThisStudy-Scaffold_6	5122207	5124934	200200200	GCA_0014179-rna-XM_021043672.2.match.ThisStudy-Apu_022200-T1
GCA_0014179-NW_018384213.1	592723	595075	ThisStudy-Scaffold_6	5132182	5133698	200200200	GCA_0014179-rna-XM_021043708.2.match.ThisStudy-Apu_022202-T1
GCA_0014179-NW_018384213.1	595608	603368	ThisStudy-Scaffold_6	5134189	5140788	200200200	GCA_0014179-rna-XM_021043697.2.match.ThisStudy-Apu_022203-T1
GCA_0014179-NW_018384213.1	604177	606434	ThisStudy-Scaffold_6	5141527	5143905	200200200	GCA_0014179-rna-XM_021044690.2.match.ThisStudy-Apu_022205-T1
GCA_0014179-NW_018384213.1	616024	619665	ThisStudy-Scaffold_6	5157375	5159622	200200200	GCA_0014179-rna-XM_021044077.2.match.ThisStudy-Apu_022206-T1
GCA_0014179-NW_018384213.1	620811	623691	ThisStudy-Scaffold_6	5161669	5163243	200200200	GCA_0014179-rna-XM_021044066.2.match.ThisStudy-Apu_022207-T1
GCA_0014179-NW_018384213.1	624402	627935	ThisStudy-Scaffold_6	5167483	5173061	200200200	GCA_0014179-rna-XM_021044099.2.match.ThisStudy-Apu_022208-T1
GCA_0014179-NW_018384213.1	635130	643057	ThisStudy-Scaffold_6	5174408	5179202	200200200	GCA_0014179-rna-XM_021044054.2.match.ThisStudy-Apu_022209-T1
GCA_0014179-NW_018384213.1	653459	655517	ThisStudy-Scaffold_6	5187036	5189041	200200200	GCA_0014179-rna-XM_021044871.2.match.ThisStudy-Apu_022212-T1
GCA_0014179-NW_018384213.1	683828	688227	ThisStudy-Scaffold_6	5207911	5212086	200200200	GCA_0014179-rna-XM_021044228.2.match.ThisStudy-Apu_022217-T1
GCA_0014179-NW_018384213.1	691390	695809	ThisStudy-Scaffold_6	5216124	5219784	200200200	GCA_0014179-rna-XM_021045302.2.match.ThisStudy-Apu_022219-T1
GCA_0014179-NW_018384213.1	695848	710364	ThisStudy-Scaffold_6	5221735	5234000	200200200	GCA_0014179-rna-XM_021044711.2.match.ThisStudy-Apu_022220-T1
GCA_0014179-NW_018384213.1	710737	715076	ThisStudy-Scaffold_6	5234552	5237549	200200200	GCA_0014179-rna-XM_021045194.2.match.ThisStudy-Apu_022221-T1
GCA_0014179-NW_018384213.1	717643	720406	ThisStudy-Scaffold_6	5241306	5242449	200200200	GCA_0014179-rna-XM_021044905.2.match.ThisStudy-Apu_022222-T1
GCA_0014179-NW_018384213.1	720519	728386	ThisStudy-Scaffold_6	5244390	5250357	200200200	GCA_0014179-rna-XM_028659068.1.match.ThisStudy-Apu_022223-T1
GCA_0014179-NW_018384213.1	728739	734807	ThisStudy-Scaffold_6	5250944	5257640	200200200	GCA_0014179-rna-XM_021043823.2.match.ThisStudy-Apu_022224-T1
GCA_0014179-NW_018384213.1	735223	739480	ThisStudy-Scaffold_6	5257595	5261831	200200200	GCA_0014179-rna-XM_021043812.2.match.ThisStudy-Apu_022225-T1
GCA_0014179-NW_018384213.1	749412	750274	ThisStudy-Scaffold_6	5275371	5277203	200200200	GCA_0014179-rna-XM_021043805.2.match.ThisStudy-Apu_022228-T1
GCA_0014179-NW_018384213.1	795298	801847	ThisStudy-Scaffold_6	5313584	5319651	200200200	GCA_0014179-rna-XM_021044109.2.match.ThisStudy-Apu_022233-T1
GCA_0014179-NW_018384213.1	867135	869642	ThisStudy-Scaffold_6	5378114	5379651	200200200	GCA_0014179-rna-XM_021043777.2.match.ThisStudy-Apu_022238-T1
GCA_0014179-NW_018384213.1	882961	892320	ThisStudy-Scaffold_6	5391633	5402845	200200200	GCA_0014179-rna-XM_021044157.2.match.ThisStudy-Apu_022240-T1
GCA_0014179-NW_018384213.1	892416	897617	ThisStudy-Scaffold_6	5402950	5408215	200200200	GCA_0014179-rna-XM_021044334.2.match.ThisStudy-Apu_022241-T1
GCA_0014179-NW_018384213.1	897693	899617	ThisStudy-Scaffold_6	5408377	5409968	200200200	GCA_0014179-rna-XM_021043979.2.match.ThisStudy-Apu_022242-T1
GCA_0014179-NW_018384213.1	902743	903258	ThisStudy-Scaffold_6	5410558	5411151	200200200	GCA_0014179-rna-XM_021044995.2.match.ThisStudy-Apu_022243-T1
GCA_0014179-NW_018384213.1	903570	910045	ThisStudy-Scaffold_6	5414631	5428216	200200200	GCA_0014179-rna-XM_021043954.1.match.ThisStudy-Apu_022245-T1
GCA_0014179-NW_018384213.1	914073	918385	ThisStudy-Scaffold_6	5429382	5431777	200200200	GCA_0014179-rna-XM_021044425.2.match.ThisStudy-Apu_022246-T1
GCA_0014179-NW_018384213.1	921717	925531	ThisStudy-Scaffold_6	5433988	5435697	200200200	GCA_0014179-rna-XM_021045366.2.match.ThisStudy-Apu_022247-T1
GCA_0014179-NW_018384213.1	932603	937288	ThisStudy-Scaffold_6	5445115	5450149	200200200	GCA_0014179-rna-XM_021045412.2.match.ThisStudy-Apu_022249-T1
GCA_0014179-NW_018384213.1	937276	946077	ThisStudy-Scaffold_6	5450211	5459141	200200200	GCA_0014179-rna-XM_021045381.2.match.ThisStudy-Apu_022250-T1
GCA_0014179-NW_018384213.1	951460	954700	ThisStudy-Scaffold_6	5464011	5467550	200200200	GCA_0014179-rna-XM_021044147.2.match.ThisStudy-Apu_022251-T1
GCA_0014179-NW_018384213.1	958403	970434	ThisStudy-Scaffold_6	5477814	5484540	200200200	GCA_0014179-rna-XM_021044435.2.match.ThisStudy-Apu_022252-T1
GCA_0014179-NW_018384213.1	971170	972087	ThisStudy-Scaffold_6	5485841	5486917	200200200	GCA_0014179-rna-XM_021045006.1.match.ThisStudy-Apu_022253-T1
GCA_0014179-NW_018384213.1	987207	989086	ThisStudy-Scaffold_6	5490347	5491037	200200200	GCA_0014179-rna-XM_021045052.2.match.ThisStudy-Apu_022255-T1
GCA_0014179-NW_018384213.1	989117	990377	ThisStudy-Scaffold_6	5491846	5493039	200200200	GCA_0014179-rna-XM_021044659.2.match.ThisStudy-Apu_022256-T1
GCA_0014179-NW_018384213.1	995903	1000604	ThisStudy-Scaffold_6	5500797	5507231	200200200	GCA_0014179-rna-XM_021045154.2.match.ThisStudy-Apu_022259-T1
GCA_0014179-NW_018384213.1	1004141	1009661	ThisStudy-Scaffold_6	5507797	5516562	200200200	GCA_0014179-rna-XM_021043796.2.match.ThisStudy-Apu_029600-T1
GCA_0014179-NW_018384213.1	1015665	1025561	ThisStudy-Scaffold_6	5522204	5531695	200200200	GCA_0014179-rna-XM_021044194.2.match.ThisStudy-Apu_022261-T1
GCA_0014179-NW_018384213.1	1025933	1030148	ThisStudy-Scaffold_6	5531969	5537290	200200200	GCA_0014179-rna-XM_021044636.2.match.ThisStudy-Apu_029601-T1
GCA_0014179-NW_018384213.1	1030643	1035942	ThisStudy-Scaffold_6	5537786	5540128	200200200	GCA_0014179-rna-XM_021045063.2.match.ThisStudy-Apu_022262-T1
GCA_0014179-NW_018384213.1	1036648	1039971	ThisStudy-Scaffold_6	5544189	5546219	200200200	GCA_0014179-rna-XM_021045070.2.match.ThisStudy-Apu_022263-T1
GCA_0014179-NW_018384213.1	1050101	1092642	ThisStudy-Scaffold_6	5556421	5598152	200200200	GCA_0014179-rna-XM_021045204.2.match.ThisStudy-Apu_022265-T2
GCA_0014179-NW_018384213.1	1095959	1103976	ThisStudy-Scaffold_6	5599092	5611552	200200200	GCA_0014179-rna-XM_021045092.2.match.ThisStudy-Apu_022266-T2
GCA_0014179-NW_018384213.1	1111618	1115595	ThisStudy-Scaffold_6	5624416	5627731	200200200	GCA_0014179-rna-XM_021044395.2.match.ThisStudy-Apu_022267-T1
GCA_0014179-NW_018384213.1	1115959	1122444	ThisStudy-Scaffold_6	5628664	5634142	200200200	GCA_0014179-rna-XM_021044407.2.match.ThisStudy-Apu_022268-T1
GCA_0014179-NW_018384213.1	1122563	1128685	ThisStudy-Scaffold_6	5634285	5640394	200200200	GCA_0014179-rna-XM_021043933.2.match.ThisStudy-Apu_022269-T1
GCA_0014179-NW_018384213.1	1132933	1135114	ThisStudy-Scaffold_6	5641436	5646296	200200200	GCA_0014179-rna-XM_021043834.2.match.ThisStudy-Apu_022270-T1
GCA_0014179-NW_018384213.1	1135405	1137335	ThisStudy-Scaffold_6	5647370	5649082	200200200	GCA_0014179-rna-XM_021045214.2.match.ThisStudy-Apu_022271-T1
GCA_0014179-NW_018384213.1	1137591	1139072	ThisStudy-Scaffold_6	5649330	5651080	200200200	GCA_0014179-rna-XM_021045142.2.match.ThisStudy-Apu_022272-T1
GCA_0014179-NW_018384213.1	1139357	1140928	ThisStudy-Scaffold_6	5651064	5652866	200200200	GCA_0014179-rna-XM_021044700.2.match.ThisStudy-Apu_022273-T1
GCA_0014179-NW_018384213.1	1141168	1156577	ThisStudy-Scaffold_6	5653148	5656440	200200200	GCA_0014179-rna-XM_021045104.2.match.ThisStudy-Apu_022274-T1
GCA_0014179-NW_018384213.1	1158464	1165598	ThisStudy-Scaffold_6	5671207	5676127	200200200	GCA_0014179-rna-XM_021044547.2.match.ThisStudy-Apu_022276-T1
GCA_0014179-NW_018384213.1	1167314	1170324	ThisStudy-Scaffold_6	5678528	5679851	200200200	GCA_0014179-rna-XM_021044179.2.match.ThisStudy-Apu_022277-T1
GCA_0014179-NW_018384213.1	1170298	1172697	ThisStudy-Scaffold_6	5681029	5683686	200200200	GCA_0014179-rna-XM_021044168.2.match.ThisStudy-Apu_029602-T1
GCA_0014179-NW_018384213.1	1172763	1181270	ThisStudy-Scaffold_6	5682299	5690948	200200200	GCA_0014179-rna-XM_021045113.2.match.ThisStudy-Apu_022278-T1
GCA_0014179-NW_018384213.1	1183788	1201810	ThisStudy-Scaffold_6	5695131	5701748	200200200	GCA_0014179-rna-XM_021043653.2.match.ThisStudy-Apu_022279-T1
GCA_0014179-NW_018384213.1	1202826	1205901	ThisStudy-Scaffold_6	5711148	5714302	200200200	GCA_0014179-rna-XM_021045134.2.match.ThisStudy-Apu_022280-T1
GCA_0014179-NW_018384213.1	1206399	1224257	ThisStudy-Scaffold_6	5722390	5751417	200200200	GCA_0014179-rna-XM_028659107.1.match.ThisStudy-Apu_022282-T1
GCA_0014179-NW_018384214.1	331308	341341	ThisStudy-Scaffold_6	10920435	10920935	200200200	GCA_0014179-rna-XM_021045722.2.match.ThisStudy-Apu_022837-T1
GCA_0014179-NW_018384214.1	350021	354847	ThisStudy-Scaffold_6	10736346	10738633	200200200	GCA_0014179-rna-XM_021045554.2.match.ThisStudy-Apu_022818-T1
GCA_0014179-NW_018384214.1	354907	373415	ThisStudy-Scaffold_6	10717980	10736253	200200200	GCA_0014179-rna-XM_021045735.2.match.ThisStudy-Apu_022817-T1
GCA_0014179-NW_018384214.1	374890	376711	ThisStudy-Scaffold_6	10714328	10716583	200200200	GCA_0014179-rna-XM_021045536.2.match.ThisStudy-Apu_022816-T1
GCA_0014179-NW_018384214.1	377386	381329	ThisStudy-Scaffold_6	10709708	10713652	200200200	GCA_0014179-rna-XM_021045495.2.match.ThisStudy-Apu_022815-T1
GCA_0014179-NW_018384214.1	384342	390958	ThisStudy-Scaffold_6	10686550	10706858	200200200	GCA_0014179-rna-XM_021045574.2.match.ThisStudy-Apu_022814-T1
GCA_0014179-NW_018384214.1	393623	404160	ThisStudy-Scaffold_6	10669506	10672070	200200200	GCA_0014179-rna-XM_021045431.1.match.ThisStudy-Apu_022813-T1
GCA_0014179-NW_018384214.1	430231	438568	ThisStudy-Scaffold_6	10644299	10648174	200200200	GCA_0014179-rna-XM_028659337.1.match.ThisStudy-Apu_022811-T1
GCA_0014179-NW_018384214.1	440350	445277	ThisStudy-Scaffold_6	10633020	10635639	200200200	GCA_0014179-rna-XM_021045464.2.match.ThisStudy-Apu_022809-T1
GCA_0014179-NW_018384214.1	474094	499418	ThisStudy-Scaffold_6	10602534	10629985	200200200	GCA_0014179-rna-XM_028659288.1.match.ThisStudy-Apu_022808-T1
GCA_0014179-NW_018384214.1	511679	524347	ThisStudy-Scaffold_6	10573675	10585064	200200200	GCA_0014179-rna-XM_021045507.2.match.ThisStudy-Apu_022805-T1
GCA_0014179-NW_018384214.1	550559	554220	ThisStudy-Scaffold_6	10549610	10559340	200200200	GCA_0014179-rna-XM_021045813.2.match.ThisStudy-Apu_022803-T1
GCA_0014179-NW_018384223.1	17444	18064	ThisStudy-Scaffold_11	5012359	5013945	200200200	GCA_0014179-rna-XM_028659499.1.match.ThisStudy-Apu_004722-T1
GCA_0014179-NW_018384223.1	28139	44570	ThisStudy-Scaffold_11	4998562	5006963	200200200	GCA_0014179-rna-XM_021045972.2.match.ThisStudy-Apu_004721-T1
GCA_0014179-NW_018384223.1	62385	66576	ThisStudy-Scaffold_11	4981572	4984660	200200200	GCA_0014179-rna-XM_021045992.2.match.ThisStudy-Apu_004718-T1
GCA_0014179-NW_018384223.1	67900	83105	ThisStudy-Scaffold_11	4970843	4980213	200200200	GCA_0014179-rna-XM_021046022.2.match.ThisStudy-Apu_028249-T1
GCA_0014179-NW_018384223.1	84445	86601	ThisStudy-Scaffold_11	4967294	4969469	200200200	GCA_0014179-rna-XM_021046200.2.match.ThisStudy-Apu_004717-T1
GCA_0014179-NW_018384223.1	95048	102516	ThisStudy-Scaffold_11	4958163	4964773	200200200	GCA_0014179-rna-XM_021046056.2.match.ThisStudy-Apu_004715-T1
GCA_0014179-NW_018384223.1	103074	112143	ThisStudy-Scaffold_11	4952216	4957006	200200200	GCA_0014179-rna-XM_021046044.2.match.ThisStudy-Apu_004714-T1
GCA_0014179-NW_018384223.1	122919	138827	ThisStudy-Scaffold_11	4895841	4903522	200200200	GCA_0014179-rna-XM_021046125.2.match.ThisStudy-Apu_004709-T1
GCA_0014179-NW_018384223.1	189902	192219	ThisStudy-Scaffold_11	4860083	4864178	200200200	GCA_0014179-rna-XM_021046254.2.match.ThisStudy-Apu_004706-T2
GCA_0014179-NW_018384223.1	247936	254861	ThisStudy-Scaffold_11	4808946	4810671	200200200	GCA_0014179-rna-XM_021046080.2.match.ThisStudy-Apu_004703-T1
GCA_0014179-NW_018384223.1	255146	264264	ThisStudy-Scaffold_11	4786527	4795727	200200200	GCA_0014179-rna-XM_021046277.2.match.ThisStudy-Apu_004701-T2
GCA_0014179-NW_018384223.1	264467	268323	ThisStudy-Scaffold_11	4782334	4786330	200200200	GCA_0014179-rna-XM_021046093.2.match.ThisStudy-Apu_004700-T1
GCA_0014179-NW_018384223.1	269456	276154	ThisStudy-Scaffold_11	4778297	4780919	200200200	GCA_0014179-rna-XM_028659507.1.match.ThisStudy-Apu_004699-T1
GCA_0014179-NW_018384223.1	305825	313141	ThisStudy-Scaffold_11	4741583	4742136	200200200	GCA_0014179-rna-XM_021045961.1.match.ThisStudy-Apu_004695-T1
GCA_0014179-NW_018384223.1	316645	320419	ThisStudy-Scaffold_11	4733570	4736829	200200200	GCA_0014179-rna-XM_021046105.2.match.ThisStudy-Apu_004693-T2
GCA_0014179-NW_018384223.1	321502	339094	ThisStudy-Scaffold_11	4714724	4734293	200200200	GCA_0014179-rna-XM_021046300.2.match.ThisStudy-Apu_028247-T1
GCA_0014179-NW_018384223.1	345463	356356	ThisStudy-Scaffold_11	4699386	4710536	200200200	GCA_0014179-rna-XM_021046158.2.match.ThisStudy-Apu_004691-T1
GCA_0014179-NW_018384223.1	356174	372756	ThisStudy-Scaffold_11	4682819	4699408	200200200	GCA_0014179-rna-XM_021046168.2.match.ThisStudy-Apu_004690-T1
GCA_0014179-NW_018384223.1	391049	397488	ThisStudy-Scaffold_11	4605822	4633423	200200200	GCA_0014179-rna-XM_021046146.2.match.ThisStudy-Apu_004687-T1
GCA_0014179-NW_018384223.1	403718	408392	ThisStudy-Scaffold_11	4595037	4602108	200200200	GCA_0014179-rna-XM_021046434.2.match.ThisStudy-Apu_004686-T1
GCA_0014179-NW_018384223.1	414158	425533	ThisStudy-Scaffold_11	4583336	4591317	200200200	GCA_0014179-rna-XM_028659512.1.match.ThisStudy-Apu_004685-T1
GCA_0014179-NW_018384223.1	482381	486405	ThisStudy-Scaffold_11	4544016	4545894	200200200	GCA_0014179-rna-XM_021046336.2.match.ThisStudy-Apu_004681-T1
GCA_0014179-NW_018384223.1	512235	527859	ThisStudy-Scaffold_11	4508547	4525151	200200200	GCA_0014179-rna-XM_021045949.2.match.ThisStudy-Apu_004679-T1
GCA_0014179-NW_018384223.1	529114	544164	ThisStudy-Scaffold_11	4488009	4491142	200200200	GCA_0014179-rna-XM_028659428.1.match.ThisStudy-Apu_004676-T1
GCA_0014179-NW_018384223.1	552914	557789	ThisStudy-Scaffold_11	4480650	4484887	200200200	GCA_0014179-rna-XM_021046135.2.match.ThisStudy-Apu_004674-T1
GCA_0014179-NW_018384223.1	557731	561651	ThisStudy-Scaffold_11	4473669	4479597	200200200	GCA_0014179-rna-XM_028659459.1.match.ThisStudy-Apu_004673-T1
GCA_0014179-NW_018384223.1	563219	565598	ThisStudy-Scaffold_11	4471581	4473451	200200200	GCA_0014179-rna-XM_021046001.2.match.ThisStudy-Apu_004672-T1
GCA_0014179-NW_018384223.1	566969	572037	ThisStudy-Scaffold_11	4465345	4470160	200200200	GCA_0014179-rna-XM_021046393.2.match.ThisStudy-Apu_004671-T1
GCA_0014179-NW_018384223.1	571462	574686	ThisStudy-Scaffold_11	4461001	4465003	200200200	GCA_0014179-rna-XM_021046189.2.match.ThisStudy-Apu_004670-T1
GCA_0014179-NW_018384223.1	574162	576857	ThisStudy-Scaffold_11	4450110	4461039	200200200	GCA_0014179-rna-XM_028659534.1.match.ThisStudy-Apu_004669-T1
GCA_0014179-NW_018384234.1	3336	6394	ThisStudy-Scaffold_6	2251846	2255243	200200200	GCA_0014179-rna-XM_021047272.2.match.ThisStudy-Apu_021755-T1
GCA_0014179-NW_018384234.1	6406	11173	ThisStudy-Scaffold_6	2247311	2252091	200200200	GCA_0014179-rna-XM_028659723.1.match.ThisStudy-Apu_021754-T1
GCA_0014179-NW_018384234.1	14167	16852	ThisStudy-Scaffold_6	2239950	2242909	200200200	GCA_0014179-rna-XM_021047220.2.match.ThisStudy-Apu_021752-T1
GCA_0014179-NW_018384234.1	18466	33797	ThisStudy-Scaffold_6	2224128	2239913	200200200	GCA_0014179-rna-XM_021047254.2.match.ThisStudy-Apu_021751-T1
GCA_0014179-NW_018384234.1	34310	53074	ThisStudy-Scaffold_6	2210236	2214766	200200200	GCA_0014179-rna-XM_021047059.2.match.ThisStudy-Apu_021748-T1
GCA_0014179-NW_018384234.1	53757	59029	ThisStudy-Scaffold_6	2183093	2188873	200200200	GCA_0014179-rna-XM_021047078.2.match.ThisStudy-Apu_021745-T1
GCA_0014179-NW_018384234.1	85606	88070	ThisStudy-Scaffold_6	2180670	2182987	200200200	GCA_0014179-rna-XM_021047372.2.match.ThisStudy-Apu_021744-T1
GCA_0014179-NW_018384234.1	91197	94999	ThisStudy-Scaffold_6	2175840	2180599	200200200	GCA_0014179-rna-XM_021047525.2.match.ThisStudy-Apu_021743-T1
GCA_0014179-NW_018384234.1	96660	97927	ThisStudy-Scaffold_6	2174037	2174681	200200200	GCA_0014179-rna-XM_021047185.2.match.ThisStudy-Apu_021742-T1
GCA_0014179-NW_018384234.1	101180	107151	ThisStudy-Scaffold_6	2160557	2169039	200200200	GCA_0014179-rna-XM_021047156.2.match.ThisStudy-Apu_021741-T1
GCA_0014179-NW_018384234.1	117272	119495	ThisStudy-Scaffold_6	2153825	2156202	200200200	GCA_0014179-rna-XM_021047408.2.match.ThisStudy-Apu_021739-T1
GCA_0014179-NW_018384234.1	120565	123905	ThisStudy-Scaffold_6	2150269	2152261	200200200	GCA_0014179-rna-XM_021047026.2.match.ThisStudy-Apu_021738-T1
GCA_0014179-NW_018384234.1	123483	127756	ThisStudy-Scaffold_6	2145818	2150126	200200200	GCA_0014179-rna-XM_021047047.2.match.ThisStudy-Apu_021737-T1
GCA_0014179-NW_018384234.1	131552	138707	ThisStudy-Scaffold_6	2136552	2141308	200200200	GCA_0014179-rna-XM_021047515.2.match.ThisStudy-Apu_021736-T1
GCA_0014179-NW_018384234.1	139345	151868	ThisStudy-Scaffold_6	2129817	2132785	200200200	GCA_0014179-rna-XM_021047504.2.match.ThisStudy-Apu_021735-T1
GCA_0014179-NW_018384234.1	157681	165262	ThisStudy-Scaffold_6	2112342	2117355	200200200	GCA_0014179-rna-XM_021046709.1.match.ThisStudy-Apu_021733-T1
GCA_0014179-NW_018384234.1	166247	172231	ThisStudy-Scaffold_6	2107151	2107883	200200200	GCA_0014179-rna-XM_021046756.2.match.ThisStudy-Apu_021731-T1
GCA_0014179-NW_018384234.1	172269	177265	ThisStudy-Scaffold_6	2100418	2104246	200200200	GCA_0014179-rna-XM_021047208.1.match.ThisStudy-Apu_021730-T1
GCA_0014179-NW_018384234.1	177326	185581	ThisStudy-Scaffold_6	2087599	2099731	200200200	GCA_0014179-rna-XM_028659843.1.match.ThisStudy-Apu_021729-T1
GCA_0014179-NW_018384234.1	201331	216012	ThisStudy-Scaffold_6	2072317	2077028	200200200	GCA_0014179-rna-XM_021047486.2.match.ThisStudy-Apu_021727-T1
GCA_0014179-NW_018384234.1	221725	224428	ThisStudy-Scaffold_6	2053780	2056143	200200200	GCA_0014179-rna-XM_028659827.1.match.ThisStudy-Apu_021725-T1
GCA_0014179-NW_018384234.1	224567	228618	ThisStudy-Scaffold_6	2047139	2052131	200200200	GCA_0014179-rna-XM_028659826.1.match.ThisStudy-Apu_021724-T1
GCA_0014179-NW_018384234.1	229968	232679	ThisStudy-Scaffold_6	2044240	2046709	200200200	GCA_0014179-rna-XM_021046684.2.match.ThisStudy-Apu_021723-T1
GCA_0014179-NW_018384234.1	232740	234804	ThisStudy-Scaffold_6	2041841	2044505	200200200	GCA_0014179-rna-XM_021046697.1.match.ThisStudy-Apu_021722-T1
GCA_0014179-NW_018384234.1	235108	237240	ThisStudy-Scaffold_6	2039453	2041048	200200200	GCA_0014179-rna-XM_021047005.2.match.ThisStudy-Apu_021721-T1
GCA_0014179-NW_018384234.1	237415	246710	ThisStudy-Scaffold_6	2030286	2039227	200200200	GCA_0014179-rna-XM_028659646.1.match.ThisStudy-Apu_021720-T1
GCA_0014179-NW_018384234.1	246792	250673	ThisStudy-Scaffold_6	2026329	2030231	200200200	GCA_0014179-rna-XM_021047340.1.match.ThisStudy-Apu_029592-T1
GCA_0014179-NW_018384234.1	250591	265477	ThisStudy-Scaffold_6	2018783	2025722	200200200	GCA_0014179-rna-XM_028659649.1.match.ThisStudy-Apu_021719-T1
GCA_0014179-NW_018384234.1	265662	267302	ThisStudy-Scaffold_6	2011266	2013086	200200200	GCA_0014179-rna-XM_021046811.2.match.ThisStudy-Apu_021718-T1
GCA_0014179-NW_018384234.1	267436	268910	ThisStudy-Scaffold_6	2010020	2010896	200200200	GCA_0014179-rna-XM_021047350.2.match.ThisStudy-Apu_021717-T1
GCA_0014179-NW_018384234.1	269143	271344	ThisStudy-Scaffold_6	2007668	2009707	200200200	GCA_0014179-rna-XM_021047431.2.match.ThisStudy-Apu_021716-T1
GCA_0014179-NW_018384234.1	286006	290487	ThisStudy-Scaffold_6	1978200	2004397	200200200	GCA_0014179-rna-XM_021047420.2.match.ThisStudy-Apu_021715-T1
GCA_0014179-NW_018384234.1	305815	307907	ThisStudy-Scaffold_6	1975014	1976433	200200200	GCA_0014179-rna-XM_021047243.2.match.ThisStudy-Apu_029591-T1
GCA_0014179-NW_018384234.1	319571	322753	ThisStudy-Scaffold_6	1962033	1965447	200200200	GCA_0014179-rna-XM_028659731.1.match.ThisStudy-Apu_021713-T1
GCA_0014179-NW_018384234.1	341304	356482	ThisStudy-Scaffold_6	1927355	1940850	200200200	GCA_0014179-rna-XM_021046617.2.match.ThisStudy-Apu_021709-T1
GCA_0014179-NW_018384234.1	356953	357867	ThisStudy-Scaffold_6	1925717	1926952	200200200	GCA_0014179-rna-XM_021046640.2.match.ThisStudy-Apu_021708-T1
GCA_0014179-NW_018384234.1	358388	363572	ThisStudy-Scaffold_6	1911765	1923959	200200200	GCA_0014179-rna-XM_021046628.2.match.ThisStudy-Apu_021707-T1
GCA_0014179-NW_018384234.1	363713	366980	ThisStudy-Scaffold_6	1907508	1911396	200200200	GCA_0014179-rna-XM_021047126.2.match.ThisStudy-Apu_021706-T1
GCA_0014179-NW_018384234.1	367638	370654	ThisStudy-Scaffold_6	1904071	1907499	200200200	GCA_0014179-rna-XM_021047137.2.match.ThisStudy-Apu_021705-T1
GCA_0014179-NW_018384234.1	370960	385717	ThisStudy-Scaffold_6	1894408	1904012	200200200	GCA_0014179-rna-XM_028659689.1.match.ThisStudy-Apu_021704-T1
GCA_0014179-NW_018384234.1	388079	390682	ThisStudy-Scaffold_6	1885145	1887557	200200200	GCA_0014179-rna-XM_021047188.2.match.ThisStudy-Apu_021703-T1
GCA_0014179-NW_018384234.1	392149	403442	ThisStudy-Scaffold_6	1879050	1882139	200200200	GCA_0014179-rna-XM_021046846.2.match.ThisStudy-Apu_021702-T1
GCA_0014179-NW_018384234.1	402473	405141	ThisStudy-Scaffold_6	1875496	1878949	200200200	GCA_0014179-rna-XM_021047102.2.match.ThisStudy-Apu_021700-T1
GCA_0014179-NW_018384234.1	407981	437738	ThisStudy-Scaffold_6	1837306	1850727	200200200	GCA_0014179-rna-XM_028659870.1.match.ThisStudy-Apu_021697-T1
GCA_0014179-NW_018384234.1	436976	441604	ThisStudy-Scaffold_6	1835435	1854576	200200200	GCA_0014179-rna-XM_021046660.2.match.ThisStudy-Apu_021696-T1
GCA_0014179-NW_018384234.1	443018	447556	ThisStudy-Scaffold_6	1829196	1835333	200200200	GCA_0014179-rna-XM_021046651.2.match.ThisStudy-Apu_021695-T1
GCA_0014179-NW_018384234.1	452128	454705	ThisStudy-Scaffold_6	1820690	1823425	200200200	GCA_0014179-rna-XM_021047394.2.match.ThisStudy-Apu_021693-T1
GCA_0014179-NW_018384234.1	464632	465639	ThisStudy-Scaffold_6	1791555	1792325	200200200	GCA_0014179-rna-XM_021046868.1.match.ThisStudy-Apu_021688-T1
GCA_0014179-NW_018384234.1	471156	474979	ThisStudy-Scaffold_6	1786961	1790943	200200200	GCA_0014179-rna-XM_021047306.2.match.ThisStudy-Apu_021687-T1
GCA_0014179-NW_018384234.1	475806	499267	ThisStudy-Scaffold_6	1771200	1783831	200200200	GCA_0014179-rna-XM_021047291.2.match.ThisStudy-Apu_021686-T1
GCA_0014179-NW_018384234.1	521220	531517	ThisStudy-Scaffold_6	1759819	1767906	200200200	GCA_0014179-rna-XM_021046890.2.match.ThisStudy-Apu_021685-T1
GCA_0014179-NW_018384234.1	531511	532553	ThisStudy-Scaffold_6	1750545	1751399	200200200	GCA_0014179-rna-XM_021046947.2.match.ThisStudy-Apu_021684-T1
GCA_0014179-NW_018384234.1	533985	545906	ThisStudy-Scaffold_6	1735713	1748935	200200200	GCA_0014179-rna-XM_028659673.1.match.ThisStudy-Apu_021682-T1
GCA_0014179-NW_018384234.1	548187	549606	ThisStudy-Scaffold_6	1726838	1731936	200200200	GCA_0014179-rna-XM_021047199.2.match.ThisStudy-Apu_021680-T1
GCA_0014179-NW_018384234.1	558023	558855	ThisStudy-Scaffold_6	1724379	1726146	200200200	GCA_0014179-rna-XM_021047329.1.match.ThisStudy-Apu_021679-T1
GCA_0014179-NW_018384234.1	559076	560787	ThisStudy-Scaffold_6	1723406	1724065	200200200	GCA_0014179-rna-XM_021046969.2.match.ThisStudy-Apu_021678-T1
GCA_0014179-NW_018384234.1	560990	564189	ThisStudy-Scaffold_6	1718684	1722107	200200200	GCA_0014179-rna-XM_028659680.1.match.ThisStudy-Apu_021677-T1
GCA_0014179-NW_018384234.1	566678	569370	ThisStudy-Scaffold_6	1715437	1717846	200200200	GCA_0014179-rna-XM_021047114.2.match.ThisStudy-Apu_021676-T1
GCA_0014179-NW_018384234.1	569882	574613	ThisStudy-Scaffold_6	1712590	1714595	200200200	GCA_0014179-rna-XM_021046936.2.match.ThisStudy-Apu_021675-T1
GCA_0014179-NW_018384245.1	747	2721	ThisStudy-Scaffold_1	925613	927822	200200200	GCA_0014179-rna-XM_021048736.2.match.ThisStudy-Apu_000144-T1
GCA_0014179-NW_018384245.1	7152	9914	ThisStudy-Scaffold_1	922181	924218	200200200	GCA_0014179-rna-XM_021048647.2.match.ThisStudy-Apu_000143-T1
GCA_0014179-NW_018384245.1	10736	21098	ThisStudy-Scaffold_1	911016	920622	200200200	GCA_0014179-rna-XM_021048605.2.match.ThisStudy-Apu_000142-T1
GCA_0014179-NW_018384245.1	29745	42411	ThisStudy-Scaffold_1	889756	900474	200200200	GCA_0014179-rna-XM_021047740.2.match.ThisStudy-Apu_000141-T1
GCA_0014179-NW_018384245.1	48124	53408	ThisStudy-Scaffold_1	878902	884148	200200200	GCA_0014179-rna-XM_028660182.1.match.ThisStudy-Apu_000140-T1
GCA_0014179-NW_018384245.1	59486	68923	ThisStudy-Scaffold_1	862574	872255	200200200	GCA_0014179-rna-XM_021047689.2.match.ThisStudy-Apu_027960-T1
GCA_0014179-NW_018384245.1	90892	118420	ThisStudy-Scaffold_1	817270	832289	200200200	GCA_0014179-rna-XM_028660030.1.match.ThisStudy-Apu_027959-T1
GCA_0014179-NW_018384245.1	124386	135491	ThisStudy-Scaffold_1	806215	816132	200200200	GCA_0014179-rna-XM_021048257.2.match.ThisStudy-Apu_000139-T1
GCA_0014179-NW_018384245.1	147860	152965	ThisStudy-Scaffold_1	789263	790887	200200200	GCA_0014179-rna-XM_021048498.2.match.ThisStudy-Apu_000136-T1
GCA_0014179-NW_018384245.1	158926	165928	ThisStudy-Scaffold_1	775124	782195	200200200	GCA_0014179-rna-XM_021048370.2.match.ThisStudy-Apu_000134-T1
GCA_0014179-NW_018384245.1	166234	167247	ThisStudy-Scaffold_1	773939	774767	200200200	GCA_0014179-rna-XM_021048571.1.match.ThisStudy-Apu_000133-T1
GCA_0014179-NW_018384245.1	167358	170468	ThisStudy-Scaffold_1	770558	773894	200200200	GCA_0014179-rna-XM_028659984.1.match.ThisStudy-Apu_000132-T1
GCA_0014179-NW_018384245.1	170829	182600	ThisStudy-Scaffold_1	760226	763089	200200200	GCA_0014179-rna-XM_021048380.2.match.ThisStudy-Apu_000130-T1
GCA_0014179-NW_018384245.1	192704	196765	ThisStudy-Scaffold_1	757856	759559	200200200	GCA_0014179-rna-XM_021048509.2.match.ThisStudy-Apu_000129-T1
GCA_0014179-NW_018384245.1	204551	207531	ThisStudy-Scaffold_1	747107	750467	200200200	GCA_0014179-rna-XM_021048340.2.match.ThisStudy-Apu_000128-T1
GCA_0014179-NW_018384245.1	214417	218170	ThisStudy-Scaffold_1	733373	741766	200200200	GCA_0014179-rna-XM_021048519.2.match.ThisStudy-Apu_000126-T1
GCA_0014179-NW_018384245.1	231950	234117	ThisStudy-Scaffold_1	718475	720735	200200200	GCA_0014179-rna-XM_021048583.2.match.ThisStudy-Apu_000123-T1
GCA_0014179-NW_018384245.1	234168	235907	ThisStudy-Scaffold_1	717014	718479	200200200	GCA_0014179-rna-XM_021048419.2.match.ThisStudy-Apu_000122-T1
GCA_0014179-NW_018384245.1	242522	248971	ThisStudy-Scaffold_1	690320	692510	200200200	GCA_0014179-rna-XM_021048477.2.match.ThisStudy-Apu_000117-T1
GCA_0014179-NW_018384245.1	269423	276891	ThisStudy-Scaffold_1	678581	686061	200200200	GCA_0014179-rna-XM_021047829.2.match.ThisStudy-Apu_000116-T1
GCA_0014179-NW_018384245.1	276807	278414	ThisStudy-Scaffold_1	676996	678499	200200200	GCA_0014179-rna-XM_021048594.2.match.ThisStudy-Apu_000115-T1
GCA_0014179-NW_018384245.1	278493	286686	ThisStudy-Scaffold_1	672300	676848	200200200	GCA_0014179-rna-XM_021048777.1.match.ThisStudy-Apu_000114-T1
GCA_0014179-NW_018384245.1	287862	290685	ThisStudy-Scaffold_1	666071	666887	200200200	GCA_0014179-rna-XM_021048788.2.match.ThisStudy-Apu_000112-T1
GCA_0014179-NW_018384245.1	293285	294858	ThisStudy-Scaffold_1	656714	658934	200200200	GCA_0014179-rna-XM_021048767.2.match.ThisStudy-Apu_000110-T1
GCA_0014179-NW_018384245.1	302010	303506	ThisStudy-Scaffold_1	651387	656125	200200200	GCA_0014179-rna-XM_021047839.2.match.ThisStudy-Apu_000109-T1
GCA_0014179-NW_018384245.1	305862	309430	ThisStudy-Scaffold_1	649438	652917	200200200	GCA_0014179-rna-XM_021048226.2.match.ThisStudy-Apu_027958-T1
GCA_0014179-NW_018384245.1	309849	316188	ThisStudy-Scaffold_1	646917	647991	200200200	GCA_0014179-rna-XM_021048824.2.match.ThisStudy-Apu_000106-T1
GCA_0014179-NW_018384245.1	317086	319170	ThisStudy-Scaffold_1	644278	645747	200200200	GCA_0014179-rna-XM_021048857.2.match.ThisStudy-Apu_000105-T1
GCA_0014179-NW_018384245.1	319452	320348	ThisStudy-Scaffold_1	631868	643197	200200200	GCA_0014179-rna-XM_021048869.2.match.ThisStudy-Apu_000104-T1
GCA_0014179-NW_018384245.1	332313	336031	ThisStudy-Scaffold_1	628327	631220	200200200	GCA_0014179-rna-XM_021047937.2.match.ThisStudy-Apu_000103-T1
GCA_0014179-NW_018384245.1	336282	343144	ThisStudy-Scaffold_1	623542	628202	200200200	GCA_0014179-rna-XM_028659913.1.match.ThisStudy-Apu_000102-T1
GCA_0014179-NW_018384245.1	346753	349100	ThisStudy-Scaffold_1	614519	618246	200200200	GCA_0014179-rna-XM_021047807.2.match.ThisStudy-Apu_000100-T2
GCA_0014179-NW_018384245.1	358762	361440	ThisStudy-Scaffold_1	603961	607805	200200200	GCA_0014179-rna-XM_021047862.2.match.ThisStudy-Apu_000097-T1
GCA_0014179-NW_018384245.1	362025	372076	ThisStudy-Scaffold_1	589312	595180	200200200	GCA_0014179-rna-XM_021048881.2.match.ThisStudy-Apu_000094-T1
GCA_0014179-NW_018384245.1	371888	379003	ThisStudy-Scaffold_1	588159	589329	200200200	GCA_0014179-rna-XM_021048893.2.match.ThisStudy-Apu_000093-T1
GCA_0014179-NW_018384245.1	379523	381049	ThisStudy-Scaffold_1	586230	587255	200200200	GCA_0014179-rna-XM_021048162.2.match.ThisStudy-Apu_000092-T1
GCA_0014179-NW_018384245.1	381294	383599	ThisStudy-Scaffold_1	583466	586068	200200200	GCA_0014179-rna-XM_021048705.2.match.ThisStudy-Apu_000091-T1
GCA_0014179-NW_018384245.1	383468	390430	ThisStudy-Scaffold_1	576262	583615	200200200	GCA_0014179-rna-XM_021048679.2.match.ThisStudy-Apu_000090-T1
GCA_0014179-NW_018384245.1	391140	394236	ThisStudy-Scaffold_1	572830	575991	200200200	GCA_0014179-rna-XM_021048658.1.match.ThisStudy-Apu_000089-T1
GCA_0014179-NW_018384245.1	402506	407100	ThisStudy-Scaffold_1	561518	565346	200200200	GCA_0014179-rna-XM_021048104.2.match.ThisStudy-Apu_000087-T1
GCA_0014179-NW_018384245.1	407473	413535	ThisStudy-Scaffold_1	554318	561141	200200200	GCA_0014179-rna-XM_021048096.2.match.ThisStudy-Apu_000086-T1
GCA_0014179-NW_018384245.1	414566	415644	ThisStudy-Scaffold_1	552761	554418	200200200	GCA_0014179-rna-XM_021048123.2.match.ThisStudy-Apu_000085-T1
GCA_0014179-NW_018384245.1	415814	422144	ThisStudy-Scaffold_1	546746	552759	200200200	GCA_0014179-rna-XM_021048135.2.match.ThisStudy-Apu_000084-T1
GCA_0014179-NW_018384245.1	422466	433649	ThisStudy-Scaffold_1	535383	539755	200200200	GCA_0014179-rna-XM_021048078.2.match.ThisStudy-Apu_027957-T1
GCA_0014179-NW_018384245.1	434375	436750	ThisStudy-Scaffold_1	532541	534501	200200200	GCA_0014179-rna-XM_021048144.2.match.ThisStudy-Apu_000081-T1
GCA_0014179-NW_018384245.1	442228	442815	ThisStudy-Scaffold_1	527075	528409	200200200	GCA_0014179-rna-XM_021048003.1.match.ThisStudy-Apu_000080-T1
GCA_0014179-NW_018384245.1	445984	450531	ThisStudy-Scaffold_1	520705	525202	200200200	GCA_0014179-rna-XM_021048746.1.match.ThisStudy-Apu_000079-T1
GCA_0014179-NW_018384245.1	450802	458447	ThisStudy-Scaffold_1	505783	512230	200200200	GCA_0014179-rna-XM_021048929.2.match.ThisStudy-Apu_000077-T1
GCA_0014179-NW_018384245.1	473555	480012	ThisStudy-Scaffold_1	489561	492258	200200200	GCA_0014179-rna-XM_021047882.1.match.ThisStudy-Apu_000075-T1
GCA_0014179-NW_018384245.1	480084	488952	ThisStudy-Scaffold_1	480800	487021	200200200	GCA_0014179-rna-XM_021048173.2.match.ThisStudy-Apu_000073-T1
GCA_0014179-NW_018384245.1	488955	492609	ThisStudy-Scaffold_1	477286	481283	200200200	GCA_0014179-rna-XM_021048196.2.match.ThisStudy-Apu_027955-T1
GCA_0014179-NW_018384245.1	492713	494783	ThisStudy-Scaffold_1	475948	477058	200200200	GCA_0014179-rna-XM_021048625.2.match.ThisStudy-Apu_000072-T1
GCA_0014179-NW_018384245.1	500210	503435	ThisStudy-Scaffold_1	467562	470721	200200200	GCA_0014179-rna-XM_021047960.2.match.ThisStudy-Apu_000070-T1
GCA_0014179-NW_018384245.1	503676	507557	ThisStudy-Scaffold_1	464180	467417	200200200	GCA_0014179-rna-XM_021047984.2.match.ThisStudy-Apu_000069-T1
GCA_0014179-NW_018384245.1	506569	510136	ThisStudy-Scaffold_1	461520	463197	200200200	GCA_0014179-rna-XM_021047971.2.match.ThisStudy-Apu_000068-T1
GCA_0014179-NW_018384245.1	516592	521133	ThisStudy-Scaffold_1	456992	460602	200200200	GCA_0014179-rna-XM_021047914.1.match.ThisStudy-Apu_000067-T1
GCA_0014179-NW_018384245.1	520664	526725	ThisStudy-Scaffold_1	447984	449405	200200200	GCA_0014179-rna-XM_021047891.2.match.ThisStudy-Apu_000064-T1
GCA_0014179-NW_018384245.1	537199	541330	ThisStudy-Scaffold_1	435507	437945	200200200	GCA_0014179-rna-XM_021048014.2.match.ThisStudy-Apu_000063-T1
GCA_0014179-NW_018384245.1	542015	545835	ThisStudy-Scaffold_1	430657	434951	200200200	GCA_0014179-rna-XM_028659939.1.match.ThisStudy-Apu_000062-T1
GCA_0014179-NW_018384245.1	548065	553493	ThisStudy-Scaffold_1	423493	429206	200200200	GCA_0014179-rna-XM_021047947.2.match.ThisStudy-Apu_000061-T1
GCA_0014179-NW_018384245.1	553834	557264	ThisStudy-Scaffold_1	420838	423402	200200200	GCA_0014179-rna-XM_021048725.2.match.ThisStudy-Apu_000060-T1
GCA_0014179-NW_018384245.1	556629	561123	ThisStudy-Scaffold_1	415824	420681	200200200	GCA_0014179-rna-XM_021048715.2.match.ThisStudy-Apu_000058-T1
GCA_0014179-NW_018384245.1	561216	563998	ThisStudy-Scaffold_1	414074	415743	200200200	GCA_0014179-rna-XM_021048207.2.match.ThisStudy-Apu_000057-T1
GCA_0014179-NW_018384245.1	564686	566269	ThisStudy-Scaffold_1	410696	412416	200200200	GCA_0014179-rna-XM_028660194.1.match.ThisStudy-Apu_000056-T1
GCA_0014179-NW_018384245.1	566865	569020	ThisStudy-Scaffold_1	408131	410115	200200200	GCA_0014179-rna-XM_021048039.2.match.ThisStudy-Apu_000055-T1
GCA_0014179-NW_018384245.1	568610	572682	ThisStudy-Scaffold_1	401777	408426	200200200	GCA_0014179-rna-XM_021048027.2.match.ThisStudy-Apu_000054-T1
GCA_0014179-NW_018384256.1	1592	5925	ThisStudy-Scaffold_2	23500826	23508012	200200200	GCA_0014179-rna-XM_021049226.2.match.ThisStudy-Apu_014098-T1
GCA_0014179-NW_018384256.1	6111	14095	ThisStudy-Scaffold_2	23491891	23500281	200200200	GCA_0014179-rna-XM_021049299.2.match.ThisStudy-Apu_014097-T1
GCA_0014179-NW_018384256.1	16608	18447	ThisStudy-Scaffold_2	23484175	23487875	200200200	GCA_0014179-rna-XM_021049913.2.match.ThisStudy-Apu_014095-T1
GCA_0014179-NW_018384256.1	34458	38648	ThisStudy-Scaffold_2	23478823	23482758	200200200	GCA_0014179-rna-XM_021049403.2.match.ThisStudy-Apu_014094-T1
GCA_0014179-NW_018384256.1	40095	57086	ThisStudy-Scaffold_2	23460613	23476827	200200200	GCA_0014179-rna-XM_021049783.2.match.ThisStudy-Apu_014093-T1
GCA_0014179-NW_018384256.1	59438	62872	ThisStudy-Scaffold_2	23456870	23459400	200200200	GCA_0014179-rna-XM_021049498.2.match.ThisStudy-Apu_014092-T1
GCA_0014179-NW_018384256.1	62925	65249	ThisStudy-Scaffold_2	23454639	23456824	200200200	GCA_0014179-rna-XM_021049656.2.match.ThisStudy-Apu_014091-T1
GCA_0014179-NW_018384256.1	70548	75782	ThisStudy-Scaffold_2	23434682	23442459	200200200	GCA_0014179-rna-XM_021049637.2.match.ThisStudy-Apu_014088-T1
GCA_0014179-NW_018384256.1	105738	112509	ThisStudy-Scaffold_2	23411563	23415278	200200200	GCA_0014179-rna-XM_021049333.2.match.ThisStudy-Apu_014083-T1
GCA_0014179-NW_018384256.1	112052	115179	ThisStudy-Scaffold_2	23407164	23410200	200200200	GCA_0014179-rna-XM_021049357.2.match.ThisStudy-Apu_014082-T1
GCA_0014179-NW_018384256.1	123581	126409	ThisStudy-Scaffold_2	23395659	23398167	200200200	GCA_0014179-rna-XM_021049822.2.match.ThisStudy-Apu_014080-T1
GCA_0014179-NW_018384256.1	126993	132987	ThisStudy-Scaffold_2	23390602	23394848	200200200	GCA_0014179-rna-XM_021049529.1.match.ThisStudy-Apu_014079-T2
GCA_0014179-NW_018384256.1	143327	145311	ThisStudy-Scaffold_2	23388078	23389145	200200200	GCA_0014179-rna-XM_028660436.1.match.ThisStudy-Apu_014078-T1
GCA_0014179-NW_018384256.1	147197	151158	ThisStudy-Scaffold_2	23379195	23381975	200200200	GCA_0014179-rna-XM_021049713.2.match.ThisStudy-Apu_014076-T1
GCA_0014179-NW_018384256.1	151507	173466	ThisStudy-Scaffold_2	23359482	23360960	200200200	GCA_0014179-rna-XM_028660347.1.match.ThisStudy-Apu_014072-T1
GCA_0014179-NW_018384256.1	174080	176800	ThisStudy-Scaffold_2	23355283	23356273	200200200	GCA_0014179-rna-XM_021049461.2.match.ThisStudy-Apu_014071-T1
GCA_0014179-NW_018384256.1	181926	187616	ThisStudy-Scaffold_2	23342992	23348656	200200200	GCA_0014179-rna-XM_021049763.2.match.ThisStudy-Apu_014070-T1
GCA_0014179-NW_018384256.1	191315	196210	ThisStudy-Scaffold_2	23334827	23338185	200200200	GCA_0014179-rna-XM_021049884.2.match.ThisStudy-Apu_014068-T1
GCA_0014179-NW_018384256.1	199596	206514	ThisStudy-Scaffold_2	23323833	23342022	200200200	GCA_0014179-rna-XM_021049856.2.match.ThisStudy-Apu_014067-T1
GCA_0014179-NW_018384256.1	207155	227565	ThisStudy-Scaffold_2	23303007	23323371	200200200	GCA_0014179-rna-XM_021049845.1.match.ThisStudy-Apu_014066-T1
GCA_0014179-NW_018384256.1	232752	234184	ThisStudy-Scaffold_2	23290013	23299355	200200200	GCA_0014179-rna-XM_021049725.1.match.ThisStudy-Apu_014063-T1
GCA_0014179-NW_018384256.1	245495	246173	ThisStudy-Scaffold_7	5739139	5740666	200200200	GCA_0014179-rna-XM_021049567.1.match.ThisStudy-Apu_024040-T1
GCA_0014179-NW_018384256.1	246480	249838	ThisStudy-Scaffold_7	5742035	5743667	200200200	GCA_0014179-rna-XM_021049974.2.match.ThisStudy-Apu_024041-T1
GCA_0014179-NW_018384256.1	249912	254283	ThisStudy-Scaffold_7	5743990	5749512	200200200	GCA_0014179-rna-XM_021049963.2.match.ThisStudy-Apu_024042-T1
GCA_0014179-NW_018384256.1	255480	258493	ThisStudy-Scaffold_7	5748687	5752719	200200200	GCA_0014179-rna-XM_021049952.2.match.ThisStudy-Apu_024043-T1
GCA_0014179-NW_018384256.1	259365	309759	ThisStudy-Scaffold_7	5753540	5773443	200200200	GCA_0014179-rna-XM_021049279.2.match.ThisStudy-Apu_024044-T2
GCA_0014179-NW_018384256.1	310197	321599	ThisStudy-Scaffold_7	5773859	5785109	200200200	GCA_0014179-rna-XM_021049735.2.match.ThisStudy-Apu_024045-T1
GCA_0014179-NW_018384256.1	321426	326710	ThisStudy-Scaffold_7	5785315	5790804	200200200	GCA_0014179-rna-XM_021049742.2.match.ThisStudy-Apu_024046-T1
GCA_0014179-NW_018384256.1	326823	331036	ThisStudy-Scaffold_7	5790631	5795280	200200200	GCA_0014179-rna-XM_021049451.2.match.ThisStudy-Apu_024047-T1
GCA_0014179-NW_018384256.1	332543	351133	ThisStudy-Scaffold_7	5795980	5815725	200200200	GCA_0014179-rna-XM_021049237.2.match.ThisStudy-Apu_024048-T1
GCA_0014179-NW_018384256.1	371322	373242	ThisStudy-Scaffold_7	5837327	5838172	200200200	GCA_0014179-rna-XM_021049772.2.match.ThisStudy-Apu_024050-T1
GCA_0014179-NW_018384256.1	374026	381046	ThisStudy-Scaffold_7	5842629	5843846	200200200	GCA_0014179-rna-XM_021049309.2.match.ThisStudy-Apu_024051-T1
GCA_0014179-NW_018384256.1	381114	382888	ThisStudy-Scaffold_7	5846614	5852357	200200200	GCA_0014179-rna-XM_021049321.2.match.ThisStudy-Apu_029724-T1
GCA_0014179-NW_018384256.1	383475	392963	ThisStudy-Scaffold_7	5853159	5862694	200200200	GCA_0014179-rna-XM_021049441.2.match.ThisStudy-Apu_024054-T1
GCA_0014179-NW_018384256.1	394398	398110	ThisStudy-Scaffold_7	5863864	5866791	200200200	GCA_0014179-rna-XM_028660383.1.match.ThisStudy-Apu_024057-T1
GCA_0014179-NW_018384256.1	460128	495895	ThisStudy-Scaffold_7	5892436	5897398	200200200	GCA_0014179-rna-XM_021049590.2.match.ThisStudy-Apu_024059-T1
GCA_0014179-NW_018384256.1	496222	543234	ThisStudy-Scaffold_7	5928676	5975739	200200200	GCA_0014179-rna-XM_021049673.2.match.ThisStudy-Apu_024061-T1
GCA_0014179-NW_018384256.1	543538	548316	ThisStudy-Scaffold_7	5976336	5983246	200200200	GCA_0014179-rna-XM_028660354.1.match.ThisStudy-Apu_024063-T2
GCA_0014179-NW_018384256.1	555791	559433	ThisStudy-Scaffold_7	5985524	5989356	200200200	GCA_0014179-rna-XM_021049612.2.match.ThisStudy-Apu_024064-T1
GCA_0014179-NW_018384256.1	559583	567971	ThisStudy-Scaffold_7	5989591	6003737	200200200	GCA_0014179-rna-XM_021049625.2.match.ThisStudy-Apu_024065-T1
GCA_0014179-NW_018384267.1	96491	97461	ThisStudy-Scaffold_7	2152888	2153208	200200200	GCA_0014179-rna-XM_021050362.1.match.ThisStudy-Apu_023675-T1
GCA_0014179-NW_018384267.1	128806	148033	ThisStudy-Scaffold_7	2202661	2216443	200200200	GCA_0014179-rna-XM_021050148.2.match.ThisStudy-Apu_023682-T1
GCA_0014179-NW_018384267.1	156151	159638	ThisStudy-Scaffold_7	2221675	2225366	200200200	GCA_0014179-rna-XM_021050404.2.match.ThisStudy-Apu_023683-T1
GCA_0014179-NW_018384267.1	162310	174339	ThisStudy-Scaffold_7	2230424	2241496	200200200	GCA_0014179-rna-XM_021050137.2.match.ThisStudy-Apu_023685-T1
GCA_0014179-NW_018384267.1	178708	191181	ThisStudy-Scaffold_7	2248236	2257545	200200200	GCA_0014179-rna-XM_021050200.2.match.ThisStudy-Apu_023686-T1
GCA_0014179-NW_018384267.1	220349	228925	ThisStudy-Scaffold_7	2289919	2293967	200200200	GCA_0014179-rna-XM_028660641.1.match.ThisStudy-Apu_023689-T1
GCA_0014179-NW_018384267.1	237379	260003	ThisStudy-Scaffold_7	2304022	2327103	200200200	GCA_0014179-rna-XM_021050080.2.match.ThisStudy-Apu_023691-T1
GCA_0014179-NW_018384267.1	261758	264046	ThisStudy-Scaffold_7	2328502	2329905	200200200	GCA_0014179-rna-XM_021050324.2.match.ThisStudy-Apu_023693-T1
GCA_0014179-NW_018384267.1	273300	278754	ThisStudy-Scaffold_7	2337940	2342829	200200200	GCA_0014179-rna-XM_021050114.2.match.ThisStudy-Apu_023695-T1
GCA_0014179-NW_018384267.1	278548	281234	ThisStudy-Scaffold_7	2343354	2346401	200200200	GCA_0014179-rna-XM_021050125.2.match.ThisStudy-Apu_023696-T1
GCA_0014179-NW_018384267.1	281506	284016	ThisStudy-Scaffold_7	2345694	2349676	200200200	GCA_0014179-rna-XM_021050157.2.match.ThisStudy-Apu_023697-T1
GCA_0014179-NW_018384267.1	288058	308808	ThisStudy-Scaffold_7	2352125	2360489	200200200	GCA_0014179-rna-XM_028660568.1.match.ThisStudy-Apu_023698-T1
GCA_0014179-NW_018384267.1	309378	311953	ThisStudy-Scaffold_7	2375388	2376027	200200200	GCA_0014179-rna-XM_021050288.2.match.ThisStudy-Apu_023700-T1
GCA_0014179-NW_018384267.1	321664	323588	ThisStudy-Scaffold_7	2386466	2387956	200200200	GCA_0014179-rna-XM_021050433.2.match.ThisStudy-Apu_023702-T1
GCA_0014179-NW_018384267.1	335193	336717	ThisStudy-Scaffold_7	2397549	2398860	200200200	GCA_0014179-rna-XM_028660572.1.match.ThisStudy-Apu_023704-T1
GCA_0014179-NW_018384267.1	368374	369468	ThisStudy-Scaffold_7	2428117	2429082	200200200	GCA_0014179-rna-XM_028660580.1.match.ThisStudy-Apu_023709-T1
GCA_0014179-NW_018384267.1	370704	393454	ThisStudy-Scaffold_7	2430478	2432830	200200200	GCA_0014179-rna-XM_028660587.1.match.ThisStudy-Apu_023710-T1
GCA_0014179-NW_018384267.1	398426	422844	ThisStudy-Scaffold_7	2457517	2466541	200200200	GCA_0014179-rna-XM_021050210.2.match.ThisStudy-Apu_029692-T1
GCA_0014179-NW_018384267.1	429016	431142	ThisStudy-Scaffold_7	2507672	2508958	200200200	GCA_0014179-rna-XM_021050275.2.match.ThisStudy-Apu_023716-T1
GCA_0014179-NW_018384267.1	438232	439094	ThisStudy-Scaffold_7	2514120	2515022	200200200	GCA_0014179-rna-XM_021050518.2.match.ThisStudy-Apu_023717-T1
GCA_0014179-NW_018384267.1	440113	447242	ThisStudy-Scaffold_7	2514498	2523496	200200200	GCA_0014179-rna-XM_021050105.2.match.ThisStudy-Apu_023718-T1
GCA_0014179-NW_018384267.1	455767	479764	ThisStudy-Scaffold_7	2529290	2553029	200200200	GCA_0014179-rna-XM_028660619.1.match.ThisStudy-Apu_023719-T1
GCA_0014179-NW_018384267.1	485458	491032	ThisStudy-Scaffold_7	2558759	2564685	200200200	GCA_0014179-rna-XM_021050570.2.match.ThisStudy-Apu_023721-T1
GCA_0014179-NW_018384267.1	525491	532210	ThisStudy-Scaffold_7	2577388	2581907	200200200	GCA_0014179-rna-XM_021050300.2.match.ThisStudy-Apu_023723-T1
GCA_0014179-NW_018384278.1	6612	9812	ThisStudy-Scaffold_10	2444206	2446919	200200200	GCA_0014179-rna-XM_021050781.2.match.ThisStudy-Apu_028142-T1
GCA_0014179-NW_018384278.1	16018	22381	ThisStudy-Scaffold_10	2437646	2443301	200200200	GCA_0014179-rna-XM_021050773.2.match.ThisStudy-Apu_003288-T1
GCA_0014179-NW_018384278.1	23027	24876	ThisStudy-Scaffold_10	2435182	2436982	200200200	GCA_0014179-rna-XM_021051441.2.match.ThisStudy-Apu_003287-T1
GCA_0014179-NW_018384278.1	29938	49729	ThisStudy-Scaffold_10	2408703	2430160	200200200	GCA_0014179-rna-XM_021051548.2.match.ThisStudy-Apu_003285-T1
GCA_0014179-NW_018384278.1	57044	59280	ThisStudy-Scaffold_10	2400930	2403296	200200200	GCA_0014179-rna-XM_021050867.2.match.ThisStudy-Apu_003283-T1
GCA_0014179-NW_018384278.1	79125	87900	ThisStudy-Scaffold_10	2383567	2391907	200200200	GCA_0014179-rna-XM_028660731.1.match.ThisStudy-Apu_003280-T1
GCA_0014179-NW_018384278.1	89298	100286	ThisStudy-Scaffold_10	2353299	2354213	200200200	GCA_0014179-rna-XM_028660735.1.match.ThisStudy-Apu_003273-T1
GCA_0014179-NW_018384278.1	112957	141049	ThisStudy-Scaffold_10	2323965	2341925	200200200	GCA_0014179-rna-XM_028660742.1.match.ThisStudy-Apu_003271-T1
GCA_0014179-NW_018384278.1	141580	145550	ThisStudy-Scaffold_10	2312052	2316339	200200200	GCA_0014179-rna-XM_021050960.1.match.ThisStudy-Apu_003269-T1
GCA_0014179-NW_018384278.1	146463	162683	ThisStudy-Scaffold_10	2297666	2299388	200200200	GCA_0014179-rna-XM_028660745.1.match.ThisStudy-Apu_003266-T1
GCA_0014179-NW_018384278.1	165882	176599	ThisStudy-Scaffold_10	2283534	2286784	200200200	GCA_0014179-rna-XM_028660747.1.match.ThisStudy-Apu_003265-T1
GCA_0014179-NW_018384278.1	178570	191492	ThisStudy-Scaffold_10	2264681	2276738	200200200	GCA_0014179-rna-XM_021051430.2.match.ThisStudy-Apu_003263-T1
GCA_0014179-NW_018384278.1	191821	197946	ThisStudy-Scaffold_10	2250352	2263866	200200200	GCA_0014179-rna-XM_021051371.2.match.ThisStudy-Apu_003262-T1
GCA_0014179-NW_018384278.1	208889	212758	ThisStudy-Scaffold_10	2244047	2247266	200200200	GCA_0014179-rna-XM_021050761.2.match.ThisStudy-Apu_003261-T1
GCA_0014179-NW_018384278.1	215030	216715	ThisStudy-Scaffold_10	2232026	2234163	200200200	GCA_0014179-rna-XM_021051121.1.match.ThisStudy-Apu_003258-T1
GCA_0014179-NW_018384278.1	228894	230776	ThisStudy-Scaffold_10	2220754	2223081	200200200	GCA_0014179-rna-XM_028660762.1.match.ThisStudy-Apu_003255-T1
GCA_0014179-NW_018384278.1	239818	241846	ThisStudy-Scaffold_10	2219214	2219941	200200200	GCA_0014179-rna-XM_021051338.1.match.ThisStudy-Apu_003254-T1
GCA_0014179-NW_018384278.1	247808	250975	ThisStudy-Scaffold_10	2209109	2212611	200200200	GCA_0014179-rna-XM_021050917.1.match.ThisStudy-Apu_003251-T1
GCA_0014179-NW_018384278.1	251841	256355	ThisStudy-Scaffold_10	2202436	2208284	200200200	GCA_0014179-rna-XM_028660688.1.match.ThisStudy-Apu_003250-T1
GCA_0014179-NW_018384278.1	260057	266942	ThisStudy-Scaffold_10	2189273	2194961	200200200	GCA_0014179-rna-XM_028660697.1.match.ThisStudy-Apu_003248-T1
GCA_0014179-NW_018384278.1	272870	277493	ThisStudy-Scaffold_10	2183518	2187105	200200200	GCA_0014179-rna-XM_021050972.2.match.ThisStudy-Apu_003247-T1
GCA_0014179-NW_018384278.1	278805	280267	ThisStudy-Scaffold_10	2180588	2181788	200200200	GCA_0014179-rna-XM_021051502.2.match.ThisStudy-Apu_003246-T1
GCA_0014179-NW_018384278.1	283126	293214	ThisStudy-Scaffold_10	2164580	2177581	200200200	GCA_0014179-rna-XM_028660771.1.match.ThisStudy-Apu_003245-T2
GCA_0014179-NW_018384278.1	312839	316361	ThisStudy-Scaffold_10	2149902	2151890	200200200	GCA_0014179-rna-XM_021050990.2.match.ThisStudy-Apu_003241-T1
GCA_0014179-NW_018384278.1	318342	321354	ThisStudy-Scaffold_10	2144595	2147621	200200200	GCA_0014179-rna-XM_021051200.2.match.ThisStudy-Apu_003240-T1
GCA_0014179-NW_018384278.1	380160	382552	ThisStudy-Scaffold_10	2139141	2140026	200200200	GCA_0014179-rna-XM_021051510.2.match.ThisStudy-Apu_003239-T1
GCA_0014179-NW_018384278.1	383935	385643	ThisStudy-Scaffold_10	2134657	2136379	200200200	GCA_0014179-rna-XM_021051520.2.match.ThisStudy-Apu_003238-T1
GCA_0014179-NW_018384278.1	386811	388312	ThisStudy-Scaffold_10	2131789	2132265	200200200	GCA_0014179-rna-XM_021051367.2.match.ThisStudy-Apu_003237-T1
GCA_0014179-NW_018384278.1	388415	393115	ThisStudy-Scaffold_10	2124100	2131717	200200200	GCA_0014179-rna-XM_028660818.1.match.ThisStudy-Apu_003236-T1
GCA_0014179-NW_018384278.1	394486	399467	ThisStudy-Scaffold_10	2112601	2114952	200200200	GCA_0014179-rna-XM_021051349.2.match.ThisStudy-Apu_003233-T1
GCA_0014179-NW_018384278.1	399956	403683	ThisStudy-Scaffold_10	2108975	2110663	200200200	GCA_0014179-rna-XM_021051247.2.match.ThisStudy-Apu_003232-T1
GCA_0014179-NW_018384278.1	428058	434226	ThisStudy-Scaffold_10	2101121	2107279	200200200	GCA_0014179-rna-XM_021050832.2.match.ThisStudy-Apu_003231-T1
GCA_0014179-NW_018384278.1	434354	455099	ThisStudy-Scaffold_10	2082292	2100005	200200200	GCA_0014179-rna-XM_028660784.1.match.ThisStudy-Apu_003230-T1
GCA_0014179-NW_018384278.1	464441	472598	ThisStudy-Scaffold_10	2071925	2081550	200200200	GCA_0014179-rna-XM_021051278.1.match.ThisStudy-Apu_003228-T1
GCA_0014179-NW_018384278.1	476050	477309	ThisStudy-Scaffold_10	2059890	2060372	200200200	GCA_0014179-rna-XM_021050905.2.match.ThisStudy-Apu_003225-T1
GCA_0014179-NW_018384278.1	500302	502761	ThisStudy-Scaffold_10	2046295	2047838	200200200	GCA_0014179-rna-XM_021051043.2.match.ThisStudy-Apu_003221-T1
GCA_0014179-NW_018384278.1	534716	537172	ThisStudy-Scaffold_10	1998855	2020997	200200200	GCA_0014179-rna-XM_021051484.2.match.ThisStudy-Apu_003219-T1
GCA_0014179-NW_018384289.1	6	5688	ThisStudy-Scaffold_15	5687803	5703443	200200200	GCA_0014179-rna-XM_021051812.2.match.ThisStudy-Apu_009527-T3
GCA_0014179-NW_018384289.1	16170	19022	ThisStudy-Scaffold_15	5707545	5710048	200200200	GCA_0014179-rna-XM_021051982.2.match.ThisStudy-Apu_009528-T1
GCA_0014179-NW_018384289.1	20109	24073	ThisStudy-Scaffold_15	5732052	5734702	200200200	GCA_0014179-rna-XM_028661048.1.match.ThisStudy-Apu_009530-T1
GCA_0014179-NW_018384289.1	57548	81889	ThisStudy-Scaffold_15	5779275	5791559	200200200	GCA_0014179-rna-XM_021052229.2.match.ThisStudy-Apu_009531-T1
GCA_0014179-NW_018384289.1	151059	153802	ThisStudy-Scaffold_15	5823190	5829112	200200200	GCA_0014179-rna-XM_021052048.2.match.ThisStudy-Apu_009534-T2
GCA_0014179-NW_018384289.1	154641	164588	ThisStudy-Scaffold_15	5829401	5835571	200200200	GCA_0014179-rna-XM_021052057.1.match.ThisStudy-Apu_009536-T1
GCA_0014179-NW_018384289.1	165333	166505	ThisStudy-Scaffold_15	5835815	5837414	200200200	GCA_0014179-rna-XM_021051929.1.match.ThisStudy-Apu_009537-T1
GCA_0014179-NW_018384289.1	166950	173023	ThisStudy-Scaffold_15	5838042	5841384	200200200	GCA_0014179-rna-XM_021051802.2.match.ThisStudy-Apu_009538-T1
GCA_0014179-NW_018384289.1	173155	175000	ThisStudy-Scaffold_15	5843229	5845802	200200200	GCA_0014179-rna-XM_021052069.2.match.ThisStudy-Apu_009539-T3
GCA_0014179-NW_018384289.1	175771	181854	ThisStudy-Scaffold_15	5845894	5855169	200200200	GCA_0014179-rna-XM_028661057.1.match.ThisStudy-Apu_009540-T1
GCA_0014179-NW_018384289.1	181972	184245	ThisStudy-Scaffold_15	5855564	5856289	200200200	GCA_0014179-rna-XM_021052090.2.match.ThisStudy-Apu_009541-T1
GCA_0014179-NW_018384289.1	195468	207714	ThisStudy-Scaffold_15	5868333	5880304	200200200	GCA_0014179-rna-XM_021052103.2.match.ThisStudy-Apu_009546-T1
GCA_0014179-NW_018384289.1	213205	213711	ThisStudy-Scaffold_15	5885862	5886368	200200200	GCA_0014179-rna-XM_028661064.1.match.ThisStudy-Apu_009547-T1
GCA_0014179-NW_018384289.1	217294	221851	ThisStudy-Scaffold_15	5889871	5893375	200200200	GCA_0014179-rna-XM_021051795.2.match.ThisStudy-Apu_009548-T1
GCA_0014179-NW_018384289.1	223117	225698	ThisStudy-Scaffold_15	5894912	5897938	200200200	GCA_0014179-rna-XM_021051834.2.match.ThisStudy-Apu_009549-T1
GCA_0014179-NW_018384289.1	225821	227286	ThisStudy-Scaffold_15	5897278	5899478	200200200	GCA_0014179-rna-XM_021051823.2.match.ThisStudy-Apu_009550-T1
GCA_0014179-NW_018384289.1	227590	231211	ThisStudy-Scaffold_15	5898896	5901556	200200200	GCA_0014179-rna-XM_021052113.2.match.ThisStudy-Apu_009551-T1
GCA_0014179-NW_018384289.1	238636	242206	ThisStudy-Scaffold_15	5906796	5910749	200200200	GCA_0014179-rna-XM_028661069.1.match.ThisStudy-Apu_009553-T1
GCA_0014179-NW_018384289.1	246265	247986	ThisStudy-Scaffold_15	5913805	5915663	200200200	GCA_0014179-rna-XM_028660978.1.match.ThisStudy-Apu_009554-T1
GCA_0014179-NW_018384289.1	247806	249806	ThisStudy-Scaffold_15	5915641	5919232	200200200	GCA_0014179-rna-XM_021051683.2.match.ThisStudy-Apu_009555-T1
GCA_0014179-NW_018384289.1	254087	256570	ThisStudy-Scaffold_15	5921434	5923548	200200200	GCA_0014179-rna-XM_021051704.2.match.ThisStudy-Apu_009557-T1
GCA_0014179-NW_018384289.1	256750	259237	ThisStudy-Scaffold_15	5924077	5926095	200200200	GCA_0014179-rna-XM_021051716.2.match.ThisStudy-Apu_009558-T1
GCA_0014179-NW_018384289.1	271094	273772	ThisStudy-Scaffold_15	5930668	5937403	200200200	GCA_0014179-rna-XM_021051727.2.match.ThisStudy-Apu_009559-T1
GCA_0014179-NW_018384289.1	283227	285066	ThisStudy-Scaffold_15	5946312	5948445	200200200	GCA_0014179-rna-XM_021052145.2.match.ThisStudy-Apu_009560-T1
GCA_0014179-NW_018384289.1	287647	295275	ThisStudy-Scaffold_15	5958520	5960044	200200200	GCA_0014179-rna-XM_021051867.2.match.ThisStudy-Apu_009563-T1
GCA_0014179-NW_018384289.1	305481	308017	ThisStudy-Scaffold_15	5971441	5976914	200200200	GCA_0014179-rna-XM_021051892.2.match.ThisStudy-Apu_009567-T1
GCA_0014179-NW_018384289.1	314245	319951	ThisStudy-Scaffold_15	5980167	5997284	200200200	GCA_0014179-rna-XM_021052176.2.match.ThisStudy-Apu_009569-T2
GCA_0014179-NW_018384289.1	319358	345241	ThisStudy-Scaffold_15	5998375	6025043	200200200	GCA_0014179-rna-XM_028661112.1.match.ThisStudy-Apu_009572-T1
GCA_0014179-NW_018384289.1	350171	352500	ThisStudy-Scaffold_15	6030456	6037631	200200200	GCA_0014179-rna-XM_028661077.1.match.ThisStudy-Apu_009573-T1
GCA_0014179-NW_018384289.1	357493	408045	ThisStudy-Scaffold_15	6041123	6085444	200200200	GCA_0014179-rna-XM_028661115.1.match.ThisStudy-Apu_009574-T1
GCA_0014179-NW_018384289.1	420505	447765	ThisStudy-Scaffold_15	6108452	6109003	200200200	GCA_0014179-rna-XM_028661086.1.match.ThisStudy-Apu_009576-T1
GCA_0014179-NW_018384289.1	450214	464409	ThisStudy-Scaffold_15	6154982	6171066	200200200	GCA_0014179-rna-XM_021051857.1.match.ThisStudy-Apu_009578-T1
GCA_0014179-NW_018384289.1	507151	511392	ThisStudy-Scaffold_15	6212452	6214438	200200200	GCA_0014179-rna-XM_021052219.2.match.ThisStudy-Apu_009579-T1
GCA_0014179-NW_018384289.1	522459	529270	ThisStudy-Scaffold_15	6225953	6231555	200200200	GCA_0014179-rna-XM_021051905.2.match.ThisStudy-Apu_009580-T1
GCA_0014179-NW_018384289.1	538764	545504	ThisStudy-Scaffold_15	6232331	6236359	200200200	GCA_0014179-rna-XM_021051962.1.match.ThisStudy-Apu_009581-T1
GCA_0014179-NW_018384300.1	54346	103312	ThisStudy-Scaffold_8	8077486	8080869	200200200	GCA_0014179-rna-XM_028661332.1.match.ThisStudy-Apu_025913-T1
GCA_0014179-NW_018384300.1	130213	147103	ThisStudy-Scaffold_8	8008895	8019635	200200200	GCA_0014179-rna-XM_028661256.1.match.ThisStudy-Apu_025905-T1
GCA_0014179-NW_018384300.1	169445	181692	ThisStudy-Scaffold_8	7962826	7966835	200200200	GCA_0014179-rna-XM_028661277.1.match.ThisStudy-Apu_025903-T1
GCA_0014179-NW_018384300.1	242361	253107	ThisStudy-Scaffold_8	7920318	7950928	200200200	GCA_0014179-rna-XM_021052473.2.match.ThisStudy-Apu_025898-T1
GCA_0014179-NW_018384300.1	253302	266695	ThisStudy-Scaffold_8	7907472	7920669	200200200	GCA_0014179-rna-XM_021052696.2.match.ThisStudy-Apu_025897-T1
GCA_0014179-NW_018384300.1	266712	282892	ThisStudy-Scaffold_8	7894245	7902785	200200200	GCA_0014179-rna-XM_021052501.2.match.ThisStudy-Apu_025895-T1
GCA_0014179-NW_018384300.1	284942	290499	ThisStudy-Scaffold_8	7886841	7894141	200200200	GCA_0014179-rna-XM_021052588.2.match.ThisStudy-Apu_025894-T1
GCA_0014179-NW_018384300.1	291404	307616	ThisStudy-Scaffold_8	7870968	7887041	200200200	GCA_0014179-rna-XM_021052561.2.match.ThisStudy-Apu_025893-T1
GCA_0014179-NW_018384300.1	307882	315107	ThisStudy-Scaffold_8	7866403	7868029	200200200	GCA_0014179-rna-XM_021052484.2.match.ThisStudy-Apu_025890-T1
GCA_0014179-NW_018384300.1	334626	343929	ThisStudy-Scaffold_8	7809454	7813035	200200200	GCA_0014179-rna-XM_021052383.2.match.ThisStudy-Apu_025885-T1
GCA_0014179-NW_018384300.1	378749	389900	ThisStudy-Scaffold_8	7790074	7800796	200200200	GCA_0014179-rna-XM_021052805.2.match.ThisStudy-Apu_025884-T1
GCA_0014179-NW_018384300.1	389936	414989	ThisStudy-Scaffold_8	7761894	7790356	200200200	GCA_0014179-rna-XM_021052814.2.match.ThisStudy-Apu_025883-T1
GCA_0014179-NW_018384300.1	425079	427164	ThisStudy-Scaffold_8	7753403	7757341	200200200	GCA_0014179-rna-XM_021052718.2.match.ThisStudy-Apu_029841-T1
GCA_0014179-NW_018384300.1	427209	429799	ThisStudy-Scaffold_8	7751127	7751474	200200200	GCA_0014179-rna-XM_021052538.2.match.ThisStudy-Apu_025881-T1
GCA_0014179-NW_018384311.1	49	9274	ThisStudy-Scaffold_10	821126	824183	200200200	GCA_0014179-rna-XM_021053972.2.match.ThisStudy-Apu_003056-T1
GCA_0014179-NW_018384311.1	22008	25414	ThisStudy-Scaffold_10	806319	817161	200200200	GCA_0014179-rna-XM_021053179.2.match.ThisStudy-Apu_003055-T1
GCA_0014179-NW_018384311.1	42487	46567	ThisStudy-Scaffold_10	794573	798664	200200200	GCA_0014179-rna-XM_021053795.2.match.ThisStudy-Apu_003054-T1
GCA_0014179-NW_018384311.1	47389	49171	ThisStudy-Scaffold_10	791708	793765	200200200	GCA_0014179-rna-XM_021053570.2.match.ThisStudy-Apu_003053-T1
GCA_0014179-NW_018384311.1	52291	53570	ThisStudy-Scaffold_10	787327	788851	200200200	GCA_0014179-rna-XM_028661485.1.match.ThisStudy-Apu_003052-T1
GCA_0014179-NW_018384311.1	54751	60757	ThisStudy-Scaffold_10	776672	786649	200200200	GCA_0014179-rna-XM_021053508.2.match.ThisStudy-Apu_003051-T1
GCA_0014179-NW_018384311.1	73220	73925	ThisStudy-Scaffold_10	775964	776428	200200200	GCA_0014179-rna-XM_021053627.2.match.ThisStudy-Apu_003050-T1
GCA_0014179-NW_018384311.1	73983	83104	ThisStudy-Scaffold_10	745245	775087	200200200	GCA_0014179-rna-XM_021053739.2.match.ThisStudy-Apu_003049-T1
GCA_0014179-NW_018384311.1	114497	116412	ThisStudy-Scaffold_10	736601	738626	200200200	GCA_0014179-rna-XM_021053760.2.match.ThisStudy-Apu_003048-T1
GCA_0014179-NW_018384311.1	116282	129653	ThisStudy-Scaffold_10	728273	729993	200200200	GCA_0014179-rna-XM_028661448.1.match.ThisStudy-Apu_003047-T1
GCA_0014179-NW_018384311.1	129648	132622	ThisStudy-Scaffold_10	724646	727672	200200200	GCA_0014179-rna-XM_021053167.2.match.ThisStudy-Apu_003046-T1
GCA_0014179-NW_018384311.1	132698	139059	ThisStudy-Scaffold_10	719510	724555	200200200	GCA_0014179-rna-XM_021053719.2.match.ThisStudy-Apu_003045-T1
GCA_0014179-NW_018384311.1	138679	143089	ThisStudy-Scaffold_10	716111	719454	200200200	GCA_0014179-rna-XM_021053699.2.match.ThisStudy-Apu_003044-T1
GCA_0014179-NW_018384311.1	143169	145664	ThisStudy-Scaffold_10	713245	715795	200200200	GCA_0014179-rna-XM_021053582.2.match.ThisStudy-Apu_003043-T1
GCA_0014179-NW_018384311.1	145770	149052	ThisStudy-Scaffold_10	710090	712713	200200200	GCA_0014179-rna-XM_021053222.2.match.ThisStudy-Apu_003042-T1
GCA_0014179-NW_018384311.1	149168	152255	ThisStudy-Scaffold_10	706715	709776	200200200	GCA_0014179-rna-XM_021053209.2.match.ThisStudy-Apu_003041-T1
GCA_0014179-NW_018384311.1	152445	154344	ThisStudy-Scaffold_10	705128	706339	200200200	GCA_0014179-rna-XM_021053815.2.match.ThisStudy-Apu_003040-T1
GCA_0014179-NW_018384311.1	158163	160516	ThisStudy-Scaffold_10	698384	700761	200200200	GCA_0014179-rna-XM_021053190.2.match.ThisStudy-Apu_003039-T1
GCA_0014179-NW_018384311.1	169956	176137	ThisStudy-Scaffold_10	678307	692418	200200200	GCA_0014179-rna-XM_028661442.1.match.ThisStudy-Apu_003038-T1
GCA_0014179-NW_018384311.1	178897	182154	ThisStudy-Scaffold_10	675060	677834	200200200	GCA_0014179-rna-XM_028661432.1.match.ThisStudy-Apu_003037-T1
GCA_0014179-NW_018384311.1	182968	188420	ThisStudy-Scaffold_10	667269	674437	200200200	GCA_0014179-rna-XM_021053530.2.match.ThisStudy-Apu_003036-T1
GCA_0014179-NW_018384311.1	190276	192234	ThisStudy-Scaffold_10	660978	666074	200200200	GCA_0014179-rna-XM_021053541.2.match.ThisStudy-Apu_028129-T1
GCA_0014179-NW_018384311.1	192691	194594	ThisStudy-Scaffold_10	658878	660666	200200200	GCA_0014179-rna-XM_021053282.2.match.ThisStudy-Apu_003035-T1
GCA_0014179-NW_018384311.1	208393	210463	ThisStudy-Scaffold_10	653521	656810	200200200	GCA_0014179-rna-XM_021052999.2.match.ThisStudy-Apu_003034-T1
GCA_0014179-NW_018384311.1	219780	233457	ThisStudy-Scaffold_10	650010	651591	200200200	GCA_0014179-rna-XM_021053497.2.match.ThisStudy-Apu_003033-T1
GCA_0014179-NW_018384311.1	235694	239906	ThisStudy-Scaffold_10	643520	648044	200200200	GCA_0014179-rna-XM_021053324.2.match.ThisStudy-Apu_003032-T1
GCA_0014179-NW_018384311.1	241499	272174	ThisStudy-Scaffold_10	610517	614767	200200200	GCA_0014179-rna-XM_028661510.1.match.ThisStudy-Apu_003030-T1
GCA_0014179-NW_018384311.1	273137	278076	ThisStudy-Scaffold_10	605182	607903	200200200	GCA_0014179-rna-XM_021053083.2.match.ThisStudy-Apu_003029-T1
GCA_0014179-NW_018384311.1	279633	281834	ThisStudy-Scaffold_10	599889	603651	200200200	GCA_0014179-rna-XM_028661514.1.match.ThisStudy-Apu_028128-T1
GCA_0014179-NW_018384311.1	289427	292504	ThisStudy-Scaffold_10	593181	594230	200200200	GCA_0014179-rna-XM_021053604.2.match.ThisStudy-Apu_003027-T1
GCA_0014179-NW_018384311.1	294915	301361	ThisStudy-Scaffold_10	556535	571594	200200200	GCA_0014179-rna-XM_021053638.2.match.ThisStudy-Apu_003024-T1
GCA_0014179-NW_018384311.1	334683	339669	ThisStudy-Scaffold_10	547157	551523	200200200	GCA_0014179-rna-XM_021053826.2.match.ThisStudy-Apu_003022-T1
GCA_0014179-NW_018384311.1	339795	342539	ThisStudy-Scaffold_10	544978	546493	200200200	GCA_0014179-rna-XM_021053836.2.match.ThisStudy-Apu_003021-T1
GCA_0014179-NW_018384311.1	365381	368321	ThisStudy-Scaffold_10	526140	530768	200200200	GCA_0014179-rna-XM_028661591.1.match.ThisStudy-Apu_003019-T1
GCA_0014179-NW_018384311.1	381662	386466	ThisStudy-Scaffold_10	504083	506929	200200200	GCA_0014179-rna-XM_021053455.2.match.ThisStudy-Apu_003016-T1
GCA_0014179-NW_018384311.1	396520	399570	ThisStudy-Scaffold_10	491289	494529	200200200	GCA_0014179-rna-XM_021053414.2.match.ThisStudy-Apu_003013-T2
GCA_0014179-NW_018384311.1	400646	402034	ThisStudy-Scaffold_10	489051	490097	200200200	GCA_0014179-rna-XM_021053557.2.match.ThisStudy-Apu_003012-T1
GCA_0014179-NW_018384311.1	402881	405873	ThisStudy-Scaffold_10	485692	489096	200200200	GCA_0014179-rna-XM_021053922.2.match.ThisStudy-Apu_003011-T1
GCA_0014179-NW_018384311.1	408454	421797	ThisStudy-Scaffold_10	471930	473373	200200200	GCA_0014179-rna-XM_028661399.1.match.ThisStudy-Apu_003009-T1
GCA_0014179-NW_018384311.1	424352	427313	ThisStudy-Scaffold_10	465230	469646	200200200	GCA_0014179-rna-XM_021053804.1.match.ThisStudy-Apu_003008-T1
GCA_0014179-NW_018384311.1	435139	444818	ThisStudy-Scaffold_10	450560	462341	200200200	GCA_0014179-rna-XM_021053871.2.match.ThisStudy-Apu_003007-T1
GCA_0014179-NW_018384311.1	445374	447944	ThisStudy-Scaffold_10	445617	448172	200200200	GCA_0014179-rna-XM_021053851.2.match.ThisStudy-Apu_003006-T1
GCA_0014179-NW_018384311.1	449477	451313	ThisStudy-Scaffold_10	442251	444066	200200200	GCA_0014179-rna-XM_021053730.2.match.ThisStudy-Apu_003004-T1
GCA_0014179-NW_018384311.1	451400	455721	ThisStudy-Scaffold_10	436767	442185	200200200	GCA_0014179-rna-XM_021053072.2.match.ThisStudy-Apu_003003-T1
GCA_0014179-NW_018384311.1	456132	462647	ThisStudy-Scaffold_10	431220	436912	200200200	GCA_0014179-rna-XM_021053423.1.match.ThisStudy-Apu_003002-T1
GCA_0014179-NW_018384311.1	463091	466639	ThisStudy-Scaffold_10	427323	430977	200200200	GCA_0014179-rna-XM_021053108.2.match.ThisStudy-Apu_003001-T1
GCA_0014179-NW_018384311.1	466584	470955	ThisStudy-Scaffold_10	422905	427222	200200200	GCA_0014179-rna-XM_021053145.2.match.ThisStudy-Apu_003000-T1
GCA_0014179-NW_018384311.1	471030	475758	ThisStudy-Scaffold_10	416462	420172	200200200	GCA_0014179-rna-XM_021053097.1.match.ThisStudy-Apu_002999-T1
GCA_0014179-NW_018384311.1	475961	477516	ThisStudy-Scaffold_10	413059	417241	200200200	GCA_0014179-rna-XM_021053120.2.match.ThisStudy-Apu_002998-T1
GCA_0014179-NW_018384311.1	477559	479009	ThisStudy-Scaffold_10	412050	415553	200200200	GCA_0014179-rna-XM_021053132.2.match.ThisStudy-Apu_002997-T1
GCA_0014179-NW_018384311.1	483649	485513	ThisStudy-Scaffold_10	398589	400040	200200200	GCA_0014179-rna-XM_021053485.2.match.ThisStudy-Apu_002993-T1
GCA_0014179-NW_018384311.1	492278	494864	ThisStudy-Scaffold_10	396241	397872	200200200	GCA_0014179-rna-XM_021053782.2.match.ThisStudy-Apu_002992-T1
GCA_0014179-NW_018384311.1	494948	496436	ThisStudy-Scaffold_10	394424	395105	200200200	GCA_0014179-rna-XM_021053593.2.match.ThisStudy-Apu_002991-T1
GCA_0014179-NW_018384311.1	496507	505417	ThisStudy-Scaffold_10	385000	394286	200200200	GCA_0014179-rna-XM_021053445.1.match.ThisStudy-Apu_002990-T1
GCA_0014179-NW_018384311.1	507013	518582	ThisStudy-Scaffold_10	381876	384981	200200200	GCA_0014179-rna-XM_021053668.2.match.ThisStudy-Apu_028125-T1
GCA_0014179-NW_018384311.1	542443	551302	ThisStudy-Scaffold_10	371656	374337	200200200	GCA_0014179-rna-XM_028661557.1.match.ThisStudy-Apu_002989-T1
GCA_0014179-NW_018384322.1	13907	25630	ThisStudy-Scaffold_2	6274885	6286223	200200200	GCA_0014179-rna-XM_021054516.1.match.ThisStudy-Apu_012284-T1
GCA_0014179-NW_018384322.1	28005	42249	ThisStudy-Scaffold_2	6260997	6264362	200200200	GCA_0014179-rna-XM_021054333.2.match.ThisStudy-Apu_012282-T1
GCA_0014179-NW_018384322.1	44319	58147	ThisStudy-Scaffold_2	6245995	6259278	200200200	GCA_0014179-rna-XM_021054204.2.match.ThisStudy-Apu_012281-T1
GCA_0014179-NW_018384322.1	66589	69347	ThisStudy-Scaffold_2	6233005	6245266	200200200	GCA_0014179-rna-XM_021054400.2.match.ThisStudy-Apu_028892-T1
GCA_0014179-NW_018384322.1	85390	87679	ThisStudy-Scaffold_2	6214211	6214801	200200200	GCA_0014179-rna-XM_021054411.2.match.ThisStudy-Apu_012280-T1
GCA_0014179-NW_018384322.1	88052	90552	ThisStudy-Scaffold_2	6210490	6211860	200200200	GCA_0014179-rna-XM_021054684.2.match.ThisStudy-Apu_012279-T1
GCA_0014179-NW_018384322.1	98818	102580	ThisStudy-Scaffold_2	6193074	6194387	200200200	GCA_0014179-rna-XM_021054865.2.match.ThisStudy-Apu_012277-T1
GCA_0014179-NW_018384322.1	110228	112295	ThisStudy-Scaffold_2	6182618	6184729	200200200	GCA_0014179-rna-XM_028662010.1.match.ThisStudy-Apu_012275-T1
GCA_0014179-NW_018384322.1	125387	143139	ThisStudy-Scaffold_2	6149629	6169387	200200200	GCA_0014179-rna-XM_028661989.1.match.ThisStudy-Apu_012274-T1
GCA_0014179-NW_018384322.1	143455	146193	ThisStudy-Scaffold_2	6146851	6149254	200200200	GCA_0014179-rna-XM_021054724.2.match.ThisStudy-Apu_012273-T1
GCA_0014179-NW_018384322.1	146250	150744	ThisStudy-Scaffold_2	6144062	6146395	200200200	GCA_0014179-rna-XM_021054717.2.match.ThisStudy-Apu_012272-T1
GCA_0014179-NW_018384322.1	151192	160827	ThisStudy-Scaffold_2	6135658	6143391	200200200	GCA_0014179-rna-XM_021055428.2.match.ThisStudy-Apu_012271-T1
GCA_0014179-NW_018384322.1	163600	172156	ThisStudy-Scaffold_2	6120944	6123897	200200200	GCA_0014179-rna-XM_021055437.2.match.ThisStudy-Apu_012268-T1
GCA_0014179-NW_018384322.1	183006	190560	ThisStudy-Scaffold_2	6098050	6105680	200200200	GCA_0014179-rna-XM_021054214.2.match.ThisStudy-Apu_012266-T1
GCA_0014179-NW_018384322.1	191968	193848	ThisStudy-Scaffold_2	6094950	6096866	200200200	GCA_0014179-rna-XM_021054887.2.match.ThisStudy-Apu_012265-T1
GCA_0014179-NW_018384322.1	223482	233342	ThisStudy-Scaffold_2	6055937	6064181	200200200	GCA_0014179-rna-XM_021054301.2.match.ThisStudy-Apu_012262-T1
GCA_0014179-NW_018384322.1	276561	289402	ThisStudy-Scaffold_2	6012715	6014223	200200200	GCA_0014179-rna-XM_028662019.1.match.ThisStudy-Apu_012259-T1
GCA_0014179-NW_018384322.1	289640	294392	ThisStudy-Scaffold_2	5998570	6003437	200200200	GCA_0014179-rna-XM_021054505.2.match.ThisStudy-Apu_012258-T1
GCA_0014179-NW_018384322.1	293589	296553	ThisStudy-Scaffold_2	5996151	5998432	200200200	GCA_0014179-rna-XM_021054494.2.match.ThisStudy-Apu_012257-T1
GCA_0014179-NW_018384322.1	301871	309935	ThisStudy-Scaffold_2	5984097	5991039	200200200	GCA_0014179-rna-XM_028662023.1.match.ThisStudy-Apu_012256-T1
GCA_0014179-NW_018384322.1	309598	313486	ThisStudy-Scaffold_2	5980696	5983607	200200200	GCA_0014179-rna-XM_021054254.2.match.ThisStudy-Apu_012255-T1
GCA_0014179-NW_018384322.1	331178	339308	ThisStudy-Scaffold_2	5927313	5980307	200200200	GCA_0014179-rna-XM_021054967.2.match.ThisStudy-Apu_012254-T2
GCA_0014179-NW_018384322.1	403385	411144	ThisStudy-Scaffold_2	5912662	5922922	200200200	GCA_0014179-rna-XM_028661768.1.match.ThisStudy-Apu_012252-T1
GCA_0014179-NW_018384322.1	412668	418079	ThisStudy-Scaffold_2	5905082	5909856	200200200	GCA_0014179-rna-XM_021055455.2.match.ThisStudy-Apu_012251-T1
GCA_0014179-NW_018384322.1	419349	420085	ThisStudy-Scaffold_2	5903043	5903555	200200200	GCA_0014179-rna-XM_021055494.2.match.ThisStudy-Apu_012250-T1
GCA_0014179-NW_018384322.1	428509	438697	ThisStudy-Scaffold_2	5883920	5897616	200200200	GCA_0014179-rna-XM_021055467.2.match.ThisStudy-Apu_028889-T1
GCA_0014179-NW_018384322.1	450040	454494	ThisStudy-Scaffold_2	5867499	5876596	200200200	GCA_0014179-rna-XM_021054979.2.match.ThisStudy-Apu_012248-T1
GCA_0014179-NW_018384322.1	456905	458095	ThisStudy-Scaffold_2	5859712	5861690	200200200	GCA_0014179-rna-XM_021054990.2.match.ThisStudy-Apu_012246-T1
GCA_0014179-NW_018384322.1	472941	492210	ThisStudy-Scaffold_2	5828759	5848884	200200200	GCA_0014179-rna-XM_021054358.2.match.ThisStudy-Apu_012245-T1
GCA_0014179-NW_018384322.1	496191	497604	ThisStudy-Scaffold_2	5823149	5826458	200200200	GCA_0014179-rna-XM_021055013.2.match.ThisStudy-Apu_012244-T1
GCA_0014179-NW_018384322.1	497444	499635	ThisStudy-Scaffold_2	5821541	5823594	200200200	GCA_0014179-rna-XM_021054777.2.match.ThisStudy-Apu_012243-T1
GCA_0014179-NW_018384322.1	521300	524348	ThisStudy-Scaffold_2	5798639	5801888	200200200	GCA_0014179-rna-XM_021054799.2.match.ThisStudy-Apu_012242-T2
GCA_0014179-NW_018384322.1	527265	528609	ThisStudy-Scaffold_2	5794528	5795217	200200200	GCA_0014179-rna-XM_021055034.2.match.ThisStudy-Apu_012241-T1
GCA_0014179-NW_018384322.1	530807	535998	ThisStudy-Scaffold_2	5787135	5792205	200200200	GCA_0014179-rna-XM_021054569.2.match.ThisStudy-Apu_012240-T1
GCA_0014179-NW_018384322.1	537117	539622	ThisStudy-Scaffold_2	5784507	5785414	200200200	GCA_0014179-rna-XM_021054756.2.match.ThisStudy-Apu_012239-T1
GCA_0014179-NW_018384322.1	541076	549032	ThisStudy-Scaffold_2	5768879	5773099	200200200	GCA_0014179-rna-XM_028662051.1.match.ThisStudy-Apu_012236-T1
GCA_0014179-NW_018384322.1	554641	555698	ThisStudy-Scaffold_2	5766544	5767969	200200200	GCA_0014179-rna-XM_021055058.2.match.ThisStudy-Apu_012235-T1
GCA_0014179-NW_018384322.1	556710	560003	ThisStudy-Scaffold_2	5761049	5766082	200200200	GCA_0014179-rna-XM_021054422.2.match.ThisStudy-Apu_012234-T1
GCA_0014179-NW_018384322.1	561433	562962	ThisStudy-Scaffold_2	5759077	5760047	200200200	GCA_0014179-rna-XM_021054594.2.match.ThisStudy-Apu_012233-T1
GCA_0014179-NW_018384322.1	562956	568007	ThisStudy-Scaffold_2	5752053	5758979	200200200	GCA_0014179-rna-XM_021054583.2.match.ThisStudy-Apu_012232-T1
GCA_0014179-NW_018384322.1	569388	572456	ThisStudy-Scaffold_2	5749168	5749503	200200200	GCA_0014179-rna-XM_021054107.2.match.ThisStudy-Apu_012230-T1
GCA_0014179-NW_018384322.1	605746	608390	ThisStudy-Scaffold_2	5744936	5746261	200200200	GCA_0014179-rna-XM_028662054.1.match.ThisStudy-Apu_012229-T1
GCA_0014179-NW_018384322.1	655878	660781	ThisStudy-Scaffold_2	5686242	5691201	200200200	GCA_0014179-rna-XM_021054561.2.match.ThisStudy-Apu_012222-T1
GCA_0014179-NW_018384322.1	661689	662902	ThisStudy-Scaffold_2	5683646	5684902	200200200	GCA_0014179-rna-XM_021054552.2.match.ThisStudy-Apu_012221-T1
GCA_0014179-NW_018384322.1	663265	675164	ThisStudy-Scaffold_2	5671227	5686107	200200200	GCA_0014179-rna-XM_021054065.2.match.ThisStudy-Apu_012220-T2
GCA_0014179-NW_018384322.1	676667	684537	ThisStudy-Scaffold_2	5661980	5669955	200200200	GCA_0014179-rna-XM_021054170.2.match.ThisStudy-Apu_012219-T1
GCA_0014179-NW_018384322.1	695272	696457	ThisStudy-Scaffold_2	5652422	5655483	200200200	GCA_0014179-rna-XM_021054183.2.match.ThisStudy-Apu_012216-T1
GCA_0014179-NW_018384322.1	708529	712341	ThisStudy-Scaffold_2	5636795	5640139	200200200	GCA_0014179-rna-XM_021055114.2.match.ThisStudy-Apu_012212-T1
GCA_0014179-NW_018384322.1	723508	726093	ThisStudy-Scaffold_2	5622081	5624849	200200200	GCA_0014179-rna-XM_021055136.2.match.ThisStudy-Apu_012209-T1
GCA_0014179-NW_018384322.1	753175	757631	ThisStudy-Scaffold_2	5591807	5595793	200200200	GCA_0014179-rna-XM_021054370.2.match.ThisStudy-Apu_012205-T1
GCA_0014179-NW_018384322.1	765413	766994	ThisStudy-Scaffold_2	5584268	5585248	200200200	GCA_0014179-rna-XM_021054767.2.match.ThisStudy-Apu_012204-T1
GCA_0014179-NW_018384322.1	799624	801720	ThisStudy-Scaffold_2	5548521	5566294	200200200	GCA_0014179-rna-XM_021054706.2.match.ThisStudy-Apu_012201-T1
GCA_0014179-NW_018384322.1	805251	814518	ThisStudy-Scaffold_2	5540497	5545135	200200200	GCA_0014179-rna-XM_028661681.1.match.ThisStudy-Apu_012200-T1
GCA_0014179-NW_018384322.1	818020	829667	ThisStudy-Scaffold_2	5521028	5532948	200200200	GCA_0014179-rna-XM_028661685.1.match.ThisStudy-Apu_028887-T1
GCA_0014179-NW_018384322.1	841589	846627	ThisStudy-Scaffold_2	5499154	5505883	200200200	GCA_0014179-rna-XM_021054432.2.match.ThisStudy-Apu_012198-T1
GCA_0014179-NW_018384322.1	846688	860710	ThisStudy-Scaffold_2	5485718	5499093	200200200	GCA_0014179-rna-XM_021055539.2.match.ThisStudy-Apu_012197-T1
GCA_0014179-NW_018384322.1	862336	885717	ThisStudy-Scaffold_2	5473312	5476890	200200200	GCA_0014179-rna-XM_021055254.2.match.ThisStudy-Apu_012195-T1
GCA_0014179-NW_018384322.1	897409	904291	ThisStudy-Scaffold_2	5469752	5472488	200200200	GCA_0014179-rna-XM_021055274.2.match.ThisStudy-Apu_012194-T1
GCA_0014179-NW_018384322.1	904826	908200	ThisStudy-Scaffold_2	5465438	5468873	200200200	GCA_0014179-rna-XM_021054309.2.match.ThisStudy-Apu_012193-T1
GCA_0014179-NW_018384322.1	909177	927410	ThisStudy-Scaffold_2	5446196	5464817	200200200	GCA_0014179-rna-XM_021054234.2.match.ThisStudy-Apu_012192-T1
GCA_0014179-NW_018384322.1	928557	929836	ThisStudy-Scaffold_2	5443838	5445891	200200200	GCA_0014179-rna-XM_021055285.2.match.ThisStudy-Apu_012191-T1
GCA_0014179-NW_018384322.1	929835	945103	ThisStudy-Scaffold_2	5432712	5444257	200200200	GCA_0014179-rna-XM_028662089.1.match.ThisStudy-Apu_012190-T1
GCA_0014179-NW_018384322.1	945190	946558	ThisStudy-Scaffold_2	5431937	5432560	200200200	GCA_0014179-rna-XM_021054484.2.match.ThisStudy-Apu_012189-T1
GCA_0014179-NW_018384322.1	947325	954159	ThisStudy-Scaffold_2	5419571	5425928	200200200	GCA_0014179-rna-XM_021054087.2.match.ThisStudy-Apu_012188-T1
GCA_0014179-NW_018384322.1	955179	967089	ThisStudy-Scaffold_2	5407444	5418669	200200200	GCA_0014179-rna-XM_021054097.2.match.ThisStudy-Apu_012187-T1
GCA_0014179-NW_018384322.1	979748	985521	ThisStudy-Scaffold_2	5378228	5380478	200200200	GCA_0014179-rna-XM_021054672.2.match.ThisStudy-Apu_012183-T1
GCA_0014179-NW_018384322.1	987354	994438	ThisStudy-Scaffold_2	5360587	5367455	200200200	GCA_0014179-rna-XM_021054461.2.match.ThisStudy-Apu_012182-T1
GCA_0014179-NW_018384322.1	994374	998871	ThisStudy-Scaffold_2	5356114	5359160	200200200	GCA_0014179-rna-XM_021054479.2.match.ThisStudy-Apu_012181-T1
GCA_0014179-NW_018384322.1	1017913	1021333	ThisStudy-Scaffold_2	5336395	5339773	200200200	GCA_0014179-rna-XM_021054388.2.match.ThisStudy-Apu_012180-T1
GCA_0014179-NW_018384322.1	1021427	1035560	ThisStudy-Scaffold_2	5318556	5330848	200200200	GCA_0014179-rna-XM_028662093.1.match.ThisStudy-Apu_012178-T1
GCA_0014179-NW_018384322.1	1050665	1053604	ThisStudy-Scaffold_2	5311515	5317501	200200200	GCA_0014179-rna-XM_028661745.1.match.ThisStudy-Apu_012177-T1
GCA_0014179-NW_018384322.1	1059247	1060736	ThisStudy-Scaffold_2	5304791	5307885	200200200	GCA_0014179-rna-XM_021054058.2.match.ThisStudy-Apu_028886-T1
GCA_0014179-NW_018384322.1	1068158	1069807	ThisStudy-Scaffold_2	5293579	5295699	200200200	GCA_0014179-rna-XM_021054695.2.match.ThisStudy-Apu_012175-T1
GCA_0014179-NW_018384322.1	1073892	1076960	ThisStudy-Scaffold_2	5269239	5270749	200200200	GCA_0014179-rna-XM_021055342.2.match.ThisStudy-Apu_012173-T1
GCA_0014179-NW_018384322.1	1098460	1107569	ThisStudy-Scaffold_2	5259365	5264842	200200200	GCA_0014179-rna-XM_028661850.1.match.ThisStudy-Apu_012172-T1
GCA_0014179-NW_018384322.1	1110114	1115759	ThisStudy-Scaffold_2	5250973	5256127	200200200	GCA_0014179-rna-XM_021054816.2.match.ThisStudy-Apu_012171-T1
GCA_0014179-NW_018384322.1	1115865	1131029	ThisStudy-Scaffold_2	5235939	5250801	200200200	GCA_0014179-rna-XM_021054826.2.match.ThisStudy-Apu_012170-T1
GCA_0014179-NW_018384322.1	1132626	1160337	ThisStudy-Scaffold_2	5217292	5230858	200200200	GCA_0014179-rna-XM_028661834.1.match.ThisStudy-Apu_012168-T1
GCA_0014179-NW_018384322.1	1162172	1190914	ThisStudy-Scaffold_2	5155628	5172429	200200200	GCA_0014179-rna-XM_028662117.1.match.ThisStudy-Apu_012161-T1
GCA_0014179-NW_018384322.1	1233818	1242298	ThisStudy-Scaffold_2	5129468	5140003	200200200	GCA_0014179-rna-XM_021055421.2.match.ThisStudy-Apu_012158-T1
GCA_0014179-NW_018384323.1	291857	305453	ThisStudy-Scaffold_1	11090190	11093730	200200200	GCA_0014179-rna-XM_021055876.2.match.ThisStudy-Apu_001451-T1
GCA_0014179-NW_018384323.1	341989	354413	ThisStudy-Scaffold_1	11100796	11101434	200200200	GCA_0014179-rna-XM_021055603.2.match.ThisStudy-Apu_001454-T1
GCA_0014179-NW_018384323.1	419915	431186	ThisStudy-Scaffold_1	11118294	11124531	200200200	GCA_0014179-rna-XM_021055637.2.match.ThisStudy-Apu_001455-T1
GCA_0014179-NW_018384323.1	431403	439906	ThisStudy-Scaffold_1	11132353	11140818	200200200	GCA_0014179-rna-XM_021055657.2.match.ThisStudy-Apu_001456-T1
GCA_0014179-NW_018384323.1	453231	479173	ThisStudy-Scaffold_1	11150958	11177316	200200200	GCA_0014179-rna-XM_021055676.2.match.ThisStudy-Apu_001458-T1
GCA_0014179-NW_018384323.1	490134	502945	ThisStudy-Scaffold_1	11180349	11180741	200200200	GCA_0014179-rna-XM_021055666.2.match.ThisStudy-Apu_001459-T1
GCA_0014179-NW_018384323.1	507010	523613	ThisStudy-Scaffold_1	11185512	11202033	200200200	GCA_0014179-rna-XM_021055696.2.match.ThisStudy-Apu_001462-T1
GCA_0014179-NW_018384334.1	100153	150514	ThisStudy-Scaffold_13	2783320	2819297	200200200	GCA_0014179-rna-XM_028662304.1.match.ThisStudy-Apu_007156-T2
GCA_0014179-NW_018384334.1	150762	164038	ThisStudy-Scaffold_13	2741966	2747746	200200200	GCA_0014179-rna-XM_028662393.1.match.ThisStudy-Apu_007150-T1
GCA_0014179-NW_018384334.1	195730	196434	ThisStudy-Scaffold_13	2708984	2717732	200200200	GCA_0014179-rna-XM_021056312.2.match.ThisStudy-Apu_007149-T2
GCA_0014179-NW_018384334.1	223940	240102	ThisStudy-Scaffold_13	2700052	2710504	200200200	GCA_0014179-rna-XM_028662406.1.match.ThisStudy-Apu_007148-T1
GCA_0014179-NW_018384334.1	245740	249619	ThisStudy-Scaffold_13	2690942	2691722	200200200	GCA_0014179-rna-XM_021056004.2.match.ThisStudy-Apu_007145-T1
GCA_0014179-NW_018384334.1	262404	277844	ThisStudy-Scaffold_13	2676602	2682829	200200200	GCA_0014179-rna-XM_021056058.2.match.ThisStudy-Apu_007142-T1
GCA_0014179-NW_018384334.1	287272	289982	ThisStudy-Scaffold_13	2649907	2656237	200200200	GCA_0014179-rna-XM_021056079.2.match.ThisStudy-Apu_028433-T1
GCA_0014179-NW_018384334.1	290088	307412	ThisStudy-Scaffold_13	2631858	2634220	200200200	GCA_0014179-rna-XM_021056015.2.match.ThisStudy-Apu_007138-T1
GCA_0014179-NW_018384334.1	320704	323182	ThisStudy-Scaffold_13	2534482	2538721	200200200	GCA_0014179-rna-XM_028662365.1.match.ThisStudy-Apu_007133-T1
GCA_0014179-NW_018384334.1	409357	420851	ThisStudy-Scaffold_13	2491726	2500004	200200200	GCA_0014179-rna-XM_028662409.1.match.ThisStudy-Apu_007125-T1
GCA_0014179-NW_018384334.1	422132	424511	ThisStudy-Scaffold_13	2488760	2489725	200200200	GCA_0014179-rna-XM_021056253.2.match.ThisStudy-Apu_007124-T1
GCA_0014179-NW_018384334.1	425561	427503	ThisStudy-Scaffold_13	2484840	2485847	200200200	GCA_0014179-rna-XM_021056124.2.match.ThisStudy-Apu_007122-T1
GCA_0014179-NW_018384334.1	429099	484079	ThisStudy-Scaffold_13	2436395	2441139	200200200	GCA_0014179-rna-XM_028662336.1.match.ThisStudy-Apu_007117-T1
GCA_0014179-NW_018384334.1	470526	496672	ThisStudy-Scaffold_13	2424479	2427714	200200200	GCA_0014179-rna-XM_028662346.1.match.ThisStudy-Apu_007116-T1
GCA_0014179-NW_018384334.1	500587	502521	ThisStudy-Scaffold_13	2415958	2416953	200200200	GCA_0014179-rna-XM_021056179.2.match.ThisStudy-Apu_007114-T1
GCA_0014179-NW_018384334.1	537299	546953	ThisStudy-Scaffold_13	2383455	2392506	200200200	GCA_0014179-rna-XM_021056420.2.match.ThisStudy-Apu_007110-T1
GCA_0014179-NW_018384345.1	61693	65670	ThisStudy-Scaffold_10	4933955	4934422	200200200	GCA_0014179-rna-XM_028662533.1.match.ThisStudy-Apu_003567-T1
GCA_0014179-NW_018384345.1	68028	94690	ThisStudy-Scaffold_10	4941791	4942594	200200200	GCA_0014179-rna-XM_028662563.1.match.ThisStudy-Apu_003568-T1
GCA_0014179-NW_018384345.1	94840	97249	ThisStudy-Scaffold_10	4953502	4954153	200200200	GCA_0014179-rna-XM_021056685.2.match.ThisStudy-Apu_003570-T1
GCA_0014179-NW_018384345.1	96519	104418	ThisStudy-Scaffold_10	4956274	4959726	200200200	GCA_0014179-rna-XM_021056873.2.match.ThisStudy-Apu_003571-T1
GCA_0014179-NW_018384345.1	106780	108131	ThisStudy-Scaffold_10	4960643	4976292	200200200	GCA_0014179-rna-XM_021056696.2.match.ThisStudy-Apu_003572-T1
GCA_0014179-NW_018384345.1	126813	149917	ThisStudy-Scaffold_10	4976223	4998912	200200200	GCA_0014179-rna-XM_021056884.2.match.ThisStudy-Apu_028165-T1
GCA_0014179-NW_018384345.1	150006	169044	ThisStudy-Scaffold_10	4999072	5016415	200200200	GCA_0014179-rna-XM_021056782.2.match.ThisStudy-Apu_003573-T1
GCA_0014179-NW_018384345.1	169476	171545	ThisStudy-Scaffold_10	5017406	5019102	200200200	GCA_0014179-rna-XM_028662530.1.match.ThisStudy-Apu_003574-T1
GCA_0014179-NW_018384345.1	189486	192067	ThisStudy-Scaffold_10	5026661	5028274	200200200	GCA_0014179-rna-XM_021056716.2.match.ThisStudy-Apu_003575-T1
GCA_0014179-NW_018384345.1	235606	254916	ThisStudy-Scaffold_10	5075542	5093224	200200200	GCA_0014179-rna-XM_021056605.2.match.ThisStudy-Apu_003577-T1
GCA_0014179-NW_018384345.1	255328	258159	ThisStudy-Scaffold_10	5094752	5098054	200200200	GCA_0014179-rna-XM_021056896.2.match.ThisStudy-Apu_003578-T1
GCA_0014179-NW_018384345.1	268163	272358	ThisStudy-Scaffold_10	5108042	5110838	200200200	GCA_0014179-rna-XM_021056852.2.match.ThisStudy-Apu_003580-T1
GCA_0014179-NW_018384345.1	297890	306077	ThisStudy-Scaffold_10	5118642	5119399	200200200	GCA_0014179-rna-XM_021056740.2.match.ThisStudy-Apu_003582-T1
GCA_0014179-NW_018384345.1	323414	335975	ThisStudy-Scaffold_10	5146146	5153455	200200200	GCA_0014179-rna-XM_021056913.2.match.ThisStudy-Apu_003587-T1
GCA_0014179-NW_018384345.1	405276	426351	ThisStudy-Scaffold_10	5240123	5261728	200200200	GCA_0014179-rna-XM_028662556.1.match.ThisStudy-Apu_003594-T1
GCA_0014179-NW_018384345.1	437926	439551	ThisStudy-Scaffold_10	5270424	5275716	200200200	GCA_0014179-rna-XM_028662476.1.match.ThisStudy-Apu_028168-T1
GCA_0014179-NW_018384345.1	442463	458504	ThisStudy-Scaffold_10	5278402	5280592	200200200	GCA_0014179-rna-XM_021056615.2.match.ThisStudy-Apu_003596-T1
GCA_0014179-NW_018384345.1	513015	530407	ThisStudy-Scaffold_10	5317010	5328324	200200200	GCA_0014179-rna-XM_021056706.2.match.ThisStudy-Apu_003599-T1
GCA_0014179-NW_018384345.1	530493	537459	ThisStudy-Scaffold_10	5328391	5333389	200200200	GCA_0014179-rna-XM_021056835.2.match.ThisStudy-Apu_003600-T1
GCA_0014179-NW_018384345.1	536509	545497	ThisStudy-Scaffold_10	5336172	5341799	200200200	GCA_0014179-rna-XM_021056959.2.match.ThisStudy-Apu_003601-T1
GCA_0014179-NW_018384354.1	345308	348148	ThisStudy-Scaffold_3	6441711	6444579	200200200	GCA_0014179-rna-XM_021057237.2.match.ThisStudy-Apu_016250-T1
GCA_0014179-NW_018384354.1	374588	384685	ThisStudy-Scaffold_3	6456848	6458001	200200200	GCA_0014179-rna-XM_021057146.2.match.ThisStudy-Apu_016252-T1
GCA_0014179-NW_018384354.1	385815	397256	ThisStudy-Scaffold_3	6470837	6483574	200200200	GCA_0014179-rna-XM_021057185.2.match.ThisStudy-Apu_016255-T1
GCA_0014179-NW_018384354.1	414887	422903	ThisStudy-Scaffold_3	6489071	6496822	200200200	GCA_0014179-rna-XM_021057325.2.match.ThisStudy-Apu_016258-T1
GCA_0014179-NW_018384354.1	423260	429468	ThisStudy-Scaffold_3	6497310	6501615	200200200	GCA_0014179-rna-XM_021057443.2.match.ThisStudy-Apu_016259-T1
GCA_0014179-NW_018384354.1	431898	433850	ThisStudy-Scaffold_3	6504174	6505296	200200200	GCA_0014179-rna-XM_021057454.2.match.ThisStudy-Apu_016260-T1
GCA_0014179-NW_018384354.1	434815	439867	ThisStudy-Scaffold_3	6506508	6509696	200200200	GCA_0014179-rna-XM_021057417.2.match.ThisStudy-Apu_016261-T1
GCA_0014179-NW_018384354.1	441851	447153	ThisStudy-Scaffold_3	6512228	6518141	200200200	GCA_0014179-rna-XM_021057466.2.match.ThisStudy-Apu_016262-T1
GCA_0014179-NW_018384354.1	4480	8709	ThisStudy-Scaffold_4	2828546	2853115	200200200	GCA_0014179-rna-XM_021057204.2.match.ThisStudy-Apu_018176-T1
GCA_0014179-NW_018384354.1	8592	11877	ThisStudy-Scaffold_4	2853521	2855773	200200200	GCA_0014179-rna-XM_021057194.2.match.ThisStudy-Apu_018177-T1
GCA_0014179-NW_018384354.1	11878	13746	ThisStudy-Scaffold_4	2856555	2859274	200200200	GCA_0014179-rna-XM_021057124.1.match.ThisStudy-Apu_018178-T1
GCA_0014179-NW_018384354.1	16746	18285	ThisStudy-Scaffold_4	2859764	2861818	200200200	GCA_0014179-rna-XM_021057215.1.match.ThisStudy-Apu_018179-T1
GCA_0014179-NW_018384354.1	18142	25680	ThisStudy-Scaffold_4	2862810	2867425	200200200	GCA_0014179-rna-XM_021057503.2.match.ThisStudy-Apu_018180-T1
GCA_0014179-NW_018384354.1	43708	47953	ThisStudy-Scaffold_4	2885689	2889312	200200200	GCA_0014179-rna-XM_021057526.2.match.ThisStudy-Apu_018182-T1
GCA_0014179-NW_018384354.1	48592	50251	ThisStudy-Scaffold_4	2890934	2892141	200200200	GCA_0014179-rna-XM_021057539.2.match.ThisStudy-Apu_018183-T1
GCA_0014179-NW_018384354.1	67846	72789	ThisStudy-Scaffold_4	2903314	2908693	200200200	GCA_0014179-rna-XM_021057551.2.match.ThisStudy-Apu_018185-T1
GCA_0014179-NW_018384354.1	74175	75504	ThisStudy-Scaffold_4	2909682	2911004	200200200	GCA_0014179-rna-XM_021057574.2.match.ThisStudy-Apu_018186-T1
GCA_0014179-NW_018384354.1	90156	92174	ThisStudy-Scaffold_4	2916524	2918677	200200200	GCA_0014179-rna-XM_021057609.2.match.ThisStudy-Apu_018188-T1
GCA_0014179-NW_018384354.1	98811	100363	ThisStudy-Scaffold_4	2923357	2925505	200200200	GCA_0014179-rna-XM_021057621.2.match.ThisStudy-Apu_018189-T1
GCA_0014179-NW_018384354.1	104532	106257	ThisStudy-Scaffold_4	2925664	2930385	200200200	GCA_0014179-rna-XM_021057894.2.match.ThisStudy-Apu_018190-T1
GCA_0014179-NW_018384354.1	106452	107752	ThisStudy-Scaffold_4	2931409	2932410	200200200	GCA_0014179-rna-XM_021057632.1.match.ThisStudy-Apu_018192-T1
GCA_0014179-NW_018384354.1	112627	115956	ThisStudy-Scaffold_4	2938009	2941310	200200200	GCA_0014179-rna-XM_021057902.2.match.ThisStudy-Apu_018193-T1
GCA_0014179-NW_018384354.1	116728	118029	ThisStudy-Scaffold_4	2942132	2942928	200200200	GCA_0014179-rna-XM_028662838.1.match.ThisStudy-Apu_018194-T1
GCA_0014179-NW_018384354.1	118333	119568	ThisStudy-Scaffold_4	2943668	2944651	200200200	GCA_0014179-rna-XM_021057643.2.match.ThisStudy-Apu_018195-T1
GCA_0014179-NW_018384354.1	123930	126484	ThisStudy-Scaffold_4	2949271	2952211	200200200	GCA_0014179-rna-XM_028662723.1.match.ThisStudy-Apu_018197-T1
GCA_0014179-NW_018384354.1	129346	131850	ThisStudy-Scaffold_4	2954321	2955956	200200200	GCA_0014179-rna-XM_021057856.2.match.ThisStudy-Apu_018198-T1
GCA_0014179-NW_018384354.1	132607	136952	ThisStudy-Scaffold_4	2956704	2959365	200200200	GCA_0014179-rna-XM_021057494.2.match.ThisStudy-Apu_018199-T1
GCA_0014179-NW_018384354.1	137124	140091	ThisStudy-Scaffold_4	2960743	2963278	200200200	GCA_0014179-rna-XM_021057826.2.match.ThisStudy-Apu_018200-T1
GCA_0014179-NW_018384354.1	145383	154705	ThisStudy-Scaffold_4	2967330	2977512	200200200	GCA_0014179-rna-XM_021057675.2.match.ThisStudy-Apu_018202-T1
GCA_0014179-NW_018384354.1	155083	161643	ThisStudy-Scaffold_4	2978474	2983412	200200200	GCA_0014179-rna-XM_028662726.1.match.ThisStudy-Apu_018203-T2
GCA_0014179-NW_018384354.1	267752	277686	ThisStudy-Scaffold_4	2987906	2990469	200200200	GCA_0014179-rna-XM_028662702.1.match.ThisStudy-Apu_018204-T1
GCA_0014179-NW_018384354.1	287329	291849	ThisStudy-Scaffold_4	3109419	3114028	200200200	GCA_0014179-rna-XM_021057177.2.match.ThisStudy-Apu_018209-T1
GCA_0014179-NW_018384354.1	292225	303207	ThisStudy-Scaffold_4	3114095	3122834	200200200	GCA_0014179-rna-XM_028662732.1.match.ThisStudy-Apu_018210-T1
GCA_0014179-NW_018384354.1	303234	305754	ThisStudy-Scaffold_4	3123148	3126024	200200200	GCA_0014179-rna-XM_021057166.2.match.ThisStudy-Apu_018211-T1
GCA_0014179-NW_018384354.1	312742	317402	ThisStudy-Scaffold_4	3133392	3137255	200200200	GCA_0014179-rna-XM_021057730.2.match.ThisStudy-Apu_018213-T1
GCA_0014179-NW_018384354.1	318376	320131	ThisStudy-Scaffold_4	3138151	3139689	200200200	GCA_0014179-rna-XM_021057740.2.match.ThisStudy-Apu_018214-T1
GCA_0014179-NW_018384354.1	320225	337676	ThisStudy-Scaffold_4	3150326	3157278	200200200	GCA_0014179-rna-XM_021057750.2.match.ThisStudy-Apu_018216-T1
GCA_0014179-NW_018384354.1	494946	527494	ThisStudy-Scaffold_4	3177240	3179777	200200200	GCA_0014179-rna-XM_028662741.1.match.ThisStudy-Apu_018221-T1
GCA_0014179-NW_018384354.1	528412	542212	ThisStudy-Scaffold_4	3196474	3197505	200200200	GCA_0014179-rna-XM_021057405.2.match.ThisStudy-Apu_018224-T1
GCA_0014179-NW_018384365.1	225	19708	ThisStudy-Scaffold_14	7064980	7067695	200200200	GCA_0014179-rna-XM_021058263.2.match.ThisStudy-Apu_008571-T1
GCA_0014179-NW_018384365.1	21263	30798	ThisStudy-Scaffold_14	7081462	7087390	200200200	GCA_0014179-rna-XM_028662915.1.match.ThisStudy-Apu_008572-T1
GCA_0014179-NW_018384365.1	70501	73616	ThisStudy-Scaffold_14	7121595	7122813	200200200	GCA_0014179-rna-XM_021058236.2.match.ThisStudy-Apu_008576-T1
GCA_0014179-NW_018384365.1	76157	117459	ThisStudy-Scaffold_14	7127688	7128812	200200200	GCA_0014179-rna-XM_021058318.2.match.ThisStudy-Apu_008577-T1
GCA_0014179-NW_018384365.1	119682	133880	ThisStudy-Scaffold_14	7154413	7170866	200200200	GCA_0014179-rna-XM_021058192.2.match.ThisStudy-Apu_008579-T1
GCA_0014179-NW_018384365.1	141056	146920	ThisStudy-Scaffold_14	7173382	7179718	200200200	GCA_0014179-rna-XM_021058402.2.match.ThisStudy-Apu_008581-T1
GCA_0014179-NW_018384365.1	147151	153104	ThisStudy-Scaffold_14	7180109	7188422	200200200	GCA_0014179-rna-XM_021058134.2.match.ThisStudy-Apu_008582-T1
GCA_0014179-NW_018384365.1	156732	158737	ThisStudy-Scaffold_14	7189990	7192016	200200200	GCA_0014179-rna-XM_021058215.2.match.ThisStudy-Apu_008583-T1
GCA_0014179-NW_018384365.1	158893	167681	ThisStudy-Scaffold_14	7192120	7194843	200200200	GCA_0014179-rna-XM_021058168.2.match.ThisStudy-Apu_028572-T1
GCA_0014179-NW_018384365.1	166937	173985	ThisStudy-Scaffold_14	7195636	7202627	200200200	GCA_0014179-rna-XM_021058180.2.match.ThisStudy-Apu_008585-T1
GCA_0014179-NW_018384365.1	174119	176271	ThisStudy-Scaffold_14	7202776	7204037	200200200	GCA_0014179-rna-XM_021058307.2.match.ThisStudy-Apu_008586-T1
GCA_0014179-NW_018384365.1	193029	199347	ThisStudy-Scaffold_14	7221484	7241652	200200200	GCA_0014179-rna-XM_021057980.2.match.ThisStudy-Apu_008588-T1
GCA_0014179-NW_018384365.1	213481	219318	ThisStudy-Scaffold_14	7229609	7245890	200200200	GCA_0014179-rna-XM_028662904.1.match.ThisStudy-Apu_008590-T1
GCA_0014179-NW_018384365.1	219744	221542	ThisStudy-Scaffold_14	7247973	7250045	200200200	GCA_0014179-rna-XM_021058414.2.match.ThisStudy-Apu_008591-T1
GCA_0014179-NW_018384365.1	221464	225078	ThisStudy-Scaffold_14	7249621	7253424	200200200	GCA_0014179-rna-XM_021058524.2.match.ThisStudy-Apu_008592-T1
GCA_0014179-NW_018384365.1	225144	253106	ThisStudy-Scaffold_14	7253470	7289008	200200200	GCA_0014179-rna-XM_021058425.2.match.ThisStudy-Apu_008593-T1
GCA_0014179-NW_018384365.1	257683	261941	ThisStudy-Scaffold_14	7289011	7312023	200200200	GCA_0014179-rna-XM_021058513.2.match.ThisStudy-Apu_008597-T1
GCA_0014179-NW_018384365.1	262396	275989	ThisStudy-Scaffold_14	7312467	7324092	200200200	GCA_0014179-rna-XM_021058448.2.match.ThisStudy-Apu_008598-T1
GCA_0014179-NW_018384365.1	276668	278620	ThisStudy-Scaffold_14	7325589	7328114	200200200	GCA_0014179-rna-XM_021058458.1.match.ThisStudy-Apu_008599-T1
GCA_0014179-NW_018384365.1	278768	285413	ThisStudy-Scaffold_14	7328109	7335000	200200200	GCA_0014179-rna-XM_021058386.2.match.ThisStudy-Apu_008600-T1
GCA_0014179-NW_018384365.1	287459	288944	ThisStudy-Scaffold_14	7336974	7338014	200200200	GCA_0014179-rna-XM_021058375.2.match.ThisStudy-Apu_008601-T1
GCA_0014179-NW_018384365.1	305051	323020	ThisStudy-Scaffold_14	7347407	7366825	200200200	GCA_0014179-rna-XM_021058145.2.match.ThisStudy-Apu_008602-T1
GCA_0014179-NW_018384365.1	324971	328143	ThisStudy-Scaffold_14	7368731	7379054	200200200	GCA_0014179-rna-XM_021058328.2.match.ThisStudy-Apu_008604-T3
GCA_0014179-NW_018384365.1	330645	337014	ThisStudy-Scaffold_14	7379226	7384203	200200200	GCA_0014179-rna-XM_021058115.1.match.ThisStudy-Apu_008605-T1
GCA_0014179-NW_018384365.1	340621	342192	ThisStudy-Scaffold_14	7387967	7389899	200200200	GCA_0014179-rna-XM_021058334.2.match.ThisStudy-Apu_008607-T1
GCA_0014179-NW_018384365.1	345144	347795	ThisStudy-Scaffold_14	7392733	7393947	200200200	GCA_0014179-rna-XM_021058104.2.match.ThisStudy-Apu_008609-T1
GCA_0014179-NW_018384365.1	348610	353431	ThisStudy-Scaffold_14	7397726	7400640	200200200	GCA_0014179-rna-XM_021058536.2.match.ThisStudy-Apu_008610-T1
GCA_0014179-NW_018384365.1	366169	375033	ThisStudy-Scaffold_14	7424644	7426522	200200200	GCA_0014179-rna-XM_021058547.2.match.ThisStudy-Apu_008612-T1
GCA_0014179-NW_018384365.1	384009	389439	ThisStudy-Scaffold_14	7427779	7431862	200200200	GCA_0014179-rna-XM_021058583.2.match.ThisStudy-Apu_008613-T1
GCA_0014179-NW_018384365.1	390336	392021	ThisStudy-Scaffold_14	7434953	7436510	200200200	GCA_0014179-rna-XM_021058204.2.match.ThisStudy-Apu_008614-T1
GCA_0014179-NW_018384365.1	397961	407894	ThisStudy-Scaffold_14	7441663	7449255	200200200	GCA_0014179-rna-XM_021058468.1.match.ThisStudy-Apu_008616-T1
GCA_0014179-NW_018384365.1	409946	414452	ThisStudy-Scaffold_14	7456017	7458413	200200200	GCA_0014179-rna-XM_028663013.1.match.ThisStudy-Apu_008617-T1
GCA_0014179-NW_018384365.1	421682	432547	ThisStudy-Scaffold_14	7459246	7461668	200200200	GCA_0014179-rna-XM_021058085.2.match.ThisStudy-Apu_008618-T1
GCA_0014179-NW_018384365.1	444169	447684	ThisStudy-Scaffold_14	7489058	7493358	200200200	GCA_0014179-rna-XM_021058049.2.match.ThisStudy-Apu_008623-T1
GCA_0014179-NW_018384365.1	451098	453254	ThisStudy-Scaffold_14	7502165	7504475	200200200	GCA_0014179-rna-XM_021058072.2.match.ThisStudy-Apu_008626-T1
GCA_0014179-NW_018384365.1	476715	483663	ThisStudy-Scaffold_14	7507491	7509787	200200200	GCA_0014179-rna-XM_028662935.1.match.ThisStudy-Apu_008627-T1
GCA_0014179-NW_018384365.1	484191	490068	ThisStudy-Scaffold_14	7513957	7521135	200200200	GCA_0014179-rna-XM_021058040.2.match.ThisStudy-Apu_008628-T1
GCA_0014179-NW_018384365.1	502259	508756	ThisStudy-Scaffold_14	7539691	7541735	200200200	GCA_0014179-rna-XM_021058489.2.match.ThisStudy-Apu_028573-T1
GCA_0014179-NW_018384365.1	510330	528445	ThisStudy-Scaffold_14	7542510	7545982	200200200	GCA_0014179-rna-XM_028663026.1.match.ThisStudy-Apu_008630-T1
GCA_0014179-NW_018384365.1	533325	541273	ThisStudy-Scaffold_14	7570914	7575552	200200200	GCA_0014179-rna-XM_021058254.2.match.ThisStudy-Apu_008634-T1
GCA_0014179-NW_018384385.1	5924	9428	ThisStudy-Scaffold_7	8925724	8935814	200200200	GCA_0014179-rna-XM_021059302.2.match.ThisStudy-Apu_024455-T1
GCA_0014179-NW_018384385.1	13405	21912	ThisStudy-Scaffold_7	8939236	8949024	200200200	GCA_0014179-rna-XM_021059331.2.match.ThisStudy-Apu_024457-T1
GCA_0014179-NW_018384385.1	23887	24906	ThisStudy-Scaffold_7	8950050	8950960	200200200	GCA_0014179-rna-XM_021060265.1.match.ThisStudy-Apu_029753-T1
GCA_0014179-NW_018384385.1	25933	32676	ThisStudy-Scaffold_7	8951807	8957086	200200200	GCA_0014179-rna-XM_021059339.2.match.ThisStudy-Apu_024458-T1
GCA_0014179-NW_018384385.1	35662	37600	ThisStudy-Scaffold_7	8961347	8962297	200200200	GCA_0014179-rna-XM_021059452.2.match.ThisStudy-Apu_024460-T1
GCA_0014179-NW_018384385.1	37704	63054	ThisStudy-Scaffold_7	8962897	8984335	200200200	GCA_0014179-rna-XM_021059385.2.match.ThisStudy-Apu_024461-T1
GCA_0014179-NW_018384385.1	75161	77345	ThisStudy-Scaffold_7	8990204	8992568	200200200	GCA_0014179-rna-XM_028663297.1.match.ThisStudy-Apu_024463-T1
GCA_0014179-NW_018384385.1	77393	83828	ThisStudy-Scaffold_7	8992633	9006689	200200200	GCA_0014179-rna-XM_021059620.2.match.ThisStudy-Apu_024464-T1
GCA_0014179-NW_018384385.1	90119	96307	ThisStudy-Scaffold_7	9002238	9013168	200200200	GCA_0014179-rna-XM_021059841.2.match.ThisStudy-Apu_024465-T1
GCA_0014179-NW_018384385.1	96416	102429	ThisStudy-Scaffold_7	9013276	9019486	200200200	GCA_0014179-rna-XM_021059805.2.match.ThisStudy-Apu_024466-T1
GCA_0014179-NW_018384385.1	102496	105480	ThisStudy-Scaffold_7	9019799	9022529	200200200	GCA_0014179-rna-XM_021059794.2.match.ThisStudy-Apu_024467-T1
GCA_0014179-NW_018384385.1	110198	120264	ThisStudy-Scaffold_7	9025108	9035076	200200200	GCA_0014179-rna-XM_028663397.1.match.ThisStudy-Apu_024468-T1
GCA_0014179-NW_018384385.1	120427	148174	ThisStudy-Scaffold_7	9035441	9043746	200200200	GCA_0014179-rna-XM_028663401.1.match.ThisStudy-Apu_024469-T2
GCA_0014179-NW_018384385.1	151510	156107	ThisStudy-Scaffold_7	9044083	9050120	200200200	GCA_0014179-rna-XM_021059765.2.match.ThisStudy-Apu_024470-T1
GCA_0014179-NW_018384385.1	160236	162353	ThisStudy-Scaffold_7	9056896	9058734	200200200	GCA_0014179-rna-XM_021060126.2.match.ThisStudy-Apu_024471-T1
GCA_0014179-NW_018384385.1	174060	179931	ThisStudy-Scaffold_7	9076901	9081176	200200200	GCA_0014179-rna-XM_021059292.2.match.ThisStudy-Apu_024474-T1
GCA_0014179-NW_018384385.1	193240	217558	ThisStudy-Scaffold_7	9095925	9137218	200200200	GCA_0014179-rna-XM_021060209.2.match.ThisStudy-Apu_024477-T1
GCA_0014179-NW_018384385.1	235316	238794	ThisStudy-Scaffold_7	9137618	9141424	200200200	GCA_0014179-rna-XM_021059461.2.match.ThisStudy-Apu_024478-T1
GCA_0014179-NW_018384385.1	239132	243579	ThisStudy-Scaffold_7	9138042	9144027	200200200	GCA_0014179-rna-XM_021059711.2.match.ThisStudy-Apu_024479-T1
GCA_0014179-NW_018384385.1	248057	259369	ThisStudy-Scaffold_7	9150898	9162338	200200200	GCA_0014179-rna-XM_021060100.2.match.ThisStudy-Apu_024482-T1
GCA_0014179-NW_018384385.1	260287	261525	ThisStudy-Scaffold_7	9162691	9164737	200200200	GCA_0014179-rna-XM_028663217.1.match.ThisStudy-Apu_024483-T1
GCA_0014179-NW_018384385.1	263178	280919	ThisStudy-Scaffold_7	9166004	9177250	200200200	GCA_0014179-rna-XM_021059864.2.match.ThisStudy-Apu_024484-T1
GCA_0014179-NW_018384385.1	276658	277958	ThisStudy-Scaffold_7	9179001	9180410	200200200	GCA_0014179-rna-XM_021059996.2.match.ThisStudy-Apu_029754-T1
GCA_0014179-NW_018384385.1	282044	288404	ThisStudy-Scaffold_7	9189836	9202544	200200200	GCA_0014179-rna-XM_021059946.2.match.ThisStudy-Apu_024487-T1
GCA_0014179-NW_018384385.1	294653	298336	ThisStudy-Scaffold_7	9202378	9206092	200200200	GCA_0014179-rna-XM_021059887.2.match.ThisStudy-Apu_024488-T1
GCA_0014179-NW_018384385.1	298422	300460	ThisStudy-Scaffold_7	9206112	9208201	200200200	GCA_0014179-rna-XM_021060019.2.match.ThisStudy-Apu_024489-T1
GCA_0014179-NW_018384385.1	300736	302596	ThisStudy-Scaffold_7	9208571	9209900	200200200	GCA_0014179-rna-XM_021060049.2.match.ThisStudy-Apu_024490-T1
GCA_0014179-NW_018384385.1	302601	303161	ThisStudy-Scaffold_7	9210017	9211533	200200200	GCA_0014179-rna-XM_021060031.1.match.ThisStudy-Apu_024491-T1
GCA_0014179-NW_018384385.1	304418	306688	ThisStudy-Scaffold_7	9212033	9214360	200200200	GCA_0014179-rna-XM_021059876.2.match.ThisStudy-Apu_024492-T1
GCA_0014179-NW_018384385.1	306759	313690	ThisStudy-Scaffold_7	9214017	9221342	200200200	GCA_0014179-rna-XM_021059851.2.match.ThisStudy-Apu_024493-T1
GCA_0014179-NW_018384385.1	313725	315387	ThisStudy-Scaffold_7	9221304	9223371	200200200	GCA_0014179-rna-XM_021059980.2.match.ThisStudy-Apu_024494-T1
GCA_0014179-NW_018384385.1	319252	325710	ThisStudy-Scaffold_7	9227395	9234826	200200200	GCA_0014179-rna-XM_021059922.2.match.ThisStudy-Apu_024497-T1
GCA_0014179-NW_018384385.1	338346	341266	ThisStudy-Scaffold_7	9240866	9242792	200200200	GCA_0014179-rna-XM_021059936.2.match.ThisStudy-Apu_024498-T1
GCA_0014179-NW_018384385.1	346059	347418	ThisStudy-Scaffold_7	9244600	9247960	200200200	GCA_0014179-rna-XM_021060008.2.match.ThisStudy-Apu_024499-T1
GCA_0014179-NW_018384385.1	366840	369226	ThisStudy-Scaffold_7	9248335	9250192	200200200	GCA_0014179-rna-XM_021060147.2.match.ThisStudy-Apu_024500-T1
GCA_0014179-NW_018384385.1	370111	373633	ThisStudy-Scaffold_7	9251967	9254307	200200200	GCA_0014179-rna-XM_021059598.2.match.ThisStudy-Apu_024501-T1
GCA_0014179-NW_018384385.1	376561	378286	ThisStudy-Scaffold_7	9256757	9261329	200200200	GCA_0014179-rna-XM_021059226.2.match.ThisStudy-Apu_029755-T1
GCA_0014179-NW_018384385.1	379374	388842	ThisStudy-Scaffold_7	9262272	9271975	200200200	GCA_0014179-rna-XM_021059198.2.match.ThisStudy-Apu_024503-T1
GCA_0014179-NW_018384385.1	388978	390018	ThisStudy-Scaffold_7	9272023	9273649	200200200	GCA_0014179-rna-XM_021059520.1.match.ThisStudy-Apu_024504-T1
GCA_0014179-NW_018384385.1	390049	397583	ThisStudy-Scaffold_7	9274070	9281790	200200200	GCA_0014179-rna-XM_021059178.2.match.ThisStudy-Apu_024505-T2
GCA_0014179-NW_018384385.1	397739	398780	ThisStudy-Scaffold_7	9280417	9281632	200200200	GCA_0014179-rna-XM_021059531.2.match.ThisStudy-Apu_024506-T1
GCA_0014179-NW_018384385.1	401254	409328	ThisStudy-Scaffold_7	9282191	9298161	200200200	GCA_0014179-rna-XM_021059540.2.match.ThisStudy-Apu_024507-T1
GCA_0014179-NW_018384385.1	432038	436109	ThisStudy-Scaffold_7	9313322	9317712	200200200	GCA_0014179-rna-XM_021059822.2.match.ThisStudy-Apu_024508-T1
GCA_0014179-NW_018384385.1	435832	438155	ThisStudy-Scaffold_7	9317147	9319679	200200200	GCA_0014179-rna-XM_028663222.1.match.ThisStudy-Apu_024509-T1
GCA_0014179-NW_018384385.1	438235	440263	ThisStudy-Scaffold_7	9319637	9321793	200200200	GCA_0014179-rna-XM_021059559.2.match.ThisStudy-Apu_024510-T1
GCA_0014179-NW_018384385.1	440644	451372	ThisStudy-Scaffold_7	9322279	9332983	200200200	GCA_0014179-rna-XM_021059609.2.match.ThisStudy-Apu_024511-T1
GCA_0014179-NW_018384385.1	451613	459199	ThisStudy-Scaffold_7	9334018	9339333	200200200	GCA_0014179-rna-XM_021059099.2.match.ThisStudy-Apu_024512-T1
GCA_0014179-NW_018384385.1	459532	461634	ThisStudy-Scaffold_7	9340759	9341937	200200200	GCA_0014179-rna-XM_021059158.2.match.ThisStudy-Apu_024513-T1
GCA_0014179-NW_018384385.1	461676	463123	ThisStudy-Scaffold_7	9342049	9343309	200200200	GCA_0014179-rna-XM_021059112.2.match.ThisStudy-Apu_024514-T1
GCA_0014179-NW_018384385.1	465119	467648	ThisStudy-Scaffold_7	9345225	9348944	200200200	GCA_0014179-rna-XM_021059147.2.match.ThisStudy-Apu_024515-T1
GCA_0014179-NW_018384385.1	478430	480472	ThisStudy-Scaffold_7	9356898	9358856	200200200	GCA_0014179-rna-XM_021059815.2.match.ThisStudy-Apu_024516-T1
GCA_0014179-NW_018384385.1	481110	484379	ThisStudy-Scaffold_7	9359257	9362763	200200200	GCA_0014179-rna-XM_021059754.2.match.ThisStudy-Apu_024517-T1
GCA_0014179-NW_018384385.1	489866	498020	ThisStudy-Scaffold_7	9368201	9377782	200200200	GCA_0014179-rna-XM_021059426.2.match.ThisStudy-Apu_024519-T1
GCA_0014179-NW_018384385.1	502461	525837	ThisStudy-Scaffold_7	9380808	9404369	200200200	GCA_0014179-rna-XM_028663212.1.match.ThisStudy-Apu_024520-T1
GCA_0014179-NW_018384394.1	45746	48637	ThisStudy-Scaffold_14	4017242	4018446	200200200	GCA_0014179-rna-XM_021060456.1.match.ThisStudy-Apu_028554-T1
GCA_0014179-NW_018384394.1	68612	77411	ThisStudy-Scaffold_14	3988648	3999018	200200200	GCA_0014179-rna-XM_021060685.2.match.ThisStudy-Apu_008262-T1
GCA_0014179-NW_018384394.1	84173	86883	ThisStudy-Scaffold_14	3982637	3986049	200200200	GCA_0014179-rna-XM_021060727.1.match.ThisStudy-Apu_008261-T1
GCA_0014179-NW_018384394.1	91743	107271	ThisStudy-Scaffold_14	3958992	3962243	200200200	GCA_0014179-rna-XM_028663640.1.match.ThisStudy-Apu_008259-T1
GCA_0014179-NW_018384394.1	109816	126592	ThisStudy-Scaffold_14	3937194	3954504	200200200	GCA_0014179-rna-XM_028663639.1.match.ThisStudy-Apu_008258-T1
GCA_0014179-NW_018384394.1	161680	174802	ThisStudy-Scaffold_14	3875913	3885687	200200200	GCA_0014179-rna-XM_021060791.2.match.ThisStudy-Apu_008255-T1
GCA_0014179-NW_018384394.1	181863	182831	ThisStudy-Scaffold_14	3872047	3873015	200200200	GCA_0014179-rna-XM_021060477.1.match.ThisStudy-Apu_008254-T1
GCA_0014179-NW_018384394.1	202446	211274	ThisStudy-Scaffold_14	3852210	3853430	200200200	GCA_0014179-rna-XM_021060675.2.match.ThisStudy-Apu_008253-T1
GCA_0014179-NW_018384394.1	216458	218224	ThisStudy-Scaffold_14	3841140	3845836	200200200	GCA_0014179-rna-XM_021060501.2.match.ThisStudy-Apu_008252-T1
GCA_0014179-NW_018384394.1	232304	252727	ThisStudy-Scaffold_14	3811471	3832797	200200200	GCA_0014179-rna-XM_028663547.1.match.ThisStudy-Apu_008251-T1
GCA_0014179-NW_018384394.1	256452	283322	ThisStudy-Scaffold_14	3793313	3810727	200200200	GCA_0014179-rna-XM_028663618.1.match.ThisStudy-Apu_008250-T1
GCA_0014179-NW_018384394.1	321096	324898	ThisStudy-Scaffold_14	3779264	3786538	200200200	GCA_0014179-rna-XM_021060559.2.match.ThisStudy-Apu_008248-T1
GCA_0014179-NW_018384394.1	352216	368705	ThisStudy-Scaffold_14	3744960	3752951	200200200	GCA_0014179-rna-XM_028663615.1.match.ThisStudy-Apu_008247-T1
GCA_0014179-NW_018384394.1	368640	383419	ThisStudy-Scaffold_14	3718637	3744549	200200200	GCA_0014179-rna-XM_021060780.2.match.ThisStudy-Apu_008245-T3
GCA_0014179-NW_018384394.1	424655	430104	ThisStudy-Scaffold_14	3690050	3700014	200200200	GCA_0014179-rna-XM_021060605.2.match.ThisStudy-Apu_008243-T1
GCA_0014179-NW_018384394.1	438087	447166	ThisStudy-Scaffold_14	3673169	3682373	200200200	GCA_0014179-rna-XM_021060739.2.match.ThisStudy-Apu_028551-T1
GCA_0014179-NW_018384394.1	462085	482584	ThisStudy-Scaffold_14	3637431	3652210	200200200	GCA_0014179-rna-XM_021060769.2.match.ThisStudy-Apu_028550-T1
GCA_0014179-NW_018384402.1	8	2897	ThisStudy-Scaffold_1	6083193	6090241	200200200	GCA_0014179-rna-XM_021061212.2.match.ThisStudy-Apu_000892-T1
GCA_0014179-NW_018384402.1	3040	6336	ThisStudy-Scaffold_1	6089496	6092836	200200200	GCA_0014179-rna-XM_021061194.2.match.ThisStudy-Apu_000893-T1
GCA_0014179-NW_018384402.1	6509	8410	ThisStudy-Scaffold_1	6092943	6094891	200200200	GCA_0014179-rna-XM_021061514.2.match.ThisStudy-Apu_000894-T1
GCA_0014179-NW_018384402.1	8379	18920	ThisStudy-Scaffold_1	6095326	6107623	200200200	GCA_0014179-rna-XM_021061510.2.match.ThisStudy-Apu_000895-T1
GCA_0014179-NW_018384402.1	19454	23332	ThisStudy-Scaffold_1	6108097	6110401	200200200	GCA_0014179-rna-XM_028663837.1.match.ThisStudy-Apu_000896-T1
GCA_0014179-NW_018384402.1	23490	24842	ThisStudy-Scaffold_1	6112486	6113240	200200200	GCA_0014179-rna-XM_021061223.2.match.ThisStudy-Apu_000897-T1
GCA_0014179-NW_018384402.1	24883	27827	ThisStudy-Scaffold_1	6113480	6116185	200200200	GCA_0014179-rna-XM_021061515.2.match.ThisStudy-Apu_000898-T1
GCA_0014179-NW_018384402.1	28076	33031	ThisStudy-Scaffold_1	6116979	6121115	200200200	GCA_0014179-rna-XM_021061161.2.match.ThisStudy-Apu_000899-T1
GCA_0014179-NW_018384402.1	33432	35425	ThisStudy-Scaffold_1	6122391	6123966	200200200	GCA_0014179-rna-XM_021061309.2.match.ThisStudy-Apu_000900-T1
GCA_0014179-NW_018384402.1	35548	42847	ThisStudy-Scaffold_1	6132022	6138500	200200200	GCA_0014179-rna-XM_021060921.2.match.ThisStudy-Apu_000902-T1
GCA_0014179-NW_018384402.1	42938	54820	ThisStudy-Scaffold_1	6142382	6154007	200200200	GCA_0014179-rna-XM_021061320.2.match.ThisStudy-Apu_000903-T2
GCA_0014179-NW_018384402.1	57941	93870	ThisStudy-Scaffold_1	6155914	6191792	200200200	GCA_0014179-rna-XM_021060939.2.match.ThisStudy-Apu_000904-T1
GCA_0014179-NW_018384402.1	97695	108433	ThisStudy-Scaffold_1	6194351	6205429	200200200	GCA_0014179-rna-XM_021060949.2.match.ThisStudy-Apu_000906-T1
GCA_0014179-NW_018384402.1	110075	110992	ThisStudy-Scaffold_1	6208044	6210500	200200200	GCA_0014179-rna-XM_021061332.1.match.ThisStudy-Apu_000907-T1
GCA_0014179-NW_018384402.1	157662	166830	ThisStudy-Scaffold_1	6237738	6244260	200200200	GCA_0014179-rna-XM_028663712.1.match.ThisStudy-Apu_000910-T1
GCA_0014179-NW_018384402.1	167427	169468	ThisStudy-Scaffold_1	6246375	6247139	200200200	GCA_0014179-rna-XM_021060989.2.match.ThisStudy-Apu_000911-T1
GCA_0014179-NW_018384402.1	173108	183646	ThisStudy-Scaffold_1	6252523	6255073	200200200	GCA_0014179-rna-XM_021061234.2.match.ThisStudy-Apu_000912-T1
GCA_0014179-NW_018384402.1	183738	185462	ThisStudy-Scaffold_1	6263265	6264234	200200200	GCA_0014179-rna-XM_021061256.2.match.ThisStudy-Apu_000914-T1
GCA_0014179-NW_018384402.1	187067	213737	ThisStudy-Scaffold_1	6266742	6277300	200200200	GCA_0014179-rna-XM_021061299.2.match.ThisStudy-Apu_000915-T1
GCA_0014179-NW_018384402.1	208188	210490	ThisStudy-Scaffold_1	6268923	6274156	200200200	GCA_0014179-rna-XM_028663757.1.match.ThisStudy-Apu_027998-T2
GCA_0014179-NW_018384402.1	229788	233636	ThisStudy-Scaffold_1	6289952	6300964	200200200	GCA_0014179-rna-XM_028663783.1.match.ThisStudy-Apu_000918-T2
GCA_0014179-NW_018384402.1	235096	248488	ThisStudy-Scaffold_1	6300131	6308813	200200200	GCA_0014179-rna-XM_021061375.1.match.ThisStudy-Apu_000919-T1
GCA_0014179-NW_018384402.1	249917	267724	ThisStudy-Scaffold_1	6313430	6318901	200200200	GCA_0014179-rna-XM_021061076.2.match.ThisStudy-Apu_000920-T1
GCA_0014179-NW_018384402.1	275298	286906	ThisStudy-Scaffold_1	6348342	6353624	200200200	GCA_0014179-rna-XM_021061007.2.match.ThisStudy-Apu_000921-T1
GCA_0014179-NW_018384402.1	289026	293425	ThisStudy-Scaffold_1	6359453	6362795	200200200	GCA_0014179-rna-XM_021061120.2.match.ThisStudy-Apu_000923-T1
GCA_0014179-NW_018384402.1	297621	301358	ThisStudy-Scaffold_1	6368527	6372226	200200200	GCA_0014179-rna-XM_021061087.2.match.ThisStudy-Apu_027999-T1
GCA_0014179-NW_018384402.1	301671	304122	ThisStudy-Scaffold_1	6373005	6374855	200200200	GCA_0014179-rna-XM_021061034.2.match.ThisStudy-Apu_000924-T1
GCA_0014179-NW_018384402.1	304333	306710	ThisStudy-Scaffold_1	6375118	6377459	200200200	GCA_0014179-rna-XM_021061109.2.match.ThisStudy-Apu_000925-T1
GCA_0014179-NW_018384402.1	311701	313540	ThisStudy-Scaffold_1	6382327	6382922	200200200	GCA_0014179-rna-XM_021061098.2.match.ThisStudy-Apu_000928-T1
GCA_0014179-NW_018384402.1	314520	317645	ThisStudy-Scaffold_1	6391121	6394814	200200200	GCA_0014179-rna-XM_021061387.2.match.ThisStudy-Apu_028000-T1
GCA_0014179-NW_018384402.1	318165	331024	ThisStudy-Scaffold_1	6409294	6410413	200200200	GCA_0014179-rna-XM_021061143.2.match.ThisStudy-Apu_000932-T1
GCA_0014179-NW_018384402.1	332870	334228	ThisStudy-Scaffold_1	6420606	6422153	200200200	GCA_0014179-rna-XM_021061516.2.match.ThisStudy-Apu_000934-T1
GCA_0014179-NW_018384402.1	339127	354237	ThisStudy-Scaffold_1	6426940	6442046	200200200	GCA_0014179-rna-XM_021061456.2.match.ThisStudy-Apu_000935-T1
GCA_0014179-NW_018384402.1	375498	376046	ThisStudy-Scaffold_1	6461944	6462492	200200200	GCA_0014179-rna-XM_028663803.1.match.ThisStudy-Apu_000938-T1
GCA_0014179-NW_018384402.1	379264	386186	ThisStudy-Scaffold_1	6463020	6471637	200200200	GCA_0014179-rna-XM_021061505.2.match.ThisStudy-Apu_000940-T1
GCA_0014179-NW_018384402.1	405525	411853	ThisStudy-Scaffold_1	6471311	6476600	200200200	GCA_0014179-rna-XM_021061508.2.match.ThisStudy-Apu_000941-T1
GCA_0014179-NW_018384402.1	410494	415259	ThisStudy-Scaffold_1	6476192	6480436	200200200	GCA_0014179-rna-XM_021061509.2.match.ThisStudy-Apu_000942-T1
GCA_0014179-NW_018384402.1	415541	432372	ThisStudy-Scaffold_1	6480914	6499927	200200200	GCA_0014179-rna-XM_021061427.2.match.ThisStudy-Apu_000943-T1
GCA_0014179-NW_018384402.1	443146	448161	ThisStudy-Scaffold_1	6510854	6515695	200200200	GCA_0014179-rna-XM_021060932.2.match.ThisStudy-Apu_000945-T1
GCA_0014179-NW_018384402.1	456403	460499	ThisStudy-Scaffold_1	6517730	6524595	200200200	GCA_0014179-rna-XM_028663807.1.match.ThisStudy-Apu_000946-T1
GCA_0014179-NW_018384402.1	522620	526075	ThisStudy-Scaffold_1	6585690	6591364	200200200	GCA_0014179-rna-XM_021061521.2.match.ThisStudy-Apu_000948-T1
GCA_0014179-NW_018384422.1	15590	18063	ThisStudy-Scaffold_1	22886240	22888444	200200200	GCA_0014179-rna-XM_021061578.2.match.ThisStudy-Apu_002893-T1
GCA_0014179-NW_018384422.1	21294	26283	ThisStudy-Scaffold_1	22878614	22883317	200200200	GCA_0014179-rna-XM_021061575.2.match.ThisStudy-Apu_002892-T1
GCA_0014179-NW_018384422.1	27256	31965	ThisStudy-Scaffold_1	22875590	22877353	200200200	GCA_0014179-rna-XM_021061568.2.match.ThisStudy-Apu_002891-T1
GCA_0014179-NW_018384422.1	33700	35781	ThisStudy-Scaffold_1	22867336	22869374	200200200	GCA_0014179-rna-XM_021061570.2.match.ThisStudy-Apu_002890-T1
GCA_0014179-NW_018384422.1	36259	46315	ThisStudy-Scaffold_1	22854929	22862720	200200200	GCA_0014179-rna-XM_021061569.2.match.ThisStudy-Apu_002888-T1
GCA_0014179-NW_018384422.1	51829	58914	ThisStudy-Scaffold_1	22846091	22852470	200200200	GCA_0014179-rna-XM_021061795.2.match.ThisStudy-Apu_002887-T1
GCA_0014179-NW_018384422.1	68013	74161	ThisStudy-Scaffold_1	22819140	22833213	200200200	GCA_0014179-rna-XM_021061601.2.match.ThisStudy-Apu_002886-T1
GCA_0014179-NW_018384422.1	86517	92598	ThisStudy-Scaffold_1	22812929	22818665	200200200	GCA_0014179-rna-XM_021061687.2.match.ThisStudy-Apu_002885-T1
GCA_0014179-NW_018384422.1	93978	98314	ThisStudy-Scaffold_1	22806772	22810189	200200200	GCA_0014179-rna-XM_021061808.2.match.ThisStudy-Apu_002884-T1
GCA_0014179-NW_018384422.1	98576	101061	ThisStudy-Scaffold_1	22801044	22802653	200200200	GCA_0014179-rna-XM_021061809.2.match.ThisStudy-Apu_002883-T1
GCA_0014179-NW_018384422.1	101900	103608	ThisStudy-Scaffold_1	22798687	22799527	200200200	GCA_0014179-rna-XM_021061810.2.match.ThisStudy-Apu_002882-T1
GCA_0014179-NW_018384422.1	103918	108917	ThisStudy-Scaffold_1	22794812	22796400	200200200	GCA_0014179-rna-XM_021061811.2.match.ThisStudy-Apu_002881-T1
GCA_0014179-NW_018384422.1	109320	114536	ThisStudy-Scaffold_1	22787675	22793097	200200200	GCA_0014179-rna-XM_021061658.2.match.ThisStudy-Apu_002880-T1
GCA_0014179-NW_018384422.1	114612	122227	ThisStudy-Scaffold_1	22780421	22787564	200200200	GCA_0014179-rna-XM_021061752.2.match.ThisStudy-Apu_002879-T1
GCA_0014179-NW_018384422.1	123842	136654	ThisStudy-Scaffold_1	22766580	22780232	200200200	GCA_0014179-rna-XM_021061655.2.match.ThisStudy-Apu_002877-T1
GCA_0014179-NW_018384422.1	138573	141958	ThisStudy-Scaffold_1	22762175	22764754	200200200	GCA_0014179-rna-XM_021061774.2.match.ThisStudy-Apu_002876-T1
GCA_0014179-NW_018384422.1	143125	146793	ThisStudy-Scaffold_1	22756682	22758248	200200200	GCA_0014179-rna-XM_021061641.2.match.ThisStudy-Apu_002874-T1
GCA_0014179-NW_018384422.1	146877	154691	ThisStudy-Scaffold_1	22749034	22756179	200200200	GCA_0014179-rna-XM_021061642.2.match.ThisStudy-Apu_002873-T1
GCA_0014179-NW_018384422.1	161672	166260	ThisStudy-Scaffold_1	22739021	22741954	200200200	GCA_0014179-rna-XM_028663914.1.match.ThisStudy-Apu_002872-T1
GCA_0014179-NW_018384422.1	167452	183863	ThisStudy-Scaffold_1	22721853	22726588	200200200	GCA_0014179-rna-XM_028663873.1.match.ThisStudy-Apu_002870-T1
GCA_0014179-NW_018384422.1	183859	185532	ThisStudy-Scaffold_1	22720426	22721301	200200200	GCA_0014179-rna-XM_021061815.2.match.ThisStudy-Apu_002869-T1
GCA_0014179-NW_018384422.1	185591	196021	ThisStudy-Scaffold_1	22711371	22720450	200200200	GCA_0014179-rna-XM_021061813.2.match.ThisStudy-Apu_002868-T1
GCA_0014179-NW_018384422.1	205140	206352	ThisStudy-Scaffold_1	22702909	22705225	200200200	GCA_0014179-rna-XM_021061789.2.match.ThisStudy-Apu_002867-T1
GCA_0014179-NW_018384422.1	212746	217508	ThisStudy-Scaffold_1	22687963	22696767	200200200	GCA_0014179-rna-XM_028663874.1.match.ThisStudy-Apu_002866-T2
GCA_0014179-NW_018384422.1	220640	224546	ThisStudy-Scaffold_1	22683036	22687079	200200200	GCA_0014179-rna-XM_028663887.1.match.ThisStudy-Apu_002865-T1
GCA_0014179-NW_018384422.1	225354	244989	ThisStudy-Scaffold_1	22661427	22682297	200200200	GCA_0014179-rna-XM_021061791.2.match.ThisStudy-Apu_002864-T1
GCA_0014179-NW_018384422.1	255007	256573	ThisStudy-Scaffold_1	22649244	22650918	200200200	GCA_0014179-rna-XM_021061688.2.match.ThisStudy-Apu_002861-T1
GCA_0014179-NW_018384422.1	259297	263430	ThisStudy-Scaffold_1	22644827	22648648	200200200	GCA_0014179-rna-XM_028663889.1.match.ThisStudy-Apu_002860-T1
GCA_0014179-NW_018384422.1	264402	268981	ThisStudy-Scaffold_1	22641686	22642732	200200200	GCA_0014179-rna-XM_028663921.1.match.ThisStudy-Apu_002859-T1
GCA_0014179-NW_018384422.1	270478	272305	ThisStudy-Scaffold_1	22637439	22640122	200200200	GCA_0014179-rna-XM_021061653.2.match.ThisStudy-Apu_002858-T1
GCA_0014179-NW_018384422.1	272450	274127	ThisStudy-Scaffold_1	22636486	22637889	200200200	GCA_0014179-rna-XM_021061652.2.match.ThisStudy-Apu_002857-T1
GCA_0014179-NW_018384422.1	274193	276275	ThisStudy-Scaffold_1	22634417	22636425	200200200	GCA_0014179-rna-XM_021061769.2.match.ThisStudy-Apu_002856-T1
GCA_0014179-NW_018384422.1	278424	280898	ThisStudy-Scaffold_1	22629510	22632112	200200200	GCA_0014179-rna-XM_021061768.2.match.ThisStudy-Apu_002855-T1
GCA_0014179-NW_018384422.1	281204	283858	ThisStudy-Scaffold_1	22626399	22628802	200200200	GCA_0014179-rna-XM_021061767.2.match.ThisStudy-Apu_002854-T1
GCA_0014179-NW_018384422.1	285578	295585	ThisStudy-Scaffold_1	22613399	22624949	200200200	GCA_0014179-rna-XM_021061739.2.match.ThisStudy-Apu_002853-T1
GCA_0014179-NW_018384422.1	298523	306418	ThisStudy-Scaffold_1	22600692	22611122	200200200	GCA_0014179-rna-XM_021061678.2.match.ThisStudy-Apu_002852-T1
GCA_0014179-NW_018384422.1	309747	323695	ThisStudy-Scaffold_1	22569796	22581664	200200200	GCA_0014179-rna-XM_021061681.2.match.ThisStudy-Apu_002850-T2
GCA_0014179-NW_018384422.1	339996	354666	ThisStudy-Scaffold_1	22555077	22569912	200200200	GCA_0014179-rna-XM_021061606.2.match.ThisStudy-Apu_002848-T1
GCA_0014179-NW_018384422.1	354870	355842	ThisStudy-Scaffold_1	22553701	22555147	200200200	GCA_0014179-rna-XM_021061703.2.match.ThisStudy-Apu_002847-T1
GCA_0014179-NW_018384422.1	355967	362055	ThisStudy-Scaffold_1	22547819	22553884	200200200	GCA_0014179-rna-XM_021061702.2.match.ThisStudy-Apu_002846-T1
GCA_0014179-NW_018384422.1	362536	363898	ThisStudy-Scaffold_1	22545953	22547878	200200200	GCA_0014179-rna-XM_021061648.2.match.ThisStudy-Apu_002845-T1
GCA_0014179-NW_018384422.1	366011	369695	ThisStudy-Scaffold_1	22536957	22540656	200200200	GCA_0014179-rna-XM_021061644.2.match.ThisStudy-Apu_002844-T1
GCA_0014179-NW_018384422.1	369765	372154	ThisStudy-Scaffold_1	22534958	22536903	200200200	GCA_0014179-rna-XM_021061645.2.match.ThisStudy-Apu_002843-T1
GCA_0014179-NW_018384422.1	372306	374568	ThisStudy-Scaffold_1	22532036	22534232	200200200	GCA_0014179-rna-XM_021061647.2.match.ThisStudy-Apu_002842-T1
GCA_0014179-NW_018384422.1	379661	383294	ThisStudy-Scaffold_1	22524380	22526626	200200200	GCA_0014179-rna-XM_021061793.2.match.ThisStudy-Apu_002841-T1
GCA_0014179-NW_018384422.1	392669	394808	ThisStudy-Scaffold_1	22513130	22514119	200200200	GCA_0014179-rna-XM_021061705.2.match.ThisStudy-Apu_002840-T1
GCA_0014179-NW_018384422.1	400869	403948	ThisStudy-Scaffold_1	22498993	22501598	200200200	GCA_0014179-rna-XM_021061763.2.match.ThisStudy-Apu_002838-T1
GCA_0014179-NW_018384422.1	404016	406522	ThisStudy-Scaffold_1	22496385	22497873	200200200	GCA_0014179-rna-XM_021061764.2.match.ThisStudy-Apu_002837-T1
GCA_0014179-NW_018384422.1	406825	413335	ThisStudy-Scaffold_1	22487798	22496022	200200200	GCA_0014179-rna-XM_021061765.2.match.ThisStudy-Apu_002836-T1
GCA_0014179-NW_018384422.1	414608	423325	ThisStudy-Scaffold_1	22480933	22482747	200200200	GCA_0014179-rna-XM_028663876.1.match.ThisStudy-Apu_002834-T1
GCA_0014179-NW_018384422.1	424071	426381	ThisStudy-Scaffold_1	22477608	22478224	200200200	GCA_0014179-rna-XM_021061675.2.match.ThisStudy-Apu_002833-T1
GCA_0014179-NW_018384422.1	426697	431495	ThisStudy-Scaffold_1	22470893	22477213	200200200	GCA_0014179-rna-XM_021061579.2.match.ThisStudy-Apu_002832-T1
GCA_0014179-NW_018384422.1	432406	434039	ThisStudy-Scaffold_1	22468377	22470326	200200200	GCA_0014179-rna-XM_021061595.2.match.ThisStudy-Apu_028120-T1
GCA_0014179-NW_018384422.1	441060	447578	ThisStudy-Scaffold_1	22460837	22462097	200200200	GCA_0014179-rna-XM_021061597.2.match.ThisStudy-Apu_002831-T1
GCA_0014179-NW_018384422.1	453699	454992	ThisStudy-Scaffold_1	22448584	22449939	200200200	GCA_0014179-rna-XM_021061659.2.match.ThisStudy-Apu_002829-T1
GCA_0014179-NW_018384422.1	465910	469315	ThisStudy-Scaffold_1	22433333	22437505	200200200	GCA_0014179-rna-XM_021061610.2.match.ThisStudy-Apu_028119-T2
GCA_0014179-NW_018384422.1	470103	475902	ThisStudy-Scaffold_1	22427659	22435019	200200200	GCA_0014179-rna-XM_021061640.1.match.ThisStudy-Apu_002828-T1
GCA_0014179-NW_018384422.1	479122	485080	ThisStudy-Scaffold_1	22418900	22425856	200200200	GCA_0014179-rna-XM_021061761.2.match.ThisStudy-Apu_002827-T1
GCA_0014179-NW_018384422.1	485223	486821	ThisStudy-Scaffold_1	22417305	22418861	200200200	GCA_0014179-rna-XM_021061677.2.match.ThisStudy-Apu_002826-T1
GCA_0014179-NW_018384422.1	486832	488957	ThisStudy-Scaffold_1	22415078	22417399	200200200	GCA_0014179-rna-XM_021061676.2.match.ThisStudy-Apu_002825-T1
GCA_0014179-NW_018384422.1	489548	493744	ThisStudy-Scaffold_1	22409389	22414506	200200200	GCA_0014179-rna-XM_021061691.2.match.ThisStudy-Apu_002824-T1
GCA_0014179-NW_018384422.1	493891	496156	ThisStudy-Scaffold_1	22408094	22410204	200200200	GCA_0014179-rna-XM_021061690.2.match.ThisStudy-Apu_002823-T1
GCA_0014179-NW_018384422.1	496343	503694	ThisStudy-Scaffold_1	22399024	22404564	200200200	GCA_0014179-rna-XM_021061732.2.match.ThisStudy-Apu_028118-T1
GCA_0014179-NW_018384422.1	505053	507223	ThisStudy-Scaffold_1	22397476	22398686	200200200	GCA_0014179-rna-XM_028663904.1.match.ThisStudy-Apu_002822-T1
GCA_0014179-NW_018384422.1	511401	517198	ThisStudy-Scaffold_1	22380849	22388612	200200200	GCA_0014179-rna-XM_021061730.2.match.ThisStudy-Apu_002820-T1
GCA_0014179-NW_018384422.1	519963	522918	ThisStudy-Scaffold_1	22375278	22382842	200200200	GCA_0014179-rna-XM_021061587.2.match.ThisStudy-Apu_002819-T1
GCA_0014179-NW_018384422.1	532647	544572	ThisStudy-Scaffold_1	22357897	22368120	200200200	GCA_0014179-rna-XM_028663868.1.match.ThisStudy-Apu_002816-T1
GCA_0014179-NW_018384422.1	556506	559747	ThisStudy-Scaffold_1	22354204	22355535	200200200	GCA_0014179-rna-XM_021061588.2.match.ThisStudy-Apu_002815-T1
GCA_0014179-NW_018384422.1	561106	564389	ThisStudy-Scaffold_1	22349620	22352956	200200200	GCA_0014179-rna-XM_021061612.2.match.ThisStudy-Apu_002814-T1
GCA_0014179-NW_018384422.1	565011	567411	ThisStudy-Scaffold_1	22345815	22349078	200200200	GCA_0014179-rna-XM_021061589.2.match.ThisStudy-Apu_002813-T1
GCA_0014179-NW_018384422.1	566935	570842	ThisStudy-Scaffold_1	22345059	22346379	200200200	GCA_0014179-rna-XM_021061585.2.match.ThisStudy-Apu_002812-T1
GCA_0014179-NW_018384422.1	570928	577836	ThisStudy-Scaffold_1	22327153	22339058	200200200	GCA_0014179-rna-XM_021061723.2.match.ThisStudy-Apu_002809-T1
GCA_0014179-NW_018384422.1	595250	609736	ThisStudy-Scaffold_1	22312953	22317259	200200200	GCA_0014179-rna-XM_021061724.2.match.ThisStudy-Apu_002807-T1
GCA_0014179-NW_018384422.1	611220	614347	ThisStudy-Scaffold_1	22303409	22306154	200200200	GCA_0014179-rna-XM_028663922.1.match.ThisStudy-Apu_002806-T1
GCA_0014179-NW_018384422.1	614297	616305	ThisStudy-Scaffold_1	22301159	22302753	200200200	GCA_0014179-rna-XM_021061806.2.match.ThisStudy-Apu_002805-T1
GCA_0014179-NW_018384422.1	616621	625800	ThisStudy-Scaffold_1	22292209	22300952	200200200	GCA_0014179-rna-XM_021061803.1.match.ThisStudy-Apu_002804-T1
GCA_0014179-NW_018384422.1	626560	628472	ThisStudy-Scaffold_1	22288163	22291476	200200200	GCA_0014179-rna-XM_021061807.2.match.ThisStudy-Apu_002803-T1
GCA_0014179-NW_018384422.1	629153	630457	ThisStudy-Scaffold_1	22286356	22287090	200200200	GCA_0014179-rna-XM_021061738.2.match.ThisStudy-Apu_002802-T1
GCA_0014179-NW_018384422.1	640588	643140	ThisStudy-Scaffold_1	22274861	22277724	200200200	GCA_0014179-rna-XM_021061758.2.match.ThisStudy-Apu_002800-T1
GCA_0014179-NW_018384422.1	653483	658883	ThisStudy-Scaffold_1	22272016	22272692	200200200	GCA_0014179-rna-XM_021061704.2.match.ThisStudy-Apu_002799-T1
GCA_0014179-NW_018384422.1	657216	662166	ThisStudy-Scaffold_1	22261223	22263424	200200200	GCA_0014179-rna-XM_021061613.2.match.ThisStudy-Apu_002796-T1
GCA_0014179-NW_018384422.1	662308	665791	ThisStudy-Scaffold_1	22254706	22260113	200200200	GCA_0014179-rna-XM_021061649.2.match.ThisStudy-Apu_002795-T1
GCA_0014179-NW_018384422.1	673647	676857	ThisStudy-Scaffold_1	22246580	22249525	200200200	GCA_0014179-rna-XM_021061593.2.match.ThisStudy-Apu_002793-T1
GCA_0014179-NW_018384422.1	676337	680049	ThisStudy-Scaffold_1	22243153	22247753	200200200	GCA_0014179-rna-XM_021061749.2.match.ThisStudy-Apu_002792-T1
GCA_0014179-NW_018384422.1	680675	688979	ThisStudy-Scaffold_1	22234413	22238270	200200200	GCA_0014179-rna-XM_021061614.2.match.ThisStudy-Apu_002790-T1
GCA_0014179-NW_018384422.1	702436	704287	ThisStudy-Scaffold_1	22233354	22234269	200200200	GCA_0014179-rna-XM_028663860.1.match.ThisStudy-Apu_002789-T1
GCA_0014179-NW_018384422.1	704916	709037	ThisStudy-Scaffold_1	22227836	22232862	200200200	GCA_0014179-rna-XM_021061616.2.match.ThisStudy-Apu_002788-T1
GCA_0014179-NW_018384422.1	713685	716569	ThisStudy-Scaffold_1	22221419	22224361	200200200	GCA_0014179-rna-XM_021061781.2.match.ThisStudy-Apu_002786-T1
GCA_0014179-NW_018384422.1	728609	734183	ThisStudy-Scaffold_1	22204863	22207577	200200200	GCA_0014179-rna-XM_021061778.2.match.ThisStudy-Apu_002784-T1
GCA_0014179-NW_018384422.1	736408	744886	ThisStudy-Scaffold_1	22194426	22202291	200200200	GCA_0014179-rna-XM_028663879.1.match.ThisStudy-Apu_002783-T1
GCA_0014179-NW_018384422.1	744416	746237	ThisStudy-Scaffold_1	22192577	22193649	200200200	GCA_0014179-rna-XM_021061786.2.match.ThisStudy-Apu_002782-T1
GCA_0014179-NW_018384422.1	746772	752190	ThisStudy-Scaffold_1	22184460	22191781	200200200	GCA_0014179-rna-XM_028663858.1.match.ThisStudy-Apu_028115-T1
GCA_0014179-NW_018384422.1	755124	763671	ThisStudy-Scaffold_1	22174816	22184036	200200200	GCA_0014179-rna-XM_021061776.2.match.ThisStudy-Apu_002781-T1
GCA_0014179-NW_018384422.1	763713	765713	ThisStudy-Scaffold_1	22169639	22183550	200200200	GCA_0014179-rna-XM_021061782.2.match.ThisStudy-Apu_002780-T1
GCA_0014179-NW_018384422.1	765444	771229	ThisStudy-Scaffold_1	22166624	22173158	200200200	GCA_0014179-rna-XM_021061780.2.match.ThisStudy-Apu_002779-T1
GCA_0014179-NW_018384422.1	771474	777358	ThisStudy-Scaffold_1	22160890	22167431	200200200	GCA_0014179-rna-XM_021061693.2.match.ThisStudy-Apu_002778-T1
GCA_0014179-NW_018384422.1	777478	781549	ThisStudy-Scaffold_1	22157132	22160814	200200200	GCA_0014179-rna-XM_021061692.2.match.ThisStudy-Apu_002777-T1
GCA_0014179-NW_018384422.1	790957	791917	ThisStudy-Scaffold_1	22143727	22147717	200200200	GCA_0014179-rna-XM_021061718.2.match.ThisStudy-Apu_002775-T1
GCA_0014179-NW_018384422.1	797352	807740	ThisStudy-Scaffold_1	22135763	22141807	200200200	GCA_0014179-rna-XM_021061715.2.match.ThisStudy-Apu_002773-T1
GCA_0014179-NW_018384422.1	807218	810389	ThisStudy-Scaffold_1	22109622	22131452	200200200	GCA_0014179-rna-XM_021061714.2.match.ThisStudy-Apu_002772-T1
GCA_0014179-NW_018384422.1	835065	844801	ThisStudy-Scaffold_1	22097748	22103549	200200200	GCA_0014179-rna-XM_021061713.2.match.ThisStudy-Apu_028114-T1
GCA_0014179-NW_018384422.1	844931	847436	ThisStudy-Scaffold_1	22096488	22097577	200200200	GCA_0014179-rna-XM_021061623.2.match.ThisStudy-Apu_002771-T1
GCA_0014179-NW_018384422.1	847910	857101	ThisStudy-Scaffold_1	22085161	22094765	200200200	GCA_0014179-rna-XM_021061624.2.match.ThisStudy-Apu_002770-T1
GCA_0014179-NW_018384422.1	857188	872533	ThisStudy-Scaffold_1	22066791	22073498	200200200	GCA_0014179-rna-XM_021061706.2.match.ThisStudy-Apu_002769-T1
GCA_0014179-NW_018384422.1	876786	879229	ThisStudy-Scaffold_1	22061077	22063736	200200200	GCA_0014179-rna-XM_021061700.2.match.ThisStudy-Apu_002768-T1
GCA_0014179-NW_018384422.1	880000	883790	ThisStudy-Scaffold_1	22058743	22059694	200200200	GCA_0014179-rna-XM_028663890.1.match.ThisStudy-Apu_002767-T1
GCA_0014179-NW_018384422.1	883721	888360	ThisStudy-Scaffold_1	22047328	22051095	200200200	GCA_0014179-rna-XM_021061699.2.match.ThisStudy-Apu_002765-T1
GCA_0014179-NW_018384422.1	893776	905632	ThisStudy-Scaffold_1	22036177	22046343	200200200	GCA_0014179-rna-XM_021061662.2.match.ThisStudy-Apu_002764-T1
GCA_0014179-NW_018384422.1	908509	913584	ThisStudy-Scaffold_1	22029325	22032741	200200200	GCA_0014179-rna-XM_021061664.2.match.ThisStudy-Apu_002762-T1
GCA_0014179-NW_018384422.1	921069	925592	ThisStudy-Scaffold_1	22016923	22022050	200200200	GCA_0014179-rna-XM_021061667.2.match.ThisStudy-Apu_002760-T1
GCA_0014179-NW_018384422.1	927087	930822	ThisStudy-Scaffold_1	22012212	22016763	200200200	GCA_0014179-rna-XM_021061666.2.match.ThisStudy-Apu_002759-T1
GCA_0014179-NW_018384422.1	931850	933833	ThisStudy-Scaffold_1	22011148	22012064	200200200	GCA_0014179-rna-XM_021061797.2.match.ThisStudy-Apu_002758-T1
GCA_0014179-NW_018384422.1	944865	946549	ThisStudy-Scaffold_1	21993971	21995408	200200200	GCA_0014179-rna-XM_021061626.2.match.ThisStudy-Apu_002756-T1
GCA_0014179-NW_018384422.1	946833	950137	ThisStudy-Scaffold_1	21990597	21993518	200200200	GCA_0014179-rna-XM_021061726.2.match.ThisStudy-Apu_002755-T1
GCA_0014179-NW_018384422.1	950248	952728	ThisStudy-Scaffold_1	21988518	21992178	200200200	GCA_0014179-rna-XM_021061742.2.match.ThisStudy-Apu_002754-T1
GCA_0014179-NW_018384422.1	956220	966715	ThisStudy-Scaffold_1	21971406	21975115	200200200	GCA_0014179-rna-XM_028663882.1.match.ThisStudy-Apu_002752-T1
GCA_0014179-NW_018384422.1	968283	985372	ThisStudy-Scaffold_1	21950793	21954435	200200200	GCA_0014179-rna-XM_028663883.1.match.ThisStudy-Apu_002748-T1
GCA_0014179-NW_018384422.1	985520	994707	ThisStudy-Scaffold_1	21940033	21947162	200200200	GCA_0014179-rna-XM_028663906.1.match.ThisStudy-Apu_002746-T1
GCA_0014179-NW_018384422.1	1011387	1025676	ThisStudy-Scaffold_1	21927293	21938887	200200200	GCA_0014179-rna-XM_021061580.2.match.ThisStudy-Apu_002745-T1
GCA_0014179-NW_018384422.1	1026042	1029761	ThisStudy-Scaffold_1	21922905	21926204	200200200	GCA_0014179-rna-XM_021061581.2.match.ThisStudy-Apu_002744-T1
GCA_0014179-NW_018384422.1	1029763	1030695	ThisStudy-Scaffold_1	21921705	21922572	200200200	GCA_0014179-rna-XM_021061582.2.match.ThisStudy-Apu_002743-T1
GCA_0014179-NW_018384422.1	1033970	1036458	ThisStudy-Scaffold_1	21915168	21918651	200200200	GCA_0014179-rna-XM_028663884.1.match.ThisStudy-Apu_002742-T1
GCA_0014179-NW_018384422.1	1042449	1043696	ThisStudy-Scaffold_1	21908815	21909407	200200200	GCA_0014179-rna-XM_028663924.1.match.ThisStudy-Apu_002739-T1
GCA_0014179-NW_018384422.1	1049875	1067472	ThisStudy-Scaffold_1	21892751	21895923	200200200	GCA_0014179-rna-XM_028663885.1.match.ThisStudy-Apu_002735-T1
GCA_0014179-NW_018384422.1	1073174	1074555	ThisStudy-Scaffold_1	21884587	21886199	200200200	GCA_0014179-rna-XM_021061743.2.match.ThisStudy-Apu_002733-T1
GCA_0014179-NW_018384422.1	1074321	1077140	ThisStudy-Scaffold_1	21881977	21884753	200200200	GCA_0014179-rna-XM_028663915.1.match.ThisStudy-Apu_002732-T1
GCA_0014179-NW_018384422.1	1077787	1082503	ThisStudy-Scaffold_1	21877218	21881403	200200200	GCA_0014179-rna-XM_021061567.2.match.ThisStudy-Apu_002731-T1
GCA_0014179-NW_018384422.1	1082873	1097857	ThisStudy-Scaffold_1	21859281	21876754	200200200	GCA_0014179-rna-XM_021061636.2.match.ThisStudy-Apu_002730-T2
GCA_0014179-NW_018384422.1	1103409	1114023	ThisStudy-Scaffold_1	21846054	21856700	200200200	GCA_0014179-rna-XM_021061654.2.match.ThisStudy-Apu_002729-T1
GCA_0014179-NW_018384422.1	1115927	1118413	ThisStudy-Scaffold_1	21841436	21843937	200200200	GCA_0014179-rna-XM_021061670.2.match.ThisStudy-Apu_002728-T1
GCA_0014179-NW_018384422.1	1119171	1124651	ThisStudy-Scaffold_1	21835568	21840182	200200200	GCA_0014179-rna-XM_028663896.1.match.ThisStudy-Apu_002727-T1
GCA_0014179-NW_018384422.1	1124851	1132024	ThisStudy-Scaffold_1	21827904	21832136	200200200	GCA_0014179-rna-XM_021061728.2.match.ThisStudy-Apu_002726-T1
GCA_0014179-NW_018384422.1	1132255	1134663	ThisStudy-Scaffold_1	21824711	21827618	200200200	GCA_0014179-rna-XM_021061741.2.match.ThisStudy-Apu_002725-T1
GCA_0014179-NW_018384422.1	1136063	1138631	ThisStudy-Scaffold_1	21821776	21824281	200200200	GCA_0014179-rna-XM_021061759.2.match.ThisStudy-Apu_002724-T1
GCA_0014179-NW_018384422.1	1138736	1149546	ThisStudy-Scaffold_1	21810803	21821410	200200200	GCA_0014179-rna-XM_021061638.2.match.ThisStudy-Apu_002723-T1
GCA_0014179-NW_018384422.1	1152465	1155593	ThisStudy-Scaffold_1	21805792	21810176	200200200	GCA_0014179-rna-XM_021061746.2.match.ThisStudy-Apu_002722-T1
GCA_0014179-NW_018384422.1	1155725	1159146	ThisStudy-Scaffold_1	21802482	21806248	200200200	GCA_0014179-rna-XM_021061698.2.match.ThisStudy-Apu_002721-T1
GCA_0014179-NW_018384422.1	1160355	1168924	ThisStudy-Scaffold_1	21782402	21787069	200200200	GCA_0014179-rna-XM_028663865.1.match.ThisStudy-Apu_002719-T1
GCA_0014179-NW_018384422.1	631276	640322	ThisStudy-Scaffold_1	22274793	22285886	200200200	GCA_0014179-rna-XM_021061756.2.match.ThisStudy-Apu_002801-T1
GCA_0014179-NW_018384422.1	644401	651944	ThisStudy-Scaffold_1	22269466	22271462	200200200	GCA_0014179-rna-XM_021061660.2.match.ThisStudy-Apu_002798-T1
GCA_0014179-NW_018384422.1	716903	736112	ThisStudy-Scaffold_1	22202564	22204638	200200200	GCA_0014179-rna-XM_021061783.2.match.ThisStudy-Apu_028116-T1
GCA_0014179-NW_018384422.1	782364	790833	ThisStudy-Scaffold_1	22142695	22155883	200200200	GCA_0014179-rna-XM_028663899.1.match.ThisStudy-Apu_002776-T1
GCA_0014179-NW_018384422.1	907130	908798	ThisStudy-Scaffold_1	22023471	22025381	200200200	GCA_0014179-rna-XM_021061665.2.match.ThisStudy-Apu_002761-T1
GCA_0014179-NW_018384422.1	1030870	1033477	ThisStudy-Scaffold_1	21909964	21910753	200200200	GCA_0014179-rna-XM_021061631.2.match.ThisStudy-Apu_002740-T1
GCA_0014179-NW_018384422.1	1037160	1039915	ThisStudy-Scaffold_1	21906338	21907954	200200200	GCA_0014179-rna-XM_028663917.1.match.ThisStudy-Apu_002738-T1
GCA_0014179-NW_018384422.1	1046459	1049230	ThisStudy-Scaffold_1	21886545	21890520	200200200	GCA_0014179-rna-XM_021061794.2.match.ThisStudy-Apu_002734-T1
GCA_0014179-NW_018384423.1	2639	6142	ThisStudy-Scaffold_2	2906004	2909818	200200200	GCA_0014179-rna-XM_021061849.2.match.ThisStudy-Apu_011874-T1
GCA_0014179-NW_018384423.1	11456	27068	ThisStudy-Scaffold_2	2890113	2904687	200200200	GCA_0014179-rna-XM_021061824.2.match.ThisStudy-Apu_011873-T1
GCA_0014179-NW_018384423.1	32476	45142	ThisStudy-Scaffold_2	2872382	2884661	200200200	GCA_0014179-rna-XM_021061874.2.match.ThisStudy-Apu_011872-T1
GCA_0014179-NW_018384423.1	55429	61960	ThisStudy-Scaffold_2	2857032	2863015	200200200	GCA_0014179-rna-XM_021061835.1.match.ThisStudy-Apu_011871-T1
GCA_0014179-NW_018384423.1	62618	67779	ThisStudy-Scaffold_2	2849865	2855775	200200200	GCA_0014179-rna-XM_021061843.2.match.ThisStudy-Apu_011870-T1
GCA_0014179-NW_018384423.1	68432	70072	ThisStudy-Scaffold_2	2848471	2850085	200200200	GCA_0014179-rna-XM_021061842.2.match.ThisStudy-Apu_011869-T1
GCA_0014179-NW_018384423.1	70166	74560	ThisStudy-Scaffold_2	2843926	2848364	200200200	GCA_0014179-rna-XM_021061830.2.match.ThisStudy-Apu_011868-T1
GCA_0014179-NW_018384423.1	75090	79539	ThisStudy-Scaffold_2	2836963	2841904	200200200	GCA_0014179-rna-XM_021061826.2.match.ThisStudy-Apu_011867-T1
GCA_0014179-NW_018384423.1	79805	82172	ThisStudy-Scaffold_2	2834618	2836889	200200200	GCA_0014179-rna-XM_021061827.2.match.ThisStudy-Apu_011866-T1
GCA_0014179-NW_018384423.1	83658	86145	ThisStudy-Scaffold_2	2831896	2832804	200200200	GCA_0014179-rna-XM_021061850.2.match.ThisStudy-Apu_011865-T1
GCA_0014179-NW_018384423.1	86331	91703	ThisStudy-Scaffold_2	2826708	2830360	200200200	GCA_0014179-rna-XM_021061838.2.match.ThisStudy-Apu_011864-T1
GCA_0014179-NW_018384423.1	92717	95349	ThisStudy-Scaffold_2	2820263	2824580	200200200	GCA_0014179-rna-XM_021061873.2.match.ThisStudy-Apu_011863-T1
GCA_0014179-NW_018384423.1	104981	106734	ThisStudy-Scaffold_2	2809606	2810327	200200200	GCA_0014179-rna-XM_021061837.2.match.ThisStudy-Apu_011862-T1
GCA_0014179-NW_018384423.1	127579	130101	ThisStudy-Scaffold_2	2785743	2793951	200200200	GCA_0014179-rna-XM_021061832.1.match.ThisStudy-Apu_011860-T1
GCA_0014179-NW_018384423.1	130093	131511	ThisStudy-Scaffold_2	2779720	2791331	200200200	GCA_0014179-rna-XM_021061831.2.match.ThisStudy-Apu_011859-T1
GCA_0014179-NW_018384423.1	131692	133947	ThisStudy-Scaffold_2	2777120	2779539	200200200	GCA_0014179-rna-XM_021061852.2.match.ThisStudy-Apu_011858-T1
GCA_0014179-NW_018384423.1	138702	142401	ThisStudy-Scaffold_2	2772918	2775422	200200200	GCA_0014179-rna-XM_021061834.2.match.ThisStudy-Apu_011857-T1
GCA_0014179-NW_018384423.1	143754	146927	ThisStudy-Scaffold_2	2686159	2691264	200200200	GCA_0014179-rna-XM_021061853.2.match.ThisStudy-Apu_011844-T1
GCA_0014179-NW_018384423.1	152366	161551	ThisStudy-Scaffold_2	2671817	2673208	200200200	GCA_0014179-rna-XM_028663939.1.match.ThisStudy-Apu_011843-T1
GCA_0014179-NW_018384423.1	180871	195325	ThisStudy-Scaffold_2	2656806	2670600	200200200	GCA_0014179-rna-XM_021061846.2.match.ThisStudy-Apu_011842-T1
GCA_0014179-NW_018384423.1	197357	201824	ThisStudy-Scaffold_2	2648324	2657141	200200200	GCA_0014179-rna-XM_021061858.2.match.ThisStudy-Apu_011840-T1
GCA_0014179-NW_018384423.1	204882	225640	ThisStudy-Scaffold_2	2628473	2648110	200200200	GCA_0014179-rna-XM_028663927.1.match.ThisStudy-Apu_011839-T1
GCA_0014179-NW_018384423.1	229337	239157	ThisStudy-Scaffold_2	2608501	2620445	200200200	GCA_0014179-rna-XM_021061819.2.match.ThisStudy-Apu_011838-T1
GCA_0014179-NW_018384423.1	248539	250037	ThisStudy-Scaffold_2	2604068	2605470	200200200	GCA_0014179-rna-XM_021061825.2.match.ThisStudy-Apu_028870-T1
GCA_0014179-NW_018384423.1	251034	254804	ThisStudy-Scaffold_2	2599237	2603178	200200200	GCA_0014179-rna-XM_021061845.2.match.ThisStudy-Apu_011837-T1
GCA_0014179-NW_018384423.1	255990	257743	ThisStudy-Scaffold_2	2596916	2597443	200200200	GCA_0014179-rna-XM_021061848.2.match.ThisStudy-Apu_011836-T1
GCA_0014179-NW_018384423.1	258951	274117	ThisStudy-Scaffold_2	2579194	2598076	200200200	GCA_0014179-rna-XM_021061828.2.match.ThisStudy-Apu_011835-T1
GCA_0014179-NW_018384423.1	279357	280215	ThisStudy-Scaffold_2	2566130	2568091	200200200	GCA_0014179-rna-XM_028663936.1.match.ThisStudy-Apu_011831-T1
GCA_0014179-NW_018384423.1	295893	303725	ThisStudy-Scaffold_2	2541162	2547257	200200200	GCA_0014179-rna-XM_021061862.2.match.ThisStudy-Apu_011826-T1
GCA_0014179-NW_018384423.1	315216	317543	ThisStudy-Scaffold_2	2524286	2526454	200200200	GCA_0014179-rna-XM_021061876.2.match.ThisStudy-Apu_011823-T1
GCA_0014179-NW_018384423.1	322026	325970	ThisStudy-Scaffold_2	2515677	2519870	200200200	GCA_0014179-rna-XM_021061887.2.match.ThisStudy-Apu_011821-T1
GCA_0014179-NW_018384423.1	327373	330905	ThisStudy-Scaffold_2	2511800	2515297	200200200	GCA_0014179-rna-XM_021061883.2.match.ThisStudy-Apu_011820-T1
GCA_0014179-NW_018384423.1	331735	344937	ThisStudy-Scaffold_2	2496834	2511027	200200200	GCA_0014179-rna-XM_021061882.2.match.ThisStudy-Apu_011819-T3
GCA_0014179-NW_018384423.1	347332	352378	ThisStudy-Scaffold_2	2491132	2494998	200200200	GCA_0014179-rna-XM_021061888.2.match.ThisStudy-Apu_011817-T1
GCA_0014179-NW_018384423.1	352745	360276	ThisStudy-Scaffold_2	2476848	2483808	200200200	GCA_0014179-rna-XM_021061881.2.match.ThisStudy-Apu_011816-T1
GCA_0014179-NW_018384423.1	361054	364572	ThisStudy-Scaffold_2	2471615	2475109	200200200	GCA_0014179-rna-XM_021061885.2.match.ThisStudy-Apu_011815-T1
GCA_0014179-NW_018384423.1	365928	366829	ThisStudy-Scaffold_2	2469329	2470241	200200200	GCA_0014179-rna-XM_021061889.2.match.ThisStudy-Apu_028869-T1
GCA_0014179-NW_018384423.1	367741	379235	ThisStudy-Scaffold_2	2456992	2468474	200200200	GCA_0014179-rna-XM_021061880.2.match.ThisStudy-Apu_011814-T1
GCA_0014179-NW_018384423.1	379987	384244	ThisStudy-Scaffold_2	2450801	2455684	200200200	GCA_0014179-rna-XM_021061864.2.match.ThisStudy-Apu_011813-T1
GCA_0014179-NW_018384423.1	406947	430416	ThisStudy-Scaffold_2	2396511	2421187	200200200	GCA_0014179-rna-XM_028663930.1.match.ThisStudy-Apu_011807-T1
GCA_0014179-NW_018384423.1	437425	446319	ThisStudy-Scaffold_2	2383803	2388568	200200200	GCA_0014179-rna-XM_021061841.2.match.ThisStudy-Apu_011806-T1
GCA_0014179-NW_018384423.1	446381	453598	ThisStudy-Scaffold_2	2375320	2382817	200200200	GCA_0014179-rna-XM_021061829.2.match.ThisStudy-Apu_011805-T1
GCA_0014179-NW_018384423.1	454257	457196	ThisStudy-Scaffold_2	2371389	2374059	200200200	GCA_0014179-rna-XM_028663937.1.match.ThisStudy-Apu_011804-T1
GCA_0014179-NW_018384423.1	457294	460734	ThisStudy-Scaffold_2	2356976	2372906	200200200	GCA_0014179-rna-XM_021061839.2.match.ThisStudy-Apu_011803-T1
GCA_0014179-NW_018384423.1	474741	476545	ThisStudy-Scaffold_2	2346240	2350113	200200200	GCA_0014179-rna-XM_021061869.2.match.ThisStudy-Apu_011801-T1
GCA_0014179-NW_018384430.1	83489	92014	ThisStudy-Scaffold_7	6716433	6722688	200200200	GCA_0014179-rna-XM_021061958.2.match.ThisStudy-Apu_024148-T1
GCA_0014179-NW_018384430.1	93868	95180	ThisStudy-Scaffold_7	6711861	6712903	200200200	GCA_0014179-rna-XM_021061943.2.match.ThisStudy-Apu_024147-T1
GCA_0014179-NW_018384430.1	95426	99194	ThisStudy-Scaffold_7	6707957	6711370	200200200	GCA_0014179-rna-XM_021061919.2.match.ThisStudy-Apu_024146-T1
GCA_0014179-NW_018384430.1	99733	111047	ThisStudy-Scaffold_7	6697012	6705237	200200200	GCA_0014179-rna-XM_021061897.2.match.ThisStudy-Apu_024145-T1
GCA_0014179-NW_018384430.1	111931	118176	ThisStudy-Scaffold_7	6689189	6696465	200200200	GCA_0014179-rna-XM_021061898.2.match.ThisStudy-Apu_024144-T1
GCA_0014179-NW_018384430.1	117971	123684	ThisStudy-Scaffold_7	6684870	6689089	200200200	GCA_0014179-rna-XM_021061920.2.match.ThisStudy-Apu_024143-T1
GCA_0014179-NW_018384430.1	123463	124800	ThisStudy-Scaffold_7	6683170	6684738	200200200	GCA_0014179-rna-XM_021061939.2.match.ThisStudy-Apu_024142-T1
GCA_0014179-NW_018384430.1	124858	126341	ThisStudy-Scaffold_7	6681562	6683155	200200200	GCA_0014179-rna-XM_021061940.2.match.ThisStudy-Apu_024141-T1
GCA_0014179-NW_018384430.1	126845	130171	ThisStudy-Scaffold_7	6677716	6681080	200200200	GCA_0014179-rna-XM_021061914.2.match.ThisStudy-Apu_024140-T1
GCA_0014179-NW_018384430.1	130615	135693	ThisStudy-Scaffold_7	6672524	6677415	200200200	GCA_0014179-rna-XM_021061957.2.match.ThisStudy-Apu_024139-T1
GCA_0014179-NW_018384430.1	158113	166929	ThisStudy-Scaffold_7	6651713	6653277	200200200	GCA_0014179-rna-XM_021061956.2.match.ThisStudy-Apu_029735-T1
GCA_0014179-NW_018384430.1	174426	178115	ThisStudy-Scaffold_7	6600604	6601389	200200200	GCA_0014179-rna-XM_021061953.2.match.ThisStudy-Apu_024134-T1
GCA_0014179-NW_018384430.1	187171	191413	ThisStudy-Scaffold_7	6597655	6614665	200200200	GCA_0014179-rna-XM_028663948.1.match.ThisStudy-Apu_024133-T1
GCA_0014179-NW_018384430.1	212630	215685	ThisStudy-Scaffold_7	6595522	6597906	200200200	GCA_0014179-rna-XM_021061925.2.match.ThisStudy-Apu_024132-T1
GCA_0014179-NW_018384430.1	215767	218700	ThisStudy-Scaffold_7	6593606	6595395	200200200	GCA_0014179-rna-XM_021061945.2.match.ThisStudy-Apu_024131-T1
GCA_0014179-NW_018384430.1	218842	225389	ThisStudy-Scaffold_7	6587827	6592665	200200200	GCA_0014179-rna-XM_028663953.1.match.ThisStudy-Apu_029733-T1
GCA_0014179-NW_018384430.1	226321	235936	ThisStudy-Scaffold_7	6576900	6587006	200200200	GCA_0014179-rna-XM_021061911.2.match.ThisStudy-Apu_024129-T1
GCA_0014179-NW_018384430.1	236013	238637	ThisStudy-Scaffold_7	6574153	6576809	200200200	GCA_0014179-rna-XM_021061910.2.match.ThisStudy-Apu_024128-T1
GCA_0014179-NW_018384430.1	258424	259526	ThisStudy-Scaffold_7	6569571	6571346	200200200	GCA_0014179-rna-XM_021061926.1.match.ThisStudy-Apu_024126-T1
GCA_0014179-NW_018384430.1	260159	263360	ThisStudy-Scaffold_7	6558185	6565512	200200200	GCA_0014179-rna-XM_021061960.2.match.ThisStudy-Apu_024124-T1
GCA_0014179-NW_018384430.1	286595	288011	ThisStudy-Scaffold_7	6547888	6549688	200200200	GCA_0014179-rna-XM_021061912.1.match.ThisStudy-Apu_024121-T1
GCA_0014179-NW_018384430.1	317200	319881	ThisStudy-Scaffold_7	6522821	6525539	200200200	GCA_0014179-rna-XM_021061900.2.match.ThisStudy-Apu_024117-T1
GCA_0014179-NW_018384430.1	353578	360309	ThisStudy-Scaffold_7	6480342	6503862	200200200	GCA_0014179-rna-XM_021061906.2.match.ThisStudy-Apu_024114-T1
GCA_0014179-NW_018384430.1	379043	381407	ThisStudy-Scaffold_7	6470226	6471443	200200200	GCA_0014179-rna-XM_021061907.2.match.ThisStudy-Apu_024113-T1
GCA_0014179-NW_018384430.1	383866	392828	ThisStudy-Scaffold_7	6466378	6467607	200200200	GCA_0014179-rna-XM_028663951.1.match.ThisStudy-Apu_024112-T1
GCA_0014179-NW_018384430.1	394427	396354	ThisStudy-Scaffold_7	6461771	6463894	200200200	GCA_0014179-rna-XM_021061934.2.match.ThisStudy-Apu_024111-T1
GCA_0014179-NW_018384430.1	398342	401279	ThisStudy-Scaffold_7	6454813	6459321	200200200	GCA_0014179-rna-XM_021061961.2.match.ThisStudy-Apu_029732-T1
GCA_0014179-NW_018384430.1	414023	418243	ThisStudy-Scaffold_7	6436950	6439359	200200200	GCA_0014179-rna-XM_021061909.2.match.ThisStudy-Apu_024110-T1
GCA_0014179-NW_018384430.1	426517	428875	ThisStudy-Scaffold_7	6428777	6429718	200200200	GCA_0014179-rna-XM_021061944.2.match.ThisStudy-Apu_024109-T1
GCA_0014179-NW_018384430.1	429728	437065	ThisStudy-Scaffold_7	6419093	6426806	200200200	GCA_0014179-rna-XM_021061905.2.match.ThisStudy-Apu_029731-T1
GCA_0014179-NW_018384430.1	437108	475903	ThisStudy-Scaffold_7	6398775	6418337	200200200	GCA_0014179-rna-XM_021061969.2.match.ThisStudy-Apu_024108-T1
GCA_0014179-NW_018384430.1	476024	478958	ThisStudy-Scaffold_7	6393151	6397935	200200200	GCA_0014179-rna-XM_021061937.2.match.ThisStudy-Apu_024106-T1
GCA_0014179-NW_018384430.1	488583	510081	ThisStudy-Scaffold_7	6350176	6370009	200200200	GCA_0014179-rna-XM_021061963.2.match.ThisStudy-Apu_024104-T1
GCA_0014179-NW_018384430.1	512905	517765	ThisStudy-Scaffold_7	6338875	6345365	200200200	GCA_0014179-rna-XM_021061938.2.match.ThisStudy-Apu_024103-T1
GCA_0014179-NW_018384441.1	73191	74237	ThisStudy-Scaffold_9	2673643	2678449	200200200	GCA_0014179-rna-XM_028663968.1.match.ThisStudy-Apu_026817-T1
GCA_0014179-NW_018384441.1	80620	84266	ThisStudy-Scaffold_9	2697292	2698195	200200200	GCA_0014179-rna-XM_021062019.1.match.ThisStudy-Apu_026819-T1
GCA_0014179-NW_018384441.1	84980	99780	ThisStudy-Scaffold_9	2701907	2709469	200200200	GCA_0014179-rna-XM_021062010.1.match.ThisStudy-Apu_026820-T1
GCA_0014179-NW_018384441.1	106465	108006	ThisStudy-Scaffold_9	2714197	2722581	200200200	GCA_0014179-rna-XM_028663972.1.match.ThisStudy-Apu_026821-T1
GCA_0014179-NW_018384441.1	149001	155998	ThisStudy-Scaffold_9	2756144	2758431	200200200	GCA_0014179-rna-XM_021061986.2.match.ThisStudy-Apu_026824-T1
GCA_0014179-NW_018384441.1	156097	159025	ThisStudy-Scaffold_9	2769313	2771936	200200200	GCA_0014179-rna-XM_021062012.2.match.ThisStudy-Apu_026827-T1
GCA_0014179-NW_018384441.1	166402	166991	ThisStudy-Scaffold_9	2777864	2778397	200200200	GCA_0014179-rna-XM_021062005.2.match.ThisStudy-Apu_026828-T1
GCA_0014179-NW_018384441.1	191646	194058	ThisStudy-Scaffold_9	2786823	2788534	200200200	GCA_0014179-rna-XM_021061994.2.match.ThisStudy-Apu_026829-T1
GCA_0014179-NW_018384441.1	196209	197042	ThisStudy-Scaffold_9	2790741	2795955	200200200	GCA_0014179-rna-XM_021062022.1.match.ThisStudy-Apu_026830-T1
GCA_0014179-NW_018384441.1	213316	220543	ThisStudy-Scaffold_9	2817411	2824443	200200200	GCA_0014179-rna-XM_028663961.1.match.ThisStudy-Apu_026833-T1
GCA_0014179-NW_018384441.1	264324	276392	ThisStudy-Scaffold_9	2851738	2863381	200200200	GCA_0014179-rna-XM_021061990.2.match.ThisStudy-Apu_026836-T1
GCA_0014179-NW_018384441.1	304713	309115	ThisStudy-Scaffold_9	2893378	2896061	200200200	GCA_0014179-rna-XM_021062023.2.match.ThisStudy-Apu_026838-T1
GCA_0014179-NW_018384441.1	310017	324752	ThisStudy-Scaffold_9	2897859	2900961	200200200	GCA_0014179-rna-XM_028663970.1.match.ThisStudy-Apu_026840-T1
GCA_0014179-NW_018384441.1	335468	362168	ThisStudy-Scaffold_9	2928564	2929009	200200200	GCA_0014179-rna-XM_028663963.1.match.ThisStudy-Apu_026843-T1
GCA_0014179-NW_018384441.1	366275	368120	ThisStudy-Scaffold_9	2955465	2957086	200200200	GCA_0014179-rna-XM_021062014.2.match.ThisStudy-Apu_026846-T1
GCA_0014179-NW_018384441.1	370717	382080	ThisStudy-Scaffold_9	2976741	2980672	200200200	GCA_0014179-rna-XM_021062029.1.match.ThisStudy-Apu_026847-T1
GCA_0014179-NW_018384441.1	400439	404445	ThisStudy-Scaffold_9	2983544	2989020	200200200	GCA_0014179-rna-XM_021061999.2.match.ThisStudy-Apu_026849-T1
GCA_0014179-NW_018384441.1	404418	427381	ThisStudy-Scaffold_9	2990744	3009580	200200200	GCA_0014179-rna-XM_021061991.2.match.ThisStudy-Apu_026850-T1
GCA_0014179-NW_018384441.1	451038	453823	ThisStudy-Scaffold_9	3028459	3030087	200200200	GCA_0014179-rna-XM_021062016.2.match.ThisStudy-Apu_026851-T1
GCA_0014179-NW_018384441.1	469535	471451	ThisStudy-Scaffold_9	3052031	3053320	200200200	GCA_0014179-rna-XM_021062003.2.match.ThisStudy-Apu_026852-T1
GCA_0014179-NW_018384441.1	473343	486982	ThisStudy-Scaffold_9	3056523	3066701	200200200	GCA_0014179-rna-XM_021062000.1.match.ThisStudy-Apu_026853-T1
GCA_0014179-NW_018384441.1	497599	510783	ThisStudy-Scaffold_9	3080153	3084195	200200200	GCA_0014179-rna-XM_021062011.2.match.ThisStudy-Apu_026854-T1
GCA_0014179-NW_018384452.1	49	18015	ThisStudy-Scaffold_2	8739739	8764031	200200200	GCA_0014179-rna-XM_021062064.2.match.ThisStudy-Apu_012531-T1
GCA_0014179-NW_018384452.1	35019	46289	ThisStudy-Scaffold_2	8716934	8750114	200200200	GCA_0014179-rna-XM_021062059.2.match.ThisStudy-Apu_012530-T2
GCA_0014179-NW_018384452.1	121080	122528	ThisStudy-Scaffold_2	8639799	8643939	200200200	GCA_0014179-rna-XM_021062082.2.match.ThisStudy-Apu_012527-T1
GCA_0014179-NW_018384452.1	124750	128139	ThisStudy-Scaffold_2	8635427	8639018	200200200	GCA_0014179-rna-XM_021062070.2.match.ThisStudy-Apu_012526-T1
GCA_0014179-NW_018384452.1	128223	146165	ThisStudy-Scaffold_2	8614375	8622361	200200200	GCA_0014179-rna-XM_028656629.1.match.ThisStudy-Apu_012524-T1
GCA_0014179-NW_018384452.1	133559	161818	ThisStudy-Scaffold_2	8599302	8609832	200200200	GCA_0014179-rna-XM_021062068.2.match.ThisStudy-Apu_012522-T1
GCA_0014179-NW_018384452.1	189871	195440	ThisStudy-Scaffold_2	8570054	8576852	200200200	GCA_0014179-rna-XM_021062086.2.match.ThisStudy-Apu_012518-T1
GCA_0014179-NW_018384452.1	195909	201733	ThisStudy-Scaffold_2	8563238	8569898	200200200	GCA_0014179-rna-XM_021062056.1.match.ThisStudy-Apu_012517-T1
GCA_0014179-NW_018384452.1	202442	206198	ThisStudy-Scaffold_2	8557941	8561828	200200200	GCA_0014179-rna-XM_021062079.2.match.ThisStudy-Apu_012516-T1
GCA_0014179-NW_018384452.1	206518	221674	ThisStudy-Scaffold_2	8556291	8557075	200200200	GCA_0014179-rna-XM_021062049.2.match.ThisStudy-Apu_012515-T1
GCA_0014179-NW_018384452.1	222415	225003	ThisStudy-Scaffold_2	8541670	8543047	200200200	GCA_0014179-rna-XM_021062065.1.match.ThisStudy-Apu_012513-T1
GCA_0014179-NW_018384452.1	228807	232968	ThisStudy-Scaffold_2	8534061	8538674	200200200	GCA_0014179-rna-XM_021062081.2.match.ThisStudy-Apu_012512-T1
GCA_0014179-NW_018384452.1	234089	234938	ThisStudy-Scaffold_2	8532336	8532788	200200200	GCA_0014179-rna-XM_021062072.2.match.ThisStudy-Apu_012511-T1
GCA_0014179-NW_018384452.1	236017	237715	ThisStudy-Scaffold_2	8529305	8530847	200200200	GCA_0014179-rna-XM_028656643.1.match.ThisStudy-Apu_012510-T1
GCA_0014179-NW_018384452.1	239287	239802	ThisStudy-Scaffold_2	8527862	8528578	200200200	GCA_0014179-rna-XM_021062087.1.match.ThisStudy-Apu_012509-T1
GCA_0014179-NW_018384452.1	240191	246760	ThisStudy-Scaffold_2	8518709	8527534	200200200	GCA_0014179-rna-XM_021062051.2.match.ThisStudy-Apu_012507-T2
GCA_0014179-NW_018384452.1	248609	254389	ThisStudy-Scaffold_2	8509828	8513207	200200200	GCA_0014179-rna-XM_021062053.2.match.ThisStudy-Apu_012505-T1
GCA_0014179-NW_018384452.1	254289	257534	ThisStudy-Scaffold_2	8507185	8509816	200200200	GCA_0014179-rna-XM_021062088.2.match.ThisStudy-Apu_012504-T1
GCA_0014179-NW_018384452.1	258013	275791	ThisStudy-Scaffold_2	8483980	8502999	200200200	GCA_0014179-rna-XM_028656639.1.match.ThisStudy-Apu_012503-T1
GCA_0014179-NW_018384452.1	276418	292550	ThisStudy-Scaffold_2	8463689	8482976	200200200	GCA_0014179-rna-XM_028656633.1.match.ThisStudy-Apu_012502-T1
GCA_0014179-NW_018384452.1	352717	353919	ThisStudy-Scaffold_2	8384247	8384993	200200200	GCA_0014179-rna-XM_028656640.1.match.ThisStudy-Apu_028904-T1
GCA_0014179-NW_018384452.1	390585	406968	ThisStudy-Scaffold_2	8363907	8376143	200200200	GCA_0014179-rna-XM_028656641.1.match.ThisStudy-Apu_012498-T1
GCA_0014179-NW_018384452.1	407429	408744	ThisStudy-Scaffold_2	8362353	8363688	200200200	GCA_0014179-rna-XM_021062057.1.match.ThisStudy-Apu_012497-T1
GCA_0014179-NW_018384452.1	411454	415449	ThisStudy-Scaffold_2	8356131	8358923	200200200	GCA_0014179-rna-XM_021062101.2.match.ThisStudy-Apu_012496-T1
GCA_0014179-NW_018384452.1	417093	422649	ThisStudy-Scaffold_2	8348782	8353356	200200200	GCA_0014179-rna-XM_021062102.2.match.ThisStudy-Apu_012495-T1
GCA_0014179-NW_018384452.1	422870	426464	ThisStudy-Scaffold_2	8344367	8348171	200200200	GCA_0014179-rna-XM_021062104.2.match.ThisStudy-Apu_012494-T1
GCA_0014179-NW_018384452.1	427197	433708	ThisStudy-Scaffold_2	8337809	8342556	200200200	GCA_0014179-rna-XM_021062106.2.match.ThisStudy-Apu_012493-T1
GCA_0014179-NW_018384452.1	448797	453895	ThisStudy-Scaffold_2	8308979	8314181	200200200	GCA_0014179-rna-XM_021062084.2.match.ThisStudy-Apu_012492-T1
GCA_0014179-NW_018384452.1	457736	461101	ThisStudy-Scaffold_2	8296141	8307145	200200200	GCA_0014179-rna-XM_021062099.2.match.ThisStudy-Apu_012491-T1
GCA_0014179-NW_018384452.1	460348	484274	ThisStudy-Scaffold_2	8289737	8296048	200200200	GCA_0014179-rna-XM_028656636.1.match.ThisStudy-Apu_012490-T1
GCA_0014179-NW_018384452.1	491209	496725	ThisStudy-Scaffold_2	8275843	8282074	200200200	GCA_0014179-rna-XM_021062062.1.match.ThisStudy-Apu_012489-T1
GCA_0014179-NW_018384452.1	497151	500722	ThisStudy-Scaffold_2	8272523	8276217	200200200	GCA_0014179-rna-XM_021062066.2.match.ThisStudy-Apu_012488-T1
GCA_0014179-NW_018384452.1	500862	508179	ThisStudy-Scaffold_2	8265120	8272428	200200200	GCA_0014179-rna-XM_028656628.1.match.ThisStudy-Apu_012487-T1
GCA_0014179-NW_018384463.1	85126	89881	ThisStudy-Scaffold_12	1426909	1431320	200200200	GCA_0014179-rna-XM_028656654.1.match.ThisStudy-Apu_005589-T1
GCA_0014179-NW_018384463.1	199430	201784	ThisStudy-Scaffold_12	1483006	1491666	200200200	GCA_0014179-rna-XM_021062142.2.match.ThisStudy-Apu_005595-T1
GCA_0014179-NW_018384463.1	201979	208235	ThisStudy-Scaffold_12	1495320	1500467	200200200	GCA_0014179-rna-XM_021062126.2.match.ThisStudy-Apu_005596-T1
GCA_0014179-NW_018384463.1	208911	210487	ThisStudy-Scaffold_12	1501051	1502142	200200200	GCA_0014179-rna-XM_021062154.2.match.ThisStudy-Apu_005597-T1
GCA_0014179-NW_018384463.1	225475	229762	ThisStudy-Scaffold_12	1504561	1511174	200200200	GCA_0014179-rna-XM_028656657.1.match.ThisStudy-Apu_005598-T1
GCA_0014179-NW_018384463.1	234888	249764	ThisStudy-Scaffold_12	1524889	1529412	200200200	GCA_0014179-rna-XM_021062125.2.match.ThisStudy-Apu_005601-T1
GCA_0014179-NW_018384463.1	251046	253728	ThisStudy-Scaffold_12	1533125	1534637	200200200	GCA_0014179-rna-XM_021062139.2.match.ThisStudy-Apu_005602-T1
GCA_0014179-NW_018384463.1	253988	260640	ThisStudy-Scaffold_12	1534906	1539659	200200200	GCA_0014179-rna-XM_021062131.2.match.ThisStudy-Apu_005603-T1
GCA_0014179-NW_018384463.1	300930	304588	ThisStudy-Scaffold_12	1584654	1588186	200200200	GCA_0014179-rna-XM_021062156.2.match.ThisStudy-Apu_005608-T1
GCA_0014179-NW_018384463.1	328208	347657	ThisStudy-Scaffold_12	1588994	1606087	200200200	GCA_0014179-rna-XM_028656663.1.match.ThisStudy-Apu_005609-T1
GCA_0014179-NW_018384463.1	360813	364969	ThisStudy-Scaffold_12	1612598	1613902	200200200	GCA_0014179-rna-XM_021062122.2.match.ThisStudy-Apu_005610-T1
GCA_0014179-NW_018384463.1	364767	403778	ThisStudy-Scaffold_12	1631480	1634217	200200200	GCA_0014179-rna-XM_028656659.1.match.ThisStudy-Apu_005612-T1
GCA_0014179-NW_018384463.1	410405	414576	ThisStudy-Scaffold_12	1644708	1662806	200200200	GCA_0014179-rna-XM_028656660.1.match.ThisStudy-Apu_005614-T1
GCA_0014179-NW_018384463.1	437895	439447	ThisStudy-Scaffold_12	1692231	1694030	200200200	GCA_0014179-rna-XM_021062145.2.match.ThisStudy-Apu_005617-T1
GCA_0014179-NW_018384463.1	482911	489405	ThisStudy-Scaffold_12	1714021	1737730	200200200	GCA_0014179-rna-XM_028656661.1.match.ThisStudy-Apu_005620-T1
GCA_0014179-NW_018384463.1	1057	1966	ThisStudy-Scaffold_12	1483006	1491666	200200200	GCA_0014179-rna-XM_021062134.2.match.ThisStudy-Apu_005595-T1
GCA_0014179-NW_018384463.1	3574	20389	ThisStudy-Scaffold_12	1473083	1482905	200200200	GCA_0014179-rna-XM_021062150.2.match.ThisStudy-Apu_028325-T1
GCA_0014179-NW_018384463.1	47921	50777	ThisStudy-Scaffold_12	1452245	1455370	200200200	GCA_0014179-rna-XM_021062128.2.match.ThisStudy-Apu_005593-T1
GCA_0014179-NW_018384463.1	50834	64643	ThisStudy-Scaffold_12	1441082	1452198	200200200	GCA_0014179-rna-XM_021062127.1.match.ThisStudy-Apu_005592-T1
GCA_0014179-NW_018384463.1	82740	83162	ThisStudy-Scaffold_12	1434968	1435390	200200200	GCA_0014179-rna-XM_021062152.1.match.ThisStudy-Apu_005590-T1
GCA_0014179-NW_018384463.1	89908	95150	ThisStudy-Scaffold_12	1416542	1420271	200200200	GCA_0014179-rna-XM_021062143.2.match.ThisStudy-Apu_005587-T1
GCA_0014179-NW_018384463.1	130476	132382	ThisStudy-Scaffold_12	1391929	1393017	200200200	GCA_0014179-rna-XM_021062123.2.match.ThisStudy-Apu_005586-T1
GCA_0014179-NW_018384463.1	136178	138087	ThisStudy-Scaffold_12	1386112	1386960	200200200	GCA_0014179-rna-XM_021062132.2.match.ThisStudy-Apu_005585-T1
GCA_0014179-NW_018384463.1	155411	164139	ThisStudy-Scaffold_12	1362282	1366300	200200200	GCA_0014179-rna-XM_021062138.2.match.ThisStudy-Apu_005582-T1
GCA_0014179-NW_018384463.1	165360	172692	ThisStudy-Scaffold_12	1342421	1352294	200200200	GCA_0014179-rna-XM_021062149.2.match.ThisStudy-Apu_005580-T1
GCA_0014179-NW_018384473.1	154	4920	ThisStudy-Scaffold_12	8847340	8856469	200200200	GCA_0014179-rna-XM_021062182.2.match.ThisStudy-Apu_006426-T1
GCA_0014179-NW_018384473.1	5603	7975	ThisStudy-Scaffold_12	8844420	8846776	200200200	GCA_0014179-rna-XM_021062183.2.match.ThisStudy-Apu_006425-T1
GCA_0014179-NW_018384473.1	8053	9621	ThisStudy-Scaffold_12	8843205	8844337	200200200	GCA_0014179-rna-XM_021036172.2.match.ThisStudy-Apu_006424-T1
GCA_0014179-NW_018384473.1	9402	12316	ThisStudy-Scaffold_12	8840592	8843004	200200200	GCA_0014179-rna-XM_021036171.2.match.ThisStudy-Apu_006423-T1
GCA_0014179-NW_018384473.1	12710	14147	ThisStudy-Scaffold_12	8838232	8839593	200200200	GCA_0014179-rna-XM_028656684.1.match.ThisStudy-Apu_006422-T1
GCA_0014179-NW_018384473.1	14103	15114	ThisStudy-Scaffold_12	8837196	8838153	200200200	GCA_0014179-rna-XM_021036164.2.match.ThisStudy-Apu_006421-T1
GCA_0014179-NW_018384473.1	15235	18808	ThisStudy-Scaffold_12	8833438	8836848	200200200	GCA_0014179-rna-XM_021062188.2.match.ThisStudy-Apu_006420-T1
GCA_0014179-NW_018384473.1	18826	19930	ThisStudy-Scaffold_12	8832380	8832952	200200200	GCA_0014179-rna-XM_021062189.2.match.ThisStudy-Apu_006419-T1
GCA_0014179-NW_018384473.1	19751	24323	ThisStudy-Scaffold_12	8828235	8832170	200200200	GCA_0014179-rna-XM_021062190.2.match.ThisStudy-Apu_006418-T1
GCA_0014179-NW_018384473.1	24617	32215	ThisStudy-Scaffold_12	8825353	8827916	200200200	GCA_0014179-rna-XM_028656674.1.match.ThisStudy-Apu_028378-T1
GCA_0014179-NW_018384473.1	32556	36960	ThisStudy-Scaffold_12	8814585	8824568	200200200	GCA_0014179-rna-XM_021036154.1.match.ThisStudy-Apu_006417-T1
GCA_0014179-NW_018384473.1	46018	50901	ThisStudy-Scaffold_12	8808269	8812181	200200200	GCA_0014179-rna-XM_028656677.1.match.ThisStudy-Apu_006415-T1
GCA_0014179-NW_018384473.1	50971	55485	ThisStudy-Scaffold_12	8804336	8808251	200200200	GCA_0014179-rna-XM_021062199.2.match.ThisStudy-Apu_006414-T1
GCA_0014179-NW_018384473.1	55588	57883	ThisStudy-Scaffold_12	8801615	8805085	200200200	GCA_0014179-rna-XM_021062200.2.match.ThisStudy-Apu_028377-T1
GCA_0014179-NW_018384473.1	58056	61779	ThisStudy-Scaffold_12	8797753	8801541	200200200	GCA_0014179-rna-XM_021062196.2.match.ThisStudy-Apu_028376-T2
GCA_0014179-NW_018384473.1	62389	67333	ThisStudy-Scaffold_12	8795889	8796812	200200200	GCA_0014179-rna-XM_028656675.1.match.ThisStudy-Apu_006413-T1
GCA_0014179-NW_018384473.1	67466	72352	ThisStudy-Scaffold_12	8786253	8790235	200200200	GCA_0014179-rna-XM_028656678.1.match.ThisStudy-Apu_006411-T1
GCA_0014179-NW_018384473.1	73605	98317	ThisStudy-Scaffold_12	8772835	8775365	200200200	GCA_0014179-rna-XM_028656670.1.match.ThisStudy-Apu_006408-T1
GCA_0014179-NW_018384473.1	108109	110215	ThisStudy-Scaffold_12	8765391	8770569	200200200	GCA_0014179-rna-XM_021062219.2.match.ThisStudy-Apu_006407-T1
GCA_0014179-NW_018384473.1	120351	123026	ThisStudy-Scaffold_12	8756064	8760193	200200200	GCA_0014179-rna-XM_028656669.1.match.ThisStudy-Apu_006405-T1
GCA_0014179-NW_018384473.1	122862	124132	ThisStudy-Scaffold_12	8755320	8756527	200200200	GCA_0014179-rna-XM_021062194.2.match.ThisStudy-Apu_006404-T1
GCA_0014179-NW_018384473.1	124900	126886	ThisStudy-Scaffold_12	8752296	8754333	200200200	GCA_0014179-rna-XM_021036161.2.match.ThisStudy-Apu_006403-T1
GCA_0014179-NW_018384473.1	131708	142024	ThisStudy-Scaffold_12	8741501	8749307	200200200	GCA_0014179-rna-XM_028656679.1.match.ThisStudy-Apu_006402-T1
GCA_0014179-NW_018384473.1	142308	159873	ThisStudy-Scaffold_12	8722834	8739759	200200200	GCA_0014179-rna-XM_021062173.2.match.ThisStudy-Apu_006401-T1
GCA_0014179-NW_018384473.1	168296	175829	ThisStudy-Scaffold_12	8707581	8714538	200200200	GCA_0014179-rna-XM_021062178.2.match.ThisStudy-Apu_006400-T1
GCA_0014179-NW_018384473.1	176136	181880	ThisStudy-Scaffold_12	8701597	8707295	200200200	GCA_0014179-rna-XM_021062186.2.match.ThisStudy-Apu_028375-T1
GCA_0014179-NW_018384473.1	182258	186930	ThisStudy-Scaffold_12	8698292	8700993	200200200	GCA_0014179-rna-XM_028656676.1.match.ThisStudy-Apu_006399-T1
GCA_0014179-NW_018384473.1	192164	215618	ThisStudy-Scaffold_12	8680341	8697167	200200200	GCA_0014179-rna-XM_028656680.1.match.ThisStudy-Apu_006398-T1
GCA_0014179-NW_018384473.1	216936	220434	ThisStudy-Scaffold_12	8675364	8679463	200200200	GCA_0014179-rna-XM_028656687.1.match.ThisStudy-Apu_006397-T1
GCA_0014179-NW_018384473.1	220584	229042	ThisStudy-Scaffold_12	8666019	8675583	200200200	GCA_0014179-rna-XM_021062181.2.match.ThisStudy-Apu_006396-T1
GCA_0014179-NW_018384473.1	229194	232279	ThisStudy-Scaffold_12	8662598	8667066	200200200	GCA_0014179-rna-XM_021062174.2.match.ThisStudy-Apu_006395-T1
GCA_0014179-NW_018384473.1	232990	239642	ThisStudy-Scaffold_12	8655252	8663351	200200200	GCA_0014179-rna-XM_021062175.2.match.ThisStudy-Apu_006394-T1
GCA_0014179-NW_018384473.1	239954	245857	ThisStudy-Scaffold_12	8650550	8651095	200200200	GCA_0014179-rna-XM_028656667.1.match.ThisStudy-Apu_006393-T1
GCA_0014179-NW_018384473.1	271615	272839	ThisStudy-Scaffold_12	8622930	8623793	200200200	GCA_0014179-rna-XM_021062180.2.match.ThisStudy-Apu_006390-T1
GCA_0014179-NW_018384473.1	280709	284369	ThisStudy-Scaffold_12	8611866	8614792	200200200	GCA_0014179-rna-XM_021036160.2.match.ThisStudy-Apu_006388-T1
GCA_0014179-NW_018384473.1	293911	296035	ThisStudy-Scaffold_12	8594216	8599147	200200200	GCA_0014179-rna-XM_028656685.1.match.ThisStudy-Apu_006385-T1
GCA_0014179-NW_018384473.1	301914	304794	ThisStudy-Scaffold_12	8591310	8594227	200200200	GCA_0014179-rna-XM_021036169.2.match.ThisStudy-Apu_028373-T2
GCA_0014179-NW_018384473.1	311223	313135	ThisStudy-Scaffold_12	8581840	8584676	200200200	GCA_0014179-rna-XM_021062207.2.match.ThisStudy-Apu_006382-T1
GCA_0014179-NW_018384473.1	321788	327765	ThisStudy-Scaffold_12	8562148	8565425	200200200	GCA_0014179-rna-XM_021062210.2.match.ThisStudy-Apu_006377-T1
GCA_0014179-NW_018384473.1	335188	340312	ThisStudy-Scaffold_12	8552035	8557434	200200200	GCA_0014179-rna-XM_021036140.2.match.ThisStudy-Apu_006376-T1
GCA_0014179-NW_018384473.1	358756	367782	ThisStudy-Scaffold_12	8526059	8528751	200200200	GCA_0014179-rna-XM_028656681.1.match.ThisStudy-Apu_006372-T1
GCA_0014179-NW_018384473.1	368712	374436	ThisStudy-Scaffold_12	8521529	8526164	200200200	GCA_0014179-rna-XM_021036155.2.match.ThisStudy-Apu_006371-T1
GCA_0014179-NW_018384473.1	387472	393203	ThisStudy-Scaffold_12	8509687	8513692	200200200	GCA_0014179-rna-XM_021036165.2.match.ThisStudy-Apu_006370-T1
GCA_0014179-NW_018384473.1	396367	401573	ThisStudy-Scaffold_12	8505538	8508511	200200200	GCA_0014179-rna-XM_021036151.2.match.ThisStudy-Apu_028372-T1
GCA_0014179-NW_018384473.1	401810	406096	ThisStudy-Scaffold_12	8498513	8506574	200200200	GCA_0014179-rna-XM_021036142.2.match.ThisStudy-Apu_028371-T1
GCA_0014179-NW_018384473.1	412739	416414	ThisStudy-Scaffold_12	8444911	8446235	200200200	GCA_0014179-rna-XM_028656683.1.match.ThisStudy-Apu_006362-T1
GCA_0014179-NW_018384473.1	448243	450455	ThisStudy-Scaffold_12	8427250	8428272	200200200	GCA_0014179-rna-XM_021036162.2.match.ThisStudy-Apu_006360-T1
GCA_0014179-NW_018384473.1	450543	452512	ThisStudy-Scaffold_12	8416511	8417687	200200200	GCA_0014179-rna-XM_021036166.1.match.ThisStudy-Apu_006356-T1
GCA_0014179-NW_018384473.1	484395	485716	ThisStudy-Scaffold_12	8382585	8383931	200200200	GCA_0014179-rna-XM_021036173.2.match.ThisStudy-Apu_006351-T1
GCA_0014179-NW_018384495.1	115833	118346	ThisStudy-Scaffold_4	2150835	2152006	200200200	GCA_0014179-rna-XM_021036290.2.match.ThisStudy-Apu_018055-T1
GCA_0014179-NW_018384495.1	205179	236224	ThisStudy-Scaffold_4	2204182	2212323	200200200	GCA_0014179-rna-XM_021036223.2.match.ThisStudy-Apu_018069-T1
GCA_0014179-NW_018384495.1	237209	239265	ThisStudy-Scaffold_4	2242259	2244135	200200200	GCA_0014179-rna-XM_021036324.2.match.ThisStudy-Apu_018072-T1
GCA_0014179-NW_018384495.1	239352	241851	ThisStudy-Scaffold_4	2244265	2246769	200200200	GCA_0014179-rna-XM_021036321.2.match.ThisStudy-Apu_018073-T1
GCA_0014179-NW_018384495.1	242505	260786	ThisStudy-Scaffold_4	2247244	2265893	200200200	GCA_0014179-rna-XM_021036318.2.match.ThisStudy-Apu_018074-T1
GCA_0014179-NW_018384495.1	261573	265266	ThisStudy-Scaffold_4	2265960	2270405	200200200	GCA_0014179-rna-XM_021036323.2.match.ThisStudy-Apu_018076-T1
GCA_0014179-NW_018384495.1	265378	279083	ThisStudy-Scaffold_4	2271361	2272774	200200200	GCA_0014179-rna-XM_021036313.2.match.ThisStudy-Apu_018077-T1
GCA_0014179-NW_018384495.1	281999	292405	ThisStudy-Scaffold_4	2293112	2298540	200200200	GCA_0014179-rna-XM_021036327.2.match.ThisStudy-Apu_018081-T1
GCA_0014179-NW_018384495.1	292729	295592	ThisStudy-Scaffold_4	2299953	2307096	200200200	GCA_0014179-rna-XM_021036329.2.match.ThisStudy-Apu_018082-T1
GCA_0014179-NW_018384495.1	295835	303116	ThisStudy-Scaffold_4	2307142	2314259	200200200	GCA_0014179-rna-XM_021036328.2.match.ThisStudy-Apu_018083-T1
GCA_0014179-NW_018384495.1	304249	307310	ThisStudy-Scaffold_4	2316230	2317087	200200200	GCA_0014179-rna-XM_021036230.1.match.ThisStudy-Apu_018084-T1
GCA_0014179-NW_018384495.1	309947	310750	ThisStudy-Scaffold_4	2319044	2322048	200200200	GCA_0014179-rna-XM_021036316.2.match.ThisStudy-Apu_018085-T1
GCA_0014179-NW_018384495.1	311309	313552	ThisStudy-Scaffold_4	2322660	2324956	200200200	GCA_0014179-rna-XM_021036306.2.match.ThisStudy-Apu_018086-T2
GCA_0014179-NW_018384495.1	313930	317421	ThisStudy-Scaffold_4	2325195	2328770	200200200	GCA_0014179-rna-XM_021036236.2.match.ThisStudy-Apu_018087-T1
GCA_0014179-NW_018384495.1	317808	319512	ThisStudy-Scaffold_4	2328679	2330779	200200200	GCA_0014179-rna-XM_021036235.2.match.ThisStudy-Apu_018088-T1
GCA_0014179-NW_018384495.1	320118	331550	ThisStudy-Scaffold_4	2332276	2339842	200200200	GCA_0014179-rna-XM_021036234.2.match.ThisStudy-Apu_018089-T1
GCA_0014179-NW_018384495.1	331625	333481	ThisStudy-Scaffold_4	2342767	2344691	200200200	GCA_0014179-rna-XM_021036247.2.match.ThisStudy-Apu_018090-T1
GCA_0014179-NW_018384495.1	333146	337368	ThisStudy-Scaffold_4	2346486	2348590	200200200	GCA_0014179-rna-XM_021036277.2.match.ThisStudy-Apu_018091-T1
GCA_0014179-NW_018384495.1	338347	349299	ThisStudy-Scaffold_4	2349529	2357758	200200200	GCA_0014179-rna-XM_028656722.1.match.ThisStudy-Apu_029326-T1
GCA_0014179-NW_018384495.1	349804	351381	ThisStudy-Scaffold_4	2358861	2359696	200200200	GCA_0014179-rna-XM_021036256.2.match.ThisStudy-Apu_018092-T1
GCA_0014179-NW_018384495.1	351705	354740	ThisStudy-Scaffold_4	2361356	2364400	200200200	GCA_0014179-rna-XM_021036308.2.match.ThisStudy-Apu_018093-T1
GCA_0014179-NW_018384495.1	355726	363626	ThisStudy-Scaffold_4	2364979	2373132	200200200	GCA_0014179-rna-XM_028656717.1.match.ThisStudy-Apu_018094-T1
GCA_0014179-NW_018384495.1	364794	366560	ThisStudy-Scaffold_4	2374286	2376231	200200200	GCA_0014179-rna-XM_021036258.1.match.ThisStudy-Apu_018096-T1
GCA_0014179-NW_018384495.1	369080	372187	ThisStudy-Scaffold_4	2378748	2380001	200200200	GCA_0014179-rna-XM_021036311.2.match.ThisStudy-Apu_018097-T1
GCA_0014179-NW_018384495.1	375344	382735	ThisStudy-Scaffold_4	2388581	2397607	200200200	GCA_0014179-rna-XM_021036273.2.match.ThisStudy-Apu_018100-T1
GCA_0014179-NW_018384495.1	389380	390635	ThisStudy-Scaffold_4	2397794	2399342	200200200	GCA_0014179-rna-XM_028656718.1.match.ThisStudy-Apu_018101-T1
GCA_0014179-NW_018384495.1	390491	395455	ThisStudy-Scaffold_4	2402632	2407682	200200200	GCA_0014179-rna-XM_028656730.1.match.ThisStudy-Apu_018102-T1
GCA_0014179-NW_018384495.1	406907	415770	ThisStudy-Scaffold_4	2416665	2425477	200200200	GCA_0014179-rna-XM_021036237.2.match.ThisStudy-Apu_018106-T1
GCA_0014179-NW_018384495.1	418620	422170	ThisStudy-Scaffold_4	2427378	2430922	200200200	GCA_0014179-rna-XM_028656733.1.match.ThisStudy-Apu_018107-T1
GCA_0014179-NW_018384495.1	424530	428723	ThisStudy-Scaffold_4	2433130	2437276	200200200	GCA_0014179-rna-XM_021036296.2.match.ThisStudy-Apu_018108-T1
GCA_0014179-NW_018384495.1	428484	432042	ThisStudy-Scaffold_4	2437694	2440631	200200200	GCA_0014179-rna-XM_021036301.2.match.ThisStudy-Apu_018109-T1
GCA_0014179-NW_018384495.1	443202	447979	ThisStudy-Scaffold_4	2452621	2456371	200200200	GCA_0014179-rna-XM_021036305.2.match.ThisStudy-Apu_018111-T1
GCA_0014179-NW_018384495.1	448035	454200	ThisStudy-Scaffold_4	2456736	2459340	200200200	GCA_0014179-rna-XM_021036302.2.match.ThisStudy-Apu_018112-T1
GCA_0014179-NW_018384495.1	454509	459919	ThisStudy-Scaffold_4	2463346	2466087	200200200	GCA_0014179-rna-XM_021036304.2.match.ThisStudy-Apu_018114-T1
GCA_0014179-NW_018384495.1	460388	462360	ThisStudy-Scaffold_4	2466740	2469322	200200200	GCA_0014179-rna-XM_021036246.2.match.ThisStudy-Apu_018115-T1
GCA_0014179-NW_018384495.1	467514	470072	ThisStudy-Scaffold_4	2474760	2476304	200200200	GCA_0014179-rna-XM_021036312.2.match.ThisStudy-Apu_018118-T1
GCA_0014179-NW_018384495.1	471929	473159	ThisStudy-Scaffold_4	2484542	2485731	200200200	GCA_0014179-rna-XM_021036317.2.match.ThisStudy-Apu_018120-T1
GCA_0014179-NW_018384495.1	473696	476838	ThisStudy-Scaffold_4	2486412	2487470	200200200	GCA_0014179-rna-XM_021036309.2.match.ThisStudy-Apu_018121-T1
GCA_0014179-NW_018384495.1	479386	496030	ThisStudy-Scaffold_4	2508515	2511055	200200200	GCA_0014179-rna-XM_021036272.2.match.ThisStudy-Apu_018123-T1
GCA_0014179-NW_018384495.1	35	1874	ThisStudy-Scaffold_4	2856555	2859274	200200200	GCA_0014179-rna-XM_021036222.2.match.ThisStudy-Apu_018178-T1
GCA_0014179-NW_018384495.1	1900	4896	ThisStudy-Scaffold_4	2853521	2855773	200200200	GCA_0014179-rna-XM_021036279.2.match.ThisStudy-Apu_018177-T1
GCA_0014179-NW_018384495.1	5068	30301	ThisStudy-Scaffold_4	2828546	2853115	200200200	GCA_0014179-rna-XM_021036278.2.match.ThisStudy-Apu_018176-T1
GCA_0014179-NW_018384495.1	31226	33755	ThisStudy-Scaffold_4	2825701	2827405	200200200	GCA_0014179-rna-XM_021036281.2.match.ThisStudy-Apu_018175-T1
GCA_0014179-NW_018384495.1	33803	34703	ThisStudy-Scaffold_4	2824123	2825057	200200200	GCA_0014179-rna-XM_021036282.2.match.ThisStudy-Apu_018174-T1
GCA_0014179-NW_018384495.1	34740	41056	ThisStudy-Scaffold_4	2818082	2824062	200200200	GCA_0014179-rna-XM_021036283.2.match.ThisStudy-Apu_018173-T1
GCA_0014179-NW_018384495.1	42738	50702	ThisStudy-Scaffold_4	2809399	2815165	200200200	GCA_0014179-rna-XM_021036233.2.match.ThisStudy-Apu_018172-T1
GCA_0014179-NW_018384495.1	50750	55194	ThisStudy-Scaffold_4	2803938	2807261	200200200	GCA_0014179-rna-XM_028656712.1.match.ThisStudy-Apu_018171-T1
GCA_0014179-NW_018384495.1	56411	63809	ThisStudy-Scaffold_4	2792380	2802663	200200200	GCA_0014179-rna-XM_028656715.1.match.ThisStudy-Apu_018169-T1
GCA_0014179-NW_018384495.1	67684	71215	ThisStudy-Scaffold_4	2785214	2788391	200200200	GCA_0014179-rna-XM_021036240.2.match.ThisStudy-Apu_018167-T1
GCA_0014179-NW_018384495.1	71368	73424	ThisStudy-Scaffold_4	2778783	2781165	200200200	GCA_0014179-rna-XM_021036245.2.match.ThisStudy-Apu_018166-T1
GCA_0014179-NW_018384495.1	80066	83314	ThisStudy-Scaffold_4	2760099	2778619	200200200	GCA_0014179-rna-XM_028656719.1.match.ThisStudy-Apu_018165-T1
GCA_0014179-NW_018384495.1	107655	108952	ThisStudy-Scaffold_4	2759837	2761476	200200200	GCA_0014179-rna-XM_021036291.2.match.ThisStudy-Apu_018164-T1
GCA_0014179-NW_018384495.1	108866	115963	ThisStudy-Scaffold_4	2752818	2759962	200200200	GCA_0014179-rna-XM_021036284.2.match.ThisStudy-Apu_029330-T1
GCA_0014179-NW_018384495.1	115833	118346	ThisStudy-Scaffold_4	2750542	2753161	200200200	GCA_0014179-rna-XM_021036290.2.match.ThisStudy-Apu_018163-T1
GCA_0014179-NW_018384495.1	118628	120762	ThisStudy-Scaffold_4	2748750	2750481	200200200	GCA_0014179-rna-XM_021036238.2.match.ThisStudy-Apu_018162-T1
GCA_0014179-NW_018384495.1	122789	134960	ThisStudy-Scaffold_4	2739217	2747007	200200200	GCA_0014179-rna-XM_028656716.1.match.ThisStudy-Apu_018160-T1
GCA_0014179-NW_018384495.1	135170	145651	ThisStudy-Scaffold_4	2689024	2708804	200200200	GCA_0014179-rna-XM_021036274.2.match.ThisStudy-Apu_018156-T2
GCA_0014179-NW_018384495.1	197351	199708	ThisStudy-Scaffold_4	2685886	2688175	200200200	GCA_0014179-rna-XM_028656732.1.match.ThisStudy-Apu_018155-T1
GCA_0014179-NW_018384495.1	200041	201735	ThisStudy-Scaffold_4	2683955	2685636	200200200	GCA_0014179-rna-XM_021036255.2.match.ThisStudy-Apu_018154-T1
GCA_0014179-NW_018384504.1	29020	51309	ThisStudy-Scaffold_11	2705363	2708890	200200200	GCA_0014179-rna-XM_028656743.1.match.ThisStudy-Apu_004486-T1
GCA_0014179-NW_018384504.1	69022	75671	ThisStudy-Scaffold_11	2670120	2676824	200200200	GCA_0014179-rna-XM_021036353.2.match.ThisStudy-Apu_004483-T1
GCA_0014179-NW_018384504.1	78212	103498	ThisStudy-Scaffold_11	2641189	2667607	200200200	GCA_0014179-rna-XM_021036396.2.match.ThisStudy-Apu_004482-T1
GCA_0014179-NW_018384504.1	121420	122130	ThisStudy-Scaffold_11	2619989	2620411	200200200	GCA_0014179-rna-XM_021036398.1.match.ThisStudy-Apu_004478-T1
GCA_0014179-NW_018384504.1	139247	148292	ThisStudy-Scaffold_11	2609738	2613548	200200200	GCA_0014179-rna-XM_028656756.1.match.ThisStudy-Apu_004476-T1
GCA_0014179-NW_018384504.1	205245	214357	ThisStudy-Scaffold_11	2565570	2566565	200200200	GCA_0014179-rna-XM_028656751.1.match.ThisStudy-Apu_004472-T1
GCA_0014179-NW_018384504.1	215139	227136	ThisStudy-Scaffold_11	2556862	2564334	200200200	GCA_0014179-rna-XM_021036351.2.match.ThisStudy-Apu_004471-T1
GCA_0014179-NW_018384504.1	234998	242738	ThisStudy-Scaffold_11	2519208	2526166	200200200	GCA_0014179-rna-XM_021036366.2.match.ThisStudy-Apu_004467-T1
GCA_0014179-NW_018384504.1	245496	264382	ThisStudy-Scaffold_11	2478773	2491536	200200200	GCA_0014179-rna-XM_028656734.1.match.ThisStudy-Apu_028233-T1
GCA_0014179-NW_018384504.1	264646	268872	ThisStudy-Scaffold_11	2475167	2479404	200200200	GCA_0014179-rna-XM_021036342.2.match.ThisStudy-Apu_004461-T1
GCA_0014179-NW_018384504.1	274499	277827	ThisStudy-Scaffold_11	2467536	2470422	200200200	GCA_0014179-rna-XM_021036369.2.match.ThisStudy-Apu_004459-T1
GCA_0014179-NW_018384504.1	280996	292149	ThisStudy-Scaffold_11	2460869	2463708	200200200	GCA_0014179-rna-XM_028656740.1.match.ThisStudy-Apu_004458-T1
[truncated: 11,077 more rows]

## Sheet: Sum
	This study's genome	GCA_001417965.1	No. of Orthogroups	Percentage
	-	+	1498	0.0313967
	+	-	3198	0.0670272
[truncated: 2 more rows]

## Sheet: Orthogroups.GeneCount
Orthogroup	Exaiptasia_pallida_longest-gene.proteins	Exaiptasia_diaphana_GCA_001417965.1_longest-gene.proteins	Total
[truncated: 15,190 more rows]
