# Supplementary material for: Genome of the sea anemone Exaiptasia pallida and transcriptome profiles during tentacle regeneration
Source: Front Cell Dev Biol. 2022 Aug 17;10:900321. doi: 10.3389/fcell.2022.900321 (PMC9444052; doi:10.3389/fcell.2022.900321)
Supplement: Supplementary file 2 [file DataSheet2.zip › Table 16.xlsx]

## Sheet: Sheet1
miRNA	Exaiptasia pallida	Aiptasia	Nematostella vectensis	Sanderia malayensis	Rhopilema esculentum	Acropora digitifera	Hydra magnipapillata
miR-100										Exaiptasia pallida: this study
miR-2022										Aiptasia: Baumgarten et al., 2018
miR-2022a										Nematostella vectensis: Moran et al., 2014
miR-2022b										Sanderia malayensis: Nong et al., 2020
miR-2023										Rhopilema esculentum: Nong et al., 2020
miR-2024										Acropora digitifera: Gajigan & Conaco, 2017
miR-2025										Hydra magnipapillata: Krishna et al., 2013
miR-2026
miR-2027
miR-2028
miR-2029
miR-2030
miR-2031
miR-2032
miR-2034
miR-2035
miR-2036
miR-2037
miR-2038
miR-2039
miR-2041b
miR-2042
miR-2043
miR-2045
miR-2047
miR-2050
miR-2051
miR-3003a
miR-3003b
miR-3005
miR-3007
miR-3009
miR-3010
miR-3011
miR-3012b
miR-3014
miR-9412
miR-9413
miR-9414
miR-9415
miR-9416
miR-9417
miR-9418
miR-9419
miR-9420
miR-9421
miR-9422
miR-9423
miR-9424
miR-9425
miR-9426
miR-9427
miR-9428
miR-9429
miR-9430
miR-9431
miR-9432
miR-9433
miR-9434
miR-9435
miR-9436
miR-9437
miR-9438
miR-9439
miR-9440
miR-9441
miR-9442
miR-9443
miR-9444
miR-9445
miR-9446
miR-9447
miR-9448
miR-9449
miR-9450
miR-9451
miR-9452
miR-9453
miR-9454
miR-9455
miR-9456
miR-9457
miR-9458
miR-9459
miR-9460
miR-9461
miR-9462
miR-9463
miR-9464
miR-9465
miR-9466
miR-9467
miR-9468
miR-12420
miR-12421
miR-12422
miR-12423
miR-12424
miR-12425
miR-12426
miR-12427
miR-12428
miR-12429
miR-12430
miR-12431
miR-12432
miR-12433
miR-12434
miR-12435
miR-12436
miR-12437
miR-12438
miR-12439
miR-12440
miR-12441
miR-12442
miR-12443
miR-12444
miR-12445
miR-12446a
miR-12446b
miR-12447
miR-12448
miR-12449
miR-12450
miR-12451
miR-12452
miR-12453
miR-12454
miR-12455
Adi-Mir-Novel-1
Adi-Mir-Novel-2
Adi-Mir-Novel-3
Adi-Mir-Novel-4
Adi-Mir-Novel-5
Adi-Mir-Novel-6
Adi-Mir-Novel-7
Adi-Mir-Novel-8
Adi-Mir-Novel-9
Adi-Mir-Novel-10
Adi-Mir-Novel-11
Adi-Mir-Novel-12
Adi-Mir-Novel-13
Adi-Mir-Novel-14
Adi-Mir-Novel-15
Adi-Mir-Novel-16
Adi-Mir-Novel-17
Adi-Mir-Novel-18
hma-miR-new1
hma-miR-new2
hma-miR-new4
hma-miR-new5
hma-miR-new7
hma-miR-new8
hma-miR-new9
hma-miR-new10
hma-miR-new11
hma-miR-new12
hma-miR-new13
hma-miR-new14
hma-miR-new15
hma-miR-new16
hma-miR-new17
hma-miR-new18
hma-miR-new19
hma-miR-new20
hma-miR-new21
hma-miR-new22
hma-miR-new23
hma-miR-new24
hma-miR-new25
hma-miR-new26
hma-miR-new27
hma-miR-new29
hma-miR-new30
hma-miR-new31
hma-miR-new32
hma-miR-new33
hma-miR-new34
hma-miR-new35
hma-miR-new36
hma-miR-new37
hma-miR-new38
hma-miR-new39
hma-miR-new40
hma-miR-new41
hma-miR-new42
hma-miR-new43
hma-miR-new44
hma-miR-new45
hma-miR-new46
hma-miR-new47
hma-miR-new48
hma-miR-new49
hma-miR-new50
hma-miR-new51
hma-miR-new52
hma-miR-new53
hma-miR-new54
hma-miR-new55
hma-miR-new57
hma-miR-new59
hma-miR-new60
hma-miR-new61
hma-miR-new62
hma-miR-new63
hma-miR-new64
hma-miR-new65
hma-miR-new66
hma-miR-new67
hma-miR-new68
hma-miR-new69
hma-miR-new70
hma-miR-new71
hma-miR-new72
hma-miR-new73
hma-miR-new74
hma-miR-new76
hma-miR-new77
hma-miR-new78
hma-miR-new79
hma-miR-new80
hma-miR-new81
hma-miR-new82
hma-miR-new83
hma-miR-new84
hma-miR-new85
hma-miR-new86
hma-miR-new87
hma-miR-new88
hma-miR-new89
hma-miR-new90
hma-miR-new91
hma-miR-new92
hma-miR-new93
hma-miR-new94
hma-miR-new95
hma-miR-new96
hma-miR-new97
hma-miR-new98
hma-miR-new99
hma-miR-new100
hma-miR-new101
hma-miR-new102
hma-miR-new103
hma-miR-new105
hma-miR-new106
hma-miR-new107
hma-miR-new108
hma-miR-new109
hma-miR-new111
hma-miR-new112
hma-miR-new113
hma-miR-new114
