# Supplementary material for: Genome of the sea anemone Exaiptasia pallida and transcriptome profiles during tentacle regeneration
Source: Front Cell Dev Biol. 2022 Aug 17;10:900321. doi: 10.3389/fcell.2022.900321 (PMC9444052; doi:10.3389/fcell.2022.900321)
Supplement: Supplementary file 2 [file DataSheet2.zip › Table 4.xls]

## Sheet: sRNA length distribution
read_length	S0h_12	S0h_13	S0h_17	S6h_1	S6h_2	S6h_3	S12h_1	S12h_2	S12h_3	S18h_1	S18h_2	S18h_3	S1D_2	S1D_3	S1D_6	S2D_1	S2D_5	S2D_6	S3D_1	S3D_3	S3D_4	S6D_4	S6D_5	S6D_6	S8D_1	S8D_3	S8D_4
18	0.0121	0.0297	0.0188	0.0046	0.0054	0.0049	0.0087	0.002	0.006	0.0297	0.0077	0.0012	0.0145	0.0263	0.0147	0.0006	0.0196	0.0186	0.06	0.0032	0.0309	0.002	0.0572	0.0513	0.004	0.0314	0.0298
19	0.0315	0.0754	0.0202	0.0073	0.0089	0.0093	0.0162	0.0046	0.0108	0.0388	0.0135	0.0028	0.0246	0.0445	0.0183	0.001	0.0231	0.0274	0.0686	0.0078	0.0316	0.0029	0.1487	0.0441	0.0095	0.0791	0.0369
20	0.023	0.0592	0.0435	0.0195	0.0223	0.0267	0.0391	0.0131	0.0251	0.0664	0.0358	0.0085	0.0357	0.0553	0.0376	0.0029	0.0541	0.0649	0.0747	0.0197	0.0678	0.0082	0.0904	0.0916	0.0195	0.0718	0.0847
21	0.0546	0.099	0.0376	0.0149	0.0192	0.0264	0.0368	0.0144	0.0246	0.0591	0.0353	0.0116	0.035	0.056	0.0364	0.0067	0.0403	0.051	0.0716	0.0244	0.049	0.0158	0.1204	0.0551	0.0223	0.1252	0.0615
22	0.0206	0.0416	0.1337	0.0279	0.0403	0.0652	0.0734	0.0321	0.0484	0.0846	0.0564	0.0288	0.0808	0.1132	0.1036	0.0406	0.1099	0.0961	0.1539	0.115	0.1253	0.079	0.0519	0.1241	0.0703	0.0507	0.1272
23	0.0197	0.0421	0.03	0.016	0.0191	0.0309	0.0335	0.0188	0.0237	0.0451	0.0299	0.0172	0.0374	0.0584	0.0269	0.0187	0.0391	0.0417	0.0714	0.0376	0.0358	0.0308	0.0439	0.0327	0.029	0.0455	0.0489
24	0.0204	0.0239	0.0209	0.0235	0.0273	0.0285	0.0276	0.0169	0.0205	0.0389	0.0294	0.0167	0.0277	0.0445	0.0224	0.0147	0.0255	0.0334	0.0551	0.02	0.0229	0.02	0.0262	0.0163	0.0192	0.0269	0.0352
25	0.0442	0.0367	0.3288	0.2108	0.2137	0.1376	0.0923	0.0483	0.0555	0.0878	0.0906	0.0567	0.0307	0.0563	0.3884	0.0698	0.1467	0.1209	0.0545	0.0285	0.2279	0.0314	0.0373	0.0907	0.0222	0.0375	0.1387
26	0.1166	0.0936	0.0254	0.0354	0.0436	0.053	0.0517	0.0413	0.0422	0.0546	0.0476	0.0379	0.048	0.0638	0.0284	0.0426	0.0371	0.0506	0.0642	0.0413	0.0275	0.0482	0.0764	0.0128	0.0393	0.0838	0.0421
27	0.2135	0.1576	0.051	0.0818	0.0889	0.104	0.1105	0.1056	0.1	0.088	0.1006	0.0987	0.1277	0.135	0.0583	0.1097	0.0778	0.0928	0.1144	0.132	0.0539	0.1186	0.0856	0.0191	0.1182	0.1254	0.0718
28	0.1912	0.0994	0.077	0.1656	0.161	0.1798	0.1849	0.2157	0.1988	0.1179	0.1677	0.2159	0.2394	0.2024	0.0856	0.198	0.1224	0.1397	0.1527	0.2879	0.0743	0.2116	0.0502	0.0216	0.2574	0.0788	0.101
29	0.1401	0.0776	0.0645	0.1612	0.144	0.1724	0.1742	0.2497	0.231	0.1008	0.1832	0.2618	0.2105	0.1105	0.0704	0.2361	0.107	0.1219	0.0473	0.2235	0.0555	0.2364	0.0311	0.0158	0.2636	0.0615	0.0825
30	0.0517	0.0485	0.0455	0.1376	0.1169	0.1144	0.1051	0.1749	0.1514	0.0596	0.1324	0.1805	0.0775	0.0274	0.0464	0.1884	0.084	0.075	0.0094	0.0526	0.037	0.1543	0.0182	0.0107	0.1034	0.0471	0.0417
31	0.0091	0.0122	0.0111	0.0448	0.0414	0.0264	0.0216	0.0413	0.0339	0.015	0.033	0.0378	0.0079	0.0045	0.0118	0.0485	0.0219	0.0176	0.0015	0.005	0.0098	0.0322	0.0043	0.0031	0.0133	0.0148	0.0092
32	0.0047	0.0072	0.0016	0.0098	0.0092	0.0048	0.0034	0.0067	0.0053	0.0035	0.0078	0.0067	0.0015	0.001	0.0019	0.0103	0.0034	0.0032	0.0005	0.0008	0.0017	0.0051	0.003	0.0005	0.0035	0.0091	0.0016
33	0.0066	0.007	0.0005	0.0066	0.0056	0.0023	0.0014	0.0032	0.003	0.0018	0.0052	0.0042	0.0004	0.0003	0.0007	0.0057	0.0013	0.0014	0.0002	0.0003	0.0007	0.0021	0.0021	0.0002	0.0031	0.0088	0.0008
34	0.0037	0.0042	0.0004	0.0051	0.0055	0.0021	0.0011	0.0034	0.0029	0.0013	0.0046	0.0037	0.0002	0.0002	0.0005	0.0028	0.0006	0.0011	0.0001	0.0001	0.0004	0.0009	0.0012	0.0002	0.0007	0.0056	0.0008
35	0.0028	0.0029	0.0002	0.0033	0.0033	0.0012	0.0008	0.002	0.002	0.0011	0.0032	0.0026	0.0001	0.0001	0.0003	0.0014	0.0004	0.0006	0.0001	0.0001	0.0003	0.0003	0.001	0.0001	0.0006	0.0035	0.0004
36	0.0016	0.0018	0.0001	0.0023	0.002	0.0004	0.0003	0.0009	0.0009	0.0006	0.0013	0.0013	0.0001	0.0001	0.0001	0.0006	0.0001	0.0002	0	0	0.0001	0.0001	0.0008	0.0001	0.0003	0.0021	0.0002
37	0.0016	0.0018	0.0001	0.0019	0.0017	0.0002	0.0002	0.0006	0.0007	0.0004	0.0008	0.0009	0	0	0.0001	0.0004	0.0001	0.0002	0	0	0.0001	0	0.0009	0	0.0001	0.002	0.0001
38	0.001	0.0013	0	0.0023	0.0018	0.0002	0.0002	0.0005	0.0006	0.0002	0.0007	0.0008	0	0	0.0001	0.0001	0.0001	0.0002	0	0	0.0001	0	0.0007	0	0.0001	0.0014	0.0001
39	0.0007	0.0009	0	0.0014	0.0009	0.0002	0.0001	0.0003	0.0003	0.0001	0.0005	0.0005	0	0	0	0.0001	0.0001	0.0001	0	0	0.0001	0	0.0005	0	0	0.0009	0.0001
40	0.0004	0.0007	0	0.0008	0.0006	0.0001	0.0001	0.0002	0.0002	0.0001	0.0003	0.0003	0	0.0001	0	0	0.0001	0.0001	0	0	0	0	0.0005	0	0.0001	0.0007	0
41	0.0001	0.0003	0	0.0004	0.0003	0.0001	0.0001	0.0001	0.0001	0.0001	0.0002	0.0002	0	0.0001	0	0	0.0001	0.0001	0	0	0	0	0.0002	0	0.0001	0.0002	0
42	0.0001	0.0003	0	0.0003	0.0002	0	0.0001	0.0001	0.0001	0.0001	0.0001	0.0002	0	0	0	0	0.0001	0	0	0	0	0	0.0003	0	0	0.0002	0
