# Supplementary material for: Genome of the sea anemone Exaiptasia pallida and transcriptome profiles during tentacle regeneration
Source: Front Cell Dev Biol. 2022 Aug 17;10:900321. doi: 10.3389/fcell.2022.900321 (PMC9444052; doi:10.3389/fcell.2022.900321)
Supplement: Supplementary file 2 [file DataSheet2.zip › Table 5.xlsx]

## Sheet: E. pallida (this study)
Gene	Hi-C Gene model ID	Sequence	Location
>Exaiptasia_pallida_XloxL-1		RSRSRTAYTQTQQLELEKEFLYSRYLTRTRRLELAKSLGLSEKHLKIWFQNRRMKLKKSE	id=Scaffold_2&start=2689614&stop=2689793
>Exaiptasia_pallida_XloxL-2	Apu_011856-T1	RSRSRTAYTQTQQLELEKEFLYSRYLTRTRRLELAKSLGLSEKHLKIWFQNRRMKLKKSK	id=Scaffold_2&stop=2768112&start=2767933
>Exaiptasia_pallida_XloxL-3	Apu_011861-T1	RSRSRTAYTQTQQLELEKEFLYSRYLTRTRRLELAKSLGLSEKHLKIWFQNRRMKLKKSE	id=Scaffold_2&start=2798236&stop=2798415
>Exaiptasia_pallida_Gsx	Apu_011862-T1	SKRIRTAYTSMQLLELEKEFSQNRYLSRLRRIQIAALLDLSEKQVKIWFQNRRVKWKKDK	id=Scaffold_2&stop=2809842&start=2809663
>Exaiptasia_pallida_BarxL-A	Apu_013081-T1	CRKSRTVFTDLQLRVLEKTFFEQKYLDTSSRGKLAQTLGLNETQVKTWFQNRRMKWKKET	id=Scaffold_2&stop=14905207&start=14905028
>Exaiptasia_pallida_BarxL-B	Apu_013082-T1	CRKSRTVFTDLQLRVLEKTFSEQKYLDSTSRAKLAQILGLNEAQVKTWFQNRRMKWKKKN	id=Scaffold_2&stop=14921971&start=14921792
>Exaiptasia_pallida_BarxL-C	Apu_014580-T1	CRKSRTVFTDLQLRVLEKTFAEQKYLDTSSRAKLAQTLGLNETQVKTWFQNRRMKWKKET	id=Scaffold_2&stop=26926051&start=26925872
>Exaiptasia_pallida_HlxL-B1	Apu_000820-T1	RPWTRAVFSNLQRKGLEKRFQVQKYLTKTDRHQLASMLGLSDNQVKVWFQNRRMKWRQDA	id=Scaffold_1&start=5536147&stop=5536326
>Exaiptasia_pallida_HlxL-B2		RPWTRAVFSNLQRKGLEKRFQVQKYLTKTDRHQLASMLGLSDNQVKVWFQNRRMKWRQDA	id=Scaffold_1&stop=5557539&start=5557360
>Exaiptasia_pallida_MsxL-2	Apu_001409-T1	SGNPRVPFSTSQLMTLEHKYLETRYLSTPEVSELSDTLSLSQHRIKIWFQNRRAREKKSQ	id=Scaffold_1&start=10632796&stop=10632975
>Exaiptasia_pallida_MsxL-1	Apu_001410-T1	DRNPRIPFSSNQLAALEAKFVESHYLSSSEVRQLSTLLSVTEHRVKIWFQNRRAREKKTA	id=Scaffold_1&start=10642942&stop=10643121
>Exaiptasia_pallida_HoxA	Apu_001473-T1	GQKKRFTFTQRQLVELEKEFHFSKYLTRSRRIEIATSLKLTETQIKIWFQNRRMKWKREL	id=Scaffold_1&start=11380874&stop=11381053
>Exaiptasia_pallida_BarxL	Apu_001498-T1	LRRNRTVFSRYQLQKMEEQFVHKKYLSTQDRNNFAKYICVSPLQLKTWYQNRRMKWKKEM	id=Scaffold_1&stop=11685984&start=11685805
>Exaiptasia_pallida_Nk2/4	Apu_001978-T1	KKKRRVLFTKSQIYELERRFRQQRYLTASEREQLARMISLTPTQVKIWFQNHRYKQKKQV	id=Scaffold_1&stop=16169674&start=16169495
>Exaiptasia_pallida_Nk2/4	Apu_001979-T1	KRKRRILFTKAQIYELERRFRYQRYLSAPEREQLGRMINLTPTQVKIWFQNHRYKHKKLA	id=Scaffold_1&stop=16181043&start=16180864
>Exaiptasia_pallida_Nk2/4	Apu_001980-T1	KRKRRVLFTKAQTYELERRFRQQRYLSAPEREQLARIINLTPTQVKIWFQNHRYKFKKQN	id=Scaffold_1&stop=16206453&start=16206274
>Exaiptasia_pallida_Nk2/4	Apu_001981-T1	KRKRRILFTKAQTFILERRFQQQRYLSAPEREELARIANLTPAQVKIWFQNHRYKFRKQM	id=Scaffold_1&start=16212156&stop=16212335
>Exaiptasia_pallida_Nk2/4	Apu_001982-T1	RKKKRILFTRSQIYELERRFRVQQYLSAPEREHLARMISLTPMQVKIWFQNHRYKCRQRF	id=Scaffold_1&start=16224175&stop=16224354
>Exaiptasia_pallida_NKL		KRRQRVLFNESQIHILKSVFARQKYLSPEGRKSLADSLNLSPKQVKTWFQN	id=Scaffold_1&start=16239146&stop=16239298
>Exaiptasia_pallida_NKL	Apu_002214-T1	KKRLRSQFTEMQLKYLENYFSNNSYLSRDERNVLAQALDMTELQIRNWFQNKRYQKKHKD	id=Scaffold_1&stop=18101115&start=18100936
>Exaiptasia_pallida_Nk3-like	Apu_002215-T1	KKRFRSHFSQLQLQYLEGIFSRQHYLSRDERTLLASALDMTELQVRNWFQNKRYQKRHRE	id=Scaffold_1&stop=18105339&start=18105160
>Exaiptasia_pallida_MeoxD	Apu_002422-T1	KRKERTAFTTHQLRELENEFTRNNYLTRLRRYEIAVSLDLTERQVKVWFQNRRMKWKRVK	id=Scaffold_1&start=19635784&stop=19635963
>Exaiptasia_pallida_MeoxC	Apu_002424-T1	KRKERTAFSKHQLQELETEFIRNNYLTRLRRYEIAISLDLTERQVKVWFQNRRMKWKRVK	id=Scaffold_1&stop=19645900&start=19645721
>Exaiptasia_pallida_MeoxA	Apu_002426-T1	KRKERTAFTKHQIQELENEFQRNNYLTRLRRYEIAVSLDLTERQVKVWFQNRRMKWKRVK	id=Scaffold_1&stop=19660799&start=19660620
>Exaiptasia_pallida_Mnx	Apu_002477-T1	HRRPRTAFSSHQLLALERQFQSHKYLTRPQRYELATTLMLTETQVKIWFQNRRMKWKRCH	id=Scaffold_1&start=20007105&stop=20007284
>Exaiptasia_pallida_Ro	Apu_002478-T1	PRRQRTTFTSEQTLKLELEFHQNEYITRSRRFELAACLSLTETQVKIWFQNRRAKDKRLE	id=Scaffold_1&start=20016209&stop=20016388
>Exaiptasia_pallida_HoxB	Apu_002502-T1	DKLNRTIYSTKQLVELEKEFHYNRYLCRPRRIEIAQSLDLTEKQVKIWFQNRRMRWKRDN	id=Scaffold_1&stop=20194657&start=20194478
>Exaiptasia_pallida_HoxE	Apu_002503-T1	KHRRRKAYNREQLLELEKEFHFTRYLTKERRSELASMLKLSERQVKIWFQNRRMKWKKDN	id=Scaffold_1&start=20201987&stop=20202166
>Exaiptasia_pallida_HoxC	Apu_002504-T1	VKRHRTSYNNKQLLELEKEFHFNRYLCSTRRHEIAKSMNLTERQVKVWFQNRRMKWKKDE	id=Scaffold_1&start=20210859&stop=20211038
>Exaiptasia_pallida_HoxD	Apu_002505-T1	SKRHRTSYTNKQLLELEKEFHFSRYLCTTRRREISKTLDLSERQVKIWFQNRRMKWKKDE	id=Scaffold_1&start=20218428&stop=20218607
>Exaiptasia_pallida_Nedx	Apu_002552-T1	KKRPRTAFTNEQIKELESDFQKSKYLSVCRRMELSKSLNLTETQIKIWFQNRRTKWKRKL	id=Scaffold_1&stop=20582610&start=20582431
>Exaiptasia_pallida_Dlx	Apu_002553-T1	VRKPRTIYSSFQLRELNKRFQKTQYLALPERADLAAYLGLTQTQVKIWFQNRRSKYKKNL	id=Scaffold_1&start=20593991&stop=20594170
>Exaiptasia_pallida_Nedx	Apu_002554-T1	KKRTRTAFTNHQIKELESEFKSNRYLTITRRNELAKSLNLTDNQIKIWFQNRRTKLKRQI	id=Scaffold_1&stop=20600329&start=20600150
>Exaiptasia_pallida_Evx	Apu_002646-T1	TRRYRTAFTREQLNRLEKEFLRENYVSRTRRCELANSLNLSETTIKIWFQNRRMKSKRRR	id=Scaffold_1&stop=21211953&start=21211774
>Exaiptasia_pallida_NotoL-D	Apu_002663-T1	NKRSRTIFTPFQLQRLEKAFERQQYVAGEERRQLAIALNLSETQVKVWFQNRRIRFRKQR	id=Scaffold_1&stop=21313703&start=21313524
>Exaiptasia_pallida_HlxL-C	Apu_002691-T1	RPWTRAVFSNLQRKGLEKRFQVQKYLTKSDRHQLASMLGLSDNQVKVWFQNRRMKWRQDA	id=Scaffold_1&start=21570644&stop=21570823
>Exaiptasia_pallida_Gbx	Apu_002840-T1	QRRKRTAFTSQQLLELEREFYNKKYVSLEERSQIATNLKLSEVQVKIWFQNRRAKWKRVR	id=Scaffold_1&stop=22513426&start=22513247
>Exaiptasia_pallida_NKL-AboxL	Apu_002841-T1	KHKQRPLFSQKQIQRLEEEFSSEKYISKSRRSTLAAEISLTDAQVRTWFQNRRTRWRKEA	id=Scaffold_1&start=22526336&stop=22526515
>Exaiptasia_pallida_HlxL-A	Apu_002876-T1	RPWSRPVFTQLQRRGLEKRFQVQKYITKHDRYQLAAMLGLSETQVKVWFQNRRTKWRQDL	id=Scaffold_1&stop=22762423&start=22762244
>Exaiptasia_pallida_Nk4	Apu_025003-T1	RRKPRVLFSQAQVYELERRFKQQKYLSAPEREHLATMLKLTPNQVKIWFQNKRYKCKKQA	id=Scaffold_8&start=254292&stop=254471
>Exaiptasia_pallida_Nk3	Apu_025004-T1	KKRSRAAFSNQQVFELERRFGHQKYLSGPERADLAAALKLTETQVKIWFQNRRYKTKRRQ	id=Scaffold_8&start=258054&stop=258233
>Exaiptasia_pallida_Lbx	Apu_025005-T1	RRKPRTCFTNQQIAELERRFVYQKYLSPSDRDELSLRLGLSGAQIITWFQNRRARFRRDV	id=Scaffold_8&start=283187&stop=283366
>Exaiptasia_pallida_Msx-1	Apu_025051-T1	NRKPRTPFTTSQLLALERKFRQKQYLSIAERAEFSASLNLTETQVKIWFQNRRAKAKRLH	id=Scaffold_8&start=568684&stop=568863
>Exaiptasia_pallida_Msx-2	Apu_025054-T1	NRKPRTPFTTSQLLALERKFRQKQYLSIAERAEFSASLNLTETQVKIWFQNRRAKAKRLH	id=Scaffold_8&stop=614678&start=614499
>Exaiptasia_pallida_Nk6-1	Apu_025090-T1	RKHTRPTFSGHQIFALEKTFEQTKYLAGPERARLAYSLGMTESQVKVWFQNRRTKWRKRH	id=Scaffold_8&start=878868&stop=879047
>Exaiptasia_pallida_Nk6-2	Apu_025091-T1	RKHTRPTFSGHQIFALEKTFEQTKYLAGPERARLAYSLGMTESQVKVWFQNRRTKWRKRH	id=Scaffold_8&stop=900047&start=899868
>Exaiptasia_pallida_Tlx-like	Apu_025097-T1	RKKPRTSFTTEQVTALEKRFNSQKYLGTRERSELAEKLNLTDTQIKTWFQNRRMKQKRNV	id=Scaffold_8&start=932765&stop=932944
>Exaiptasia_pallida_Nk1	Apu_025098-T1	PRRARTAFTYEQLVALENKFKSTRYLSVCERLNLALSLGLTETQVKIWFQNRRTKWKKQN	id=Scaffold_8&start=950623&stop=950802
>Exaiptasia_pallida_Nk5	Apu_025099-T1	KKKTRTVFSRSQVYQLESTFDMKRYLSSSERAGLAAQLHLTETQVKIWFQNRRNKWKRQI	id=Scaffold_8&start=976118&stop=976297
>Exaiptasia_pallida_Hhex	Apu_025100-T1	KKGGQVRFSNEQTIELEKIFESQKYLSPPERKQLSKVLGLTERQVKTWFQNRRAKWRRFK	id=Scaffold_8&stop=999855&start=999676
>Exaiptasia_pallida_NotoL-C	Apu_025107-T1	PKRVRTIFSPDQLERLEKEFDNQQYIVGTERFYLASELGLTETQVKVWFQNRRIKWRKQN	id=Scaffold_8&stop=1058899&start=1058720
>Exaiptasia_pallida_EmxL	Apu_025161-T1	PKRCRTSFTPAQLERLEDEFRLDMYVVGLKRMKLANELLLSERQVKVWFQNRRMKYKRER	id=Scaffold_8&start=1407925&stop=1408104
>Exaiptasia_pallida_HoxF	Apu_025228-T1	GKRKRTAYTRKQLLELEKEFHFNHFLTKERRSEMATQLNLTERQVKIWFQNRRMKWKKCN	id=Scaffold_8&start=1839945&stop=1840124
>Exaiptasia_pallida_NotoL-B	Apu_025299-T1	PKRMRTIFTVEQLERMESEFDRQQYMVGADRYFLANELGLTETQVKVWFQNRRIKWRKNI	id=Scaffold_8&start=2394654&stop=2394746&start=2395054&stop=2395143
>Exaiptasia_pallida_EmxC	Apu_025476-T1	RKRARTAFSADQLKRLEKRFLANHYIVGEERQKVAKDLDLSEAQVKVWFQNRRTKFKRDQ	id=Scaffold_8&start=3816662&stop=3816841
>Exaiptasia_pallida_EmxB	Apu_025479-T1	PKRIRTAFTPTQLLHLENAFDKNHYIVGTERKQLASYLNLSETQIKVWFQNRRTKYKRQQ	id=Scaffold_8&stop=3847521&start=3847342
>Exaiptasia_pallida_EmxA1	Apu_025501-T1	TRRIRTAFTPFQLLCLETSFDKNHYVVGGERKQLASYLKLSETQVKVWFQNRRTKWKRQS	id=Scaffold_8&start=4041872&stop=4042051
>Exaiptasia_pallida_EmxA2	Apu_025505-T1	TRRIRTAFTPFQLLCLETSFDKNHYVVGGERKQLASYLKLSETQVKVWFQNRRTKWKRQS	id=Scaffold_8&start=4074368&stop=4074547
>Exaiptasia_pallida_NotoL-A1	Apu_025570-T1	PKRIRTIFTPEQLERLEKEFERQQYMVGAERHYLAASLNLTETQVKVWFQNRRIKWRKQK	id=Scaffold_8&stop=4651134&start=4650955
>Exaiptasia_pallida_NKL	Apu_025707-T1	PRRGRTVFTAQQLQVLERVFATTQYIVGSQRKFLANQLRLSETQVRVWFQNRRIKWRKQM	id=Scaffold_8&start=6104591&stop=6104770
>Exaiptasia_pallida_NotoL-A2	Apu_017078-T1	PKRIRTIFTPEQLERLEKEFERQQYMVGAERHYLAASLNLTETQVKVWFQNRRIKWRKQK	id=Scaffold_316&stop=5983&start=5804
>Exaiptasia_pallida_Nk7L-1	Apu_027952-T1	KKKARTTFTGRQIFELEKQFNAKKYLTATERSDMATLLNVTETQVKIWFQNRRTKWKKQE	id=Scaffold_1020&start=1970&stop=2149
>Exaiptasia_pallida_Nk7L-2	Apu_004054-T1	KKKARTTFTGRQIFELEKQFNAKKYLTATERSDMATLLNVTETQVKIWFQNRRTKWKKQE	id=Scaffold_998&start=1975&stop=2154
>Exaiptasia_pallida_unknown_ANTP	Apu_007099-T1	PPRPRPVFSPSQRQYLEKFFSRKKYLQKNERTKIASLLSLSEKQVKIWFQNRRVKRKQEM	id=Scaffold_13&stop=2279551&start=2279372
>Exaiptasia_pallida_NKL-Bari-like_ANTP	Apu_024068-T1	ARRRRTAFTSSQLKSLEEKFQEKKYLTISERNSLAKAMHLTDTQVKTWFQNRRTKWKKQM	id=Scaffold_7&start=6014151&stop=6014330
>Exaiptasia_pallida_NKL-Bari-like_ANTP	Apu_024069-T1	SRRRRTAFTSSQLKSLEEKFQEKKYLTISERNSLAKAMHLTDTQVKTWFQNRRTKWKKQM	id=Scaffold_7&start=6020194&stop=6020373
>Exaiptasia_pallida_NKL	Apu_024086-T1	KRRKRTAFTSFQLKCLEDKFKFSKYLTIAERDMMARSLQLTNRQIKTWFQNRRTKWKREN	id=Scaffold_7&stop=6146875&start=6146696
>Exaiptasia_pallida_NKL	Apu_021444-T1	AKKIRPSFSVYQVETLKSVFTHKHYLGKGERKQLAADLNMTDEQVKTWFQNKRTKLKKKM	id=Scaffold_6&start=251342&stop=251521
>Exaiptasia_pallida_NotoL-E	Apu_003246-T1	KRRKRTIFTAEQLRRLEDEFDKHQYLVGVERQQLASSLSLSETQVKIWFQNRRIKWRKDN	id=Scaffold_10&start=2181522&stop=2181701
>Exaiptasia_pallida_NKL-Barhl		TRKNRTSFTNGQVLEMERMFERKQYLEANDRHLLAVRIGITETQVKTWFQNRRMKRKRKR	id=Scaffold_10&start=6652191&stop=6652370
>Exaiptasia_pallida_NKL-Abox	Apu_010073-T1	KPKQRPLFAHSQIQRLEKEFGEEKYLTEAKRAELSKELGMTETQVKTWYQNRRTKWRKEL	id=Scaffold_157&stop=19801&start=19622
>Exaiptasia_pallida_NKL-Abox	Apu_010058-T1	KPKQRPLFAHSQIQRLEKEFGEEKYLTEAKRAELSKELGMTETQVKTWYQNRRTKWRKEL	id=Scaffold_156&stop=19797&start=19618
>Exaiptasia_pallida_NKL	Apu_006661-T1	GNKSRPSFSAHQVDTLKSIFAYKHYLGKAERKKLAADLNMTDEQVKTWFQNKRTKLKKKM	id=Scaffold_12&start=10397925&stop=10398104

## Sheet: N. vectensis
Gene	Gene model ID	Sequence	Location
>Nematostella_vectensis_XloxL	NV2t030001001.1	RSRARTAYTASQQLELEKEFLYSRYITRTRRKELANTLDLSEKHIKIWFQNRRMKKKKTD	id=chr10&stop=2025512&start=2025333
>Nematostella_vectensis_Gsx	NV2t002549001.1	SKRIRTAYTSMQLLELEKEFSQNRYLSRLRRIQIAALLDLSEKQVKIWFQNRRVKWKKDK	id=chr10&stop=2047563&start=2047384
>Nematostella_vectensis_NKL1/AboxL		KPKQRPLFSHNQIQRLEKEFKEEKYLTESKRAELSKDLGMTETQVKTWFQNRRTKWRKEL	id=chr2&stop=422868&start=422689
>Nematostella_vectensis_Nedx-likeA	NV2t010716001.1	KKRPRTAFTNEQIKDLEAEFQKSKYLSVSRRMELANSLSLTETQIKIWFQNRRTKWKRKM	id=chr2&start=1025644&stop=1025823
>Nematostella_vectensis_NK2-like		KRKQRVLFSKVQRKQLEKKFLEKPYLSYTERDQLARAVNLTAKQVKVWFQNKRYKTKERE	id=chr2&stop=1918025&start=1917846
>Nematostella_vectensis_NK2-VndE	NV2t011132001.1	KRKRRILFTKAQTFILERRFTQQRYLSAPEREELARIANLTPAQVKIWFQNHRYKYRKQM	id=chr2&stop=4483770&start=4483591
>Nematostella_vectensis_NK2-VndD	NV2t011134001.1	KRKRRVLFTKAQTYELERRFRQQRYLSAPEREQLARIINLTPTQVKIWFQNHRYKFKKQN	id=chr2&start=4490798&stop=4490977
>Nematostella_vectensis_NK2-VndC	NV2t011138001.1	KRKRRILFTKSQIYELERRFRYQRYLSAPEREQLGRMINLTPTQVKIWFQNHRYKHKKQA	id=chr2&start=4525702&stop=4525881
>Nematostella_vectensis_NK2-VndA	NV2t011140002.1	KKKRRILFTKSQIFELERRFRQQKYLSANEREQLARIIDLTPTQVKIWFQNHRYKFKKQI	id=chr2&start=4541467&stop=4541646
>Nematostella_vectensis_NK2-VndB	NV2t011262001.1	KKKKRILFTRSQIYELERRFRVQQYLSAPEREHLARMISLTPVQVKIWFQNHRYKCRQRY	id=chr2&stop=5546663&start=5546484
>Nematostella_vectensis_HlxC	NV2t011299001.1	RPWSRPVFTQLQRRGLEKRFQVQKYITKHDRYQLAAMLGLSETQVKVWFQNRRTKWRQDM	id=chr2&stop=5860717&start=5860538
>Nematostella_vectensis_HoxB	NV2t011327001.1	SDKNRTIYSTRQLVELEKEFHYNRYLCRPRRIEIAQSLELTEKQVKIWFQNRRMKWKKEN	id=chr2&stop=6113435&start=6113256
>Nematostella_vectensis_Gbx	NV2t011380001.1	RRRKRTAFTSKQLLQLEREFHNKKYVSLEERSVIATNLNLTEVQVKIWFQNRRAKWKRVR	id=chr2&stop=6528953&start=6528774
>Nematostella_vectensis_HlxA2/B	NV2t011446001.1	RPWTRAVFSNLQRKGLEKRFQVQKYLTKADRHQLASMLGLTDNQVKVWFQNRRMKWRQDA	id=chr2&stop=7174778&start=7174599
>Nematostella_vectensis_NKL13	NV2t011804001.1	RTYRRKLFTDTQLESLNTAFARQKYLSSKEQGELATTLGLTSKQIKTWFQNKRYKSRQKE	id=chr2&start=10117251&stop=10117430
>Nematostella_vectensis_NKL4	NV2t011935001.1	KQKQRPLFGQKQIQRLEEEFVCEKYISKSRRSALAAEIDLTDAQVRTWFQNRRTRWRKEE	id=chr2&start=11215265&stop=11215444
>Nematostella_vectensis_HoxC	NV2t012004001.1	TKRYRTSYTNRQLLELEKEFHYNKYLCGTRRRELANAMKLTERQVKVWFQNRRMKLKKDE	id=chr2&start=11738521&stop=11738700
>Nematostella_vectensis_HoxDb	NV2t012008001.1	SKRHRTSYTNKQLLELEKEFHFNKYLCSSRRREISKALQLTERQVKIWFQNRRMKWKKDE	id=chr2&start=11749418&stop=11749597
>Nematostella_vectensis_HoxDa	NV2t012007001.1	SKRHRTSYTNKQLLELEKEFHFNKYLCSSRRREISKALQLTERQVKIWFQNRRMKWKKDE	id=chr2&start=11754044&stop=11754223
>Nematostella_vectensis_Evx	NV2t012011001.1	TRRYRTAFTREQLKRLEKEFMRENYVSRTRRCELANALNLSETTIKIWFQNRRMKSKRRR	id=chr2&start=11778895&stop=11779074
>Nematostella_vectensis_HoxA	NV2t012012001.1	SQKKRFTFTQRQLVELEKEFHFSKYLTRTRRIEIATTLKLTEMQIKIWFQNRRMKWKREF	id=chr2&start=11795304&stop=11795483
>Nematostella_vectensis_Mnx	NV2t012029001.1	HRRPRTAFSSHQLLALERQFQLHKYLTRPQRYELATSLMLTETQVKIWFQNRRMKWKRCN	id=chr2&stop=11940966&start=11940787
>Nematostella_vectensis_Ro	NV2t012031001.1	PRRQRTTFTSEQTLKLELEFHQNEYITRSRRFELAACLNLTETQVKIWFQNRRAKDKRLE	id=chr2&start=11957467&stop=11957646
>Nematostella_vectensis_HlxA	NV2t012070001.1	RPWTRAVFSNLQRKGLEKRFQVQKYLTKADRHQLASMLGLSDNQVKVWFQNRRMKWRQDA	id=chr2&stop=12247046&start=12246867
>Nematostella_vectensis_Noto-A	NV2t012082001.1	SKRCRTIFAPYQLQRLEKAFERQQYVAGEERRQLATGLNLTETQVKVWFQNRRIRFRKHR	id=chr2&start=12350088&stop=12350267
>Nematostella_vectensis_MsxB/MsxL		DRNPRIPFSASQLAALEAKFLDTHYLSSVEVRDLSSSLSVTEHRVKIWFQNRRAREKKTK	id=chr2&stop=14110811&start=14110632
>Nematostella_vectensis_MsxC/MsxL	NV2t012247002.1	SGNPRVPFSTSQLMELEHKYVETRYLSGPEVAELANGLRLSEHRVKIWFQNRRAREKKAK	id=chr2&stop=14121136&start=14120957
>Nematostella_vectensis_HoxE	NV2t012279001.1	KHRKRMAYTRIQLLELEKEFHFTRYLTKERRTEMARMLDLTERQVKIWFQNRRMKWKKDN	id=chr2&stop=14471673&start=14471494
>Nematostella_vectensis_Hox-like	NV2t012281001.1	NHAPRSAFTTVQQLEIEKEFLYDHYVSRVRRIEIVMALDLSEKQVRTWFQNRRMKLKREA	id=chr2&start=14477849&stop=14478028
>Nematostella_vectensis_NKL2	NV2t012412001.1	RPKLRPLFSKTQLSRLEKEFEEKRYLTETKRAELSKDLEMTETQVKTWFQNRRTKWRKEK	id=chr2&start=15581997&stop=15582176
>Nematostella_vectensis_NKL3/AboxL		PTKLRPLFSKTQLSRLEKEFSGNKYLTESKREQLSKDLGMTETQVKTWFQNRRTKWRKKK	id=chr2&start=15584178&stop=15584357
>Nematostella_vectensis_Meox_D	NV2t012939001.1	KRKERTAFTTHQLRELENEFTRNNYLTRLRRYEIAVSLDLTERQVKVWFQNRRMKWKRVK	id=chr2&stop=20111244&start=20111065
>Nematostella_vectensis_Meox_C	NV2t012940001.1	KRKERTAFSKHQLQELENEFIRNNYLTRLRRYEIAVSLDLTERQVKVWFQNRRMKWKRVK	id=chr2&stop=20118441&start=20118262
>Nematostella_vectensis_Meox_B	NV2t012942001.1	KRKERTVFSKYQLTELEREFCRNNYLTRLRRYEIAVSLDLGERQVKVWFQNRRMKWKRGR	id=chr2&stop=20128572&start=20128393
>Nematostella_vectensis_Meox_A	NV2t012943002.1	KRKERTAFTKHQIQELENEFQRNNYLTRLRRYEIAVSLDLTERQVKVWFQNRRMKWKRVK	id=chr2&stop=20132881&start=20132702
>Nematostella_vectensis_Dlx	NV2t014640001.1	IRKPRTIYSSFQLRELNKRFIKTQYLALPERADLAAYLGLTQTQVKIWFQNRRSKFKKTL	id=chr3&start=14187415&stop=14187594
>Nematostella_vectensis_Nedx-likeB	NV2t014642001.1	KKRTRTAFTNTQIRELEAEFQKNKYLTITRRAELANSLELSDTQIKIWFQNRRTKLKRKL	id=chr3&stop=14196073&start=14195894
>Nematostella_vectensis_NKL16/Hx/Tlx-like	NV2t017537001.1	KKKPRTAFTESQISELEKRFQSQKYLGSKERSELAGTLGLTDTQVKTWFQNRRMKLKRQR	id=chr5&stop=1867796&start=1867617
>Nematostella_vectensis_Lbx	NV2t017667001.1	RRKPRTCFTNRQIIELERRFMYQKYLSPSDRDDIAMALGLPGAQIITWFQNRRAKMRRDV	id=chr5&start=2937779&stop=2937958
>Nematostella_vectensis_EmxA		VRRVRTAFTPFQLLCLETSFDKNHYVVGTERKQLASYLKLSETQVKVWFQNRRTKWKRQA	id=chr5&stop=4417789&start=4417610
>Nematostella_vectensis_Noto-D		ARRGRTVFSAQQLQVLERVFAGSQYIVGSQRKFLASQLRLSETQVRVWFQNRRIKWRKQM	id=chr5&stop=5206064&start=5205885
>Nematostella_vectensis_HoxF	NV2t017961001.1	GKRKRTAYTRKQLLELEKEFHFNHFLTKERRSEMASQLNLTERQVKIWFQNRRMKWKKCN	id=chr5&stop=5647708&start=5647529
>Nematostella_vectensis_NKL19-1/Dbx-like	NV2t017999002.1	PPRPRPVFSHFQRQHLENYFLSKKYLNKTERLKIAEALGLSENQVKIWFQNRRVKWRAEV	id=chr5&start=5960187&stop=5960366
>Nematostella_vectensis_Noto-B	NV2t018038001.1	PKRIRTIFTPEQLERLEKEFERQQYMVGAERHYLAASLNLTETQVKVWFQNRRIKWRKQK	id=chr5&stop=6188773&start=6188594
>Nematostella_vectensis_Noto-like		PKRMRTIFTMEQLERMEKEFAHQQYLIIAFRYFLAVELGLTETQVKVWFQNRRIKWRKQL	id=chr5&stop=7762725&start=7762645&stop=7759551&start=7759444
>Nematostella_vectensis_Noto-C	NV2t018313001.1	PKRVRTIFSPDQLDRLEREFDNQQYIVGTERFYLATELGLTETQVKVWFQNRRIKWRKQN	id=chr5&start=8486015&stop=8486194
>Nematostella_vectensis_Emx/Vax-like2	NV2t018371001.1	PKRSRTSFTPAQLDRLEDEFRVDMYVVGLKRMKLANDLNLSERQVKVWFQNRRMKYKRER	id=chr5&start=8864397&stop=8864576
>Nematostella_vectensis_Emx/Vax-like1	NV2t018403001.1	RKRARTAFSAEQLKKLEKRFQANHYIVGEERQKIAKDLDLSEAQVKVWFQNRRTKFKRDQ	id=chr5&stop=9140805&start=9140626
>Nematostella_vectensis_Hhex	NV2t018416001.1	KKGGQVRFSNEQTMELEKIFETQKYLSPPERKQLSKVLGLSERQVKTWFQNRRAKWRRFK	id=chr5&stop=9220380&start=9220201
>Nematostella_vectensis_Noto-E	NV2t018581001.1	KRRKRTIFTSEQLRRLEEEFDKHQYLVGTERQNLAKSLNLSETQVKIWFQNRRIKWRKDN	id=chr5&stop=10521106&start=10520927
>Nematostella_vectensis_Nk6A	NV2t018674002.1	RKHTRPTFSGHQIFALEKTFEQTKYLAGPERARLAYSLGMTESQVKVWFQNRRTKWRKRH	id=chr5&start=11170213&stop=11170392
>Nematostella_vectensis_Nk6B	NV2t018674001.1	RKHTRPTFSGHQIFALEKTFEQTKYLAGPERARLAYSLGMTESQVKVWFQNRRTKWRKRH	id=chr5&start=11197346&stop=11197525
>Nematostella_vectensis_Nk7	NV2t018677001.1	KKKARTTFTGRQIFELEKQFEAKKYLTATERSDMASLLNVTETQVKIWFQNRRTKWKKQE	id=chr5&stop=11221817&start=11221638
>Nematostella_vectensis_Nk3	NV2t018723001.1	RKRSRAAFSHQQVFELERRFSHQKYLSGPERADLAAALKLTETQVKIWFQNRRYKTKRRQ	id=chr5&stop=11858544&start=11858365
>Nematostella_vectensis_Nk4-like	NV2t018725001.1	RRKPRVLFSQAQVYELERRFKGQKYLSAPERDHLASLLKLTPNQVKIWFQNKRYKCKKQA	id=chr5&stop=11862478&start=11862299
>Nematostella_vectensis_MsxA	NV2t018729001.1	NRKPRTPFTTSQLLALERKFRQKQYLSIAERAEFSASLNLTETQVKIWFQNRRAKAKRLH	id=chr5&start=11928028&stop=11928207
>Nematostella_vectensis_Nk5	NV2t018738001.1	KKKTRTVFSRSQVYQLESTFDMKRYLSSSERAGLASQLHLTETQVKIWFQNRRNKWKRQI	id=chr5&stop=12045393&start=12045214
>Nematostella_vectensis_Nk1	NV2t018743001.1	PRRARTAFTYEQLVALENKFKSTRYLSVCERLNLALSLGLTETQVKIWFQNRRTKWKKQN	id=chr5&stop=12079237&start=12079058
>Nematostella_vectensis_EmxB	NV2t018872001.1	PKRIRTAFTPTQLLHLENAFEKNHYIVGTERKQLASYLNLSETQIKVWFQNRRTKWKRQQ	id=chr5&start=13211859&stop=13212038
>Nematostella_vectensis_BarxL2	NV2t016156001.1	CRKSRTVFTDLQLRVLEKTFSEQKYLDSTNRAKLAQILGLNEAQVKTWFQNRRMKWKKKN	id=chr4&start=8247137&stop=8247316
>Nematostella_vectensis_BarxL3	NV2t016158001.1	CRKSRTVFTDLQLRVLEKTFSEQKYLDTSSRSKLAQTLGLNETQVKTWFQNRRMKWKKET	id=chr4&start=8268573&stop=8268752
>Nematostella_vectensis_BarxL1	NV2t016623001.1	CRKSRTVFTDLQLRVLEKTFSEQKYLDTSSRAKLAQTLGLNETQVKTWFQNRRMKWKKES	id=chr4&stop=12511092&start=12510913
>Nematostella_vectensis_NKL17/Bari/Nedx	NV2t025125001.1	KRRKRTAFTSFQLKCLEDKFKFSKYLTIAERDMMARSLQLTNRQIKTWFQNRRTKWKREN	id=chr9&start=8630753&stop=8630932
>Nematostella_vectensis_NKL18/Bari/Barh1	NV2t025278001.1	SRRKRTAFTSSQLKYLEEKFQEKKYLTISERNELAKSMYLSDTQVKTWFQNRRTKWKKQM	id=chr9&stop=10204803&start=10204624
>Nematostella_vectensis_NKL19-2/Dbx	NV2t017999001.1	PPRPRPVFSHFQRQHLENYFLSKKYLNKTERLKIAEALGLSENQVKIWFQNRRVKWRAEV	id=chr9&stop=13109985&start=13109806
>Nematostella_vectensis_NKL14/Nk3-like	NV2t021274001.1	NPRTRTHFTERQLKYLETYYSNGRYLSRDERTVLAQALEMTELQVRNWFQNRRYQRKQKQ	id=chr7&stop=1764635&start=1764456
>Nematostella_vectensis_NKL15/Nk3-like	NV2t021866001.1	KKRHRSHFSQLQLQYLDAIFARQHYLSRDERTVLAGALDMTELQVRNWFQNKRYQRRNRE	id=chr7&start=8057329&stop=8057508
>Nematostella_vectensis_Barx-like		FRRIRTVFTRDQLQKLEDRFKHDKYLSTQDRNEFARSLQLTPLQLKTWYQNRRMKWKKDM	id=chr7&stop=8370747&start=8370568
>Nematostella_vectensis_NKL12		QPRKRPVFHPDVVARLEQFFAKRRYINAEQQYELAKEINMTEEQIKSWLHNKRTAMKRKL	id=chr13&stop=6333067&start=6332888
>Nematostella_vectensis_NKL22	NV2t007458001.1	QPRKRPVFHPDVVARLEQFFAKRRYINAEQRYALAKEINMTEEQIKSWFHNKRTAMKRKL	id=chr13&stop=6334561&start=6334382
>Nematostella_vectensis_NKL11	NV2t009723001.1	ARNKRPVFHPDVVAQLEQVFEERRYISADQRFALAKELNMTEEQVKSWFHNKRTAMTKKL	id=chr15&stop=2746100&start=2745921
>Nematostella_vectensis_NKL7		TKPRRSFFSADQVNQLERVFAAQQYVSAKERAEIAETLNMTDDQVKIWFQNRRMKRKRKR	id=chr1&stop=2371686&start=2371507
>Nematostella_vectensis_NKL_N0	NV2t000234003.1	TKPRRSFFSADQVNQLERVFAAHQYVSANERAEIAETLNMSDDQVKIWFQNRRMKRKRKR	id=chr1&start=2422637&stop=2422816
>Nematostella_vectensis_NKL5	NV2t000234007.1	TKPRRSFFSADQVNQLERVFAAQQYVSAKERAEIAETFNMTDDQVKNWFQNRRMKRKRKR	id=chr1&start=2426036&stop=2426215
>Nematostella_vectensis_NKL6	NV2t000234008.1	TKPRRSFFSADQVNQLERVFAAQQYVSAKERAEIAETFNMTDDQVKNWFQNRRMKRKRKR	id=chr1&start=2428281&stop=2428460
>Nematostella_vectensis_NKL9	NV2t000643001.1	PKKNRSSFSAEQVFRLEKTFELQQYLGTKERQQLALALNMTDNQVKTWFQNRRMKQKRKR	id=chr1&start=6035895&stop=6036074
>Nematostella_vectensis_NKL10	NV2t000706001.1	RTTTRSFFTEHQVACLQRVFANRRYVCSSERQKLAKELNMTDQQVKTWFQNRRMKVKRKR	id=chr1&start=6631629&stop=6631808

## Sheet: A. millepora
Gene	Sequence	Location
>Acropora_millepora_Lbx	RRKARTCFTNQQIFELERRFVYQKYLSPSDRDEIAHSLGISGAQVITWFQNRRAKFRRDL	id=NC_058070.1&stop=726631&start=726452
>Acropora_millepora_Nk3	KKRSRAAFSHAQVFELERRFSHQKYLSGPERAELASALKLTETQVKIWFQNRRYKTKRRQ	id=NC_058070.1&stop=782198&start=782019
>Acropora_millepora_Nk4	RRKPRVLFSQAQVYELERRFKQQKYLSAPERDHLASMLKLTSNQVKIWFQNKRYKCKKQA	id=NC_058070.1&stop=786233&start=786054
>Acropora_millepora_Msx	NRKPRTPFTTSQLLSLERKFRQKQYLSIAERAEFSASLNLTETQVKIWFQNRRAKAKRLH	id=NC_058070.1&start=822478&stop=822657
>Acropora_millepora_XloxL	RSRARTAYTTRQQLELEKEFLFSRYITRARRIELATFLSLSEKHIKIWFQNRRMKLKKNE	id=NC_058070.1&stop=13338383&start=13338204
>Acropora_millepora_Gsx	SKRIRTAYTSMQLLELEKEFSQNRYLSRLRRIQIAALLDLSEKQVKIWFQNRRVKWKKDK	id=NC_058070.1&start=13352709&stop=13352888
>Acropora_millepora_Nk2	KRKRRVLFSKAQIYELERRFRQQRYLSAPEREQLARLINLSPTQVKIWFQNHRYKYKKQV	id=NC_058076.1&start=3110446&stop=3110625
>Acropora_millepora_Nk2	KKKRRILFTKAQVFQLESRFRVQKYLSAVERDQLARMINLTPSQVKIWFQNHRYKSRQQI	id=NC_058076.1&stop=3127170&start=3126991
>Acropora_millepora_Nk2-VndE	KRKRRVLFTKAQTFVLEKRFQQQRYLSAPEREELARIVHLTPAQVKIWFQNHRYKYRKQI	id=NC_058076.1&stop=3148240&start=3148061
>Acropora_millepora_Nk2-VndD	KRKRRVLFSKAQTYELERRFRQQRYLSAPEREQLARIINLSPTQVKIWFQNHRYKYKKQS	id=NC_058076.1&start=3157197&stop=3157376
>Acropora_millepora_Nk2-VndC	KRKRRVLFTKQQIYELERRFRYQRYLSAPEREQLGRMINLTPTQVKIWFQNHRYKQKKQA	id=NC_058076.1&start=3174403&stop=3174582
>Acropora_millepora_MsxL	SGSPRVPFTAEQLAKLENSYKESHYVTSSQATQLSSMLKLPESRVKIWFQNRRAREKKKK	id=NC_058076.1&start=3193465&stop=3193644
>Acropora_millepora_MsxL	DRSPRIPFSSSQLASLEAKFLQTQYLSGSEVHDLSSWLSVSEHRVKIWFQNRRAREKKTK	id=NC_058076.1&stop=3196340&start=3196161
>Acropora_millepora_MsxL	SGNPRVPFSSRQLRALEETYNENRYLSVPQVEELSTSLELPHHRIKIWFQNRRAREKRSL	id=NC_058076.1&stop=3205319&start=3205140
>Acropora_millepora_HlxA	RPWTRAVFSNLQRKGLEKRFQLQKYLTKADRHQLASMLGLSDNQVKVWFQNRRMKWRQDA	id=NC_058076.1&stop=15788188&start=15788066&stop=15788064&start=15788008
>Acropora_millepora_MeoxA	KRKDRTAFTKHQIQELENEFERNNYLTRLRRYEIAVSLDLTERQVKVWFQNRRMKWKRVK	id=NC_058072.1&start=547947&stop=548126
>Acropora_millepora_MeoxE	LRKERTVFTKSQLHQLEKEFGRNNYLTRLRRYEVAVSLDLSERQVKVWFQNRRMKWKRIR	id=NC_058072.1&start=556373&stop=556552
>Acropora_millepora_MeoxC	RRKERTAFTKHQLQELENEFLRNNYLTRLRRYEIAVSLDLTERQIKVWFQNRRMKWKRIK	id=NC_058072.1&start=567150&stop=567329
>Acropora_millepora_Meox	KRKERTAFTTHQLRELENEFTRNNYLTRLRRYEIAVSLDLTERQVKVWFQNRRMKWKRVK	id=NC_058072.1&start=577296&stop=577415&start=577402&stop=577476
>Acropora_millepora_Hox	ADKNRTIYSTRQLVELEKEFLYDKYLCRPRRIEIALSLGLTEKQVKIWFQNRRMKWKKEA	id=NC_058072.1&stop=17079103&start=17078924
>Acropora_millepora_HoxB	ADKNRTTYSTRQLVELEKEFHYNRYLCRPRRIEIAQSLGLTEKQVKIWFQNRRMKWKKEN	id=NC_058072.1&stop=17093971&start=17093792
>Acropora_millepora_HoxE	KHRRRVAYTRNQILELEKEFHFTRYLTKERRSEMSTMLKLSERQIKIWFQNRRMKWKKDN	id=NC_058072.1&start=17165610&stop=17165789
>Acropora_millepora_HoxD	GKRHRTSYTNKQLLELEKEFHFNKYLCSSRRSEIAKTLSLSERQVKIWFQNRRMKMKKDE	id=NC_058072.1&start=17183390&stop=17183569
>Acropora_millepora_Evx	TRRYRTAFTREQLSRLEKEFLRENYVSRTRRSELASMLNLSETTIKIWFQNRRMKAKRRR	id=NC_058072.1&start=17210300&stop=17210479
>Acropora_millepora_HoxA	SNKKRFTFTQRQLVELEKEFHFSKYLTRTRRIEIASNLDLTETQIKIWFQNRRMKWKREL	id=NC_058072.1&start=17221636&stop=17221815
>Acropora_millepora_Mnx	QRRPRTAFSSQQLLTLERQFQAQKYLTRPQRYELATSLMLTETQVKIWFQNRRMKWKRCG	id=NC_058072.1&stop=17433286&start=17433107
>Acropora_millepora_Ro-like	TRRQRTTFTSEQTLKLELEFHQNEYITRSRRFELAACLNLTETQVKIWFQNRRAKDKRLE	id=NC_058072.1&stop=17438381&start=17438202
>Acropora_millepora_HlxL	RPWCRPVFTQLQRRGLEKRFQVTKYVTKRERLQIGAMLGLSETQVKVWFQNRRTKWRHEA	id=NC_058072.1&start=18467006&stop=18467185
>Acropora_millepora_HlxL/DbxL	LPWSRPVFTSHQRMTLENCFQHEHYLTKRDRYCLSLHLGLTEHQIKIWFQNRRVKYRHEQ	id=NC_058072.1&start=18473862&stop=18474041
>Acropora_millepora_NedxL	KKRKRTAFTGTQVKELEGEFRRSKYLTISRRTELSKSLKLTETQIKIWFQNRRTKWKRKM	id=NC_058072.1&start=23016368&stop=23016547
>Acropora_millepora_Dlx	IRKPRTIYSSFQLRELTKRFQRTQYLALPERAELAALLGLTQTQVKIWFQNRRSKFKKNV	id=NC_058072.1&start=23028262&stop=23028441
>Acropora_millepora_NedxL	KKRPRTAFTNEQIKELENEFHKNKYVSVARRIELSKLLKLTETQIKIWFQNRRTKWKRQL	id=NC_058072.1&stop=23040141&start=23039962
>Acropora_millepora_HoxF	GKRKRTAYTRKQLLELEKEFHFNHFLTKERRAEMASQLNLTERQVKIWFQNRRMKWKKTN	id=NW_025323102.1&start=490464&stop=490643
>Acropora_millepora_BarxL	CRKSRTVFTDLQLRVLEKKFSEQRYLDSTNRTRLSQILGLNEAQVKTWFQNRRMKWKRRE	id=NC_058068.1&stop=3299863&start=3299684
>Acropora_millepora_BarxL	CRKSRTVFTDLQLRVLEKTFAEQKYLDTSNRAKLAQTLGLNETQVKTWFQNRRMKWKKES	id=NC_058068.1&stop=3307319&start=3307140
>Acropora_millepora_Emx	PKRIRTAFTPTQLLHLENAFEKNHYIVGTERKQLASFLNLSETQIKVWFQNRRTKWKRQQ	id=NC_058067.1&start=5327243&stop=5327422
>Acropora_millepora_EmxL/VaxL	KKRARTTFSTEQLKRLEKRFIGNHYIVGEERQKIAKELDLSEAQVKVWFQNRRIKFKRDE	id=NC_058067.1&start=5368330&stop=5368509
>Acropora_millepora_Nk6	RKHTRPTFSGHQIFALEKTFEQTKYLAGPERTRLAYTLGMTESQVKVWFQNRRTKWRKRH	id=NC_058067.1&stop=6609995&start=6609816
>Acropora_millepora_NotoL	KRRKRTIFTTDQLKRLEAAFEQQQYLVGTERERLATDLNLSETQVKIWFQNRRIKWRKEH	id=NC_058067.1&start=8300305&stop=8300484
>Acropora_millepora_EmxL	QRRVRTAFTPFQLLCLETSFEKNHYVVGSERKQLASYLKLSETQVKVWFQNRRTKWKRQA	id=NC_058067.1&start=18797793&stop=18797972
>Acropora_millepora_NotoL	PKRIRTIFTPEQLERLEKEFDRQQYMVGAERHFLAASLNLTETQVKVWFQNRRIKWRKQK	id=NC_058067.1&stop=18803625&start=18803446
>Acropora_millepora_EmxL	PKRSRTSFTPAQLERLEEEFSLDMYVVGLKRMKLANELSLSERQVKVWFQNRRMKYKRER	id=NC_058067.1&stop=19058663&start=19058484
>Acropora_millepora_VaxL/NotoL	PQRGRTVFSAKQLLDLEKIFATDQYISGQQRRRLSSHLGLTETQVRVWFQNRRIKWRKKL	id=NC_058067.1&start=21385464&stop=21385643
>Acropora_millepora_NotoL	PRRMRTVFTPQQLERLERHFKGQQYVGSAQRIFIAKQLGLSETQVKVWFQNRRIRWRKQV	id=NC_058067.1&start=21391957&stop=21392136
>Acropora_millepora_NotoL	PKRMRTIFTMDQLERLELEFTRQQYMVGGQRFYLSKELGLTETQVKVWFQNRRIKWRKQL	id=NC_058067.1&stop=21498025&start=21497846
>Acropora_millepora_BarxL	CRKSRTVFTDLQLRILEKTFSDQKYLDTSSRAKLAQTLGLNETQVKTWFQNRRMKWKKDK	id=NC_058067.1&start=21743703&stop=21743882
>Acropora_millepora_NotoL/EmxL	RKRTRTIFTPSQLELLESTFCRQHYVAGEERRQLACAIKLTETHVKVWFQNRRIRLRKQA	id=NC_058067.1&stop=28784480&start=28784301
>Acropora_millepora_Gbx	SRRKRTAFTSLQLLELEREFHSKKYLSLEERSQIARTLKLSEVQVKIWFQNRRAKWKRVR	id=NC_058067.1&start=30627648&stop=30627827
>Acropora_millepora_NKL	RQKQRPLFSPEQLKRLEEEFVNEKYISKSRRCKLASEISLTEAQVRTWFQNRRTRWRKEV	id=NC_058067.1&start=30667974&stop=30668153
>Acropora_millepora_NotoL	GKRNRTIFTASQLERLEKEFHCQQYIVGSQRFYLAHDLGLNETQVKVWFQNRRIKWRRQY	id=NC_058067.1&start=31749507&stop=31749686
>Acropora_millepora_NotoL	GKRNRTIFTASQLERLEKEFHCQQYIVGSQRFYLAHDLGLNETQVKVWFQNRRIKWRRQY	id=NC_058067.1&start=31760319&stop=31760498
>Acropora_millepora_NotoL	XXXXXXXXXXXXXXXLESNCHCQQYIVGSQRFYLAHDLSVNERQVKVWFQNRRIKWRRQY	id=NC_058067.1&start=31765004&stop=31765138
>Acropora_millepora_NotoL	GKRNRTIFTASQLERLEKEFHCQQYIVGSQRFYLAHDLGLNETQVKVWFQNRRIKWRRQY	id=NC_058067.1&stop=31956214&start=31956131&stop=31956132&start=31956034
>Acropora_millepora_Nk1	PRRARTAFTYEQLVALENKFKSTRYLSVCERLNLALSLSLTETQVKIWFQNRRTKWKKQN	id=NC_058067.1&stop=32025693&start=32025514
>Acropora_millepora_Nk5	KKKTRTVFSRSQVYQLESTFDLKRYLSSSERAGLAAQLHLTETQVKIWFQNRRNKWKRQL	id=NC_058067.1&stop=32058627&start=32058448
>Acropora_millepora_Hhex	KKGGQVRFSNEQTMELEKIFENQKYLSPPERKQLSKVLGLTERQVKTWFQNRRAKWRRFK	id=NC_058067.1&start=32133641&stop=32133820
>Acropora_millepora_Nk7	KKKARTTFTGRQIFELEKQFKEKKYLTATERSDMAALLNVTETQVKIWFQNRRTKWKKQE	id=NC_058067.1&start=32421021&stop=32421200
>Acropora_millepora_BarxL	FRRTRTVFTRKQLLALEQRFDKEKYLSTHGRNNLAHQLQLTPLQVKTWFQNRRMKWKKEM	id=NW_025322640.1&stop=746470&start=746291
>Acropora_millepora_NKL	TKKKRTIFAKEQVNLLENVFSSQKYLSRDERALLARDVNLSKYQVRTWFQNRRYQLKHPR	id=NW_025322617.1&start=643034&stop=643213
>Acropora_millepora_NotoL	KRRKRTIFTSEQLSRLESEFDEQQYMVGTERQQLAQALNLSETQIKIWFQNRRIKWRKEN	id=NC_058066.1&stop=9041246&start=9041067&stop=9040078&start=9040028
>Acropora_millepora_NotoL	KRRKRTIFTSEQLSRLESEFDEQQYMVGTERQQLAQALNLSETQIKIWFQNRRIKWRKEN	id=NC_058066.1&start=9122193&stop=9122372&start=9123355&stop=9123405
>Acropora_millepora_Bari/Nk1-like	MRRRRTAFTCTQLKSLEEKFRGKKYLTITERNNLAKGLNLTDTQVKTWFQNRRTKWKKQM	id=NC_058066.1&stop=13493490&start=13493311
>Acropora_millepora_Bari/Nk1-like	SRRRRTAFTSSQLKSLEQMFNDKKYLTISERNNLAKNLHLTDTQIKTWFQNRRTKWKKQM	id=NC_058066.1&stop=13505206&start=13505027
>Acropora_millepora_Bari/NKL	TRRKRTAFTSFQLKCLEEKFMMNKYLTIAERDMLAKSLQLSNKQVKTWFQNRRTKWKREN	id=NC_058066.1&start=13519278&stop=13519457
>Acropora_millepora_Bari/Nk1-like	ARRRRTAFTSSQLKSLEQKFRDKKYLTISERNNLAASLRLTDTQVKTWFQNRRTKWKKQM	id=NC_058066.1&start=13523856&stop=13524035
>Acropora_millepora_NKL/Lbx	NSSKKVIFTEFQNETLEENFNFKQYLSPASRTWLADLLGLTKKQVVTWFQNRRAKERRRA	id=NC_058066.1&stop=20343603&start=20343424
>Acropora_millepora_Nk3L/NKL	KKRNRSHFTQLQLKYLEDVFSRQQYLTRDERALLANGLEMTELQIRNWFQNRRYQLRHRG	id=NC_058073.1&start=10114893&stop=10115072
>Acropora_millepora_Nk3L/NKL	KRRNRSHFTQYQLQYLEKIFSRQQYLTRDERTILARGLEMTELQIRNWFQNRRYHKKHRA	id=NC_058073.1&start=10123634&stop=10123813
>Acropora_millepora_Nk3L/NKL	KRRNRSHFTQRQLQYLEKIFSTQQYLTRDERTLLARGLEMTELQIRNWFQNRRYQRRHRN	id=NC_058073.1&start=10133801&stop=10133980
>Acropora_millepora_Nk3L/NKL	KRRNRSHFTQRQLQYLEKIFSRQQYLTRDERTLLARGLEMTELQIRNWFQNQRYQKKHRA	id=NC_058073.1&stop=10142449&start=10142270
>Acropora_millepora_Ventx/Nk3L/NKL	AVKSRSSFSLEQIMHLERVFEQQKYLGSRDRKKISDQLQMTETQVKTWFQNRRMKQKRKQ	id=NC_058079.1&stop=2798002&start=2797865&stop=2796012&start=2795962
>Acropora_millepora_Hlx	RPWTRAVFSNLQRKGLEKRFQVQKYLTKADRHQLASMLGLSDNQVKVWFQNRRMKWRQEA	id=NC_058079.1&start=2986161&stop=2986340
>Acropora_millepora_Hlx	RPWTRAVFSNLQRKGLEKRFQVQKYLTKADRHQLASMLGLSDNQVKVWFQNRRMKWRQEA	id=NC_058079.1&stop=3104135&start=3103956
>Acropora_millepora_Ventx/Nk3L/NKL	AVKSRSSFSLEQIMHLERVFEQQKYLGSRDRKKISDQLQMTETQVKTWFQNRRMKQKRKQ	id=NC_058079.1&start=3291280&stop=3291417&start=3293265&stop=3293315
>Acropora_millepora_NKL	KKRQRTTFSQHEKMQLEMAFRRQPYLMGNDEGMLAERLGITIQNVRVWFQNRRAKSRKLQ	id=NC_058075.1&stop=17887119&start=17886901&stop=17887119&start=17886982
	ESLNFESFFQKKTHPSRSEKEMLSKSFGVPKRKIE	id=NC_058075.1&start=18659964&stop=18660068
	KGRKWANVTQHEKMQLEMAFRHQPYLIGDDEKVLAQRLGLTAKNVR	id=NC_058075.1&start=18691448&stop=18691585
	KGRKRVNVTQHEKMQLEMAFRDQLYLIGDDEKVLAQRLGLT	id=NC_058075.1&start=18730804&stop=18730968

## Sheet: Xenia
Gene	Gene model ID	Sequence	Location
>Xenia_Gsx-2	Xe_025417-T1	KKRIRTAYTSLQLLELEKEFSNNRYLSRLRRIQIAAMLELTEKQVKIWFQNRRVKWKKTA	id=HiC_scaffold_53&stop=79373&start=79194
>Xenia_Lbx	Xe_012798-T1	RRKARTCFTNQQIYELERRFIYQKYLSPQDRDELSDMLNLSNAQVITWFQNRRAKLKRDI	id=HiC_scaffold_21&start=1404636&stop=1404815
>Xenia_Nk3	Xe_013038-T1	KKRSRAAFTHTQVYELERRFNQQKYLSGPERASLAAMLNLTETQVKIWFQNRRYKTKRRQ	id=HiC_scaffold_21&start=2718149&stop=2718328
>Xenia_Msx	Xe_013039-T1	NRKPRTPFTTTQLLALERKFRQKQYLSIAERAEFSSSLSLTETQVKIWFQNRRAKAKRLH	id=HiC_scaffold_21&start=2728233&stop=2728412
>Xenia_Nk4	Xe_013044-T1	RRKPRVLFSQGQVYELERRFKTQKYLSAPEREHLAQVLKLTPNQVKIWFQNKRYKCKKQS	id=HiC_scaffold_21&stop=2766468&start=2766289
>Xenia_EmxL	Xe_013545-T1	RKRLRITFSPRQLERLEREFHGSMYVVGLKRSRLAEELDLEERHIKIWFQNRRMKFKRDQ	id=HiC_scaffold_21&stop=6266129&start=6265950
>Xenia_NKL-NotoL/EmxL	Xe_013548-T1	QKRFRTSFTTCQLERLEQEFQKDKYAVGMKRMHLASELGLTEKQIKVWYQNRRMKYKRVC	id=HiC_scaffold_21&stop=6299790&start=6299611
>Xenia_NKL-NotoL/EmxL	Xe_013549-T1	DKRKRTLFTPLQLSRMEEEFRQNMYVVGLKRWRLATELSLTEKQIKIWFQNRRMKLKREQ	id=HiC_scaffold_21&start=6326431&stop=6326610
>Xenia_NKL-VaxL/NedxL	Xe_013550-T1	RKRRRTSFTSFQTTRLEEEFDHDNYIVGMKRWRLSKELDIPEKQIKIWFQNKRTKLKRNF	id=HiC_scaffold_21&stop=6328713&start=6328534
>Xenia_NotoL	Xe_013856-T1	PKRIRTIFTPEQLERLEKEFAEQQYLVGIERRYLASTLRLSETQVKVWFQNRRIKWRKQR	id=HiC_scaffold_21&start=8893143&stop=8893322
>Xenia_HoxF	Xe_013872-T1	GKRKRTAYTRKQLVELEKEFHYNHFLTKERRAELASQLTLTERQVKIWFQNRRMKHKKCV	id=HiC_scaffold_21&stop=8977477&start=8977298
>Xenia_EmxL	Xe_013885-T1	KKRTRTAFSTDQIKNLEKRFVSNHYVVGAERQKLANELDLSEAQVKVWFQNRRTKYKKEK	id=HiC_scaffold_21&stop=9033600&start=9033460&stop=9033226&start=9033185
>Xenia_Nk5	Xe_013920-T1	KKKTRTVFSRTQVYRLETMFDLKRYLSSAERAALAVQLNLTETQVKIWFQNRRNKWKRQI	id=HiC_scaffold_21&stop=9199319&start=9199140
>Xenia_Nk1	Xe_013922-T1	PRRARTAFTYEQLVALENKFKTTRYLSVCERLNLAMSLSLTETQVKIWFQNRRTKWKKQN	id=HiC_scaffold_21&stop=9216820&start=9216641
>Xenia_Nk7	Xe_013923-T1	KKKARTTFTGRQIWELENTFREKKYLTPAERTDLAELLNVTECQVKIWFQNRRTKYKKYE	id=HiC_scaffold_21&stop=9224512&start=9224333
>Xenia_Hhex	Xe_013947-T1	KKGGQVRFSNEQTVELEKTFEKQKYLSPPERKQIAKMLQLSERQIKTWFQNRRAKWRRLK	id=HiC_scaffold_21&stop=9320573&start=9320394
>Xenia_Nk6	Xe_013949-T1	RRNSRPTFSGRQVYLLEKAFQHTKYLAGPERAQLAYTLHMSESQVKVWFQNRRTKWRKMN	id=HiC_scaffold_21&stop=9334035&start=9333856
>Xenia_Nk-like-BarxL	Xe_014792-T1	YSRTRTTFKKEQIQVLEGKFRKNRYISMPERLKMSEDLGISQVAIKTWFQNRRMKEKRQS	id=HiC_scaffold_22&start=5694179&stop=5694358
>Xenia_Nk-like-BarxL	Xe_014794-T1	YSRTRTTFKKEQIQVLEGKFRKNRYISMPERLKMSEDLGVSQIAIKTWFQNRRMKEKRQS	id=HiC_scaffold_22&start=5698846&stop=5699025
>Xenia_Bari/Barx-like	Xe_015541-T1	YRRERTVFTQAQLKIFEKRFACQKYLSTQERYELAKHLGLSALQVKTWFQNRRMKWKKEK	id=HiC_scaffold_22&start=12707462&stop=12707641
>Xenia_Gsx-1	Xe_015649-T1	KKRIRTAYTSLQLLELEKEFSNNRYLSRLRRIQIAAMLELTEKQVKIWFQNRRVKWKKTA	id=HiC_scaffold_22&stop=13392073&start=13391894
>Xenia_NotoL	Xe_020407-T1	RKRTRTIFTPQQLEILEKEFERQQYIVGPERQYLAASLNLSENQVKIWFQNRRIKYRKEN	id=HiC_scaffold_24&start=14757031&stop=14757210
>Xenia_Bsx-like	Xe_004967-T1	CRKSRTVFTEMQLKVLEKTFAEQRYLDTTSRATLAQSLALNETQIKTWFQNRRMKHKKES	id=HiC_scaffold_14&stop=12754361&start=12754182
>Xenia_Gbx	Xe_001248-T1	QRRRRTAFTSQQLLQLEREFQEKKYLSVEERSHLASGLNLSEVQVKIWFQNRRAKWKRVR	id=HiC_scaffold_1&start=8910466&stop=8910645
>Xenia_HoxE	Xe_009182-T1	RSRKRMAYTRQQLLELEKEFHFTRYLTRERKRELANSLKLTERQIKIWFQNRRMKWKKVN	id=HiC_scaffold_2&start=540640&stop=540819
>Xenia_HoxB	Xe_009183-T1	DTAPRTIYTTRQLVELEKEFHYNRYLCRPRRIEIAQSLKLTEKQVKVWFQNRRMKWKKAN	id=HiC_scaffold_2&stop=548891&start=548712
>Xenia_HoxC/D	Xe_009184-T1	SSRKRKAYSNSQILELEKEFHFNRYLCRPRRIEIANSLKLSEKQVKVWFQNRRMKLKKDE	id=HiC_scaffold_2&stop=554498&start=554319
>Xenia_HoxG	Xe_009185-T1	KRRTRKIYDSQQTLELEKEFHYTRYLTKERRAELSDSLRLTEKQIKIWFQNRRMKWKKAK	id=HiC_scaffold_2&stop=559943&start=559764
>Xenia_HoxA	Xe_009187-T1	NQKRRFTFTQKQLVELEKEFHFNRYLTRVRRLEISKELKLTENQIKIWFQNRRMKWKRGM	id=HiC_scaffold_2&start=574354&stop=574533
>Xenia_Ro	Xe_009291-T1	TRRQRTTFTSEQTLKLELEFHQNEYITRSRRFELAASLKLTETQVKIWFQNRRAKDKRIE	id=HiC_scaffold_2&stop=1365934&start=1365788&stop=1365524&start=1365474
>Xenia_Nk-like	Xe_009873-T1	KNGTRSVFSHVQRNILELHYQEREYVTKGERYHIAMATGISEEQVKIWFQNRRTKKKKLE	id=HiC_scaffold_2&stop=6843396&start=6843217
>Xenia_Nk-like-BarxL		YSRTRTTYKKEQLRVLEGKFRKKRYISMPERLKMSEDLGVSQIAIKTWFQNRRMKEKRQN	id=HiC_scaffold_2&stop=7099217&start=7099038
>Xenia_Hlx-like	Xe_009987-T1	RPWTRAVFSNLQRKGLEKRFQVQKYLNKVDRHQLASMLGLSDNQVKVWFQNRRMKWRQEE	id=HiC_scaffold_2&start=7817832&stop=7818011
>Xenia_Nedx-A	Xe_010136-T1	RKRPRTAFSATQIKELEEEFERNKYLTVARRIEMSKSLKLTETQIKIWFQNRRTKWKRKM	id=HiC_scaffold_2&start=9078391&stop=9078570
>Xenia_Nedx-B	Xe_010137-T1	KKRKRTAFSSHQIKVLEEEFENNRYLSVCRRMELAAGLKLSETQIKIWFQNRRTKWKRKI	id=HiC_scaffold_2&start=9085048&stop=9085227
>Xenia_Dlx	Xe_010138-T1	PRKPRTIYTSFQLRELNRRFERTQYLALPERAELAARLGLTQTQVKIWFQNKRSKVKKQG	id=HiC_scaffold_2&stop=9094006&start=9093827
>Xenia_Meox	Xe_010186-T1	KRKERTAFTKHQIQELENEFNRNNYLTRLRRYEIAVSLDLTERQVKVWFQNRRMKWKRVK	id=HiC_scaffold_2&stop=9584702&start=9584523
>Xenia_Nk-like	Xe_007808-T1	TQRKRTSFSRLQQRMLEARFQRSPYLTIQERNTLANFLELNSRQVKVWFQNRRNKWKREN	id=HiC_scaffold_19&stop=4066300&start=4066121
>Xenia_Nk-like	Xe_007809-T1	PRRKRTAFSNIQLYFLEQFFQKKAYPTSQERNFIGSILNIGSGQVKTWYQNRRTKMKRNK	id=HiC_scaffold_19&start=4074032&stop=4074211
>Xenia_Bari/Gbx-like	Xe_007810-T1	LRRRRTVFSSMQLHYLEQKFLDNHYLTIPERDSLAHALNLNSKQVKTWFQNRRTKWKRDG	id=HiC_scaffold_19&start=4080193&stop=4080372
>Xenia_Bari/Nk1-like	Xe_007812-T1	MRRRRTAFTSSQLKSLEEKFDDKKYLTISERNKLAKSLSLSDTQVKTWFQNRRTKWKKQN	id=HiC_scaffold_19&stop=4088694&start=4088515
>Xenia_NK-like-Barhl	Xe_007813-T1	WRRNRTIFTSVQLKKLEETFRKRKYLCVETREKLAKSLSLTEDQVKTWFQNRRTKFKKNI	id=HiC_scaffold_19&stop=4093106&start=4092927
>Xenia_Nk-like	Xe_007966-T1	NLKSRSPFLAEQREMLEKIFSKTKYISSTKRKQIAKDLKLTERQIKTWFQNRRTKFRKIQ	id=HiC_scaffold_19&start=4929033&stop=4929170&start=4929384&stop=4929431
>Xenia_Bari/Barh1-like	Xe_007977-T1	SRRRRTAFTSVQLKCLEETFQTNKYLTTMERDRLARALNLSKKQVKTWYQNRRTKWKRES	id=HiC_scaffold_19&start=4962804&stop=4962938&start=4963248&stop=4963298
>Xenia_Nk2.2-b	Xe_016908-T1	KRKRRVLFTKAQTFELERRFCQQRYLSAPERKHLARMICLTPTQVKIWFQNHRYKQKRHI	id=HiC_scaffold_23&start=4958535&stop=4958714
>Xenia_Nk2-like-partial		KRK*RVLFMKAQTFEFERRFRQQRYLLAPKRKHLARMICLVRTQVKIWFQNRR*KQK	id=HiC_scaffold_23&stop=5875530&start=5875360
>Xenia_MsxL-8c	Xe_017090-T1	GRNPRVPFTPKQLTTLENKFETMKYLTSDEVRSLCLELTLPENKIKIWFQNRRAREKEKV	id=HiC_scaffold_23&start=6823852&stop=6824031
>Xenia_Nk2.2-c		KRKRRVLFTKAQTFELERRFRQQRYLSAPEREHLARMICLTPTQVKIWFQNHRYKQIRHI	id=HiC_scaffold_23&start=6924662&stop=6924736&start=6924712&stop=6924840
>Xenia_Nk2.2-like	Xe_021495-T1	GKRRRVLFTKFQTLELEKRFFKQRYLSASEREEFSKEINLTPTQIKIWYQNHRYKNKRQR	id=HiC_scaffold_25&start=2744503&stop=2744682
>Xenia_Nk2.1	Xe_021545-T1	LKKRRVLFTQGQVCELEKAFRRQRYLSAPEREELARVLHMTPTQIKIWFQNHRYKHKKQQ	id=HiC_scaffold_25&stop=3051943&start=3051763
>Xenia_Nk2.2-a	Xe_021558-T1	KRKRRVLFTKAQTFELERRFRQQRYLSAPEREHLARMICLTPTQVKIWFQNHRYKQKRHI	id=HiC_scaffold_25&start=3219919&stop=3220098
>Xenia_Nk2-like	Xe_022051-T1	KAKKRVLFTRAQVFELERRFRVQKYLSAVEREQLAKVTNLTPTQIKVWYQNHRYKNKKQN	id=HiC_scaffold_25&stop=6073640&start=6073461
>Xenia_MsxL-Partial2		GRNPRVPFTPKQLTTLENKFETMKYLTSDKVRSFYLELTLPENKIKIWFQNR*AREKRKS	id=HiC_scaffold_25&stop=6388542&start=6388363
>Xenia_MsxL-Partial1		GRNPRVPFTPKQLTTLENKFETMKYLTSDEVRNLCLELTLPENKMKIWF*NRRAREKRKS	id=HiC_scaffold_25&stop=6400976&start=6400797
>Xenia_MsxL-7		GRNPRVPFTPKQLTTLENKFETMKYLTSDEVRSLCLELTLPENKIKIWFQNRRAREKKKK	id=HiC_scaffold_25&stop=6436403&start=6436224
>Xenia_MsxL-1	Xe_022099-T1	GRNPRVPFTPKQLTTLENKFETMKYLTSDEVRSLCLVLTLPENKIKIWFQNRRAREKRKS	id=HiC_scaffold_25&stop=6458962&start=6458783
>Xenia_MsxL-2e		GRNPRVPFTPKQLTTLENKFETMKYLTSDEVRSLCLELTLPENKIKIWFQNRRAREKRKS	id=HiC_scaffold_25&stop=6473011&start=6472832
>Xenia_MsxL-9	Xe_022100-T1	GRNPRVPFTPKQLTTLENKFETMKYLTSDEVRSLCLELTLPENKIKIWFQNGRAREKRRS	id=HiC_scaffold_25&stop=6501756&start=6501577
>Xenia_MsxL-5b		GRNPRVPFTPKQLTTLENKFETMKYLTSDEVRSLCLELTLPENKIKIWFQNRRAREKKKF	id=HiC_scaffold_25&stop=6524744&start=6524565
>Xenia_MsxL-8b		GRNPRVPFTPKQLTTLENKFETMKYLTSDEVRSLCLELTLPENKIKIWFQNRRAREKEKV	id=HiC_scaffold_25&stop=6554198&start=6554019
>Xenia_MsxL-8a		GRNPRVPFTPKQLTTLENKFETMKYLTSDEVRSLCLELTLPENKIKIWFQNRRAREKEKV	id=HiC_scaffold_25&stop=6583320&start=6583141
>Xenia_MsxL-2d	Xe_022106-T1	GRNPRVPFTPKQLTTLENKFETMKYLTSDEVRSLCLELTLPENKIKIWFQNRRAREKRKS	id=HiC_scaffold_25&stop=6613002&start=6612823
>Xenia_MsxL-Partial4		GRNPRVPFTPKQLTTLENKFETMKYLTSDEVRSLCLELTLPKTKSK	id=HiC_scaffold_25&stop=6631701&start=6631525
>Xenia_MsxL-4		GRNPRVPFTPKQLTTLENKFETMKYLTSDEVRSLCLELTLPENKIKIWFQNRRARKKRKS	id=HiC_scaffold_25&stop=6644588&start=6644409
>Xenia_MsxL-Partial5		GRNPRVPSSPKQLTTLENKFETMKYLTSDEVRSLCLN*RYRKNKIKIWF*NRRAREKKSS	id=HiC_scaffold_25&stop=6666681&start=6666619&stop=6666631&start=6666503
>Xenia_MsxL-6		GRNPRVPFTPKQLTTLENKFETMKYLTSDEVRSLCLELTLPENKIKIWFQNRRAREKEKF	id=HiC_scaffold_25&stop=6687077&start=6686898
>Xenia_MsxL-2c	Xe_022106-T1	GRNPRVPFTPKQLTTLENKFETMKYLTSDEVRSLCLELTLPENKIKIWFQNRRAREKRKS	id=HiC_scaffold_25&stop=6710557&start=6710378
>Xenia_MsxL-3		GRNPRVPFTPKQLTTLENKFETMKYLTSDEVRSLCLEMTLPENKIKIWFQNRRAREKRKS	id=HiC_scaffold_25&stop=6779085&start=6778906
>Xenia_MsxL-Partial6		SDEFRSLCLELTLPENKIKIWFQNRRAREKRKS	id=HiC_scaffold_25&stop=6795624&start=6795526
>Xenia_MsxL-2a	Xe_022106-T1	GRNPRVPFTPKQLTTLENKFETMKYLTSDEVRSLCLELTLPENKIKIWFQNRRAREKRKS	id=HiC_scaffold_25&stop=6879141&start=6878962
>Xenia_MsxL-2b	Xe_022106-T1	GRNPRVPFTPKQLTTLENKFETMKYLTSDEVRSLCLELTLPENKIKIWFQNRRAREKRKS	id=HiC_scaffold_25&stop=6907243&start=6907064
>Xenia_MsxL-10	Xe_022116-T1	GRNPRVPFTPKRLTTLENKFETMKYLTSDEVCSLCLELTLPENKIKIWFQNRRAREKRKS	id=HiC_scaffold_25&stop=6924674&start=6924495
>Xenia_MsxL-Partial3		GRNPRVPFTPKQLTTLENKFETMKYLTSDEVRSLCMELTLPENKIK	id=HiC_scaffold_25&stop=6935319&start=6935143
>Xenia_MsxL-5a	Xe_022121-T1	GRNPRVPFTPKQLTTLENKFETMKYLTSDEVRSLCLELTLPENKIKIWFQNRRAREKKKF	id=HiC_scaffold_25&stop=6989857&start=6989678

## Sheet: R. esculentum
Gene	Gene model ID	Sequence	Location
>Rhopilema_esculentum_XloxL	Res_000959-T1	KKRTRTTYTRAQQVELEKEYHYSRYISRARRIELARALSLTEKHIKIWFQNRRMKEKRDE	id=ScUbCFx_1&stop=14648766&start=14648587
>Rhopilema_esculentum_Gsx	Res_000962-T1	SKRIRTAYTSIQLLELEKEFQNNRYLSRLRRIQIAAMLDLTEKQVKIWFQNRRVKWKKDK	id=ScUbCFx_1&stop=14696460&start=14696281
>Rhopilema_esculentum_CdxL	Res_000963-T1	TMRSRPSFTSHQTRELEREFTNCQYISRRRRIEIAYSLNLSEKQIKTWFQNRRVKERKTR	id=ScUbCFx_1&stop=14718602&start=14718423
>Rhopilema_esculentum_NKL-R1		NRRPRTVFTMNQMFFLEEKFSFRPYVSKKERIEIAKRTNLDDNQIRVWFQNRRAKYNKIS	id=ScUbCFx_1662&stop=238877&start=238698
>Rhopilema_esculentum_Hox-Pa		RRRKRMTYTRSQTLELEKEFLYNQYLTKDRRSELSISLALSERQIKIWFQNRRMKCKKRT	id=ScUbCFx_1662&start=412100&stop=412279
>Rhopilema_esculentum_Hox-Aa	Res_004930-T1	NKRFRTSFTTTQLTELEKEFHYNKYLTRRRRVELALGLNLTEKQVKVWFQNRRMKWKKQL	id=ScUbCFx_1662&start=437366&stop=437545
>Rhopilema_esculentum_HoxL-1	Res_004933-T1	GSQSQFKYSQRQLFELEKEFHTLNYLTSTKRKELAQSLGLEEKQVKVWFQNRRMRQKKQR	id=ScUbCFx_1662&start=454133&stop=454312
>Rhopilema_esculentum_Dlx-B	Res_005205-T1	RRKSRTIYNSFQLQELNTRFAKTQYLALPDRAELAAKLGLSQTQIKIWFQNKRSKLKKTL	id=ScUbCFx_1662&stop=4774841&start=4774662
>Rhopilema_esculentum_Dlx-A	Res_005207-T1	QRKPRTIFNSFQLRELNRAFERTHYLSLPERGDLALALGLTQTQVKIWFQNRRSKYKKLL	id=ScUbCFx_1662&start=4806048&stop=4806227
>Rhopilema_esculentum_Hox-Ab	Res_005300-T1	GNKKRVCFTQKQIVELEKEFHFNKYLTRARRVEISHALRLSESQIKIWFQNRRMKYKREQ	id=ScUbCFx_1662&start=6126633&stop=6126812
>Rhopilema_esculentum_Evx	Res_005708-T1	LHRTRTAFTREQLNKLEKEFARENYISRARRCELAAELNLPENTIKVWFQNRRMKCKRRR	id=ScUbCFx_1662&start=12102570&stop=12102749
>Rhopilema_esculentum_HoxL-2	Res_002969-T1	PKRRRTSYTRRQLLEMDKEFKANRYITRERRIELSMALGLTERQIKTWFQNRRMKQKKDL	id=ScUbCFx_1656&stop=1506937&start=1506758
>Rhopilema_esculentum_Nk4/2	Res_003043-T1	KKKPRILFSQSQVTELEQRFKQQKYLNANEREQLANKLNLTPTQIKIWFQNKRYKCKKQS	id=ScUbCFx_1656&start=2624081&stop=2624215&start=2625868&stop=2625918
>Rhopilema_esculentum_Hox-Ma	Res_003298-T1	AKRKRMTYSRKQLLELEKEFHYNHFVKKDRRAELAKMLNLTERQIKIWFQNRRMKFKKET	id=ScUbCFx_1656&stop=6772951&start=6772772
>Rhopilema_esculentum_Hox-Ac	Res_003304-T1	RRRKRTAYTRKQLVELEKEFHFNHFLTRERRLQLATSLNLSERQIKIWFQNRRMKWKKRG	id=ScUbCFx_1656&stop=6849706&start=6849527
>Rhopilema_esculentum_Meox	Res_003331-T1	ARKERTAFTKQQIRDLENEFTKNNYLTRLRRYEIAVTLNLTERQVKVWFQNRRMKWKRVK	id=ScUbCFx_1656&stop=7278297&start=7278157&stop=7277166&start=7277074
>Rhopilema_esculentum_Hhex	Res_003351-T1	RKGGQVRFSHLQSVELERIFSIQKYISPQERKQLSNFLQLSERQVKTWFQNRRAKWRRIK	id=ScUbCFx_1656&start=7609804&stop=7609962&start=7610417&stop=7610467
>Rhopilema_esculentum_Nk5	Res_003407-T1	RKKTRTVFSRRQVYQLESAFELKRYLSSSERASLASSLKLSETQVKIWFQNRRNKWKRQL	id=ScUbCFx_1656&start=8409266&stop=8409445
>Rhopilema_esculentum_EmxL-B	Res_003480-T1	RKRHRTAFTPTQLLGLENAFEQSHYSVGEERKQLASFLGLSETQIKVWFQNRRTKWKRIR	id=ScUbCFx_1656&start=9440075&stop=9440254
>Rhopilema_esculentum_EmxL-A	Res_003505-T1	GRRIRTTFTPSQLNVLEKRFKASHYIVGDERRELAQELRLNESQVKIWFQNRRTKYKQEK	id=ScUbCFx_1656&start=9792688&stop=9792825&start=9793486&stop=9793536
>Rhopilema_esculentum_NKL-1		LPSWRRKFTEGQTTNLEEIFLRQKYITGKERAEIANTLGLTTKQVKTWFQNRRTKWKREK	id=ScUbCFx_1672&start=1237496&stop=1237675
>Rhopilema_esculentum_Hox-Mb	Res_006344-T1	RHRKRMTYSRNQILELEKEFLYSRYLTKERRKDLSDTLRLTERQIKIWFQNRRTKSKKER	id=ScUbCFx_1672&start=4973019&stop=4973198
>Rhopilema_esculentum_Hox-Pb	Res_006346-T1	PRQKRKTYSRYQTLELEKEFLFNQYLTKERRRELSANLGLTERQIKIWFQNRRMKQRRTN	id=ScUbCFx_1672&start=5014063&stop=5014242
>Rhopilema_esculentum_Nk1		PRRIRTAFTYEQLVALENKFRTTRYLSVCERLNLALSLGLSETQVKIWFQNRRTKWKKQN	id=ScUbCFx_1672&start=6045985&stop=6046164
>Rhopilema_esculentum_BarxL		CRKPRTVFSELQLMVLNREFNEHKYLSTPQRTKLAERLGLNQTQVKTWFQNRRMKWKKET	id=ScUbCFx_1672&stop=7497523&start=7497344
>Rhopilema_esculentum_HoxL-3	Res_006597-T1	SKRERTTFNKAQRCELEHQFQFSRYPSRFERAQLANFLGLTEFQVKVWFQNRRMKYKRWK	id=ScUbCFx_1672&start=8861876&stop=8862055
>Rhopilema_esculentum_Nk3	Res_001049-T1	RKRIRAAFSAGQVYELERIFDRQKYLSAPERAELSKALKLSEQQVKIWFQNRRYKTKRKL	id=ScUbCFx_10&start=930197&stop=930376
>Rhopilema_esculentum_Nk3L	Res_001208-T1	KKRMRASFSHDQVLALRKVFETKKYLGNTERTELAKQLNMTEQQIKIWFQNRRYKEKKQQ	id=ScUbCFx_10&start=2893619&stop=2893777
>Rhopilema_esculentum_TlxL	Res_001535-T1	RKKPRTTFSRAQIAELEELFTEKKYLTSSERQKVASYLNLSDCQVKTWFQNRRTKWKRET	id=ScUbCFx_10&start=6981483&stop=6981662
>Rhopilema_esculentum_Dbx		MPPKRAVFSDYQRRQLEVEFLAHKYISKQERRLLAKRLELSESQVRIWFQNRRMKWRNRQ	id=ScUbCFx_10&start=11328044&stop=11328223
>Rhopilema_esculentum_NKL-3	Res_015016-T1	YPRERTTFTAAQLKFLEELFRVKKYLTLIERSKVASHLELSEKQVKTWFQNRRTKYRRQK	id=ScUbCFx_795&start=2980835&stop=2981014
>Rhopilema_esculentum_NKL-R2		SKVWRKKFTNLQRISLEESFKTQKYLSVKQRNKLAKEICLSSEQVKTWYQNRRTRWKRNQ	id=ScUbCFx_795&start=3744831&stop=3745010
>Rhopilema_esculentum_NKL-R3	Res_015807-T1	SKRLRTIFTAKQLQQLEDKFRESQYPNPQERYDMAEELGLSEKKVKTWFQNRRMKLKRDY	id=ScUbCFx_795&stop=15538578&start=15538399
>Rhopilema_esculentum_NKL-R4	Res_015807-T2	SKRLRTIFTAKQLQQLEDKFRESQYPNPQERYDMAEELGLSEKKVKTWFQNRRMKLKRDY	id=ScUbCFx_795&start=15555764&stop=15555943
>Rhopilema_esculentum_Nk2/4-B		KRRRRILFTKAQTYELERRFMHQRYLSAPEREQLGRMINLTATQVKIWFQNHRYKYKRQK	id=ScUbCFx_1659&start=8130536&stop=8130715
>Rhopilema_esculentum_Nk2/4-A	Res_004687-T1	GKKRRILFSRQQTWELERAFRYQPYLSSPERDMLARRIHLSPNQIKIWFQNHRYKLKKYV	id=ScUbCFx_1659&start=8155923&stop=8156102
>Rhopilema_esculentum_Nk7L	Res_012793-T1	QKKSRTTFTGKQLYQLERKFSTAKYLSRIERQELAMNLNITHVQVKTWFQNRRTKWKKEL	id=ScUbCFx_448&stop=9073274&start=9073095
>Rhopilema_esculentum_Nk6	Res_014113-T1	KKSSRPTFNGRQIYHLEKTFEQTKYLAGPERTRLAHYLAMTENQVKVWFQNRRTKWRKKT	id=ScUbCFx_558&stop=3778936&start=3778838&stop=3778477&start=3778394
>Rhopilema_esculentum_NotoL	Res_016840-T1	NKRKRTIFTAEQLDRLEQEFQQQQYVVGQERKYLAVELGLNEIQVKVWFQNRRIKWRKQK	id=ScUbCFx_92&stop=12777162&start=12776983
>Rhopilema_esculentum_Msx	Res_009939-T1	NRKPRTPFSATQLLSLEQKFKRKQYLSIAERAELSENLSLSEQQVKIWFQNRRAKEKRLK	id=ScUbCFx_359&stop=2228878&start=2228699
>Rhopilema_esculentum_MsxL	Res_017668-T1	SRQPRIPFTPFQQSNLESKFKKDHYLTPDAVKELSMLLDLPEQRIKIWFQNRRARERREN	id=ScUbCFx_4&stop=10610473&start=10610294
>Rhopilema_esculentum_ANTP		KKRIRTVITRRHKAKLELIFKKNQYQSRLDLAKIGRELGLPQHALKIWFQNRRAKFRKQN	id=ScUbCFx_1682&start=1227718&stop=1227858&start=1228064&stop=1228111

## Sheet: S. malayensis
Gene	Gene model ID	Sequence	Location
>Sanderia_malayensis_CdxL		TMRSRPCFTSHQTKQLENEFHSCQYITRRRRIEIAYALNLTEKQIKTWFQNRRVKERKVK	id=ScYm1zk_616&start=3893016&stop=3893195
>Sanderia_malayensis_Gsx	Sma_010948-T1	SKRIRTAYTSIQLLELEKEFQNNRYLSRLRRIQIAAMLDLTEKQVKIWFQNRRVKWKKDK	id=ScYm1zk_616&start=3904400&stop=3904579
>Sanderia_malayensis_XloxL	Sma_010949-T1	KKRTRTTYTRAQQVELEKEYHYSRYISRARRIELARALNLTEKHIKIWFQNRRMKEKRDD	id=ScYm1zk_616&start=3921304&stop=3921483
>Sanderia_malayensis_HoxL-1	Sma_005811-T1	TKQKQFKYTQKQLFELEKEFHTTPYLTGAKKVEISNKLNIEEKQVKIWFQNRRMRLKKET	id=ScYm1zk_466&stop=3136046&start=3135867
>Sanderia_malayensis_Hox-Aa		SKRFRTSFTTTQLTELEKEFHYNKYLTRRRRVELALGLNLTEKQVKVWFQNRRMKWKKQM	id=ScYm1zk_466&stop=3142143&start=3141964
>Sanderia_malayensis_Hox-Pa	Sma_005812-T1	CHRKRMTYTRHQTLELEKEFLYNQYLTKERRSQLSCSLVLSERQIKIWFQNRRMKSKKKE	id=ScYm1zk_466&stop=3146238&start=3146059
>Sanderia_malayensis_NKL-1	Sma_005817-T1	HRKPRTIFTKEQINSLEKRFSKKQYIGKKERRLMSKNMSLDEMKIKVWFQNRRAKVKRSK	id=ScYm1zk_466&start=3178223&stop=3178402
>Sanderia_malayensis_Hox-Ab	Sma_005936-T1	NNKKRVCFTQKQIVELEKEFHFNKYLTRARRVEISHSLRLSESQIKIWFQNRRMKYKREQ	id=ScYm1zk_466&stop=3895755&start=3895576
>Sanderia_malayensis_Evx		LHRTRTAFTREQLNKLEKEFSRENYISRARRCELATELSLPENTIKVWFQNRRMKCKRRR	id=ScYm1zk_466&start=4316738&stop=4316917
>Sanderia_malayensis_Dlx-A	Sma_006131-T1	TRKPRTIFNSFQLRELNRAFDRTHYLSLPERGELALALGLTQTQVKIWFQNRRSKYKKLL	id=ScYm1zk_466&stop=5161059&start=5160880
>Sanderia_malayensis_Dlx-B	Sma_006132-T1	KRKPRTIYSSHQLRELNKRFACAQYLALPDRAELATKLGLTQTQIKIWFQNKRSKLKKLI	id=ScYm1zk_466&start=5172065&stop=5172244
>Sanderia_malayensis_Hox-Ma	Sma_008312-T1	AKRKRMTYSRKQLLELEKEFHYNHFLKKERRTDLAKQLNLTERQIKIWFQNRRMKFKKEA	id=ScYm1zk_531&stop=357748&start=357569
>Sanderia_malayensis_Hox-Ac	Sma_008320-T1	KRRKRTAYTRKQLLELEKEFHFNHFLTRERRLQLATTLNLSERQIKIWFQNRRMKWKKRS	id=ScYm1zk_531&stop=414750&start=414571
>Sanderia_malayensis_HoxL-2	Sma_008428-T1	DKRKRTSYTKRQLIRLENEFQASNYITRAKRIELSLKMCLTEQQIKTWFQNRRMKMKKDK	id=ScYm1zk_531&start=1137664&stop=1137843
>Sanderia_malayensis_Nk4/2	Sma_008525-T1	KKKPRILFSQSQVTELEQRFKQQKYLNANEREQLASKLNLTATQIKIWFQNKRYKCKKQT	id=ScYm1zk_531&stop=1784024&start=1783884&stop=1782573&start=1782523
>Sanderia_malayensis_EmxL-A	Sma_008555-T1	GRRIRTTFTRSQLKVLEKRFKSSHYIVGDERKQLAEELGLNESQVKIWFQNRRTKYKQDK	id=ScYm1zk_531&stop=2042647&start=2042507&stop=2042140&start=2042090
>Sanderia_malayensis_EmxL-B	Sma_008607-T1	KKRHRTAFTPTQLLGLENSFEQNQYSVGEERKQLAAFLGLSETQIKVWFQNRRTKWKRIR	id=ScYm1zk_531&start=2419502&stop=2419681
>Sanderia_malayensis_Hhex	Sma_008914-T1	RKGGQVRFSHVQSVELERIFDHQKYISPQERKQLSLYLHLSERQVKTWFQNRRAKWRRVK	id=ScYm1zk_531&stop=3968002&start=3967868&stop=3967630&start=3967580
>Sanderia_malayensis_Nk5	Sma_008933-T1	KKKTRTVFSRRQVYQLETAFDMKRYLSSSERASLANALKLSETQVKIWFQNRRNKWKRQI	id=ScYm1zk_531&start=4104590&stop=4104769
>Sanderia_malayensis_Meox	Sma_009055-T1	ARKERTAFTKQQIRDLESEFTKNNYLTRLRRYEIAVTLNLTERQVKVWFQNRRMKWKRVK	id=ScYm1zk_531&start=4841865&stop=4842008&start=4842220&stop=4842264
>Sanderia_malayensis_BarxL	Sma_018668-T1	CRKPRTVFSELQLMVLNREFTEHKYLNTPQRTKLAERLGLNQTQVKTWFQNRRMKWKKET	id=ScYm1zk_772&stop=516340&start=516161
>Sanderia_malayensis_NKL-1		LPSWRRKFSEGQTTNLEKVFTKQKYIAGKERAEIAGHLNLTTKQVKTWFQNRRTKWKKER	id=ScYm1zk_772&stop=2487879&start=2487700
>Sanderia_malayensis_Nk1	Sma_019175-T1	PRRIRTAFTYEQLVALENKFRSTRYLSVCERLNLALSLGLSETQVKIWFQNRRTKWKKQN	id=ScYm1zk_772&start=3551682&stop=3551861
>Sanderia_malayensis_Hox-Mb		RHRKRMTYSRNQILELEKEFLYSRYLTKERRKDLSETLHLTERQIKIWFQNRRTKSKKER	id=ScYm1zk_772&start=4216913&stop=4217092
>Sanderia_malayensis_Hox-Pb	Sma_019291-T1	PRQKRKTYTRHQTLELEKEFLFSQYLTKERRRELSQSLGLTERQIKIWFQNRRMKQRRTT	id=ScYm1zk_772&start=4229703&stop=4229882
>Sanderia_malayensis_Nk3	Sma_026504-T1	KKRIRAAFSAGQVYELERIFDRQKYLSAPERAELSKALKLSEQQVKIWFQNRRYKTKRKV	id=ScYm1zk_906&stop=518625&start=518446
>Sanderia_malayensis_TlxL	Sma_026656-T1	RKKPRTSFTRSQISELEELFTEKKYLTSSERQRVAACLQLTDCQVKTWFQNRRTKWKRET	id=ScYm1zk_906&start=1251747&stop=1251926
>Sanderia_malayensis_Nk3L	Sma_026858-T1	RKRLRASFSHEQVVVLQKAFDKNKYLGSGERRELARKLGMTEQQVKIWFQNRRYKEKRKQ	id=ScYm1zk_906&stop=2340927&start=2340748
>Sanderia_malayensis_Dbx	Sma_027057-T1	VQQRRAVFSDYQRRQLEVEFLAHKYISKQERRSLANQLNLSESQVRIWFQNRRMKWRNSQ	id=ScYm1zk_906&start=3351130&stop=3351309
>Sanderia_malayensis_NKL-2		KRKSRTKFTSEQMRRLEESFARETYLTLKEVDRLADELNLEENCIRTWFQNRRTKMRRVD	id=ScYm1zk_828&stop=2707366&start=2707187
>Sanderia_malayensis_NKL-3	Sma_021744-T1	YPRERTTFTASQLKFLEELFRVKKYLALLERSKVATHLELSEKQVKTWFQNRRTKYRRQK	id=ScYm1zk_828&start=2795053&stop=2795232
>Sanderia_malayensis_Nk2/4-A		GKKRRTLFTTQQTWELEKAFSFQPYLSSPERDLLAERIHLSPDQIKIWFQNHRYKLRKYI	id=ScYm1zk_861&start=2341212&stop=2341391
>Sanderia_malayensis_Nk2/4-B	Sma_023401-T1	KRRRRILFTKAQTYELERRFMHQRYLSAPEREQLGRMINLSATQVKIWFQNHRYKYKRQK	id=ScYm1zk_861&stop=2363494&start=2363315
>Sanderia_malayensis_Nk7L-2		RKKARTTFTGRQIYLLERVFFCSKYLSRLERQSIASQLNVTSTQVKTWFQNRRTKWKKDR	id=ScYm1zk_718&start=1324&stop=1503
>Sanderia_malayensis_Nk7L-1		RKKARTTFTGRQIYLLERVFFCSKYLSRLERQSIASQLNVTSTQVKTWFQNRRTKWKKDR	id=ScYm1zk_648&stop=17757&start=17578
>Sanderia_malayensis_Nk6	Sma_012956-T1	KKSSRPTFNGHQIYHLEKTFEQTKYLAGPERTRLAHYLAMTENQVKVWFQNRRTKWRKKT	id=ScYm1zk_658&stop=2572019&start=2571921&stop=2571747&start=2571664
>Sanderia_malayensis_NotoL	Sma_011611-T1	SKRKRTIFTTEQLDRLEHEFQHQQYVVGQERKYLAVELGLNEIQVKVWFQNRRIKWRKQK	id=ScYm1zk_618&start=1552613&stop=1552792
>Sanderia_malayensis_Msx	Sma_020632-T1	NRKPRTPFSATQLLTLEQKFKRKQYLSIAERAELSENLNLSEQQVKIWFQNRRAKEKRIK	id=ScYm1zk_824&stop=2886077&start=2885898
>Sanderia_malayensis_MsxL	Sma_025122-T1	SRQPRVPFTPFQQATLENKFQLDHYLTSNAVSELSVVLNLPEQRIKIWFQNRRARERREG	id=ScYm1zk_876&stop=2979847&start=2979668

## Sheet: C. quinquecirrha
ID	Sequences	Location
>Chrysaora_quinquecirrha_XloxL	KKRTRTTYTRAQQVELEKEYHYSRYISRARRIELARALNLTEKHIKIWFQNRRMKEKRDD	id=HiC_scaffold_13&stop=2481585&start=2481532&stop=2481535&start=2481407
>Chrysaora_quinquecirrha_Gsx	SKRIRTAYTSIQLLELEKEFQNNRYLSRLRRIQIAAMLDLTEKQVKIWFQNRRVKWKKDK	id=HiC_scaffold_13&stop=2517991&start=2517812
>Chrysaora_quinquecirrha_CdxL	TMRSRPCFTSYQTKELENEFNTCQYITRRRRIEIAYALNLTEKQIKTWFQNRRVKERKVK	id=HiC_scaffold_13&stop=2536708&start=2536529
>Chrysaora_quinquecirrha_Hox-Ab	NNKKRVCFTQKQIVELEKEFHFNKYLTRARRVEISHSLRLSESQIKIWFQNRRMKYKREQ	id=HiC_scaffold_2&start=4343220&stop=4343399
>Chrysaora_quinquecirrha_HoxL-1	ESQKQFKYTQRQLFELEKEFHTTPYLSSTKRGEIAMRLEIDEKQVKIWFQNRRMRLKREN	id=HiC_scaffold_2&stop=7074531&start=7074352
>Chrysaora_quinquecirrha_Hox-Aa	SKRFRTSFTTTQLTELEKEFHYNKYLTRRRRVELALGLNLTEKQVKVWFQNRRMKWKKQI	id=HiC_scaffold_2&stop=7084677&start=7084498
>Chrysaora_quinquecirrha_Hox-Pa-1	RHRKRMTYTRFQILELEKEFLYNQYLTKERRSQLSISLHLTERQIKIWFQNRRMKSKKND	id=HiC_scaffold_2&stop=7094289&start=7094110
>Chrysaora_quinquecirrha_Evx	LHRTRTAFTREQLNKLEKEFSRENYISRARRCELAAELSLPENTIKVWFQNRRMKCKRRR	id=HiC_scaffold_25&stop=618321&start=618142
>Chrysaora_quinquecirrha_Dlx-A	ARKPRTIFNSFQLRELNRAFERTHYLSLPERGELALALGLTQTQVKIWFQNRRSKYKKLL	id=HiC_scaffold_295&stop=308051&start=307872
>Chrysaora_quinquecirrha_Dlx-B	KRKPRTIYSSHQLRELNKRFATAQYLALPDRAELATKLGLSQTQIKIWFQNKRSKLKKII	id=HiC_scaffold_295&start=379227&stop=379406
>Chrysaora_quinquecirrha_Hox-Pa-2	RHRKRMTYTRFQILELEKEFLYNQYLTKERRSQLSISLHLTERQIKIWFQNRRMKSKKND	id=HiC_scaffold_905&start=11534&stop=11713
>Chrysaora_quinquecirrha_EmxL-B	KKRHRTAFTPTQLLGLENSFEQNQYSVGEERKQLAAFLGLSETQIKVWFQNRRTKWKRIR	id=HiC_scaffold_46&start=285502&stop=285681
>Chrysaora_quinquecirrha_Hhex	RKGGQVRFSHVQSVELERIFNHQKYISPQERKQLSRYLHLSERQVKTWFQNRRAKWRRVK	id=HiC_scaffold_46&stop=2474333&start=2474199&stop=2473274&start=2473224
>Chrysaora_quinquecirrha_Nk5	KKKTRTVFSRRQVYQLETAFDMKRYLSSSERASLANALKLSETQVKIWFQNRRNKWKRQI	id=HiC_scaffold_46&stop=2707712&start=2707533
>Chrysaora_quinquecirrha_Hox-Ma	AKRKRMTYSRKQLLELEKEFHYNHFLKKERRSDLAKQLNLTERQIKIWFQNRRMKFKKEA	id=HiC_scaffold_46&stop=3134064&start=3133885
>Chrysaora_quinquecirrha_Hox-Ac	KRRKRTAYTRKQLLELEKEFHFNHFLTRERRLQLASNLNLSERQIKIWFQNRRMKWKKRG	id=HiC_scaffold_46&stop=3196214&start=3196035
>Chrysaora_quinquecirrha_Meox	ARKERTAFTKQQIRDLENEFTKNNYLTRLRRYEIAVTLNLTERQVKVWFQNRRMKWKRVK	id=HiC_scaffold_46&start=3803781&stop=3803921&start=3804633&stop=3804680
>Chrysaora_quinquecirrha_EmxL-A	SRRIRTTFTRSQLKVLEKRFKSSHYIVGDERKQLAEELSLNESQVKIWFQNRRTKYKQDK	id=HiC_scaffold_46&stop=4665233&start=4665099&stop=4664521&start=4664471
>Chrysaora_quinquecirrha_HoxL-2	GKRKRTSYTRCQLLEMEAEFEAAHYITREKRIELSIKLGLTERQIKTWFQNRRMKMKKDK	id=HiC_scaffold_14&stop=572609&start=572430
>Chrysaora_quinquecirrha_Nk2/4-B	KRRRRILFTKAQTYELERRFMHQRYLSAPEREQLGRMINLSATQVKIWFQNHRYKYKRQK	id=HiC_scaffold_14&start=5557516&stop=5557695
>Chrysaora_quinquecirrha_Nk2/4-C	TMRRRILFTRSQTQILERRFQYQKYISAVEREQLAKSINLTPNQVKIWFQNHRYKARKEM	id=HiC_scaffold_14&start=5561551&stop=5561730
>Chrysaora_quinquecirrha_Nk2/4-A	GKKRRILFTRQQTWELERAFRFQPYLSSPEREILAKRIHLSPNQIKIWFQNHRYKLKKYV	id=HiC_scaffold_14&stop=5601260&start=5601081
>Chrysaora_quinquecirrha_P1-1	QIKIWFQNKRYKCKKQT	id=HiC_scaffold_31&stop=2510961&start=2510911
>Chrysaora_quinquecirrha_P1-2	QIKIWFQNKRYKCKKQT	id=HiC_scaffold_31&stop=2615229&start=2615179
>Chrysaora_quinquecirrha_NotoL	NKRKRTIFTTEQLDRLEHEFQHQQYVVGQERKYLAVELGLNEIQVKVWFQNRRIKWRKQK	id=HiC_scaffold_31&start=4666383&stop=4666562
>Chrysaora_quinquecirrha_Nk1	PRRIRTAFTYEQLVALENKFRTTRYLSVCERLNLALSLGLSETQVKIWFQNRRTKWKKQN	id=HiC_scaffold_32&stop=1703000&start=1702821
>Chrysaora_quinquecirrha_BarxL	CRKPRTVFSELQLMVLNREFTEHKYLSTPQRTKLAERLGLNQTQVKTWFQNRRMKWKKET	id=HiC_scaffold_32&stop=2150591&start=2150412
>Chrysaora_quinquecirrha_Hox-Pb	PRQKRKTYTRHQTLELEKEFLFNQYLTKERRRELSLSLGLTERQIKIWFQNRRMKQRRTN	id=HiC_scaffold_32&stop=6632258&start=6632079
>Chrysaora_quinquecirrha_Hox-Mb	RHRKRMTYSRNQILELEKEFLYSRYLTKERRKDLSETLHLTERQIKIWFQNRRTKSKKER	id=HiC_scaffold_32&stop=6655184&start=6655005
>Chrysaora_quinquecirrha_NKL-1	LPSWRRKFSDGQTTNLEEVFTRQKYITGKERAEIAGHLNLTTKQVKTWFQNRRTKWKRER	id=HiC_scaffold_32&stop=8110493&start=8110314
>Chrysaora_quinquecirrha_TlxL	RKKPRTTFSRSQIQELEELFTEKKYLTSSERQRVASYLQLTDCQVKTWFQNRRTKWKRET	id=HiC_scaffold_119&start=38854&stop=39033
>Chrysaora_quinquecirrha_Nk3L	RKRLRASFSHEQVMVLQKAFDENKYVGSNERQDLARKVRMTEQQVKIWFQNRRYKEKRKQ	id=HiC_scaffold_41&start=3505598&stop=3505777
>Chrysaora_quinquecirrha_Dbx-partial	MPPKRAVFTDHQRRQLELEFLAHKYISKQERXXXXXXXXXXXXXXRIWFQNRRMKWRNRQ	id=HiC_scaffold_17&stop=1613254&start=1613162
>Chrysaora_quinquecirrha_NKL-3	YPRERTTFTAAQLKFLEELFRVKKYLTLIERSKVATHLELSEKQVKTWFQNRRTKYRRQK	id=HiC_scaffold_42&stop=3038145&start=3037966
>Chrysaora_quinquecirrha_NKL	SVAWRKKFSSMQRSSLEESFTVQKYLTVKQRDLLAKKIKLTSEQVKTWYQNRRTRWRKNQ	id=HiC_scaffold_219&stop=181163&start=180984
>Chrysaora_quinquecirrha_NKL	SVAWRKKFSSMQRKSLEESFTVQKYLTVKQRDLLAKKIKLTSEQVKTWYQNRRTRWRKNQ	id=HiC_scaffold_219&stop=205710&start=205531
>Chrysaora_quinquecirrha_NKL	KKFSSMQRKSLEESFTVQKYLTVKQRDLLAKKIKLTSEQVKTWYQNRRTRWRKNQ	id=HiC_scaffold_219&stop=275412&start=275248
>Chrysaora_quinquecirrha_Nk7L	SKKARTTFTGEQLYNLEKIFSYTKYLSRVERQEIALKLKVTPTQVKTWFQNRRTKWKRER	id=HiC_scaffold_10&start=6927811&stop=6927990
>Chrysaora_quinquecirrha_Nk6	KKSSRPTFNGHQIYHLEKTFEQTKYLAGPERTRLAHYLSMSENQVKVWFQNRRTKWRKKT	id=HiC_scaffold_28&start=3319401&stop=3319499&start=3320207&stop=3320290
>Chrysaora_quinquecirrha_NKLD3e	KRQPRTVFTNEQLEKLNQEFQKNKYMESPERLENDRGISKTKLQKWFENKRRKEKQNKLM	id=HiC_scaffold_27&stop=204513&start=204334
>Chrysaora_quinquecirrha_NKLD7a	KRQGRSIYNNEQLKILNDQYEKSKYIQSPERLAKETGLTRDKVLKWFDNKRYNEKRK*TN	id=HiC_scaffold_27&stop=204854&start=204675
>Chrysaora_quinquecirrha_NKLD6d	KRQPRTVFKKEQMEIFQNQFEINQYCHSPERLADEMGIGKEQVLKWFENRRRKEKRK*TI	id=HiC_scaffold_27&stop=205968&start=205789
>Chrysaora_quinquecirrha_NKLD9f	KRQGRSVYNNQQVKILHEEYEKSKYIKSPERLAKETGLTRDKILKWFDNKQEAERLQHGS	id=HiC_scaffold_27&stop=206336&start=206157
>Chrysaora_quinquecirrha_NKLD9a	KRQGRSVYNNQQVKILHEEYEKSKYIKSPERLAKETGLTRDKILKWFDNKRYNEKRK*TN	id=HiC_scaffold_27&stop=206980&start=206801
>Chrysaora_quinquecirrha_NKLD4d	KRQPRTIFKTEQITRLNEEFKKNNYIKSPERLENELGINKSKLQKWFENKRRKEKQK*TN	id=HiC_scaffold_27&stop=207622&start=207443
>Chrysaora_quinquecirrha_NKLD3g	KRQPRTVFTNEQLEKLNQEFQKNKYMESPERLENDRGISKTKLQKWFENKRRKEKQK*TN	id=HiC_scaffold_27&stop=210891&start=210718&stop=210850&start=210713&stop=210776&start=210714
>Chrysaora_quinquecirrha_NKLD7c	KRQGRSIYNNEQLKILNDQYEKSKYIQSPERLAKETGLTRDKVLKWFDNKRYNENENKLM	id=HiC_scaffold_27&stop=211230&start=211051
>Chrysaora_quinquecirrha_NKLD6c	KRQPRTVFKKEQMEIFQNQFEINQYCHSPERLADEMGIGKEQVLKWFENRRRKEKRK*TI	id=HiC_scaffold_27&stop=212344&start=212165
>Chrysaora_quinquecirrha_NKLD9g	KRQGRSVYNNQQVKILHEEYEKSKYIKSPERLAKETGLTRDKILKWFDNKQEAERLQHGS	id=HiC_scaffold_27&stop=212713&start=212534
>Chrysaora_quinquecirrha_NKLD9b	KRQGRSVYNNQQVKILHEEYEKSKYIKSPERLAKETGLTRDKILKWFDNKRYNEKRK*TN	id=HiC_scaffold_27&stop=213357&start=213178
>Chrysaora_quinquecirrha_NKLD4c	KRQPRTIFKTEQITRLNEEFKKNNYIKSPERLENELGINKSKLQKWFENKRRKEKQK*TN	id=HiC_scaffold_27&stop=214001&start=213822
>Chrysaora_quinquecirrha_NKLD3c	KRQPRTVFTNEQLEKLNQEFQKNKYMESPERLENDRGISKTKLQKWFENKRRKEKQK*TN	id=HiC_scaffold_27&stop=217268&start=217089
>Chrysaora_quinquecirrha_NKLD1	RRQPRTIFTDEQLEKLNQEFKNKNYMQSPERLENDIGISKIKLKKWFENKRRKEKQK*TN	id=HiC_scaffold_27&stop=490803&start=490624
>Chrysaora_quinquecirrha_NKLD9e	KRQGRSVYNNQQVKILHEEYEKSKYIKSPERLAKETGLTRDKILKWFDNKRYNENASLQQ	id=HiC_scaffold_27&stop=492440&start=492261
>Chrysaora_quinquecirrha_NKL-partial	EITRLNEEFQKNNYIKSPERLENELGINKSKLQKWFENKRRKEKK	id=HiC_scaffold_27&stop=493048&start=492914
>Chrysaora_quinquecirrha_NKLD3a	KRQPRTVFTNEQLEKLNQEFQKNKYMESPERLENDRGISKTKLQKWFENKRRKEKQK*TN	id=HiC_scaffold_27&start=516246&stop=516425
>Chrysaora_quinquecirrha_NKLD8a	KRQGRSVFNNQQVKILQEEYEKSKYLKSPERLAKETGLTREKILKWFDNKRYNEKRK*TN	id=HiC_scaffold_27&start=518935&stop=519114
>Chrysaora_quinquecirrha_NKLD3b	KRQPRTVFTNEQLEKLNQEFQKNKYMESPERLENDRGISKTKLQKWFENKRRKEKQK*TN	id=HiC_scaffold_27&start=641575&stop=641754
>Chrysaora_quinquecirrha_NKLD4a	KRQPRTIFKTEQITRLNEEFKKNNYIKSPERLENELGINKSKLQKWFENKRRKEKQK*TN	id=HiC_scaffold_27&start=644842&stop=645021
>Chrysaora_quinquecirrha_NKLD9c	KRQGRSVYNNQQVKILHEEYEKSKYIKSPERLAKETGLTRDKILKWFDNKRYNEKRK*TN	id=HiC_scaffold_27&start=645486&stop=645665
>Chrysaora_quinquecirrha_NKLD9h	KRQGRSVYNNQQVKILHEEYEKSKYIKSPERLAKETGLTRDKILKWFDNKQEAERLQHGS	id=HiC_scaffold_27&start=646130&stop=646309
>Chrysaora_quinquecirrha_NKLD6a	KRQPRTVFKKEQMEIFQNQFEINQYCHSPERLADEMGIGKEQVLKWFENRRRKEKRK*TI	id=HiC_scaffold_27&start=646499&stop=646678
>Chrysaora_quinquecirrha_NKLD7d	KRQGRSIYNNEQLKILNDQYEKSKYIQSPERLAKETGLTRDKVLKWFDNKRYNENENKLM	id=HiC_scaffold_27&start=647613&stop=647792
>Chrysaora_quinquecirrha_NKLD3f	KRQPRTVFTNEQLEKLNQEFQKNKYMESPERLENDRGISKTKLQKWFENKRRKEKQK*TN	id=HiC_scaffold_27&start=647952&stop=648125&start=647993&stop=648130&start=648067&stop=648129
>Chrysaora_quinquecirrha_NKLD4b	KRQPRTIFKTEQITRLNEEFKKNNYIKSPERLENELGINKSKLQKWFENKRRKEKQK*TN	id=HiC_scaffold_27&start=651221&stop=651400
>Chrysaora_quinquecirrha_NKLD9d	KRQGRSVYNNQQVKILHEEYEKSKYIKSPERLAKETGLTRDKILKWFDNKRYNEKRK*TN	id=HiC_scaffold_27&start=651863&stop=652042
>Chrysaora_quinquecirrha_NKLD9i	KRQGRSVYNNQQVKILHEEYEKSKYIKSPERLAKETGLTRDKILKWFDNKQEAERLQHGS	id=HiC_scaffold_27&start=652507&stop=652686
>Chrysaora_quinquecirrha_NKLD6b	KRQPRTVFKKEQMEIFQNQFEINQYCHSPERLADEMGIGKEQVLKWFENRRRKEKRK*TI	id=HiC_scaffold_27&start=652875&stop=653054
>Chrysaora_quinquecirrha_NKLD7b	KRQGRSIYNNEQLKILNDQYEKSKYIQSPERLAKETGLTRDKVLKWFDNKRYNEKRK*TN	id=HiC_scaffold_27&start=653989&stop=654168
>Chrysaora_quinquecirrha_NKLD3d	KRQPRTVFTNEQLEKLNQEFQKNKYMESPERLENDRGISKTKLQKWFENKRRKEKQNKLM	id=HiC_scaffold_27&start=654330&stop=654509
>Chrysaora_quinquecirrha_NKLD5	KRQPRTIFTSDEITRLNEEFQKNNYIKSPERLENELRINKSKLQKWFENKRRKEKKK*TN	id=HiC_scaffold_27&start=1635338&stop=1635517
>Chrysaora_quinquecirrha_NKLD2	KRKARTVFDEKQLEKLNKEFKNNNYMQSPERLESDIGISKIKLQKWFENKRRKEKQK*TN	id=HiC_scaffold_27&start=1640519&stop=1640698
>Chrysaora_quinquecirrha_NKLD8b	KRQGRSVFNNQQVKILQEEYEKSKYVKSPERLAKETGLTKEKILKWFDNKRYNEKKK*TN	id=HiC_scaffold_1043&stop=1554&start=1375
>Chrysaora_quinquecirrha_NKLD3h	KRQPRTVFTNEQLEKLNQEFQKNKYMESPERLENDRGISKTKLQKWFENKRRKEKQK*TN	id=HiC_scaffold_1043&stop=4249&start=4070
>Chrysaora_quinquecirrha_NKLD7c	KRQGRSIYNNEQLKILNDQYEKSKYIKSPERLAKETGLTRDKVLKWFDNKRYNEKRK*TN	id=HiC_scaffold_1043&stop=4590&start=4411
>Chrysaora_quinquecirrha_NKLD6e	KRQPRTVFKKEQMEIFQNQFEINQYCHSPERLADEMGIGKEQVLKWFENRRRKEKRK*TI	id=HiC_scaffold_1043&stop=5704&start=5525
>Chrysaora_quinquecirrha_NKLD9j	KRQGRSVYNNQQVKILHEEYEKSKYIKSPERLAKETGLTRDKILKWFDNKQEAERLQHGS	id=HiC_scaffold_1043&stop=6065&start=5886
>Chrysaora_quinquecirrha_NKLD11	KRQPRTIFTSDEITRLNEEFPKNNYIKSPERLENELGINKSKLQKWFENKRRKEKKNKLM	id=HiC_scaffold_1043&stop=6699&start=6568&stop=6568&start=6521
>Chrysaora_quinquecirrha_NKLD9k	KRQGRSVYNNQQVKILHEEYEKSKYIKSPERLAKETGLTRDKILKWFDNKRYNEKRKSAT	id=HiC_scaffold_1043&stop=7694&start=7515
>Chrysaora_quinquecirrha_NKLD10	KRQPRTIFKTEQITRLNEEFKKNNYITSPERLESELGIQKSKLQKWFENKRRKEKQK*TN	id=HiC_scaffold_1043&stop=8336&start=8157
>Chrysaora_quinquecirrha_NKLD11	KRQPRTVYSDEQMGIFQNQFKVNNYYQSPERLADEMGISKEQVLMWFENRRRKEK*K*TI	id=HiC_scaffold_40&start=237081&stop=237260
>Chrysaora_quinquecirrha_NKLD12	KRQPRTIFKQEQIEILKEYYKKSKYLESPNRVAEETGLSKKSLLSWFQNRRYHEKEK*IN	id=HiC_scaffold_371&stop=20944&start=20765

## Sheet: H. vulgaris
ID	Gene model ID	Sequence	Location
>Hydra_vulgaris_Gsx	NP_001274725.1	SKRIRTAYTSIQLLELEKEFQNNRYLSRLRRIQIAAILDLTEKQVKIWFQNRRVKWKKDK	id=NC_061157.1&stop=14147946&start=14147767
>Hydra_vulgaris_HOX-like	XP_047127181.1	QKRKRISYNCLQIIELENEFINTPYISRERRLQLSSYLNLTERQIKTWFQNRRMKSKKLA	id=NC_061157.1&stop=27672222&start=27672043
>Hydra_vulgaris_Hox	XP_004206396.1	KRRKRTAYSKQQLYKLEREFWVNRFLSRERRMELASILDLSERQVKIWFQNRRMKYKKRQ	id=NC_061158.1&stop=8982766&start=8982587
>Hydra_vulgaris_Hhex	XP_004209529.2	KKCVQVRFSHSQSTELERVFLVQKYISPYERKQISRSLDLSERQIKTWFQNRRAKWRRLK	id=NC_061158.1&stop=31927335&start=31927156
>Hydra_vulgaris_Hox	XP_012566941.2	SKRKRMTYSRHQLLELEKDFHFNHFLKKERRAELAKQLNLSERQIKIWFQNRRMKFKKEV	id=NC_061158.1&start=36498199&stop=36498378
>Hydra_vulgaris_Hox		SKRKRMTYSKFQLHELEKEFSFNHFLRKERRTELAKLLKFSDRQIKIWFQNRRMKFKKEI	id=NC_061158.1&start=36514032&stop=36514211
>Hydra_vulgaris_Mox	XP_012556008.1	PRKERTAFSKDQIRDLENEFVRNNYLTRLRRYEIAVSLSLSERQVKVWFQNRRMKWKRVK	id=NC_061158.1&start=54858322&stop=54858501
>Hydra_vulgaris_Msx	XP_012565729.1	NRKPRTPFSVNQLLALEQKFKRKQYLSISERSELSVMLRLTETQIKIWFQNRRAKQKRSK	id=NC_061159.1&stop=1185076&start=1184897
>Hydra_vulgaris_BarxL	XP_004206738.1	YRKPRTVFSDLQLMILEREFNNRKYLLTSQRTKLANRLGLNQTQVKTWYQNRRMKWKKEI	id=NC_061160.1&stop=27733844&start=27733710&stop=27733162&start=27733115
>Hydra_vulgaris_NotoL	XP_012564157.2	NKRRRTIFTIYQLERLECEFQQQQYLVGHERRYLAKDLGLNEVQVKVWFQNRRIKWRKSS	id=NC_061161.1&stop=24975031&start=24974852
>Hydra_vulgaris_Dlx	XP_002160235.3	PRKPRTIFTSHQLRELNRSFERTHYLSLPERAELAHGLGLTQTQIKIWFQNKRSKFKKII	id=NC_061162.1&stop=13238787&start=13238608
>Hydra_vulgaris_Dlx	XP_002153848.4	SRNPRTIYSSYQLRELNRRFFKTQYLSLPEKAELAETLGLTPTQVKIWFQNKRSKFKKVV	id=NC_061162.1&stop=15134797&start=15134693&stop=15134326&start=15134252
>Hydra_vulgaris_Hx-like	XP_002165751.1	IRKIRTTFSSDQVFLLEMQFNKQKYLSAAERIELAQKLKLTDNQVKTWYQNRRMKLKRHI	id=NC_061162.1&stop=29691100&start=29690966&stop=29690420&start=29690373
>Hydra_vulgaris_Hox	NP_001296687.1	AFRKRCSFGHSKIIELEKEFKYNKYLSRDRRVEFARNLELSESQIKIWFQNRRMKQKKEQ	id=NC_061162.1&start=41877905&stop=41878084
>Hydra_vulgaris_Nk2.1-like	XP_012558866.2	VKKRRNLFSKHQTWQLEKNFLIRPYMSAEERETLAGKIHLTPTQIKIWFQNHRYKLKKDL	id=NC_061163.1&stop=9165466&start=9165308
>Hydra_vulgaris_Nk1	XP_002163770.1	DRRMRTSFTFEQLNELENKFNDSQYLTSHERLNLALNLGLSETKIKVWFQNRRTKLKKIN	id=NC_061165.1&stop=19687279&start=19687100
>Hydra_vulgaris_Hox6-8	XP_002163407.1	SKRKRMTYSRHQLLELEKEFHFNHFLKKERRTELSKKLNLSERQIKIWFQNRRMKFKKEM	id=NC_061169.1&start=2719376&stop=2719555
>Hydra_vulgaris_Nk4	NP_001296702.1	RKKPRILFSQSQVMELEKKFKDQKYLSASERDQIANKLNLTPTQVKIWFQNKRYKCKKQT	id=NC_061170.1&start=39577885&stop=39578019&start=39580796&stop=39580843
