# Supplementary material for: Genome of the sea anemone Exaiptasia pallida and transcriptome profiles during tentacle regeneration
Source: Front Cell Dev Biol. 2022 Aug 17;10:900321. doi: 10.3389/fcell.2022.900321 (PMC9444052; doi:10.3389/fcell.2022.900321)
Supplement: Supplementary file 2 [file DataSheet2.zip › Table 8.XLSX]

## Sheet: Sheet1
Transcriptome ID	S0h_12	S0h_13	S0h_17	S6h_1	S6h_2	S6h_3	S12h_1	S12h_2	S12h_3	S18h_1	S18h_2	S18h_3	S1D_2	S1D_3	S1D_6	S2D_1	S2D_5	S2D_6	S3D_1	S3D_3	S3D_4	S6D_4	S6D_5	S6D_6	S8D_1	S8D_3	S8D_4
Trinity_GG_43321_c0_g1_i2	13.01	18.28	27.6	11.18	11.15	22.18	22.08	17.94	26.15	25.45	25.16	21.07	17.81	10.24	25.54	4.25	20.93	20.22	17.12	9.09	20.33	3.14	17.83	23.43	13.18	24.77	28.07
Trinity_GG_42163_c0_g1_i2	0.16	0.32	0.48	0.47	0.26	0.41	0.41	0.32	0.4	0.13	0.32	0.46	0.37	0.19	0.22	0.23	0.38	0.51	0.35	0	0.35	0.64	0.19	0.16	0.19	0.64	0.51
Trinity_GG_32447_c2_g1_i1	0	0.99	1.03	4.35	0	0	0	1.07	1.96	2.29	0	0	1.04	0.68	0	0	0	0	0	0.54	1.02	0	1.23	1.07	0	1.53	0.8
Trinity_GG_59443_c8_g1_i1	0.29	0	0.55	0	0	0	0	0	0	0	0	0	0	0	0	0	0.28	0.52	0	0	0.82	0	0.55	0	0.18	0	0
Trinity_GG_23369_c0_g1_i1	0.27	0.39	0.2	0.03	0.08	0.08	0.07	0.07	0.04	0.07	0.04	0.2	0.12	0.19	0.16	0.1	0.07	0.08	1.25	0.87	0.3	0.61	0.41	0.44	0.38	0.44	0.25
Trinity_GG_50612_c1_g1_i1	2.21	2.92	2.71	0.56	0.52	0.44	3.83	2.88	2.5	1.73	3.54	1.57	2.44	0.6	2.63	0.34	3.63	1.17	1.01	1.56	3.35	0	2.61	4.42	1.71	1.1	2.01
Trinity_GG_46648_c0_g1_i2	0	0	0	0	0.26	0	0	0	0	0	0	0	0	0	0	0	0	0	0	0	0	0	0	0	0	0	0
Trinity_GG_1594_c0_g1_i2	0.34	1.92	0.95	0.38	0	0	0.21	0.23	0.13	0	0.31	0	1.55	0.64	0.32	0.66	0.65	0	0.44	0.86	0.21	1.17	0.63	0.99	0	0.34	0
Trinity_GG_36069_c0_g1_i1	0	0	0	0	0	0	0	6.81	4.84	7.18	3.97	3.36	0	2.44	7.06	0	0	0	0	6.09	0	0	0	0	1.54	0	4.07
Trinity_GG_66135_c0_g1_i4	3.66	3.84	4.61	7.27	10.21	2.27	5.37	4.28	3.58	3.26	3.66	5.5	3	1.31	3.66	0.36	4.41	5	3.94	1.23	3.12	0	4	3.77	1.44	5.64	4.58
Trinity_GG_29416_c2_g1_i1	12.96	9.88	30.63	1.45	0.69	2.86	0	2.31	0	6.11	0.83	0	4.7	0	5.71	0.89	8.44	0.96	2.18	2.72	5.2	0	3.65	0.7	0	0.99	1.58
Trinity_GG_6634_c0_g1_i1	0.1	0.97	0.09	0.78	0.23	0.5	0.34	0.91	0.68	0.62	0.73	0.73	1.23	0.18	0.05	1.07	0.67	1.17	0.35	0.11	0.55	1.59	0.8	0.67	0.1	0.11	0.31
Trinity_GG_27753_c0_g1_i8	0	0.96	0.05	0	0.15	0.22	0	0	0.09	0	0.26	0	0.79	0	0.18	0	0	0	0	0.4	0	0.24	0	0	0	0.54	0.62
Trinity_GG_38466_c0_g1_i4	0	0	0	0	0	0	0	0	0	0	0	0	0	0	0	0	0	0	0	0	0	0	0	0	0	0	0
Trinity_GG_67096_c5_g1_i1	0.78	0	0.16	1.27	1.91	0	2.72	1.13	0	0.68	0.38	2.9	0	3.25	0	0.01	0	0	0	2.37	0	0.53	0	0	3.92	1.14	0
Trinity_GG_5690_c2_g1_i4	2.01	0.13	3.88	3.61	2.51	3.92	5.74	5.52	8.32	5.16	10.25	8.97	0.52	10.62	4.56	2.54	2.87	3.61	0	4.98	0.62	3.04	0.47	1.78	8.91	2.05	5.64
Trinity_GG_57509_c0_g1_i1	0.19	0.27	0.23	0.45	0.04	0.24	0.37	0.29	0.21	0.22	0	0.15	0.17	0.31	0.12	0.17	0.17	0.3	0.85	1.05	0.21	0.57	0.41	0.82	0.53	0.87	0.87
Trinity_GG_11269_c1_g1_i3	0.09	0.23	0.05	0.24	0	0.21	0.07	0.21	0.08	0.06	0.2	0.25	0.46	0.41	0.28	0.36	0.03	0.29	0.26	0.78	0.21	0.24	0.24	0.12	0.37	0.26	0.29
Trinity_GG_67659_c1_g1_i1	0	0	0.24	0.23	0	0.46	0.13	0	0	0	0	0	0	0	0	0	0	0	0	0	0	0	0	0.19	0	0	0.19
Trinity_GG_21361_c0_g1_i1	0	0	0	0	0.32	0	0	1.31	0	0	0	0	0	0	0	2.39	0	0	0	0	0	11.63	0	0	0	0	0
Trinity_GG_35132_c0_g1_i1	0.01	0	0	0	0	0	3.66	4.42	8.87	2.7	0.56	15.64	0	0.32	0.02	0	0	0.36	0.87	0	1.7	0	1.86	0.55	3.77	0.06	0.04
Trinity_GG_36708_c1_g1_i1	18.51	18.13	23.39	9.28	8.61	12.63	11.99	10.8	4.47	19.45	15.03	19.23	28.57	6.96	17.41	8.75	24.06	18.69	23.2	14.26	19.2	24.69	18.56	25.18	11.19	16.91	23.41
Trinity_GG_35977_c0_g1_i1	0	0	0.33	0.48	0	0	0	0	0	0	0	0	0	0	0	0	0.86	0	0	0	0	0	0	0	0	0	0
Trinity_GG_56982_c3_g1_i1	0	0	0	0	0	0	0	0	0	0	0	0	0	1.69	0	0	0	0	0	0	0	0	0	0	0	0	0
Trinity_GG_16120_c3_g1_i8	0.84	1.72	0	0	0	0	0	0	0	0	0	1.59	1.28	0	0	0	0.73	0	0	0	1.16	0	0	0.6	0	0	0.55
Trinity_GG_38502_c0_g1_i1	0	0.12	0	0	0	0.59	0.31	0.11	0.11	0.25	0.25	0.11	0	0	0.68	0	0	0.11	0.13	0.1	0.33	0	0.1	0.11	0	0	0.11
Trinity_GG_12202_c0_g1_i1	0	0	0	0	0	0	0	0	0	0.24	0.69	0	0	0.23	0	0	0	0	0	0.51	0	0	0.2	0	0.44	0	0.59
Trinity_GG_68931_c0_g1_i1	0.46	0.35	0.18	0.16	0	0.17	0	0.2	0.31	0.1	0.19	0.05	0	0.32	0.29	0.18	0.41	0	0	0.25	0.37	0.31	0.16	0.49	0.21	0.25	0.55
Trinity_GG_63459_c0_g1_i18	0.27	0.71	0.72	0	0.11	0.34	0.71	0.28	0.21	0.09	0.36	0	0.4	0	0.71	0.32	0.71	0.36	0.78	0.29	0.19	0.12	0	0.11	0.1	0.33	0.39
Trinity_GG_61720_c3_g1_i2	0	0	0	0.53	0	0	0	0.64	0	0.25	0	0	0	0	0	0	0	0	0.26	0.18	0	0	0	0	0	0	0.2
Trinity_GG_21179_c27_g1_i1	0	0	0	0	0	0	0	0	0	0	0	0	1.49	0	0	0	0	0	0	0	0	0	0	0	0	0	0
Trinity_GG_37561_c1_g1_i1	0.27	0.3	0.6	0.2	0.31	0.12	0.95	0.17	0.69	0.21	0.27	0.43	0.22	0.39	0.07	0	0.78	0.46	0.31	0.47	0.62	0.36	0.28	0.87	0.15	1.11	0.33
Trinity_GG_33472_c1_g1_i1	0	0.08	0.2	0.14	0	0	0	0	0.13	0.08	0	0	0	0	0.42	0	0.07	0.07	0	0	0.07	0.17	0	0.07	0	0.17	0.13
Trinity_GG_59054_c5_g1_i1	4.07	2.13	3.08	0.73	0	1.94	2.89	1.2	0.28	0.6	0	0	4.35	6.43	0.84	5.08	6.93	1.04	3.36	4.12	0.66	5.29	8.26	1.53	5.88	5.68	2.68
Trinity_GG_4329_c0_g1_i1	0.73	0.43	0	0	0	0.58	0	0.13	0	0	0	0.75	0	0	0.57	0	0	0.81	1.61	0.22	0	0	0	0.5	0	0.02	0
Trinity_GG_32351_c1_g1_i1	0	0	0	0	0	0	0	0	0	0	0	0	0	0	0	0	0	0	0	0	0	0	0	0	0	0	0
Trinity_GG_58172_c0_g2_i2	0.27	0.62	0	0	0.03	0	0.23	0.12	0	0.1	0	0	0.44	0.31	0	0	0.13	0	0	0	0.08	0.26	0.4	0.24	0.1	0.26	0
Trinity_GG_50452_c0_g2_i1	0.2	0.52	0.37	0.37	0.05	0.12	0.32	0.06	0.23	0.13	0.13	0.21	0.79	1.22	0.45	1.49	0.33	0.39	2.7	0.82	0.82	1.84	0.6	1.35	1.67	1.44	1.51
Trinity_GG_27017_c0_g1_i4	0	0	0	0	0	0	0	0.21	0	0	0	0	0	0	0	0.34	0	0	0	0	0	0	0	0	0	0	0
Trinity_GG_59704_c0_g1_i3	0	0	0	0.33	0	0	0	0	0	0	0.66	0	0	0	0	0.27	0	0	0	0	0	0	0	0	0	0	0
Trinity_GG_54359_c1_g1_i1	0	0	0	0	0	0	0	0	21.35	0	0	0	0	0	0	0	0	0	0	0	0	0	0	0	0	0	0
Trinity_GG_42393_c1_g1_i1	0	0	0	0	3.96	0	0	0	0	0	0	0	0	0	0	0	0	0	0	0	0	0	0	0	0	0	0
Trinity_GG_31125_c20_g1_i4	0	0	0	0	0.12	0	0.05	0	0.04	0	0.08	0.27	0	0.09	0.04	0	0	0	0	0.1	0	0	0	0	0.13	0	0.1
Trinity_GG_18255_c0_g1_i3	0.46	0.39	0.11	0.16	0.15	0.37	0.29	0.33	0.3	0.03	0.32	0.21	0.12	1.02	0.65	0.08	0.2	0.05	1.25	2.64	0.31	0.79	0.37	0.63	1.03	1.08	1.27
Trinity_GG_161_c7_g1_i1	0	0	0	0	0.64	0.39	0.66	0.95	0	0	0.92	0.58	2.06	2.79	0.24	1.13	0	0	0.41	2.69	0	1.52	0.36	0	1.61	1.14	0
Trinity_GG_15878_c1_g1_i1	0	0.19	0	0	0	0	0	0	0	0	0	0	0	0	0	0.05	0	0	0	0	0	0.18	0	0.44	0.14	0	0
Trinity_GG_54431_c0_g1_i4	0.35	0.53	0.75	0	0.56	0.12	0.51	0	0	0	0	0.21	0.52	0	0	0.3	0.34	0.22	0	0	0.11	1.24	0.1	0.34	0.23	0.18	0
Trinity_GG_39113_c3_g1_i1	0.78	0.74	0	0	0.97	0.64	0	0	0	0	0	0	0.85	0	0	0	0	0	0	0	0	0	0	0	0	0	0
Trinity_GG_55024_c9_g1_i1	0	0	0	0	0	0	0	0	0	0	0	0	0	0	0	0	1.34	0	0	0	0	0	0	0	0	0	0
Trinity_GG_29021_c0_g1_i2	0	0	0.36	0.43	0.29	0.41	0	0.54	0.11	0.12	0.19	0.26	0.49	0	0	0.48	0	0.18	0	0.51	0	1.1	0	0.54	0.71	0.29	1.29
Trinity_GG_31580_c0_g1_i2	0	0	0	0	0	0.1	0	0.09	0	0	0	0	0	0	0	0	0	0	0	0	0	0	0.24	0	0	0	0
Trinity_GG_51019_c2_g1_i1	1.63	0	0.52	1.69	0	0	0	0	0	0	0	0	0	0	0	0	1.05	0	0	0	0	0	0	0	0	0	0
Trinity_GG_53951_c24_g1_i3	0.44	0.1	0.29	0	0	0	0	0	0.2	0	0	0.53	0	0	0.21	0	0	0	0.17	0	0	0	0.13	0.33	0	0.06	0
Trinity_GG_32012_c0_g1_i1	0	0.09	0.12	0.08	0	0	0	0.08	0	0	0	0	0.12	0	0.04	0	0.04	0.13	0	0	0.21	0	0.04	0.2	0	0.03	0.05
Trinity_GG_55535_c5_g1_i1	0	0.14	0.1	0.2	0	0.32	0	0.1	0.29	0	0.26	0.19	0.28	0	0.16	0.02	0	0	0.12	0	0	0.02	0	0	0.15	0	0
Trinity_GG_54567_c1_g1_i7	0	0	0.11	0.09	0.14	0	0	0	0	0.24	0	0	0.07	0	0.16	0	0.12	0	0	0	0.41	0	0.2	0	0	0.11	0.25
Trinity_GG_23566_c0_g1_i15	0	0	0	0	0	0	0	0	0	0	0	0	0	0	0	0	0	0	0	0	0	0	0	0	0	0	0
Trinity_GG_11910_c1_g2_i1	0.39	0	0.36	0	0	0	0	0	0	0	0	0	1.46	0	0	0	0	0	0	0.55	1.09	0	0	0	0	0	0
Trinity_GG_44050_c4_g1_i2	0.08	0	0	0.1	0.03	0.13	0	0.09	0.08	0.12	0	0.06	0	0	0.07	0.31	0	0	0.08	0	0	1.14	0.14	0.11	0.22	0.15	0.17
Trinity_GG_59672_c1_g1_i1	0.12	0	0.42	0	0.32	0.09	0.04	0.43	0.4	0.58	0.17	0.09	0.28	0	0.06	0.34	0.14	0.27	0	0	0.11	0.45	0.07	0	0	0.52	0.35
Trinity_GG_67763_c5_g1_i1	0	0	0	0.15	0.01	0.23	0	0	0.58	0	0.26	0	0	0	0.02	0	0	0	0	0	0	0	0	0	0.48	0	0
Trinity_GG_12933_c5_g1_i6	0	0.38	0	0	0.1	0.05	0	0	0	0	0	0	0	0	0	0	0	0	0	0	0	0	0	0	0	0	0
Trinity_GG_50379_c0_g1_i1	4.01	2.1	3.28	0.91	10.17	0	12.54	8.04	12.51	10.58	6.09	7.89	1.56	5.07	1.91	1.43	0	0	0	7.83	1.04	2.55	0	4.3	5.12	0.61	5.57
Trinity_GG_6420_c0_g1_i2	0	0	0	0	0	0	0	0.42	0	0	0	0	0	0	0	0	0	0	0	0	0	0	0	0	0	0	0
Trinity_GG_10382_c0_g1_i1	0	0	0	0	0	0	0.25	0	0	0	0	0	0	0.31	0	0.09	0	0	0	0	0	0.47	0	0	0.21	0	0
Trinity_GG_21531_c18_g1_i1	0	0.01	0	0	0	0	0	0	0	0.37	0	0	0.29	0	0	0.06	0	0.54	0	0	0.2	0	0.18	0.08	0	0	0.04
Trinity_GG_43130_c0_g1_i1	0	0	0	0	0	0	0	0	0	0	0	3.27	0	0	0	0	0	0	0	0	0	3.79	0	0	0.65	4.65	0
Trinity_GG_56058_c1_g1_i5	0	0	0.67	0	0	0.24	0.22	0	0.29	0	0.26	0.77	0	0.32	0	0.69	0	0	0	0	0.08	1.04	0	0.08	0.87	0.36	0.24
Trinity_GG_58129_c18_g1_i1	0.29	0	0	0.47	0.51	0	0	0	0	0	0.36	0	0	0.87	0	0	0	0	0.65	1.22	0	0.39	0.47	0	0.37	0.51	0.82
Trinity_GG_29626_c0_g1_i2	0	0	0	0	0	0	0	0	0	0.5	0	0.09	0.13	0	0	0	0.09	0	0	0	0	0	0.08	0	0	0	0
Trinity_GG_8091_c0_g1_i11	0	0	0.9	0	0.54	0	1.16	1.16	1.24	0.81	1.03	1.78	1.6	1.22	1.07	1.74	0	0.06	0.85	0.66	0	0.35	0	0.35	1.41	1.09	0
Trinity_GG_17537_c0_g1_i1	0	0	0	0.35	0.27	0	0	0	0.26	0	0	0	0	0	0.28	0	0	0	0	0	0	0.5	0	0	0	0	0
Trinity_GG_68389_c30_g1_i1	0	0	0	0	0	0	0	0	0	0	0	0	0	0	0	1.1	0	0	0	0	0	0	0	0	0	0	0
Trinity_GG_48557_c24_g1_i1	0	0	0	0	0	0	0	0.18	0	0	0	0	0.26	0	0	0	0	0.18	0	0	0	0.33	0	0	0.27	0.6	0
Trinity_GG_68879_c0_g1_i7	0.09	0	0.07	0.13	0	0	0.16	0.31	0.16	0.17	0.71	0	0	0.41	0	0	0	0.52	0	0	0	0.19	0	0	0.67	0.16	0
Trinity_GG_4417_c3_g1_i1	0.4	0	0.74	0	0.34	0	0.7	1.64	1.63	1.04	1.84	0.73	0	0.61	0.58	0.5	0.39	0.54	0.22	0.16	0.55	0.33	0.18	1.08	0.54	0.9	1.22
Trinity_GG_31258_c1_g1_i1	9.82	15.67	13.32	21.57	1.3	3.88	9.66	5.57	19.19	15.38	11.02	12.97	8.97	4.04	10.75	3.77	16	9.68	4.11	7.13	14.1	6.08	15.43	17.08	6.9	7.81	7.92
Trinity_GG_59531_c0_g1_i13	0	0.04	0.14	0	0	0.04	0	0	0	0	0	0.26	0	0	0	0.12	0.06	0	0.07	0	0.01	0	0.03	0	0	0	0
Trinity_GG_56983_c0_g1_i12	0	0	0	0.12	0.09	0	0	0	0	0	0	0	0	0	0	0	0	0	0	0	0.07	0	0	0.33	0	0	0
Trinity_GG_51373_c4_g1_i1	0	0	0	0	0	0	0	0	0	0	0	0	0	0	0	0.19	0	0	0	0	0	0	0	0	0	0	0
Trinity_GG_37602_c0_g1_i7	0	0	0.09	0.05	0	0	0	0	0.12	0	0	0	0	0	0	0	0	0.18	0	0	0	0	0.06	0	0.05	0	0.26
Trinity_GG_60703_c0_g1_i7	0	0	0	0	0	0	0	0	0	0	0.38	0	0	0	0	0	0	0	0	0	0	0	0	0	0.36	0	0
Trinity_GG_31778_c0_g1_i1	0.75	0	0.94	0	0	0	0	0	0	0	0	0	0.66	0.06	1.72	0	0.28	0	1.11	2.18	0.24	2.29	1.39	1.96	3.24	1.47	1.97
Trinity_GG_28636_c0_g1_i1	0.7	0.7	0.33	0.45	0	0	0	0.32	0.63	0.37	0	0	0.9	0	0	0.44	0.34	0	1.13	0.24	0	0.3	1.34	0	0.21	2.1	0
Trinity_GG_41526_c1_g1_i1	0	0	0.46	0	0	0.43	0	0	0.44	1.01	0	0	0	0	0	0.3	0	0	0	0	0.46	0	0.49	0	0	0	0.39
Trinity_GG_59443_c4_g1_i2	0.19	0	0	0.19	0	0.63	0.03	0	0.06	0	1.03	0	0.39	1.76	0	0	0.12	0	1.55	1.18	0	0.19	0	0	1.42	0.2	1.08
Trinity_GG_16565_c43_g1_i2	0	0	0	0	0	0	0	0	0	0	0	0	0	0	0	0	0	0	0	0	0	0	0	0	0	0.18	0.63
Trinity_GG_22774_c0_g1_i2	0	0	0	0	0	0	0	0	0	0	0	0	0	0	0	0	0	0	0	0	0	0	0	0	0.31	0.49	0
Trinity_GG_13047_c0_g1_i4	0.91	2.24	1.8	1.64	0.94	1.4	1.34	0.92	1.48	0.97	2.51	1.7	2.08	1.14	0.15	2.38	2.67	1.38	4.44	0.09	2	2.67	2.32	2.19	3.57	2.83	2.6
Trinity_GG_52429_c28_g1_i1	0	0	0	0	0	0.95	0	0	0	1.31	0	1.19	0	0	3.76	0.65	0	0	0	0	0	0	0	0	0	0	0
Trinity_GG_60954_c0_g1_i1	0	0	0	0	0	0	0.01	0.36	0	0.48	0	0	0	0	0.3	0	0	0.74	0	0	0	0	0	0	0	0	0
Trinity_GG_49858_c1_g1_i1	1.2	0	0	0	0	0	0	0	0	0.32	0	0	0	0	0	0	0	0	0	0	0	0	0	0	0	0	0
Trinity_GG_58058_c0_g1_i5	0	0	0	0.01	0	0	0	0	0	0	0	0	0	0	0	0.41	0	0	0.08	0	0	1.89	0	0	0	0	0
Trinity_GG_22998_c12_g1_i1	0	0	0	0	0	0	0	0	0	0	0	0	0	2.83	0	0	0	0	0	0	0	0	0	8.53	0	0	0
Trinity_GG_61865_c5_g1_i1	0	0	0.37	0	0	0	0	0	0	0	0	0	0	0	0	0.08	0	0	0	0	0	0.21	0	0	0	0	0
Trinity_GG_57187_c24_g1_i1	0.05	0	0.14	0	0	0	0.1	0	0.25	0	0	0.08	0	0	0	0	0	0.06	0	0.09	0.05	0	0.04	0	0.17	0	0.1
Trinity_GG_12915_c24_g1_i1	0	0	0	0	0	0	0.25	0.26	0	0	0	0	0	0	0.27	0	0	0	0	0	0	0	0	0	0	0	0
Trinity_GG_35248_c1_g1_i10	0	0	0	0	0	0	0	0	0	0	0	0	0	0	0	0	0	0	0	0	0	0	0	0	0	0.03	0
Trinity_GG_41061_c0_g2_i1	0.08	0	0.09	0.04	0.16	0	0	0.23	0	0.13	0	0	0.07	0.06	0	0.18	0	0	0.1	0.03	0.05	0.15	0	0	0	0	0.1
Trinity_GG_52131_c2_g1_i3	0	0	0	0	0	0	0.05	0.07	0	0	0	0	0	0	0	1.34	0	0.03	0	0	0	1.29	0	0	0	0.14	0
Trinity_GG_27331_c4_g1_i1	4.99	6.32	11.87	6.36	4.86	6.55	7.25	4.57	7.44	6.88	9.13	9.72	9.86	8.52	11.05	5.65	5.92	2.94	13.68	8.6	3.66	2.92	3.8	6.38	14.23	7.52	8.83
Trinity_GG_7837_c0_g1_i4	0.36	0	0.07	0.12	0	0	0.06	0	0.27	0.16	0.08	0	0.09	0.09	0.14	0.05	0.42	0.07	0	0.06	0.06	0	0.11	0.13	0	0.11	0.14
Trinity_GG_50938_c3_g1_i8	0	0.11	0.1	0	0	0	0.06	0	0	0.08	0.08	0	0	0	0	0.02	0.25	0	0.04	0	0.17	0.06	0	0.07	0	0.03	0
Trinity_GG_12906_c0_g1_i9	2.69	3.33	3.18	2.66	2.5	1.86	3.5	4.07	3.15	4.79	4.39	3.36	4.77	1.4	3.79	1.88	4.62	2.58	1.65	0.57	3.68	1.42	5.36	4.79	1.16	2.65	3.3
Trinity_GG_32915_c0_g1_i1	0	0	0	0	0	0	0	0	1.66	0	0	0	1.49	0	0	0	0	0	0	0	0	0	0	0	0	0	0
Trinity_GG_24371_c2_g1_i3	0.56	0.33	0	0	0	0	0	0	0	0	0	0	0	0.74	0.57	0.96	0	0	0	0	0	0	0	0	0	0	0
Trinity_GG_18321_c0_g1_i15	0.09	0.51	0	0.39	0	0	0	0	0.15	0	0	0.45	0	0	0.18	0.34	0	0	0.06	0.01	0.2	0.44	1.03	0	0.69	0	0.41
Trinity_GG_4454_c0_g1_i10	1.7	1.99	2.02	1.95	1.47	2.2	2.69	2.4	2.52	2.42	2.36	2.97	1.64	2.65	2.48	2.25	2.53	2.26	2.55	2.02	1.47	2.81	2.27	1.86	2.13	2.15	2.43
Trinity_GG_55484_c0_g1_i6	0.07	0.13	0	0.21	0.69	0.42	0.53	0.57	0.33	0	0.29	0.07	0.67	0.39	0	0.26	0.27	0	0	0.02	0.48	0.27	0.03	0	0.03	0	0.05
Trinity_GG_48268_c0_g1_i5	4.79	4.73	3.81	3.66	2.2	2.71	3.25	3.72	3.83	3.47	3.87	3.64	5.21	5.9	4.75	4.31	4.24	2.49	3.94	9.02	5.66	7.29	3.62	7.38	5.28	5.98	6.82
Trinity_GG_50645_c0_g1_i2	0.51	0.17	0.31	0.55	0	0	0	0	0	0	0	0	0	0	0	0	0.05	0	0	0	0	0	0	0	0	0	0
Trinity_GG_62866_c0_g1_i1	0.13	0.27	0	0.06	0.05	0.07	0	0	0.18	0	0	0.09	0.17	0	0.13	0	0	0	0.18	0.2	0.12	0.05	0.28	0.23	0.14	0.35	0.18
Trinity_GG_11270_c2_g1_i1	0.18	0	0	0	0.15	0.35	0	0	0	0	0	0	0	0	0	0	0	0	0	0	0.34	0	0	0	0	0	0
Trinity_GG_40490_c0_g1_i4	0	0.16	0	0	0	0.19	0	0.19	0	0	0.16	0.41	0	0	0	0	0	0	0.17	0.72	0	0	0.15	0	0	0.13	0.35
Trinity_GG_61760_c0_g1_i1	0	0.07	0.2	0	0.06	0	0.06	0.08	0	0.22	0	0	0.37	0	0	0.04	0	0	0	0	0.07	0.33	0.06	0	0	0.05	0
Trinity_GG_48023_c23_g1_i1	0	0	0	0.05	0.05	0.05	0.11	0.25	0.14	0.12	0	0.05	0	0.07	0	0.03	0	0.09	0	0	0	0	0	0	0	0	0
Trinity_GG_16921_c1_g1_i5	0	0	0	0	0.49	0	0.54	1.25	4.6	0	3.76	2.14	0	5.57	0	0	0	0	0	8.59	0	0	0	0	3.13	0	0.96
Trinity_GG_41909_c0_g1_i11	6.25	2.27	3.91	4.12	6.69	5.68	5.97	5.67	6.21	4.69	4.67	3.94	3.28	1.74	4.5	3	3.68	4.31	3.88	1.39	4.45	2.83	3.45	3.69	1.64	4.46	5.3
Trinity_GG_42465_c2_g1_i1	0	0	0	0	0	0	0	0	0	0	0	0	0	0	0	0	0	0	0	0	0	0	0	0	1.23	0	22.51
Trinity_GG_65896_c0_g1_i3	1.07	1.27	1.28	0.41	0.38	0	0.31	0.32	0.34	0.69	0	0.84	0.29	1.93	1.07	0.61	0.96	1.01	1.43	2.32	1.99	1.3	1.4	2.42	1.82	1.61	1.99
Trinity_GG_25288_c2_g1_i10	0.22	0	0	0.45	0.27	0	0	0.6	0	0	0	0.16	0	0.46	0	1.14	0	0	0	0.48	0	1.15	0	0	0.24	0.58	0
Trinity_GG_9162_c0_g1_i4	0.02	0	0.27	0.28	0	0.26	0	0.4	0	0.62	0	0	0.39	0	1.04	0.13	0.59	0	0	0	0	0	0	0.23	0	0	0.03
Trinity_GG_43413_c2_g1_i5	0	0	0	0	0	0	0	0	0	0	0	0	0	0	0	0.06	0	0.05	0	0	0	0	0	0	0	0	0
Trinity_GG_51455_c2_g1_i1	0	0	0	0	5.44	0	0	0	0	0	0	0	0	0	0	0	0	0	0	0	0	0	0	0	0	0	0
Trinity_GG_38446_c0_g1_i2	1.27	1.18	0	2.75	1.78	0.96	3.44	1.22	0	0	2.34	1.21	0	0	3.83	0.66	0	1.86	0.97	0.51	0	1.86	4.43	1.17	0	0.91	0
Trinity_GG_23320_c0_g1_i6	0	0.28	0	0.09	0.01	0.01	0	0.16	0	0.07	0	0	0.33	0	0	0.17	0.04	0.21	0.07	0.09	0.11	0.11	0.09	0.12	0.05	0.15	0
Trinity_GG_1471_c1_g1_i2	0	0	0	0	0	0.27	0	0	0	0	0	0	0	0	0	0	0	0	0	0	0	0	0	0	0	0	0
Trinity_GG_3664_c0_g1_i1	0	0	0	0	0	0	0	0	0	0	0	0	0	0	0	0	0	0	0	0	0	0	0.49	0	0	0	0
Trinity_GG_20118_c13_g1_i1	2.54	2.13	3.73	3.33	1.71	3.34	4.8	3.5	4.7	4.21	6.05	5.47	3.45	2.83	3.39	2.48	3.02	3.58	2.54	5.77	3.18	3.52	2.06	2.91	1.92	3.72	4.67
Trinity_GG_11499_c0_g1_i1	0	0.18	0.09	0.04	0	0	0.29	0.08	0	0.09	0.13	0.09	0	0.03	0.13	0.07	0.02	0	0	0.34	0	0.05	0.21	0	0.12	0.38	0.59
Trinity_GG_57245_c0_g1_i1	0.29	0.15	0.11	0	0.29	0.1	0.08	0.19	0.24	0.14	0	0.09	0.12	0	0.07	0	0.11	0.2	0.15	0	0.06	0	0.02	0.08	0	0	0
Trinity_GG_66310_c0_g1_i1	4.65	1.02	1.95	1.28	0.72	0.8	0.9	0.77	0.82	0.25	0.55	0.34	0.74	8.02	1.68	2.17	0.68	1.3	4.22	15.41	1.26	3.51	1.43	1.71	7.21	3.82	4.27
Trinity_GG_38198_c7_g1_i1	0	0	0	2.11	0	0	0	0	0	0	0	0	0	0	0	0	0	0	0	0	0.6	0	0.66	0	0	0	0
Trinity_GG_22029_c0_g1_i1	0.48	0.58	1.61	0	0	0	0	0	1.47	0.52	0.67	0.42	2.14	0.7	0.72	0	1.95	2.21	0	0.29	1	1.68	0.78	0	0.91	1.07	1.43
Trinity_GG_18862_c0_g1_i14	13.61	14.09	18.73	10.22	14.48	19.54	19.42	22.24	20.93	26.43	20.26	24.17	24.73	18.75	23.51	18.55	25.52	20.6	19.27	11.77	21.35	15.34	22.86	20.62	14.23	13.37	19.75
Trinity_GG_17223_c0_g1_i1	2.95	0.64	2.25	0.91	0.87	2.53	1.8	1.07	1.78	1.01	1.92	1.7	0.66	0	4.76	0.63	2.49	0.81	0.13	0	1.57	0.55	0.95	1.32	0.14	1.01	2.25
Trinity_GG_259_c0_g1_i5	0	0	0	0	0	0	0	0.02	0	0	0.13	0	0.06	0	0	0	0.05	0	0.03	0	0	0	0	0	0	0.03	0
Trinity_GG_46655_c6_g1_i1	0	0	0.08	0	0	0.18	0	0.08	0	0	0	0.25	0	0.1	0.09	0.18	0.26	0.08	0.31	0	0	0.21	0.24	0	0	0.07	0.08
Trinity_GG_57072_c0_g1_i10	0	0.55	0.52	0	0	0	0	0	0	0.29	0.28	0	0.72	0	0	0	0	0	0	0	0	0	0.26	0	0	0	0
Trinity_GG_37518_c0_g1_i1	0	1.22	0	0	0.21	0.11	0	0.12	0	0.58	0	0	0.7	1.36	1.07	0	1.21	0.54	1.08	0.81	1.75	0	3.31	1.03	0	0.15	0.99
Trinity_GG_26103_c0_g1_i5	0	0	0	0	0	1.01	0	0	0	0	0	0	0	0	0	0.44	0	0	0.14	0	0	0.12	0	0.08	0	0	0
Trinity_GG_12466_c0_g1_i5	0	0.06	0.14	0.13	0.29	0.05	0.33	0.03	0.05	0.06	0.13	0.04	0	0.11	0.06	0	0	0	0	0	0	0	0.04	0	0.05	0.1	0
Trinity_GG_3365_c13_g1_i1	0.41	0	0	0	0	0	0	0	0	1.27	0	0	0	0.35	0	0.25	0.37	0.69	1.7	0	0.39	0	0	0	0.23	0	0
Trinity_GG_10513_c0_g1_i19	0.11	0	0	0.04	0	0	0.03	0	0.07	0	0	0	0.34	0	0	0.04	0	0	0	0	0	0	0	0	0.07	0	0
Trinity_GG_59501_c4_g1_i1	0	0	0	0	0	0	3.77	0	0	0	0	0	0	0	0	0	0	0	0	0	0	0	0	0	0	0	0
Trinity_GG_45229_c0_g1_i1	0	0	0	0	0	0	0	0	0	0	0	0	0	0	0	0	18.39	0	0	0	0	0	0	5.88	0	0	0
Trinity_GG_50763_c0_g1_i1	3.77	3.34	3.93	5.56	4.1	2.26	7.84	5.21	3.42	5.44	4.97	5.61	3.47	2.49	4.56	1.73	3.78	2.16	0.85	1.13	3.86	3.18	4.91	2.97	2.19	2.34	3.17
Trinity_GG_32806_c1_g1_i2	0	0.39	0	0.08	0	0	0	0	0	0	0.07	0.05	0	0.09	0	0	0	0.36	0	0	0.18	0	0	0	0	0	0.06
Trinity_GG_66043_c2_g1_i1	0	0	0	0	0	0	0	0	0	0	0.25	0	0	0	0	0	0	0	0	0	0	0	0	0	0	0	0
Trinity_GG_20504_c1_g1_i1	1.62	0.17	1.71	0.62	0.88	1.82	3.83	0.98	0.5	0	1.94	0.88	0.66	0.6	2.41	0	1.82	0.61	0.35	0	1.02	0.3	1.5	1.06	0.28	1.4	1.23
Trinity_GG_50131_c0_g1_i1	0	0.35	0	0.18	0	0	0	0	0	0.18	0	0	0	0.2	0.16	0.21	0	0	0	0	0	0	0.45	0.15	0	0	0
Trinity_GG_26868_c0_g1_i4	0	0	0	0	0	0	0	0	0	0	0	0	0.15	0	0	0	0	0.2	0	0	0	0	0	0	0	0	0
Trinity_GG_36521_c0_g1_i6	0	0.87	0.43	0.12	0.13	0.1	0.16	0.09	0.36	0.25	0.23	0	0.26	0.31	0.61	0	0.19	0	0.09	0.1	0.5	0	0.15	0.33	0.23	0.22	0
Trinity_GG_46936_c7_g1_i2	0	0.72	0.32	0	0.93	0	0	0	0	0.65	1.49	0.42	0	2.29	1.76	0.36	0.2	0	0.59	1.25	0.34	0	0	0.69	0	0	0
Trinity_GG_54501_c0_g1_i9	0.33	1.48	0.37	0.67	0.26	0.21	0.65	1.58	0.7	0.69	1.18	1.11	3.03	3.77	0.65	0.96	2.19	1.17	1.06	3.45	1.19	2.62	2.18	3.11	2.27	3.53	3.41
Trinity_GG_43843_c0_g1_i13	0.65	0.46	0.76	0	0.01	0	0.32	0	0	0.19	0	0	0.5	0	0.14	0	0.41	0.17	1.12	0	0.6	0	0.32	0.53	0	0	0.13
Trinity_GG_2462_c22_g1_i1	0	0	0	0	0	0	0	0	14.4	4.36	0	0	0	0	0	0	0	0	0	0	0	0	0	0	0	0	0
Trinity_GG_39870_c0_g1_i1	0.12	0.13	0.11	0.12	0.1	0.37	0.11	0	0	0.33	0	0.11	0.16	0	0	0	0.12	0	0	0	0.23	0	0	0.34	0	0.19	0.22
Trinity_GG_18658_c19_g1_i1	0	2.77	0	0	0	2.12	0	0	2.78	0	0	0	0	0	0	1.28	0	2.07	0	0	0	0	0	0	0	0	0
Trinity_GG_49885_c2_g1_i1	0	0.83	2.53	1.68	7.86	2.82	0.78	0.82	0.78	0.91	0.83	0.82	0.92	1.09	2.61	0	2.52	1.35	1.53	0.84	1.67	0	0.97	1.6	1.09	4.45	0
Trinity_GG_21792_c0_g1_i4	176.75	85.24	60.5	60.75	28.38	50.69	24.06	23.43	35.21	17.29	23.56	36.71	44.53	70.16	37.67	69.04	50.04	33.13	48.05	90.92	44.14	81.71	63.1	68.13	64.42	57.66	53.29
Trinity_GG_15819_c10_g3_i1	0	0	0.21	0	0	0	0	0	0.11	0	0.25	0	0	0	0	0	0	0.48	0	0	0.11	0	0	0.11	0	0	0
Trinity_GG_6617_c1_g1_i6	0	0	0.04	0	0	0	0	0.09	0.39	0	0.11	0.27	0	0.24	0	0	0.1	0.26	0	0.53	0	0	0	0	0.24	0	0.66
Trinity_GG_55795_c0_g1_i5	0.1	0.08	0.3	0	0.41	0.17	0	0.79	0.76	0.28	0.96	0.95	0.88	0	0.32	0	0.44	0.34	0.6	0.76	0.37	0	0.06	0.29	0.78	0	0.65
Trinity_GG_39676_c0_g1_i1	4.03	6.49	4.62	12.02	13.61	5.7	9.51	7.06	2.16	6.36	0.44	5.01	9.57	0.1	5.99	5.86	7.85	7.64	11.72	1.24	6.38	10.49	8.08	11.33	1.52	3.62	6.26
Trinity_GG_37388_c1_g1_i1	0	2.84	0	0	0	0	0	0	0	0	0	0	0	0	0	0	0	0	0	0	0	0.78	0	0.92	0	0	1.48
Trinity_GG_53842_c0_g1_i3	0	1.18	0	0	0.22	0	0	0.37	0.41	0	0.34	0	0.55	0	0	0	0	0.46	0.18	0	0.12	0	0	0.47	0	0	0
Trinity_GG_46936_c0_g1_i4	23.09	2.52	9.35	14.49	11.87	11.31	8.41	9.11	8.03	6.91	5.15	6.97	4.29	9.37	5.65	9.07	6.93	6.55	11.54	7.07	5.43	7.72	5.19	6.79	8.87	5.27	6.03
Trinity_GG_68297_c0_g1_i3	0	0	0	0	0	0	0	0.14	0	0	0	0.14	0	0	0.48	0	0	0	0	0	0	0	0	0	0	0.52	0.16
Trinity_GG_2033_c1_g1_i8	0	0	0	0	0	0	0	0	0	0	0	0	0	0	0	0	0	0	0	0	0	0	0	0	0	0	0
Trinity_GG_44543_c0_g1_i17	0	0	0	0.63	0	0	0.37	1.71	0.49	0.52	0	0.21	0	0.98	0	0	0	0.43	0	0.13	0	0	0	0.35	0.19	0	0
Trinity_GG_7376_c0_g1_i1	6.02	6.45	7.4	2.38	2.93	5.01	4.26	5.43	5.49	6.36	4.25	5.39	7.74	3.97	6.29	4.98	6.99	5.39	8.85	4.86	7.16	2.42	8.8	9.15	8.06	6.21	6.96
Trinity_GG_7863_c0_g1_i8	0	0	0	0	0	0	0.08	0.08	0	0	0	0.1	0	0	0.16	0	0.61	0	0	0	0.52	0	0.16	0.36	0	0	0
Trinity_GG_30282_c1_g1_i1	0	0	0	0	0	0	0	0	0	0	0	0	0	1.17	0	0	0	0	2.56	0	0	0	0	0	0	0	0
Trinity_GG_15146_c48_g1_i1	0	0	0	0	0	0	0	0	0	10.62	0	0	0	0	0	0	0	0	0	0	0	0	0	0	0	0	0
Trinity_GG_41003_c4_g1_i1	0	2.52	0	0	7.09	0.89	0	0	0	0	0	4.89	0	2.28	0	0.38	1.91	0	0	0.01	0	0	0	1.8	0	0	0.29
Trinity_GG_14148_c7_g1_i1	0	0	0	0	0	0	0	0	0	0	0	0	0	0	0	0	0	0	0	0	0	0	0	10.61	0.79	0	0
Trinity_GG_24739_c0_g1_i2	0	0	0.8	0	0	0	0	0	0	0.21	0	0	0	0	0.78	0	0	0	0	0	0.51	0	0.22	0	0	0	0
Trinity_GG_12403_c42_g1_i2	0	0	0	0	0	0	0.2	0.31	0	0	0	0	0.15	0	0	0.08	0	0	0	0	0	0	0	0	0	0	0
Trinity_GG_62769_c2_g1_i1	0	0	0	0.18	0	0.51	0	0	0	0.18	0	0	0	0.18	0	0.22	0	0.16	0	0.14	0.16	0.14	0	0	0	0	0
Trinity_GG_2116_c0_g1_i7	0.25	0	0.22	0.23	0.44	0.07	0.41	0.57	0.57	0.62	0.15	0.38	0.09	0.28	0.1	0.22	0.35	0.3	0.16	0	0	0.17	0.11	0	0.12	0.04	0.18
Trinity_GG_26827_c0_g1_i2	1.07	0.26	0.2	0.53	0	0.37	0.27	0.31	0.3	0.8	0.09	0	0.1	0	0.17	0	0	0.12	0.32	0.54	0.12	0.23	0.16	0	0	0.43	0.31
Trinity_GG_15744_c1_g1_i4	0.02	0.61	0	0	0	0	0.02	0.02	0	0.02	0	0.23	0	0	0	0.08	0	0	0	0.02	0	0.05	0.49	0.55	0	0	0.02
Trinity_GG_20047_c6_g1_i1	1.29	0	1.27	0	0	0	0	0	0	0	0	0	0	0	0	0	0	0	0	0.55	2.5	0	3.01	1.2	0.87	0.78	2.73
Trinity_GG_55765_c0_g1_i2	1.6	1.83	2.78	0.9	0.78	3.24	3.33	1.75	3.19	4.02	3.73	2.51	2.65	1.9	1.78	2.11	2.45	3.53	1.74	1.79	2.18	1.57	3.71	2.61	0.76	0.71	2.93
Trinity_GG_27657_c0_g1_i1	0	0	0	0	0.4	0.18	0	0	0	0	0	0	0	0	0	0	0	0	0	0	0	0	0	0	0	0	0
Trinity_GG_48890_c1_g1_i1	0	0	0	0	0	0	0	0	0	0	0	0	0	0	0	0	0	0	0	0	0	0	0	0	0	0	0.49
Trinity_GG_2911_c0_g1_i9	0	0	0	0	0.13	0	0	0	0.01	0	0	0	0	0	0	0.03	0	0	0	0.33	0	0.04	0	0	0.08	0	0
Trinity_GG_55569_c1_g1_i2	0	0	0	0	0	0	0	0	0	0	0	0	0	0	0	0	0	0	0	0	0	0	0	0	0	0	0
Trinity_GG_45506_c0_g1_i1	4.73	10.64	1.35	2.03	2.7	2.92	4.65	5.39	5.26	4.49	2.18	2.79	9.39	6.62	5.01	1.75	0.97	0.95	4.91	1.11	4.13	0.67	1.25	1.33	2.03	2.35	3.19
Trinity_GG_13882_c2_g1_i1	0	3.35	0.05	0	0.22	0.13	0.36	0	0.12	0	0	0	0.3	0	0.79	0.34	0	0.38	0	0.11	2.89	0	1.44	0.54	0	0.38	0
Trinity_GG_37124_c0_g1_i3	0.01	0	0	0	0	0	0	0	0	0	0.02	0	0.07	0	0	0	0	0	0.08	0	0	0.01	0	0	0	0	0.01
Trinity_GG_46013_c8_g1_i1	0	0	0	0	0	0	0.28	0	0	0	0	0	0	0	0.62	0	0	0	0	0	0	0	0	0	0	0	0
Trinity_GG_20652_c0_g1_i1	0	0.31	0.09	0	0.08	0.29	0	0.53	0.49	0.1	0.2	0	0	0	0.47	0.22	0.19	0.09	0.11	0.08	0.18	0.09	0.42	0	0	0	0.76
Trinity_GG_4495_c0_g2_i1	0.72	0.36	0	0	0	0	0.32	0	0.65	0.38	0	0.66	0	0.32	0.35	0.45	0	0.31	0	0	0	0.31	0	0	0	0.27	0.3
Trinity_GG_56152_c0_g1_i3	0	0.18	0	0	0.21	0	0.09	0	0	0	0	0.39	0	0.1	0	0	0.17	0	0	0	0.64	0.07	0.37	0	0.06	0	0.24
Trinity_GG_60681_c0_g1_i2	0	0	0	0.04	0.08	0	0.25	0	0.11	0	0	0.11	0.1	0.07	0	0	0	0	0.18	0.05	0.19	0.04	0	0	0.06	0	0
Trinity_GG_12818_c0_g1_i1	0	0	0	0	0	1.72	2	1.06	0	0	0	0	0	0	0	0	0	0	0	0	0	0	0	0	0	0	0.8
Trinity_GG_6897_c0_g1_i1	4.39	1.81	1.47	2.07	1.81	2.69	2.06	2.51	2.12	1.88	2.35	1.87	1.81	1.47	1.67	1.83	1.75	2.19	1.75	1.1	1.43	1.84	1.64	1.35	1.74	2.17	1.95
Trinity_GG_30866_c0_g1_i3	0	0	0	0	0	0.45	0.05	0	0	0.02	0.3	0.31	0.22	0	0	0	0	0	0	0.07	0.09	0.11	0	0	0	0.02	0.19
Trinity_GG_12675_c0_g1_i4	0.12	0.16	0.19	0.06	0.25	0	0	0.31	0	0	0.09	0.3	0.99	0.52	0.24	0	0.07	0	0.41	0	0.06	0	0.13	0	0	0	0
Trinity_GG_35985_c0_g1_i1	2.35	1.38	0.36	1.33	1.35	0	0	0	0	0	0	0	0.6	0	1.7	0	2.35	1.5	0	0	1.76	0	2.42	2.85	0	0.88	0
Trinity_GG_16847_c7_g1_i1	0	0	5.33	0	0	10.81	0	0	11.56	8.34	16.28	7.66	0	0	13.52	1.12	0	1.76	1.45	2.07	2.6	0	0	2.45	0	0	1.7
Trinity_GG_23840_c0_g1_i1	0	1.18	0	0	0	0	0	0	0	0	0	0	0	0	0	0	0.6	0	0	0	1.05	0.4	0	0	0	0	1.06
Trinity_GG_15631_c3_g1_i2	0.24	0.13	0.28	0.56	0	0.07	0.37	0.83	0.72	0.71	0.61	1.82	0.1	4.18	0.88	3.47	0.09	0.13	0	2.42	0.13	2.09	0	0.11	2.34	0.88	1.25
Trinity_GG_54488_c0_g1_i1	1.73	0.65	7.28	7.59	1.28	3.07	7.77	9.48	5.33	10.66	13.62	6.1	3.23	12.78	9.59	8.33	4.56	5.26	0	3.24	3.4	8.23	0.53	4.37	2.54	2.85	7.28
Trinity_GG_56660_c0_g2_i1	0.65	1.01	0.37	1.02	0.35	0.74	0.59	1.22	0.68	0.65	1.31	1.09	0.77	0.75	0.68	0.56	0.38	1.12	1.14	1	0.48	0.63	0.15	0.86	0.6	0.75	0.91
Trinity_GG_15238_c0_g1_i3	0.24	0	0	0	0	0.51	0	0	0	0	0	0.3	0	0	0	0	0	0.27	0.15	0.23	0	0	0	0.11	0	0.35	0
Trinity_GG_9195_c0_g1_i1	0	0.27	0	0	0	0	0	0	0	0	0	0.24	0	0	0	0	0	0	0	0	0	0	0	0.24	0	0	0
Trinity_GG_58150_c94_g1_i1	9.25	12.46	18.58	14.42	10.46	18.46	12.58	8.6	14.46	10.92	10.14	13.3	6.24	12.75	7.94	11.58	9.82	12.82	8.36	18.9	5.07	12.07	10.37	12.03	10.47	11.36	6.57
Trinity_GG_46013_c1_g1_i6	0.76	0.89	0.11	0.38	0	0	0	0	0.05	0	0	0	0	0	0	0	0	0	0	0	0.39	0	0	0	0	0	0
Trinity_GG_5520_c7_g1_i1	0	0	0	0	0	0	0	0	0	0	0	0	0	0	0	0	0	1.8	0	0	0	0	0	0	0.6	0	0
Trinity_GG_34621_c1_g1_i2	0.13	0.4	0.21	0	1.03	0.32	0.51	0	0.49	0.05	0.55	0	0	0.1	0	0.1	0.1	0.63	0.03	0.19	0.47	0.03	0	0	0	0	0.17
Trinity_GG_25004_c0_g1_i6	0.09	0.29	0.22	0.03	0.02	0	0.13	0.23	0.03	0.04	0.07	0	0	0.24	0.08	0.12	0.04	0.04	0	0.22	0	0	0.04	0.07	0.06	0.06	0
Trinity_GG_5473_c0_g1_i1	0	0.54	0.49	0.18	0	0	0	0	0	0.9	0	0	0.51	0	0.27	0.12	1.15	0	0.03	0	0.33	0	0.76	0.93	0	0.69	0
Trinity_GG_48422_c1_g1_i1	0	0.08	0	0	0	0	0	0	0	0	0	0	0	0	0	0	0	0	0	0	0	0	0	0	0	0	0
Trinity_GG_65777_c1_g1_i1	0	0	0	0	0	0	0	0	0	0	0	0	0	0	0	0	0	0	0	0	0	0	0	0	1.15	0	0
Trinity_GG_1711_c5_g1_i1	0	0	0.48	0.43	0.02	0.43	0.75	0.24	0	0	0.16	0.6	0	0	0	0.28	1.53	0.55	0	0	0	0.17	0.52	0	0	0	0
Trinity_GG_47504_c5_g1_i1	0	0	0	0	0	0	0	0	0	0	0	0.96	0	0	0	0	0	0	0	0	0	0	0	0	0	0.73	0
Trinity_GG_19578_c0_g1_i10	0.11	0.46	0.11	0	0	0	0	0	0	0	0	0	0	0	0	0	0.17	0.09	0.13	0.15	0	0	0.09	0.11	0.24	0.3	0
Trinity_GG_48012_c0_g1_i16	0	0	0.11	0.21	0	0	0.28	0.11	0.23	0	0	0	0	0.28	0	0.15	0	0	0	0.24	0.35	0.28	0.16	0	0.48	0.01	0
Trinity_GG_3505_c0_g1_i5	0.19	0.52	0.34	0.54	0.76	0.36	0.57	0.65	0.33	0.54	0.54	0.54	0.21	0.17	0.3	0.4	0.33	0.41	0.04	0.33	0.44	0.47	0.67	0.33	0.17	0.38	0.65
Trinity_GG_56571_c0_g1_i2	0	0	0	0	0	0	0	0	0	0	0	0	0	0	0	0.29	0	0	0	0.41	0	0.16	0	0	0	0.03	0
Trinity_GG_50949_c3_g1_i1	0	0	0	0	0	0	0	0	0	0	0	0	0	0	0	0	0	0	0	0	0	0	0	0	0	0	0
Trinity_GG_12954_c60_g1_i1	0	0	0.68	0	0	0	0	0	0	0	0	0	0	0	0	0	0	0	0	0.37	0	0	0	0	0	0	0.54
Trinity_GG_64119_c0_g1_i9	0.12	0.17	0.04	0.16	0.06	0.12	0.03	0.02	0.07	0.02	0.03	0.27	0	0.07	0.09	0.15	0.04	0.07	0	0.09	0.2	0.04	0.05	0.1	0.13	0.08	0.1
Trinity_GG_48557_c35_g1_i1	0	0	0	0	0	0	0	0.77	2.64	0	0	0	0	0	0	0	0	0	0	0	0	0	0	0	0	0	0
Trinity_GG_8799_c0_g1_i9	0	0.16	0.14	0.48	0.05	0.44	0.77	0.74	0.29	0.13	1.01	0.48	0.25	0.27	0.24	0.19	0	0.19	1.12	0.37	0.01	0	0.58	0	0.07	0.99	0
Trinity_GG_47716_c0_g2_i1	0	0	0	0	0	0.15	0	0	0	0	0.16	0	0	0.2	0.3	0.1	0	0	0	0.15	0	0	0	0	0	0.12	0.14
Trinity_GG_48023_c38_g1_i1	0	0	0.32	0.44	0	0	0	0	1.24	0	0	0	0	0	0	0.22	0	0	0.74	0	0	0	0	0	0	0	0
Trinity_GG_26854_c5_g1_i1	0.38	0.24	0.52	0.34	0.1	0.12	0.1	0.47	0	0.05	0	0.12	1.01	0.24	0.54	0.28	0.3	0.85	1.77	0.01	0.96	0.31	1.15	1.13	0.82	1.52	0.75
Trinity_GG_52774_c1_g1_i8	0.25	0	0	0	0	0	0	0	0.09	0.18	0	0	0.09	0.06	0	0	0	0	0	0	0	0	0	0.37	0	0	0
Trinity_GG_12327_c0_g1_i9	0	0	0.11	0	0.05	0.04	0.5	0.13	0.24	0.33	0	0	0	0.06	0	0.16	0	0	0	0	0	0	0	0	0	0	0.13
Trinity_GG_63042_c7_g1_i3	0	0	0	0	0	0	0	0	0	0	0	0	0	0.72	0	0	0	0	0	0	0	0	0	0	0	0	0
Trinity_GG_14577_c24_g1_i1	0	0.93	0	0	0	0	0.84	0	0	0	0	0	0	0	0	0	0	0	0	0.3	0	0	0	0.43	0	1.06	0
Trinity_GG_20669_c5_g1_i1	0	0.22	0	0	0	0.08	0.18	0	0.39	0	0	0	0	0	0.08	0	0	0	0	0	0	0	0	0.17	0	0.24	0
Trinity_GG_49630_c0_g1_i4	0	0	0	0	0	0	0	0	0	0	0	0	0	0.07	0	0.01	0	0	0	0.14	0	0.38	0.02	0.18	0.07	0	0.06
Trinity_GG_62164_c0_g1_i1	0	0	0	0.19	0.24	0	0	0	0.18	0	0	0	0	0	0.09	0.18	0.19	0.09	0	0.08	0.18	0.07	0	0	0	0.15	0
Trinity_GG_37659_c1_g1_i3	0	0	0	0	0	0	0	0.22	0	0	0.24	0.22	0.31	0.47	0	0.15	0	0	0	0	0	0.2	0	0	0.05	0	0.21
Trinity_GG_66692_c0_g1_i15	0	0	0	0	18.92	0	12.12	0	0	0	0	0	0	0	0	0	12.44	0	3.38	0	0	0	0	0	0	0	0
Trinity_GG_22168_c2_g1_i5	0	0	0.04	0	0	0	0	0	0	0.1	0	0	0.15	0	0.26	0	0	0	0	0	0	0	0	0	0.01	0	0
Trinity_GG_67662_c5_g2_i2	0	0	0	0	0	0	0	0	0	0	0	0	0	0	0	0	0	0	0	0	0	0	0	0.1	0	0	0
Trinity_GG_57474_c1_g1_i1	0.92	2.91	2.9	0.95	2.92	1.68	1.61	0.51	1.67	2.6	0.93	0.96	3.13	0.27	2.61	0.97	3.49	2.62	1.55	0.51	3.48	1.78	1.71	3.26	0	1.44	1.07
Trinity_GG_27927_c0_g1_i3	0	0	0	0	0	0	0	0	0	0	0	0	0	0	0	0	0	0.11	0	0	0	0	0	0	0	0	0
Trinity_GG_52666_c1_g1_i1	0.23	0	0	0.12	0.15	0.13	0	0.02	0.12	0	0	0.06	0.68	0	0	0	0	0	0.26	0	0	0	0.08	0	0	0	0.17
Trinity_GG_64787_c0_g1_i14	11.47	10.18	12.43	7.39	7.1	7.41	6.14	8.82	7.64	9.31	6.92	8.38	11.11	12.45	11.11	10.41	11.96	8.18	12.04	8.49	10.84	9.87	12.83	10.83	9.88	11.16	7.22
Trinity_GG_16558_c0_g1_i3	0.54	0	0	0.7	0.26	0	0	0	0	0	0	0	0	0	0.5	0	0.4	0.09	0.68	0	0.61	0	1.19	0	0	0	0.1
Trinity_GG_14617_c0_g1_i1	0	0	0	0.07	0.08	0	0.09	0	0	0	0.06	0.05	0	0	0	0	0.08	0	0.06	0.05	0.05	0.04	0	0.05	0.2	0	0
Trinity_GG_22168_c3_g1_i5	0	0	0	0	0	0	0	0	0	0	0.07	0	0	0	0	0	0	0.03	0	0.07	0	0	0	0.04	0	0.09	0
Trinity_GG_54983_c0_g1_i5	0	0	0.17	0.42	0.2	0.03	0.2	0.46	0.27	0.01	0.02	0.11	0.21	0.23	0.09	0	0	0.08	0	0.17	0	0.25	0.1	0.08	0	0.04	0
Trinity_GG_5193_c13_g1_i1	0	0	0	0	0	0	0	0	0	0	0	0	0	0	0.29	0.75	0	0	0	0	0	0.76	0.28	0	0	0	0
Trinity_GG_7926_c0_g1_i1	0.4	0.86	0.41	0.19	0.32	0.18	0.04	0.12	0.05	0.28	0.06	0	0.66	0	0.72	0	0.7	0.89	0.94	0	0.97	0	0.94	1.55	0	0.02	0.02
Trinity_GG_47272_c7_g1_i1	0	0	0	0	0	0	0	2.14	0	0	2.01	2.29	0	0	0	0	0	0	0	0	0	0	0	0	0	0	0
Trinity_GG_34366_c0_g1_i12	0.04	0.13	1.09	0.93	2.26	0.75	1.54	1.16	1.35	0.46	0.87	0.64	0	0.1	0.31	0	0.33	0.65	0	0.17	0.15	0	0.09	0.12	0.71	0.15	0.19
Trinity_GG_60537_c1_g1_i1	0.28	0.04	0.08	0	0	0	0	0	0	0.92	0	0.09	0	0.26	0.07	0	0	0	0.37	0	0.9	0	0	1.05	0.07	0.56	0
Trinity_GG_1353_c1_g1_i1	0	0	0	0	0	0	0	0	0	0	0	0	0	0	0	0	0	0	0	0	0	0	0	0	0	0	0
Trinity_GG_14270_c0_g1_i2	0.06	0	0	0	0	0	0.09	0.09	0.08	0.17	0	0.31	0.17	0.83	0	0.03	0.16	0	0	0.13	0.1	0.04	0	0	0.67	0.38	0
Trinity_GG_68805_c0_g1_i2	0.89	1.37	2.94	4.44	3.98	5.78	1.31	3.21	6.37	2.83	4.23	6.95	5.54	6.17	3.06	9.86	1.52	1.91	3.55	3.21	1.82	8.6	2.77	1.54	8.08	1.9	1.34
Trinity_GG_18155_c2_g1_i2	2.32	4.89	4.24	2.03	2.25	2.28	3.84	4.53	3.13	3.5	3.88	4.92	3.51	3.05	5.01	0.79	4.16	4.2	2.04	2.36	3.56	0.6	4.34	4.32	4.8	3.28	4.65
Trinity_GG_10227_c0_g1_i1	0.38	0	2.04	0	1.57	1.34	1.24	1.34	1.65	1.65	2.53	0.98	0	0.92	0.88	1.1	0.6	1.88	0	1.27	0.51	0.59	0	0.39	0.11	1.5	2.08
Trinity_GG_67525_c2_g1_i1	0.2	0	0.18	0	0	0	0	0.36	0.18	0	0.41	0	0	0	0	0.25	0.19	0	0.22	0	0	0.33	0	0	0	0	0.17
Trinity_GG_8258_c0_g1_i20	0.15	0	1.27	1.4	1.35	0.87	1.23	0.43	1.32	0.41	0.45	0	0	0	0.44	0.57	0	0.09	1.44	0	0.46	0.65	0.78	0	0.31	0	0.79
Trinity_GG_42691_c0_g1_i9	0	0	0	0	0	0.13	0	0.04	0	0.2	0.15	0	0	0	0	0	0.06	0	0.33	0	0	0	0.06	0.05	0	0	0
Trinity_GG_54754_c1_g1_i3	0.01	0.16	0	0	0	0	0	0	0	0.31	0.18	0.08	0	0.3	0.12	0.03	0.21	0	0	0	0.17	0.18	0.19	0.15	0	0	0.76
Trinity_GG_41941_c0_g1_i1	0	0	0	0.78	0	0	0	0	0	0.33	0.32	0.29	0	0	0	0	0	0	0	0	0	0	0.3	0	0	0.36	0.54
Trinity_GG_55569_c2_g1_i2	0	3.29	0	0	0	0	0	0	0	0	0	5.25	0	0	0	0	0	0	0	0	4.96	0	0	0	0	0	0
Trinity_GG_10623_c4_g1_i1	0	4.13	0	0	0	0	0	0	0	0	0	0	0	0	0	0	0	0	0	0	0	0	0	0	0	0	0
Trinity_GG_33618_c0_g1_i1	0.54	0.28	0.38	0	0.11	0.13	0	0.37	0	0.43	0.42	0	0.89	0	0.13	0.08	0.26	0.38	0	0	0.25	0.11	0	0.25	0	0.1	0
Trinity_GG_64168_c0_g1_i1	0	0.64	0	0	0	0	0	0	0	0	0	0	0	0	0	0	0	0	0	0	0	0	0.61	0.29	0	0	0
Trinity_GG_18116_c0_g1_i3	0.43	0.48	0.66	0.18	0.11	0.18	0.1	0.18	0.06	0.33	0.29	0.19	0.27	0.13	0.49	0.12	0.62	0.39	0.08	0.07	0.47	0.13	0.44	0.48	0.06	0.23	0.21
Trinity_GG_63421_c0_g1_i1	0.17	1.04	0.18	0.13	0.12	0.44	0.41	0.23	0	0	0.34	0.15	0.3	0	0	0	0.22	0.12	0.09	0.23	0.15	0.12	0.35	0.23	0	0	0.86
Trinity_GG_24003_c0_g1_i6	0	0	0	0	0.04	0	0	0.04	0	0	0	0	0.1	0	0	0.07	0	0	0.08	0.02	0	0.07	0	0.07	0.28	0	0
Trinity_GG_47361_c3_g1_i5	0	0.07	0	0.08	0	0	0	0	0	0	0	0	0	0	0.05	0	0	0	0	0	0	0.08	0.2	0	0	0.08	0
Trinity_GG_67968_c3_g1_i8	0	0	0	0	0	0	0	0	0	0	0	0.05	0	0	0	0	0.03	0	0	0	0	0	0	0	0	0	0
Trinity_GG_57702_c8_g1_i1	0	0	0	0	0	0	0	0	0	0	0	0	0	0	0	0	0	0	0	0	0	0	0	0	0	0	0
Trinity_GG_55446_c0_g1_i1	0.5	0.01	0	0.62	0	0	0	0	0	0	0	0	0.52	0	0	0.11	0.13	0	0	0.11	0.02	0	0.22	0	0	0.26	0
Trinity_GG_45379_c0_g2_i1	0	0.31	0.43	0	0	0	0	0.42	0	0.26	0.16	0	0.61	0.66	0.6	0.48	0.45	0	0.69	0	0.29	0	0.54	0.28	0	0.23	0.41
Trinity_GG_3615_c0_g1_i4	0.4	0.13	0	0	0.21	0	0.23	0	0.24	0	0	0.24	0	0.48	0.13	0.23	0.13	0	0	0	0.12	0.15	0	0.12	0.19	0	0.12
Trinity_GG_22960_c14_g1_i1	0	0	0	0	0	0	0	0.79	0	0	0	0	0	0	0	0	0	0	0.58	0	0	0.54	4.24	0	0	0	0.15
Trinity_GG_23069_c5_g1_i1	0	3.26	0	0	11.49	0	0	3.73	0	0	0	7.34	0	0	0	0	0	0	0	0	0	0	0	0	0	0	0
Trinity_GG_1499_c1_g1_i1	159.35	109.12	124.61	65.39	79.77	85.23	104	111.74	96.23	118.32	77.14	124.19	97.64	72.51	59.63	47.23	55.62	78.45	89.01	69.75	117.88	41.35	69.01	99.02	74.8	96.38	51.55
Trinity_GG_39420_c6_g1_i1	0	0	0	0	0	0	0	0	0.29	0	0	0	0	0	0	0	0	0	0	0	0	0	0	0	0	0	0
Trinity_GG_64867_c1_g1_i1	0	0.02	0	0	0	0.1	0	0	1.23	0	0	0.32	0.05	0	0	0.22	0	0	0	0	0	0	0	0	0.52	0	0
Trinity_GG_44913_c1_g1_i1	0.59	0.59	0.83	0	0.28	0	0.26	0.27	0.27	0	0	0.17	0.77	0.55	0	0	0.29	0.53	0	0.35	0.83	0.51	0.56	0.27	0.58	0.45	1.01
Trinity_GG_23242_c0_g1_i6	0.28	0	0.47	0.22	0.16	0.64	1.18	1.15	2.35	1.82	3.29	1.88	0	0.47	0.21	0.09	0.16	0.78	0	0.45	0	0	0	0	0	0.27	0.27
Trinity_GG_54492_c0_g1_i1	0.21	0.32	0	0	0.25	0.1	0	0.19	0	0	0	0	0.14	0	0.3	0	0.1	0.29	0.71	0.09	0.1	0	0	0.1	0.23	0.96	0.19
Trinity_GG_60152_c0_g1_i2	0	0	3.02	5.98	4.51	4.8	5.94	5.68	7.28	5.01	10.13	8.43	0.93	3.84	5.51	5.7	2.03	4.36	0	1.72	0	7.81	0	0.9	3.21	0.97	6.27
Trinity_GG_46095_c13_g1_i1	0	0	0	0	0	0.28	0.26	0.28	0	0.31	0.91	0	0	0	0	0	0	0.26	0	0	0	0	0	0	0	0	0
Trinity_GG_25335_c1_g1_i1	0	0	0	0	0	0	0	0	0	0	0	0	0	0	5.55	0	15.48	0	0	0	0	0	0	0	0	0	0
Trinity_GG_34058_c0_g1_i1	1.08	1.41	1.75	0.63	0.38	1.75	0.67	0.23	0.51	1.46	0.46	0.37	0.22	0.33	0.75	0.1	2.97	0.87	2.29	1.38	1.17	0.63	1	3.22	0.33	2	0.72
Trinity_GG_17018_c0_g1_i4	0	0	0	0	0	0.15	0	0	0	0	0	0	0	0.02	0	0.11	0	0	0.12	0.07	0	0	0	0	0	0	0
Trinity_GG_4434_c1_g1_i1	0	0	0	0	0	0.85	0	0	0	0	0	0	0	0	0	0	0	0	0	0	0	0	0	0	0	0	0
Trinity_GG_64114_c0_g1_i1	0.67	0	2.79	3.46	1.28	3.39	2.84	5.79	5.36	6.5	5.34	4.18	0.44	6.2	3.97	2.29	1.54	0.82	0	3.53	0.24	3.74	0.37	0	2.87	2.85	4.11
Trinity_GG_26231_c0_g1_i2	0	0	0	0.29	0.12	0	0	0.13	0	0	0	0.27	0	0	0	0	0.28	0.13	0.49	0	0.14	0	0.13	0	0	0	0
Trinity_GG_18128_c12_g1_i1	0	0	0	0	0	0	0	0	0	0	0	0	0	0	0	0	0	0	0	0	0	0	0	0	0	0	0
Trinity_GG_51231_c0_g1_i6	0	0	0.04	0	0	0	0.07	0	0	0	0.04	0	0	0	0	0	0	0.03	0	0	0.06	0	0	0.06	0.07	0	0.18
Trinity_GG_33083_c0_g1_i23	0	0	0	0	0.12	0	0	0	0	0	0	0	0	0	0	0	0	0	0	0	0	0	0	0	0	0	0
Trinity_GG_58073_c0_g1_i1	6.85	8.59	6.25	2.77	1.42	1.73	1.48	4.54	1.91	3.73	3.94	3.99	8.74	9.82	7.71	3.15	12.85	5.99	6.42	7	10.82	3.85	8.84	13.19	4.09	8.12	6.83
Trinity_GG_25259_c1_g1_i1	0	0	0	0	0.14	0.5	0	0	0	0	0	0	0	0	0	0.13	0.16	0	0	0	0	0.14	0	0	0	0	0.3
Trinity_GG_21751_c0_g1_i2	0.18	0.1	0.05	0.22	0	0.23	0.08	0	0.12	0.15	0.16	0.05	0	0	0.14	0	0.09	0	0	0.07	0	0	0.18	0.2	0.06	0.3	0.09
Trinity_GG_31906_c0_g1_i2	4.46	5.75	4.16	2.02	3.61	2.67	2.96	2.63	2.01	3.06	1.7	3.05	2.6	4.53	5.36	3.48	5.8	3.94	3.7	3.89	5.79	2.26	6.43	6.15	7.06	6.33	3.14
Trinity_GG_15767_c11_g1_i1	0	0	0	0	0	1.98	0	0	0	0	0	0	0	0	3.01	0	0	0	0	0	0	0	0	0	0	0	0
Trinity_GG_66372_c0_g1_i5	0	0.08	0	0.36	0	0	0	0	0	0	0	0.33	0	0	0	0	0.08	0	0.01	0.05	0.33	0.04	0	0	0.09	0	0.02
Trinity_GG_29265_c12_g1_i1	0	0.67	0	0	0	0	0	5.2	6.35	0	5.74	3.58	1.12	0	0	0	0.37	0.33	0.41	0	0	0	0	1.21	0	0	0.46
Trinity_GG_36917_c2_g1_i4	0	0	0	0.64	0	0	0	0.42	0	0.28	0	0	0	1.62	0	0	0	0	0	1.94	0	0	0	0	0	0	0
Trinity_GG_31948_c4_g1_i1	0	0	1.29	0	1.65	2.47	0	0	0	3.07	1.34	0.63	0	0.43	0	1.23	1.32	0	0	0.21	0.7	0	0.96	0.3	0	0	0.5
Trinity_GG_42468_c1_g1_i1	0	0	0	0	0	0	0	0	0	0	0	0	0	0	0.7	0	0	0	0	0	0	0	0	0	0	0	0
Trinity_GG_60908_c4_g1_i2	0	0	0	0	0	0	0.47	0	0	0	0	0	0	0	0	0.11	0	0	0	0	0	0.18	0	0	0	0.27	0
Trinity_GG_45459_c0_g1_i7	0.51	0.43	0.27	0	0.09	0.14	0.01	0.12	0	0.08	0.12	0	0.02	0.11	0.21	0.34	0.27	0.15	0.11	0.57	0.05	0.26	0.32	0	0	0.28	0.09
Trinity_GG_40832_c2_g1_i2	0	0.13	0	0	0.11	0	0.23	0.24	0	0	0.41	0.24	0	0	0	0	0	0	0	0	0	0	0	0	0.09	0.2	0.12
Trinity_GG_32514_c30_g1_i1	0	0	0	0	0	0	0	0	0	0	0	0	0	0	0	0	0	0	2.36	0	0	0	0	0	0	0	0
Trinity_GG_7922_c2_g1_i1	0	0	0	0	0	0	0	0	0	0	0	0	0	0	0	0	0	0	0	0	0	0	0	0	0	0	0
Trinity_GG_57236_c0_g1_i1	0.06	1.67	1.59	0.05	0.14	0	0	1.26	1.44	0	0.69	0.82	0.06	0.39	1.97	0	0.3	0.34	0	0.13	0.76	0.23	0	0	0.58	0	0
Trinity_GG_23566_c1_g1_i5	0.06	0.19	1.17	1.61	4.72	1.41	2.14	1.08	0.85	2.11	1.01	0.7	1.58	2.4	0.68	1.45	3.6	2.14	0.14	0.67	1.02	1.63	0.96	0.09	0.65	0.05	0.07
Trinity_GG_62587_c7_g1_i1	0	0	0	0	0	1.93	0	0	0	0	0	0	0	0	0	0	0	0	0	0	0	0	0	0	0	0	0
Trinity_GG_65898_c2_g1_i1	0	0.13	0	0	0	0	0	0	0	0	0	0	0	0	0	0.15	0	0	0.84	0.1	0	0	0	0	0	0.1	0.22
Trinity_GG_45759_c4_g1_i1	30.44	39.46	36.04	29.56	31.3	26.18	37.32	46.95	21.46	31.15	39.63	36.21	24.88	33.4	30.35	36.6	35.04	39.45	20.2	47.24	45.85	31.09	45.64	37.48	46.23	45.69	43.91
Trinity_GG_1461_c5_g1_i1	0	0	0	0	0	0.09	0.16	0.5	0.08	0.29	0.14	0	0	0	0	0	0	0.09	0	0	0	0	0	0	0	0.21	0.33
Trinity_GG_25119_c9_g1_i1	0	0	0	0	0	0	0	0	0	0	0	0	0	0	0	0	0	0	0	0	0	0	0	0	0	3.42	0
Trinity_GG_53580_c0_g1_i1	1.69	0	0.67	2.23	1.48	0	2.02	0.51	3.3	0	0	2.11	0	33.6	3.39	0	1.46	0	0	15.53	0	0	1.1	0	45.59	6.34	2.36
Trinity_GG_10384_c2_g1_i1	0	0	0	0	0	0	0	0	0	0	0	0	0	0	0	0	0	0	0	0	0	0	0	1.31	0	0	1.98
Trinity_GG_55064_c0_g1_i2	0	0	0	0	0	0	0	0	0	0.09	0	0	0.06	0	0	0	0.13	0	0	0.04	0.04	0	0	0	0	0	0
Trinity_GG_3632_c0_g1_i8	0	0	0	0	0.05	0.13	0	0	0	0.13	0	0	0	0	0	0	0.19	0	0	0	0	0	0.08	0	0.01	0	0
Trinity_GG_20997_c0_g1_i2	0	0	0	0	0	0	0	0	0.53	0	0	0	0	0	0	0.29	0.54	0	0	0.81	0	0.45	0	0	1.08	0.99	0.45
Trinity_GG_18274_c0_g1_i1	0	1.16	0	0	0	0	0	0	0	0	0	0	0	0	0	0	0	0	0	0	0	0	1.45	1.15	0	0	0
Trinity_GG_34577_c0_g1_i6	0	0.06	0.2	0.07	0	0	0	0.15	0.04	0.05	0.05	0.08	0	0	0.05	0.05	0.03	0.11	0.08	0.03	0.08	0.04	0.1	0.11	0.22	0.15	0.06
Trinity_GG_13707_c20_g1_i1	1.69	0	0	0	0	0	0	0	0	0	0	1.63	0	0	0	0	0	0	0	0	0	0	0	0	0.49	0	0
Trinity_GG_66008_c0_g1_i6	0.04	0.01	0.24	0.22	0.29	0.32	0.29	0.19	0.07	0.07	0.12	0.11	0.1	0.02	0.06	0.01	0.11	0.2	0.01	0.01	0.02	0	0.02	0.03	0.01	0.02	0.02
Trinity_GG_47476_c2_g1_i5	0.07	0.08	0	0.35	0	0	0	0	0.06	0	0	0.12	0.1	0.49	0	0.27	0	0.08	0	0.2	0	0.15	0	0.13	0.25	0	0.1
Trinity_GG_68197_c0_g1_i2	0	0.2	0	0	0	0.1	0	0	0	0.27	0.11	0.1	0	0	0	0	0	0	0	0	0	0	0.25	0	0	0	0.09
Trinity_GG_49802_c0_g1_i3	15.15	11	5.55	0.61	6.55	40.4	10.89	17.48	17.4	8.66	18.66	2.57	7.76	32.59	17.31	8.03	11.25	11.45	3.87	16.44	12.45	0.93	4.81	11.86	27.44	10.08	12.19
Trinity_GG_17765_c8_g1_i2	0	0	0	0	0	0	0	0	0	0	0	0	0	0	0	0	0	0	0	0	0	0	0	0	0	0	0
Trinity_GG_29898_c0_g1_i9	0	0	0	0.03	0	0	0	0	0.09	0	0	0	0	0.15	0	0	0.23	0	0	0	0	0.08	0	0	0	0	0
Trinity_GG_48453_c0_g1_i3	0.45	0.93	1.18	3.16	5.16	2.46	3.47	2.47	2.16	1.81	2.28	2.1	1.55	2.17	1.66	1	1.59	1.61	1.37	2.56	0.92	1.79	1.48	1.81	1.82	1.24	1.4
Trinity_GG_11971_c17_g1_i1	0	0	0	0	0	0	0	0	0	16.88	0	0	0	0	0	0	0	0	0	0	0	0	0	0	0	0	0
Trinity_GG_29106_c4_g1_i3	0.92	0	0	0.95	0.77	0	0.75	0.11	0	0	0	0.16	0.13	1.01	0	0.98	0	0	0	0.74	0	0.79	0	0	0.89	0.59	0
Trinity_GG_6535_c0_g2_i1	0	0	0	0	0	0	0	0	0	0	0	0.03	0	0	0	0	0	0	0	0	0	0	0	0	0	0	0
Trinity_GG_16542_c0_g1_i8	0.28	0.5	1	0.73	0.73	0.54	0.98	1.99	0.96	0.79	0.52	0.36	0.45	0	0.84	2.43	0.64	0.55	0	0.11	0.41	3.37	0.46	0.63	0.28	0.48	1.25
Trinity_GG_68209_c1_g1_i1	0	0	0	0	0	0	0	0	0	0	0	0	0	0	0	0	0	0	0	0	0	0	0	0	0	0	0
Trinity_GG_62156_c0_g1_i1	0	0	0	0	0	0	0	0	0	0	0	0	0	1.77	0	0	0	0	0	0.05	0	0	0	0	0	0	0
Trinity_GG_67369_c4_g1_i6	0	0	0	0	0	0	2.73	0	0	0	0.55	0	0	0	0	0.34	0.78	0	1.67	0.16	0	0.69	0	0	0	0.66	0
Trinity_GG_50355_c8_g1_i1	0	0	0	0	0	0	0	0	0	0	0	0	0	0	0	0	0	0	0	0	6.55	0	0	0	0	0	0
Trinity_GG_44617_c1_g1_i8	2.31	0	0	0	1.02	0	0	0	0	0	0	0	0	5.41	0	0	0.16	0	0	6.49	0.36	0	0	0	0	0	0
Trinity_GG_8769_c1_g1_i11	0.61	1.1	0.41	0.29	0	0.51	0.15	0.91	0.27	0.96	0.74	0.95	0	0	1.01	0	0.62	1.08	0	0	1.28	0.32	1.95	1.09	0	1.4	1.05
Trinity_GG_38847_c1_g1_i13	0.07	0	0	0	0	0	0	0	0	0.04	0.18	0	0	0	0	0	0.11	0	0	0	0	0	0.08	0	0	0.02	0
Trinity_GG_50358_c15_g1_i1	0	0.59	0	0	0	0	0	0	0	0	0	0.56	0	0	0	0	0	0	0	0	0	1.01	0	0	0	0	0
Trinity_GG_50314_c3_g1_i1	0.91	1	1.67	0.56	0.17	0.15	0	1.01	0	0.38	0.19	0.29	0.84	1.18	0.75	1.82	0.94	0	4.56	0.71	1.07	1.77	1.56	2.72	1.21	2.92	0
Trinity_GG_53282_c1_g2_i2	0	0	0.17	0	0.15	0	0.09	0	0.03	0.22	0.1	0.09	0.26	0.31	0	0	0	0.25	0.17	0.41	0.21	0	0	0.03	0.5	0	0.2
Trinity_GG_8621_c0_g1_i5	0.09	0	0	0	0	0	0	0.24	0.98	0.19	0	0.56	0	0	0.34	0.16	0	0	0	0.15	0	0	0.08	0.24	0	0.2	0.08
Trinity_GG_49723_c12_g1_i1	0.22	0.22	0.1	0.05	0.04	0.06	0	0	0	0	0.06	0	0.36	0	0.21	0.03	0.05	0.21	0.18	0	0.1	0.04	0.09	0.25	0.09	0	0
Trinity_GG_45075_c1_g1_i5	0	0.12	0	0	0	0	0	0	0	0.03	0	0.03	0	0	0	0.05	0	0	0	0	0	0	0	0	0	0	0.09
Trinity_GG_41203_c1_g1_i4	0	0.11	0	0.18	0	0.1	0	0	0	0	0	0	0	0	0.12	0	0	0	0	0.08	0	0	0	0	0	0	0
Trinity_GG_46966_c5_g1_i1	0	0	0	0	0	0	0	0	0	0	0	0	0	0	0	0	0	0	0	0	2.67	0	0	0	0	0	0
Trinity_GG_14745_c14_g1_i1	0	0	0	0	0	0	0	0.46	0	0	0	0	0	0	0.97	0.61	0	0.41	0	0	0	0	0	0.45	0	0	0
Trinity_GG_20530_c0_g1_i1	0	0	0.13	0.38	0.3	0.22	1.15	2.85	7.68	0	4.63	4.4	0	0.46	0.35	1.03	0.11	0	0	0.24	0	0.72	0	0	0.61	0	0
Trinity_GG_50042_c0_g1_i3	6.93	2.07	0	0	0	0	0	0	0	0	0	0	1.68	0	0	0	0	7.85	0	0.7	0	0	0	0	0	0	0
Trinity_GG_20668_c0_g1_i5	0	0.09	0	0	0	0.11	0	0.09	0	0	0.1	0	0.38	0	0.09	0.01	0	0.12	0.15	0	0	0	0.11	0	0	0	0
Trinity_GG_61400_c1_g1_i2	3.88	3.6	3	5.28	3.82	5.74	4.57	6.68	4.67	3.88	4.04	4.03	3.06	2.6	3.57	0.63	2.78	3.22	1.57	1.86	3.86	0.8	3.12	3.39	2.49	2.5	4.07
Trinity_GG_66876_c23_g1_i1	0	0	0	0	0.54	0	0	0	0	0	0	0.12	0	0	0	0	0.17	0	0.15	0.11	0	0	0.23	0.12	0.1	0	0
Trinity_GG_40448_c1_g1_i15	0.28	0.58	0	0.24	0.32	0.87	0.15	0.79	0.14	0.24	0.59	0.16	0.15	0.48	0.41	0.23	0.18	0.28	0.18	0	0	0.05	0.38	0.43	0.21	0.05	0.08
Trinity_GG_26637_c0_g1_i4	0.19	0	0.19	0.51	0	0.28	0.68	0.61	0.26	0.43	0.36	0.15	0	0	0	0	0	0.25	0	0.93	0	0	0	0	0.43	0.56	0.72
Trinity_GG_66120_c0_g1_i10	0	0	0	0	0	0	0	0	0	0	0	0	0	0	0	0	0	0	0	0	0	0	0	0	0	0	0
Trinity_GG_48671_c0_g1_i1	0.24	0.33	0.18	0.27	0	0.14	0	0.51	0.29	0	0.86	0.15	0.04	0	0.19	0.18	0	0.15	0	0.06	0.47	0.34	0.09	0.16	0	0	0.18
Trinity_GG_4030_c0_g1_i3	0	0	0	0	0	0	0	0.24	0	0	0	0.1	0	0	0	0	0	0	0	0	0	0	0.09	0	0	0	0
Trinity_GG_12561_c0_g1_i4	2.64	4.52	5.43	5.74	6.65	5.15	6.63	7.15	7.01	5.5	6.42	5.85	3.71	4.05	6.8	3.72	6.07	3.64	2.73	4.09	5.49	5.16	5.02	7.14	3.73	5.25	3.56
Trinity_GG_65994_c0_g1_i18	0	0	0	0	0	0	0	0	0	0	0	0	0	0	0	0	0	0	0	0	0	0	0	0	0	0	0
Trinity_GG_16316_c0_g1_i3	0.23	0	0	0	0	0	0.23	0.32	0	0	0	0	0	0	0	0	0.18	0	0.28	0	0	0	0	0.38	0	0	0
Trinity_GG_34997_c1_g1_i6	0	0	0	0	0	0	0	0	0	0	0	0	0	0	0	0	0	1.2	0	0	0	0	0	0	0	0	0
Trinity_GG_59077_c12_g1_i1	0	0	0	0	0	0	0	0	0	0	0	0	2.3	1.06	0	6.18	0	0	0	3.15	0	0	0	0	0	0	0
Trinity_GG_47715_c159_g1_i1	0	0.2	0.19	0	0	0	0	0	0	0	0	0	0.27	0.23	0	0	0	0	0	0	0	0	0.36	0	0	0.15	0
Trinity_GG_38533_c0_g1_i11	0	0	0.24	0.44	0	0.34	0.41	0.66	0.26	0.22	0.65	0.24	0.73	0.89	0.43	0.78	0.62	0	0	0.82	0.35	0.92	0.12	1.68	0.24	0.61	0.6
Trinity_GG_32244_c1_g1_i7	0.44	0.06	0	2.94	0.04	0	1.22	0	0	0.38	0	1.88	0	0.27	0	0.19	0	0.18	0	0.65	0.1	0.09	0	0.1	0	0	0
Trinity_GG_20579_c4_g1_i1	0	0	0	0	0	0	1.2	0	0	0	0	0	0	0	0	0	0	0	0	0	0	0	0	0	0	0	0
Trinity_GG_11041_c1_g1_i1	0	0	0.98	0	0	0	0	0	0	0	0	0	0	0	0	0	1.02	0	0	0	2.27	0	0	0	0	0	0
Trinity_GG_40778_c1_g1_i1	0.18	0	0	0	0	0	0.16	0	0	0	0	0.33	0	0.19	0	0	0	0	0	0.14	0	0	0	0	0.12	0.14	0
Trinity_GG_25228_c24_g1_i1	0	23.98	0	0	0	0	0	0	0	0	0	0	0	0	0	0	0	0	0	0	0	0	0	0	0	0	0
Trinity_GG_47787_c41_g1_i1	0	0	0	0	0	0	0	0	0	0	0	0	0	0	0	0	0	3.11	0	0	0	0	0.31	0	0.12	0	0
Trinity_GG_46418_c0_g1_i1	0	0	0	0	0	0	0	0	0	0	0	0	0	0	0	0	0.2	0.02	0	0	0	0	0	0	0	0	0.05
Trinity_GG_46904_c0_g1_i5	0	0.06	0.07	0.06	0	0	0.06	0.06	0	0.03	0	0	0.03	0	0.05	0.06	0	0.05	0.03	0.05	0.03	0.13	0.07	0.18	0.06	0.11	0.02
Trinity_GG_505_c0_g1_i1	2.75	0	0	13.51	4.2	0	0	0	0	0	0	0	0	0	0	1.16	0	0	0	0	0	3.31	0	5.16	0	0	0
Trinity_GG_46688_c0_g2_i2	0.61	1.68	0.72	0.17	0.45	0.19	0.08	0.56	0.07	0.34	0	0.12	1.59	0.31	1.41	0.59	0.85	0.79	1.01	0.47	1.46	1.07	1.19	1.26	0.51	0.64	0.35
Trinity_GG_1923_c0_g1_i1	0	0	0	0	0	0.1	0.18	0.09	0	0	0.21	0	0	0.12	0.1	0.38	0	0.1	0.12	0.09	0	0.24	0.09	0.19	0.08	0	0.09
Trinity_GG_66093_c0_g1_i6	3.34	2.25	1.47	2.5	4.01	1.15	2.5	1.3	0	1.77	0	0	0.8	1.03	1.31	1.67	2.09	1.4	1.18	0.75	3.32	1.53	2.44	2.61	0	1.69	1.49
Trinity_GG_6953_c0_g1_i5	0	0.41	0	0	0	0	0	0.1	0.07	0	0.19	0	0	0	0.14	0	0.14	0.13	0	0	0	0	0.08	0.14	0	0	0
Trinity_GG_175_c0_g1_i7	0.5	0.33	0.07	0.14	0.76	0.76	0	0.5	0.08	0.35	0.32	0	0.21	1.08	0	0.17	0.09	0.12	0.26	0.29	0.08	0.18	0.21	0.15	0.17	0	0.06
Trinity_GG_4319_c12_g1_i1	0	0	0	0	0	0	0	0	0	0	0	0	0	0	0	0	0	0	0	0	0.61	0	0	0	0	0	0
Trinity_GG_33418_c5_g1_i2	0	0	0	0	0	0	0	0.15	0	0	0	0	0	0.14	0	0	0	0	0	0	0	0	0	0	0	0.2	0
Trinity_GG_35768_c0_g1_i1	19.37	22.89	15.26	13.44	13.53	11.91	18.25	16.01	15.4	18.73	19.98	9.74	4.74	14.34	13.33	5.27	14.38	9.07	5.68	8.57	14.56	8.04	12.9	7.77	8.12	18.93	11.74
Trinity_GG_20290_c0_g1_i13	0	0.35	0.41	0.95	0.02	0	0	0.05	0	1.64	0	0	0	0.07	0	0.05	0.26	0	0	0	0	0.06	0	0.02	0.01	0.23	1.71
Trinity_GG_30045_c203_g1_i1	0	0	0	0	0	0	0	1.83	0	1.01	0	0	0	0	0	0	0.93	1.47	0	0	0.93	0	1.08	0	0	0.7	0
Trinity_GG_10785_c0_g1_i2	0	0	0	0	0	0	0	0	0	0	0	0	0	0	0	0	0	0	0	0	0	0	0	0	0	0	0
Trinity_GG_5863_c0_g1_i1	0	0	0.56	0.59	1.55	0	0.19	0	0.79	0.33	0.47	0	0.63	0	1.4	0.46	0.21	0	0	0	0.47	0	0.77	0.41	1.08	0.22	0.49
Trinity_GG_1577_c1_g1_i5	0.17	0.03	0.04	0	0	0	0.11	0.05	0.03	0	0	0.05	0	0.14	0.08	0.07	0.05	0	0	0	0.02	0.02	0	0.02	0	0	0.04
Trinity_GG_328_c3_g1_i1	0.02	0.06	0	0	0	0.08	0	0.08	0	0.1	0.16	0	0	0.08	0	0.05	0	0	0	0	0	0	0	0	0	0	0
Trinity_GG_54661_c0_g2_i3	0	0	0	0	0	0	0	0	0	0	0	0	0	0.23	0	0	0	0.21	0.25	0.17	0.21	0	0.21	0	0.15	0.17	0
Trinity_GG_21702_c5_g1_i1	0	0	0	0	0	0	0	0	0	0	0	0	0	0	0	0	0	0	0	0	0	0	0	9.61	0	0	0
Trinity_GG_8871_c0_g1_i1	0	0	0	0	0	0.5	0	0	0	0	0	0	0	0	0	0	0	0.94	0	0.33	0	0	0	0	0.29	0	0
Trinity_GG_62960_c0_g1_i1	0	0	0	0	0.1	0	0.02	0.11	0	0.16	0.05	0	0.06	0	0.07	0.08	0	0	0	0	0.24	0.05	0.14	0	0	0.06	0.12
Trinity_GG_22613_c0_g1_i3	0	0	0	0	0	0	0	0	0	0	0	0	0	0.02	0	0	0	0	0	0	0.24	0	0.06	0	0	0.09	0.04
Trinity_GG_7304_c0_g1_i1	0	0	0	0	0	0	0	0	0	0	0.4	0.18	0	0	0	0	0	0	0	0	0	0	0	0	0.53	0	0
Trinity_GG_40419_c1_g1_i1	0	0.49	0	0	0	0	0	0	0	0	0	0	0.52	0	0	0	0	0	0	0	0.04	0	0	0	0	0	0
Trinity_GG_60877_c0_g1_i1	0	0	0	0	0	0	0	0	0	0	0	0	0	0	0	0	0.36	0	0.42	0	0	0	0.17	0	0	0	0
Trinity_GG_36412_c0_g1_i13	4.23	3.31	3.94	3.64	3.52	0	4.04	2	2.66	0	2.03	2.83	1.5	0.72	2.96	4.76	3.14	2.8	4.32	2.41	3.45	5.92	2.6	3.84	0.88	4.99	3.27
Trinity_GG_25782_c0_g1_i1	0	0	0	0	0	0.1	0.86	0	0.15	0	0.2	0.21	0.2	0.17	0.23	0.11	0	0.14	0	0.09	0.82	0.2	0.14	0	0.13	0	0
Trinity_GG_20877_c2_g1_i3	0.75	2.1	0.93	0.12	1.46	0.95	1.01	0.37	0.94	0.69	1.36	1.14	0.74	0.32	0.54	0.87	0.15	0.7	1.07	0.49	1.49	0.88	0.67	0.28	0	1.05	1.01
Trinity_GG_57461_c0_g1_i7	0	0	0	0	0	0	0	0	0	0	0	0	0	0	0	0	0	0	0	0	0	0.14	0	0	0	0	0
Trinity_GG_44487_c0_g1_i1	0	0.57	0.26	0.67	0	0	0.25	1.3	0	0.3	1.44	0	0	0	0	0	0	0	0.31	0	0	0	0	0	0	0	0
Trinity_GG_60396_c0_g1_i2	1.04	1.25	0.2	0.36	0.17	1	0.4	0.46	0.09	0.48	0.24	0.09	0.94	1.48	1.01	1.4	0.78	1.29	1.4	1.83	1.33	1.58	1.4	1.19	2.57	0.92	2.68
Trinity_GG_30466_c0_g1_i1	0.5	0.31	0.76	0.18	0.24	0	0.45	0.43	0	0.36	0	0	0.77	0.52	0.41	0	0.95	0.88	0.6	0.25	0.68	0	0.84	0.89	0.93	0.18	0.17
Trinity_GG_52633_c1_g1_i1	0.79	1.09	0.84	1.06	0.97	1.19	1.39	1.76	1.55	0.91	1.82	1.38	1.11	0.96	1.12	0.78	0.9	1.03	1.13	0.14	1.16	1.32	0.8	1.17	0.63	1.14	2.11
Trinity_GG_38365_c0_g1_i1	0	0	0	0	7.96	0	0	0	2.99	0.02	0	12.25	0	26.63	0	0	0	0.01	0.02	0.74	0	0.02	0	0	1.5	0	0
Trinity_GG_63082_c0_g1_i9	0	0	0	0	0	0.76	0	0	0	0	0	0	0.9	0	0	0	0	0	0	2.09	0	0	0	0	0	0	0
Trinity_GG_41105_c0_g1_i6	0.85	0	0.11	1.18	0.02	2.89	2.1	1.18	3.17	0.07	2.1	1.04	0	0.44	1.13	0.23	0.16	0.82	0	0	0	0.01	0	0.01	0	0.01	0.07
Trinity_GG_44015_c63_g1_i2	0	0	0	0	0	0	0	0	0	0	0	0	0	0	0	0	0	0	0	0.53	0	0	0.22	0	0.16	0	0.21
Trinity_GG_58484_c0_g1_i2	0	0	0	0	0	0	0	0	0	0	0	0	0	0	0	0	0	0	0	0	0	0	0	0	0	0.28	0
Trinity_GG_1576_c28_g1_i1	0	0	0	0	0	0	0	0	0	0	0	0	0	0	0	0	0	0	0	0	0	0	0	0	0	0	0.24
Trinity_GG_68030_c1_g1_i2	0.42	0	0.7	1.06	0.14	1.08	1.1	2.1	1.45	0.84	1.23	1.26	1.32	1.06	1.18	0.67	0	1.69	0	0.98	0.07	0.96	0.61	0.64	0	1.43	1.67
Trinity_GG_12698_c5_g1_i2	0	0	0	0	0.05	0	0.17	0	0	0	0.07	0	0	0	0	0	0	0	0	0.17	0	0	0	0	0	0	0
Trinity_GG_58193_c14_g1_i1	0	0	1.41	1.03	0	3.17	1.17	2.9	2.76	4.25	4.82	1.6	0	3.9	2.38	0	0	0	0	1.05	0	0	0	0	1.22	0	1.82
Trinity_GG_36176_c1_g1_i1	0	0.06	0.05	0	0.42	0	0.05	0	0	0.17	0	0	0.08	0	0	0	0.11	0.06	0.12	0	0.2	0	0.18	0	0	0.04	0.2
Trinity_GG_53889_c1_g1_i1	0	0	0	0.35	1.36	0	0	0	0	0	0	0	0.38	0	0	0	0	0	0	0	0	0	0	0	0	0	0
Trinity_GG_6949_c24_g1_i1	0	0	8.75	0	0	0	0	0	0	0	0	0	0	0	0	0	0	0	0	0	0	0	0	0	0	0	0
Trinity_GG_44741_c0_g1_i1	0	0	0	0	0	0	0	0	0	0	0	0	0	0	0	0	0	0	1.79	0	0	0	0	3.51	0	0	0
Trinity_GG_17605_c1_g1_i1	0	0	0	0	0	0	0	0	0	0	0	5.37	0	0	0	0	0	0	0	0	0	0	0	0	0	0	0
Trinity_GG_13315_c29_g1_i1	0	0	0.79	0	0	0.5	0	0	0	1.8	0	0	0	0.44	0	0	0.22	0	1.13	0	0	0	0	0	0	0	0
Trinity_GG_65200_c0_g1_i3	0.37	0.7	0.8	0.36	0.81	0.14	0.32	0.41	0	1.12	0	0.89	0.32	0.34	0.42	0.05	0.71	0.01	0.24	0.4	0.72	0.46	0.27	0.61	0.24	0.2	0.23
Trinity_GG_57285_c2_g1_i1	0.01	0	0	0.01	0	0.01	0.01	0.01	0.01	0.02	0.02	0	0	0.01	0	0	0.02	0.01	0	0	0	0.01	0	0	0	0.01	0
Trinity_GG_16254_c17_g1_i1	0	0	0	0	0	0	0	0	0	0	0	1.63	0	0	0	0	0	0	0	0	0	0	0	0	0	0	0
Trinity_GG_7309_c0_g1_i4	26.37	0.81	14.7	2.28	8.4	3.74	5.02	9.24	6.58	5.65	8.84	8.22	0.63	4.71	8.43	7.65	5.42	1.91	0	2.6	5.12	9.68	0.07	7.22	2.4	5.55	6.37
Trinity_GG_14435_c3_g1_i1	0	0	0	0	0	0	0	0	0	0	0	0	0	0	0	0	0	0	1.2	0	0	0	0	0	0	0	0
Trinity_GG_21479_c7_g1_i4	0	0	0	0	0.19	0.49	0.14	0.07	0	0	0.17	0	0.13	0	0	0.05	0	0	0	0	0	0.06	0	0	0	0	0
Trinity_GG_13758_c0_g1_i3	0	0	0.81	10	8.83	0.94	0	9.38	4.25	2.29	0.48	7.35	6.02	12.43	1.73	16.1	1.72	2.19	0	12.35	4.3	8.45	0	0.16	19.61	7.13	3.93
Trinity_GG_45805_c0_g1_i1	27.07	16.6	15.58	6.36	9.24	6.76	8.09	8.71	6.1	9.37	8.95	7.07	15.93	8.72	17.15	15.08	18.25	10.56	17.71	9.05	17.95	19.35	16.22	21.32	8.35	16.27	10.85
Trinity_GG_63867_c1_g1_i2	0	0	0	0	0	0	0	0	0	0	0	0	0	0	0	0	0	0	0	0.4	0.74	0	0	0	0	0	0
Trinity_GG_48526_c0_g1_i2	0.57	0.23	1.05	0	0	0	0	0.25	0	0.57	0	0	1	0	0.44	0	1.01	0	0.5	0.29	0.51	0	1.21	1.01	0	0.11	0
Trinity_GG_56272_c0_g1_i3	1.29	2.32	1.5	0.33	0.35	0.95	0.28	0	0	0	1.21	0	1.41	0.51	1.07	0	1.88	0.59	5.1	1.17	1.4	0	1.23	1.51	0.25	0.5	0.98
Trinity_GG_15563_c0_g1_i7	0.12	0.01	0	0.09	0	0	0	0.05	0	0.02	0	0.12	0.18	0	0	0	0.13	0	0.21	0	0	0.01	0.35	0.21	0	0	0
Trinity_GG_33258_c1_g1_i1	0	0	0	0	0	0	0	0	0	0	0	0	0	0	0	0	0	0	0	0	0	0	0	0	0	0	0
Trinity_GG_25766_c2_g1_i2	0.11	0	0	0	0.13	0	0.52	0	0	0.36	0	0	0	0	0	0.18	0.03	0.14	0	0	0	0	0.11	0	0.28	0	0
Trinity_GG_46637_c4_g1_i1	0	0.65	0	0	0	0	0	0.64	0	0.71	0	0	0	0.48	0	0	0	0	0	0	0	0	0	0	0	0	0
Trinity_GG_30805_c0_g2_i1	0	0	0.37	0	0.39	0	0	0	0	0	0	0	0	0	0.38	0	0.38	0	0	0	0.37	0.34	0	0	0	0.29	0
Trinity_GG_58150_c72_g1_i1	0	0	0	0	0	0	0	0	0.07	0	0	0	0	0.09	0.3	0.14	0.15	0	0	0	0	0	0	0.07	0	0	0
Trinity_GG_27244_c0_g1_i1	0	1.61	0	0	0	0	0	0	0	0	0	0	0	0	0.15	0	1.2	0	0	0	0	0	0	0	0	0	0
Trinity_GG_42397_c0_g1_i1	0	0	0.17	0	0.29	0.09	0.4	0.08	0.17	0.38	0.57	0.08	0	0	0.44	0	0.09	0.43	0	0	0	0	0	0	0	0	0.33
Trinity_GG_22889_c2_g1_i2	0.56	0	0	0	1.25	0	0.99	0.52	0	1.17	0.54	0.52	0	0.43	0	0	0	0	0	0	0.53	0	0	0	0	0	0
Trinity_GG_35250_c10_g1_i5	0	0	0	0	0	0	0	0.12	0.05	0.06	0.1	0	0.17	0.2	0.09	0	0	0	0	0.27	0.05	0	0	0	0	0	0
Trinity_GG_21940_c1_g1_i5	0	0	0	0.26	0.52	0.06	0.32	0	0	0	0	0	0	0.54	0	0.45	0	0	0	0	0	0.38	0	0	0.07	2.68	0
Trinity_GG_38768_c0_g1_i2	12.43	8.41	5.63	8.92	9.17	1.53	1.78	1.78	0.21	4.68	0	2.03	5.47	11.45	6.76	16.95	5.21	2.87	7.75	11.76	7.23	21.61	6.4	5.5	11.6	5.89	1.02
Trinity_GG_18575_c0_g1_i1	0	0.14	0	0.23	0.11	1.28	1.59	2.17	0.85	0.64	1.4	1.36	0	0	0	0	0.71	0.99	0	0.92	0	0	0	0.48	0	0.03	0
Trinity_GG_59820_c0_g1_i18	0.01	0	0	0	0	0	0	0	0	0	0	0	0	0	0	0	0	0	0	0	0	0	0	0	0	0	0
Trinity_GG_9926_c0_g1_i1	5.8	6.08	6.46	9.05	8.38	9.18	5.75	7.77	6.03	5.6	7.95	7.04	3.26	4.75	6.32	7.83	6.1	5.97	4.63	4.09	5.74	9.32	4.66	4.39	6.51	3.88	5.6
Trinity_GG_32533_c0_g1_i12	0.31	0.08	0.15	0.38	0.08	0.18	0.06	0.14	0.15	0.26	0.12	0.04	0.06	0.16	0.07	0	0.17	0.03	0	0.1	0.11	0	0.15	0.04	0.08	0.1	0.12
Trinity_GG_28467_c14_g1_i1	0	0	0	0	0	0	0	0	0	0	0	0	0	0.97	0	0	0	0	0	0	0	0	0	0	0	0.57	3.79
Trinity_GG_27362_c0_g1_i7	0	0	0.44	0	0	0.07	0.51	0.12	0.71	0	1.27	0	0	0	0	0	0	0	0	0.2	0	0.4	0	0	0	0.27	0.29
Trinity_GG_39566_c0_g1_i2	0.38	0.96	8.07	4.29	0.94	6.64	4.26	5.79	7.71	4.7	14.36	8.43	1.71	4.54	5.71	3.1	4.52	5.76	0	3.36	0	2.59	0	4.18	1.86	2.18	9.27
Trinity_GG_51562_c4_g1_i2	1.51	0	1.2	1.48	1.11	1.06	1.17	0.98	2.54	0.92	2.2	1.77	0.27	2.48	0.82	0	0.21	1.72	0	1.47	0.79	0	0	0.19	3.7	0.49	3.03
Trinity_GG_46133_c1_g1_i1	0	0	0	0.15	0	0	0	0	0	0	0	0	0	0	0	0.28	0	0	0	0	0	0.25	0	0	0.11	0	0
Trinity_GG_53848_c2_g1_i4	1.47	2.48	1.34	1.38	0.7	1.64	1.88	1.31	0.97	2.99	1.78	1.31	2.28	3.08	3.13	2.95	2.84	1.23	4.58	2.44	2.94	4.59	2.05	4.22	2.11	2.41	1.49
Trinity_GG_4404_c5_g1_i1	0	0	0	0	0	0	0	27.07	0	0	0	0	0	0	0	0	0	0	0	0	0	0	0	0	0	0	0
Trinity_GG_49768_c0_g1_i1	0	0	0.97	0	0	0	0	0	0.89	0	0	0	0	0	0	0	0	0	0	0	0	0	0	0	0	0	0.73
Trinity_GG_19116_c0_g2_i3	0.26	0.88	0.34	0.11	0	0.71	0.13	0.61	0.15	0.53	0.49	0.09	0.48	0.43	0.66	0.57	0.83	0.21	0.37	0.56	0.55	0.24	0.57	0.41	0.31	0.53	0.2
Trinity_GG_22772_c1_g1_i4	0	0	0	0	0	0	0	0	0	0	0	0	0	0	0	0	0	0	0	0	0	0	0	0	0	0	0
Trinity_GG_52575_c28_g1_i1	0	0	0	0	0	0	0	0	0	0	0	0	0	0	0	0	0	0	0	0	0	0	0	0	0	0	0
Trinity_GG_16116_c3_g1_i1	0.83	0.99	0.61	0.15	0.18	0.48	0.14	0.14	0.07	0.08	0.07	0.14	1.13	0.45	0.58	0.19	0.67	0.1	0.57	0	1.31	0	0.95	0.75	0.05	0.65	0.36
Trinity_GG_9817_c27_g1_i1	0	0	0	0	0.16	0	0.78	0.8	0.9	0	0	0	0	0	0	0	0	0	0	0	0	0	0	0	0	0	0
Trinity_GG_36395_c0_g1_i1	0	0	0	0.11	0.34	0	0.29	0.14	0.11	0	0.14	0.24	0	0.25	0.29	0.15	0.32	0.11	0.5	0	0.13	0	0.09	0	0	0.18	0.1
Trinity_GG_24461_c5_g1_i1	0	0	0	0	0	0	0.25	0	0.51	0	0	0	0	0	0.27	0	0	0.25	0	0	0	0.24	0	0	0	0.21	0.24
Trinity_GG_11947_c3_g1_i1	0	0	0	0	0	0.57	0	0	0.61	2.14	0	0	0	0	0.67	0	1.31	0	0	0.37	0.65	0	0	0	0	0	0
Trinity_GG_33749_c1_g2_i1	0	0.77	0	0	0	0.25	0	0	0.34	0	0.26	0	0.17	0	0.24	0.08	0	0.23	0	0	0.23	0	0.22	0	0	0	0
Trinity_GG_59374_c3_g1_i1	0	0.34	0	0	0	0.18	0.12	0	0	0	0	0	0	0	0.09	0.16	0	0	0.1	0	0	0.17	0.28	0	0	0.33	0
Trinity_GG_56527_c0_g1_i1	0	0	0	0	0	0.14	0.14	0	0	0.24	0	0.2	0	0	0.13	0.07	0	0.15	0	0.16	0.23	0	0.1	0.28	0.12	0	0
Trinity_GG_19602_c4_g1_i1	0	0.08	0.08	0	0	0	0	0.08	0	0.09	0	0	0.33	0	0	0	0	0	0	0.07	0	0	0.07	0.23	0.06	0.06	0
Trinity_GG_13171_c2_g1_i1	0	0	0	0	0	0	0	0	0	0	0	0	0	0	0	0	0	0	0	0	0	0	0	0	0	2.84	0
Trinity_GG_5933_c0_g1_i3	2.62	3.42	5.19	1.36	1.86	1.28	2.38	4.91	2.55	5.03	5.7	2.18	4.48	4.25	4.59	0.2	5.45	2.03	1.88	2.08	5.86	0	3.21	5.84	2.4	2.57	2.07
Trinity_GG_12883_c1_g1_i1	8.94	9.92	7.88	8.08	8.47	15.4	8.5	17.24	7.49	13.88	10.54	10.45	16.6	38.87	18.37	21.8	9.73	13.06	10.99	34.97	14.71	27.1	16.21	20	30.22	23.58	19.91
Trinity_GG_56555_c0_g1_i16	0	0	0	0	0	0	0	0	0	0	0	0	0.2	0.27	0.36	0	0.23	0	0.35	0	0	0	0	0	0.04	0	0
Trinity_GG_46982_c2_g1_i1	2.55	3.9	4.55	5.28	2.54	6.12	5.82	6.46	5.64	6.24	9.36	8.24	6.06	9.84	5.67	3.62	4.21	6.24	5.4	8.41	3.82	3.03	4.45	5.66	10.37	5.47	8.03
Trinity_GG_63727_c23_g1_i1	0	0	0	0	0	0	0	0	0	0	0	0	0	0	0	0	0	0	0	0	0	0	0	0	0	0	0
Trinity_GG_25125_c0_g1_i3	0.45	1.8	0.79	2.44	0.74	1.07	1.22	0.69	0	0.96	0.4	0	0.53	0.85	0.4	0.21	2.52	0.66	0.59	0.71	1.21	0	0.68	1.89	0.63	0.82	0.38
Trinity_GG_30339_c0_g1_i2	0.18	0.35	0	0	0.08	0.15	0.16	0.07	0	0.23	0	0	0.25	0	0.52	0	0.16	0.51	0.56	0	0	0	0.89	0.37	0	0.44	0.04
Trinity_GG_42993_c0_g1_i2	0	0	0	0.27	0	0	0	0	0	0.19	0	0	0	0	0	0.07	0.22	0	0	0	0	0.22	0	0	0.14	0.17	0
Trinity_GG_14893_c10_g1_i1	0	0	0	0	0	0	0	0	0	0	0	7.95	0	0	0	0	0	0	0	0	0	0	0	0	0	0	0
Trinity_GG_39929_c0_g1_i1	0	0	0	0	0	0	0	0	0	0	0	0	0	0	0.08	0	0	0	0	0	0	0	0	0	0	0	0
Trinity_GG_46631_c0_g1_i2	0.84	0.27	0	0	0	0	0.76	0.27	0	0.4	0	0.31	0.52	0.7	0.66	0	0.29	1.21	0.84	3.05	0	0.19	0.15	0.92	1.32	0.6	1.35
Trinity_GG_5581_c0_g1_i10	0	0.29	0.06	0.21	0.38	0.08	0	0	0	0	0	0	0.1	0	0	0	0	0	0.06	0	0.66	0.14	0.24	0.19	0	0	0
Trinity_GG_17501_c0_g1_i2	0	0	0	0	0	0	0	0	0.08	0	0	0	0	0	0	0	0	0	0	0	0	0	0	0	0	0	0
Trinity_GG_51122_c58_g1_i1	0	0	0	0	0	0	0	0	0	0	0	0	0	0	0	0	0	0	0	0	0	0	0	0	0	6.42	0
Trinity_GG_51401_c0_g1_i1	0	0	0	0	0	0	0	0	0	0	0	0	0	0	0	0	0	0	0	0	0	0	0	0	0	0	0
Trinity_GG_14476_c5_g1_i6	12.13	0	29.47	17.92	26.98	47.89	44.8	33.7	43.69	77.6	52.38	38.1	0	0	32.24	0.7	2.67	62.29	0	0	0	0	0	2.44	0	4.21	24.53
Trinity_GG_55516_c1_g1_i5	4.29	5.81	3.13	0.81	1.87	0.39	0.44	0	0.1	1.01	0	0.33	3.9	2.24	3.66	2.99	3.17	1.83	4.6	0.32	5.33	5.81	4.91	5.38	3.6	3.76	0.91
Trinity_GG_25185_c0_g1_i5	0	0	0	2.78	0	9.3	4.46	9.23	3.33	8.56	13.33	11.52	0	0	6.7	10.23	0	5.78	0	8.57	0	16.03	0	0	0	1.6	10.51
Trinity_GG_28525_c1_g1_i1	0	0	0	0	17.27	0	0	0	0	0	0	0	0	0	0	0	0	0	0	0	0	0	0	0	0	0	0
Trinity_GG_26521_c0_g1_i5	9.48	1.75	8.39	0	6.53	6.46	2.06	5.41	6.26	6.87	4.07	8.73	7.15	0	4.82	1.82	9.2	6.46	2.76	1	4.65	2.58	7.63	1.5	0	8.67	7.63
Trinity_GG_64575_c0_g1_i17	0	0	0	0	0.05	0	0	0	0	0	0	0	0	0	0.23	0	0	0	0.68	0	0	0	0.21	0.85	0	0.07	0
Trinity_GG_68875_c0_g1_i1	0	0	0	0	0	0	1.72	0	4.99	0	0	0	0	0	0	0	0	0	0	0	0	0	0	0	0	1.33	0
Trinity_GG_11680_c11_g1_i1	0	0	0	0	0	0	0	0	0	0	0	0	0	0	0	0	0	0	0	0	0	0	0	0	0	0	0
Trinity_GG_36524_c0_g1_i9	1.92	2.53	2.88	0.99	1.56	2.18	2.13	1.96	2.62	1.41	2.9	2.25	1.11	3.75	3.61	0	2.93	2.22	1.6	5.66	2.43	0.7	3.1	3.86	5.02	1.97	3.16
Trinity_GG_14023_c0_g1_i3	0	0.25	0	0.56	0.24	0	0.28	0.13	0	0	0	0	0	0	0	0	0	0	0.17	0	0	0.09	0	0	0	0	0
Trinity_GG_62918_c0_g1_i12	0	0	0	0	0	0	0	0	0	0.01	0	0.11	0	0	0	0	0	0	0	0	0	0	0	0	0	0	0
Trinity_GG_12928_c0_g1_i3	0.29	0	0.01	0	0	0	0.34	0	0.2	0	0	0	0	0.04	0	0.04	0	0	0.73	0.27	0.25	0	0	0.16	0.59	0.18	0.88
Trinity_GG_43744_c0_g1_i1	0	0	0	0	0.14	0	0	0	0	0	0	0	0	0	0	0.14	0	0	0	0	0	0.48	0	0	0	0.03	0
Trinity_GG_17932_c0_g1_i4	0	3.48	0.21	0.98	0	3.99	7.77	6.54	2.03	2.34	0.23	0.41	4.46	5.39	0	0.7	5.67	3.41	0	0	0.86	1.5	0.2	0	0.74	0.34	0
Trinity_GG_328_c77_g1_i1	0	0	0	0	0	0	0	0	0	0	0	0	0	0	0	0	0	0.67	0.76	0	0	0	0	0	0	0	0
Trinity_GG_48770_c0_g1_i5	0	0	0	0	0	0	0.17	0	0	0.33	0	0.19	0	0	0	0	0	0	0	0	0	0	0	0	0	0.15	0
Trinity_GG_35266_c0_g2_i3	0	0.22	0	0	0.06	0	0	0	0	0	0	0	0	0	0	0	0	0	0	0	0	0	0.14	0	0	0	0
Trinity_GG_2359_c0_g1_i1	0	0.86	0	0	0.21	0	1.72	0	0	0	0	0	0	0	0	0.19	1.56	0	0.17	0	0.3	0.23	1.11	0	0	0	0
Trinity_GG_17481_c0_g1_i6	0	0	0	6.2	4.64	0	1.02	3.18	0	0.19	0	0	0	3.49	0	0	0	0	0	0	0	0	0	0	6.12	0	0
Trinity_GG_42045_c1_g1_i6	0	0.19	0	0	0	0	0	0.04	0	0.06	0.09	0	0	0	0.04	0	0.15	0	0	0	0	0	0	0	0.04	0.06	0
Trinity_GG_51589_c0_g1_i4	0	0	0	0	0	0	0	0.3	0	0	0	0	0	0	0	0	0	0	0	0	0	0	0	0	0.32	0	0
Trinity_GG_36544_c0_g1_i1	16.27	15.68	19.75	12.09	14.86	7.11	12.16	14.63	11.15	13.26	14.34	13.8	9.33	5.93	18.55	6.99	19.39	16.55	12.48	4.89	19.94	7.55	14.08	16.79	4.44	12.53	14.63
Trinity_GG_1472_c1_g1_i8	0.23	0	0.11	0.39	0.25	0	0.2	0	0.19	0	0	0	0	0.56	0.22	0	0.21	0	0.14	0.22	0	0.09	0.35	0.32	0	0	0.12
Trinity_GG_14270_c11_g1_i1	0	0	0	0	0	0	0	0	0	0	0	0	0	0	0	0	0	0	0	0.17	0.21	0	0	0	0	0.17	0.2
Trinity_GG_19377_c0_g1_i3	0.47	0.18	0.55	0.31	0	0.24	0	0	0	0	0	0	0	0	0.23	0	0.34	0.31	0.49	0.3	0.28	0	0.09	0.43	0.21	0.47	0
Trinity_GG_54015_c1_g1_i16	0	0	0	0	0	0	0	0	0	0	0	0	0	0	0	0.12	0	0	0	0	0	0.02	0	0	0	0	0
Trinity_GG_10476_c0_g1_i9	0.4	0	0	0.4	0	0.45	0.24	0	0.62	0.19	0.38	0.37	0	0.33	0.17	0.15	0	0	0	0.69	0.06	0.76	0	0	0.82	0.62	0.23
Trinity_GG_43471_c6_g1_i1	0	0	0	0.19	0	0	0.16	0	0	0	0	0	0	0	0	0	0	0	0	0	0	0	0.16	0.33	0	0	0
Trinity_GG_68823_c1_g1_i2	0.64	0.32	0.48	0	0	0.34	0.13	0.16	0.11	0	0	0.27	0.38	0	0.2	0	0.18	0	0	0	0	0	0	0.11	0	0	0.27
Trinity_GG_31155_c8_g1_i1	0	0.66	0	0	0	0	0	0.08	0	0.1	0	0	0.12	0	0.09	0	0	0.35	0.1	0	0.6	0.07	0	0.34	0	0.07	0.5
Trinity_GG_22499_c1_g1_i1	0.37	0.13	0.23	0	0.2	0	0	0	0	0	0	0	0.51	0	0	0.15	0	0.11	0.15	0.44	0	0	0.11	0.11	0	0.37	0
Trinity_GG_30225_c6_g1_i1	0	4.87	10.17	0	0.78	3.67	7.72	2.01	12.79	9.06	8.05	5.4	4.84	13.84	0	12.2	5.82	22.76	11.04	8.25	4.37	19.52	9.31	3.35	9.8	9.53	5.61
Trinity_GG_16740_c0_g1_i5	0.91	0.27	0.63	0	0.47	0	0	0	0	0	0	0	0.52	0	0	0.33	1.29	0	0.25	0.73	0.54	0	0.73	0.65	0.13	0	0
Trinity_GG_65363_c0_g1_i2	0	0	0	0	0	0	0	0	0	0	0	0	0	0	0	1.96	0	0	0	0	0	0	0	0	0	0	0
Trinity_GG_60935_c0_g1_i5	0	0	0.67	0.34	0	0	0	0.41	0.7	0.21	0.53	1.14	0	0	0	0.52	0.16	0	0	0	0	0.89	0	0.32	0.47	0	0.37
Trinity_GG_28382_c9_g1_i1	0	0	0	0	0	0	0	0	0	0	0	0	0	0	0	0	0	0	0	0	0	0	0	0	0	0	0
Trinity_GG_26829_c0_g1_i6	0.51	0.41	0.31	0.1	0.16	0.29	0.09	0.32	0.2	0.14	0.16	0.21	0.22	0	0.18	0.09	0.18	0.03	0.29	0.15	0.06	0.14	0.04	0.22	0	0.29	0.44
Trinity_GG_7790_c0_g2_i4	0	0	0.49	0.1	0.88	1.21	1.15	1.05	1.6	0.65	1.11	1.07	0	0	0.64	0	0.28	0.39	0	0.64	0	0	0	0.08	0	0	0.71
Trinity_GG_1542_c4_g1_i1	1.8	0	0	0.98	1.37	0	0.53	0.56	0	0.63	0	0	0	0	0	0	0.58	0.97	0	0	0	0	0	0	0	0.88	0.47
Trinity_GG_48013_c21_g1_i1	0	0	0.19	0.38	0	0	0.2	0	0.17	0.09	0.32	0.14	0.14	0.1	0.24	0.14	0	0.41	0	0.3	0.23	0.3	0	0.42	0.08	0.28	0.57
Trinity_GG_5082_c0_g1_i3	6.27	11.09	9.71	23.34	19.31	16.99	20.51	9.37	13.91	13.43	33.4	30.86	18.57	17.68	16.37	30.71	36.77	18.67	48.83	19.07	31.46	10.93	15.7	23.62	26.68	26.43	18.06
Trinity_GG_58646_c2_g1_i1	1.46	3.21	5.82	4.95	4.61	0	0	8.16	1.92	11.22	7.83	4.32	0	0	15.38	2.82	9.79	0.94	0.88	0	15.73	3.98	7.74	8.62	0	7.03	0.8
Trinity_GG_1714_c1_g1_i1	0	0	0	0	0	0	0	0	0	0	0.11	0	0	0	0	0	0	0	0	0	0	0	0	0	0	0	0
Trinity_GG_52318_c0_g1_i6	0.1	0	0	0.48	0.24	0	0.23	0	0.11	0.25	0.1	0.08	0.15	0	0.11	0.27	0.2	0	0.43	0.03	0.07	0	0.35	0	0.14	0	0
Trinity_GG_15895_c1_g1_i3	0	0	0.13	0	0.09	0	0.31	0	0.5	0	0.42	0.41	0	0	0.19	0	0.28	0	0.25	0	0	0.1	0.09	0	0	0	0.19
Trinity_GG_26146_c1_g1_i1	0	0	0	0	0	0	0	0	0	0	0	0	0	2.44	0	0	0	0	0	0	0	2.92	0	0	0	0	0
Trinity_GG_40448_c2_g1_i8	0	0	0	0	0.37	0.45	0.47	0.55	0.49	0.2	0.57	0.47	0	0.14	0.1	0.16	0.13	0.54	0	0.01	0.45	0.1	0.08	0	0	0	0.4
Trinity_GG_27496_c0_g1_i4	0	0.01	0	0.2	0	0	0	0	0	0	0	0	0	0	0	0	0.12	0.05	0.12	0	0	0	0	0.1	0	0	0.11
Trinity_GG_55393_c0_g1_i11	0	0.31	0	0.07	0	0	0.14	0	0	0	0	0	0	0	0	0	0	0.18	0	0	0	0.05	0.25	0	0	0	0
Trinity_GG_58074_c0_g1_i23	0.03	0	0	0.09	0	0.16	0	0.04	0	0.05	0.19	0.06	0.11	0.05	0.22	0	0	0	0	0.08	0.13	0	0	0.08	0.01	0.11	0.04
Trinity_GG_66372_c1_g1_i1	0.15	0.08	0.19	0.42	0.6	0.16	0.47	0.19	0.79	0	0.25	0.71	0.1	0	0.07	0.09	0.15	0.07	0.09	0.07	0	0.12	0.13	0.07	0.06	0.12	0
Trinity_GG_3058_c0_g1_i4	0.04	0.16	0	0	0	0	0	0	0	0	0	0	0	0	0.04	0	0.11	0	0.04	0.07	0.04	0.03	0	0.1	0.06	0.04	0
Trinity_GG_18216_c0_g1_i1	0	0	0	0	0	0	0	0	0	2.25	0	0	0	0	0	0	0	0	4.86	0	1.12	0	0	0	0	0	3.38
Trinity_GG_64855_c6_g1_i1	2.02	0.09	0.43	3.15	0.32	0.8	2.05	1.56	2.58	3.58	1.27	4.79	2.24	2.58	1.76	0.29	1.11	3.6	0.46	1.88	0.01	0.9	0	0.13	3.6	2.31	5.36
Trinity_GG_64649_c0_g1_i1	0.23	0.06	0.17	0	0.05	0.06	0.16	0	0.11	0.06	0	0.16	0.08	0	0	0.29	0.06	0.06	0.35	0.26	0.05	0.33	0.15	0	0	0.43	0.22
Trinity_GG_57656_c0_g1_i4	0.17	0	0.27	0.26	0.33	0	0	0	0.07	0.22	0	0	0	0	0.01	0.06	0.47	0.1	0.07	0	0.18	0.07	0.36	0.4	0	0.21	0
Trinity_GG_23124_c0_g1_i1	0	0	0	0	0	0	0	0	0	0	0	0	0	0.3	0	0	0	0.28	0	0	0	0	0	0.3	0	0	0
Trinity_GG_9572_c0_g1_i5	0.29	0.09	0.64	0.63	0.55	0.09	0.5	0.38	0.24	0.47	0.99	0.47	0.39	0	0.37	0.07	0.82	0.6	0	0.16	0.65	0.46	0.63	0.43	0.1	0.46	0.46
Trinity_GG_63506_c0_g1_i4	0.23	0	0	0.1	0.03	0.18	0	0.2	0.04	0	0.07	0	0	0.05	0	0.02	0.04	0.04	0.08	0	0	0.05	0.06	0	0.03	0.03	0.1
Trinity_GG_37098_c0_g1_i2	0.72	0.99	0.57	0	0	0	0	0	0	0	0	0	0.45	0	0.72	0.51	0	0	0.31	0.31	0.46	0	0	0	0	1.2	0
Trinity_GG_15521_c0_g1_i2	0	0	0	0	0	0	0	0	0	0	0	0	0	0	0.43	0	0	0	0	0	0	0	0	0	0	0	0
Trinity_GG_20189_c0_g1_i14	0.01	0	0	0	0	0.01	0	0	0	0	0	0	0	0.01	0.01	0	0	0	0	0	0	0	0	0	0	0.04	0.02
Trinity_GG_62597_c3_g1_i1	0.11	0	0	0.3	0	0.16	0.14	0	0.3	0.09	0	0	0	0	0	0.05	0.08	0	0	0	0	0.06	0	0	0	0	0
Trinity_GG_56481_c0_g1_i5	0	0	0.23	0	0	0	0	0	0	0	0	0.14	0	0.17	0.12	0	0	0	0.14	0.28	0	0.2	0.22	0	0	0	0
Trinity_GG_50561_c0_g1_i1	0.18	2.61	0.17	0	1.3	0.8	0.13	1.96	0.58	3.26	2.2	1.28	0	1.2	0	0	0	1.44	0	0.96	2.56	5.47	0	2.42	1.22	2.12	3.07
Trinity_GG_65270_c7_g1_i5	1.21	2.48	0.54	0	0	0.62	0.82	0	0.92	0.34	0.92	2.46	0	0.77	2.22	0.78	0	0.32	0	3.93	0.74	0.46	0.66	0	2.3	0.64	0.97
Trinity_GG_56718_c0_g1_i1	0	0	0	0	0	0	0	0.69	0	0	0	0	0	0	0	0	0	0.58	0.68	0	0	0	0	0	0	0	1.7
Trinity_GG_38622_c0_g1_i1	0	0	0	1.35	0	0	0	0	0	0	0.71	0	0	0.5	0	0.43	0	0	0	0.39	0	0	0	0	0.33	0	0
Trinity_GG_16420_c7_g1_i1	4.07	5.54	4.1	0	0	10.17	3.78	0	0	2.17	7.36	0	0	0	0	0	1.98	1.42	2.55	0	1.95	0	2.46	1.63	0	2.57	8.91
Trinity_GG_25331_c0_g1_i15	0.1	0	0	1.27	0.48	0	0.42	0.5	0	0	0	0.15	0.08	0.54	0.05	0	0	0	0	0.11	0	0	0	0	0.2	0.46	0
Trinity_GG_53655_c4_g1_i1	0	0	0	0	0	0	0	0	0	0	0	0	0	2.61	0	0	0	0	0	0	0	0	0	0	0	0	0
Trinity_GG_51396_c0_g1_i1	0	0	0	0	0	0	0	0.55	0.37	0	0.21	0.37	0	0	0	0	0	0	0	0	0	0.84	0	0.18	0.14	0	0
Trinity_GG_53478_c2_g1_i9	5.57	10.21	9.87	6.96	4.45	8.18	8.53	9.49	9.86	6.31	12.13	9.84	9.43	8.14	11.25	11.84	11.77	7.97	5.53	10.67	6.57	13.58	4.66	11.52	11.44	9.46	15.82
Trinity_GG_48410_c0_g1_i41	0	0	0	0.12	0	0	0.53	0.33	0.03	0.39	0	0	0.17	0	0	0.07	0	0	0	0	0	0.06	0	0.07	0	0	0
Trinity_GG_25780_c0_g1_i1	0	0	1.5	0	0	0.1	0	0	0	0	0	0	0.64	0	0	0.13	0	0	0.23	0	0	0	0	0	0.42	0	0
Trinity_GG_34050_c0_g1_i2	1.39	0.73	0.51	0	0.6	0.53	0	0.41	0.96	0	0.35	0.61	0.23	0	0.55	0	0	0	0.37	0	0	0.13	0.48	0.28	0.14	0	0.35
Trinity_GG_4551_c2_g1_i1	0	6.67	0	0	0	19.34	0	0	0	7.28	18.79	0	21.69	8.02	0	0	0	23.09	16.24	12.77	0	0	0	0	10.82	2.42	14.95
Trinity_GG_34155_c0_g1_i2	0	0	0	0.11	0	0	0	0.11	0	0	0.13	0.06	0	0	0	0	0	0	0	0	0	0	0	0	0	0	0
Trinity_GG_62945_c1_g1_i3	0	0	0.89	1.63	0.98	0.63	3.21	3.69	3.52	0.54	2.14	1.05	0.71	1.67	1.38	0	0.52	1.88	0	2.08	0	0	0	0.09	0	0	3.82
Trinity_GG_30045_c27_g1_i10	1.31	3.89	4.25	1.73	1.49	1.57	2.2	1.9	2.57	3.04	3.43	3.09	4.31	3.58	3.96	1.69	5.12	4.02	2.46	3.19	4.1	3.88	3.93	4.08	2.89	2.27	5.31
Trinity_GG_5691_c2_g1_i4	0	0	0	0.62	0.35	1.77	0.75	0.99	2.03	1.28	2.83	1.04	0	0.19	0.14	0.33	0.27	0.18	0	0.58	0	0.71	0	0.17	0.7	0.29	0.46
Trinity_GG_64641_c0_g1_i10	1.03	0	0	0	0	0	0	0	0	0	0	0.97	0	0	0	0	0	0	0	0	3.94	0	0	0	0	0	0
Trinity_GG_14535_c0_g1_i4	0.31	0	0.84	0	0	0	0.14	0.14	0	0.33	0	0	0	0	0	0.68	0.03	0.27	0.92	0	0	0.27	0	0.57	0	0.23	0
Trinity_GG_44617_c0_g1_i10	0	0.02	0	0	0.18	0	0	0	0	0	0	0	0	0	0	0.03	0	0	0	0	0	0.06	0	0	0	0	0
Trinity_GG_62127_c20_g1_i1	0	0	0	0	0	0	0	15.22	0	1.59	0	0	0	0	0	0	0	0	0	0	0	0	0	10.25	0	0	0
Trinity_GG_28094_c1_g1_i2	0.17	0	0	0	0	0	0	0	0	0	0.18	0	0.23	0.18	0	0	0	0	0	0.14	0	0.14	0	0	0.12	0	0
Trinity_GG_25913_c0_g1_i1	0.18	0.69	0.14	0.06	0.27	0.02	0.05	0.03	0.08	0.16	0.02	0.03	0.69	0.17	0.29	0	0.15	0.41	0.05	0.14	0.44	0.1	0	0.51	0.05	0.29	0.32
Trinity_GG_10392_c0_g1_i6	0.19	0.41	0.22	0	0.75	0.08	0	0.16	0	0.09	0.07	0	0.35	0	0.36	0	0.1	0.25	0.24	0.17	0.82	0	0.25	0.43	0	0.08	0
Trinity_GG_33603_c7_g1_i1	30.74	18.96	26.03	26.98	21.56	16.77	9.9	7.55	14.24	4.19	16.59	28.45	21.95	28.92	14.59	25.13	39.89	22.54	16.52	15.3	20.81	26.07	9.06	22.23	20.62	31.5	28.7
Trinity_GG_63147_c0_g1_i4	0.36	0.49	0.2	0	0	0.13	0	0	0.22	0.14	0	0	0.18	1	1.01	0.05	0.64	0.14	1.25	0.27	0.81	0	0.69	0.73	0.62	1.06	0.41
Trinity_GG_35929_c10_g1_i1	0	0	0	0	0	0	0	0	0	0	0	0	0	0	0	0	0	0	0	0	0	2.2	0	0	0	0	0
Trinity_GG_16739_c0_g1_i7	0.08	0.01	0.16	0.05	0	0	0	0	0	0.1	0	0	0	0	0	0	0	0.07	0.07	0	0.11	0	0	0	0	0	0
Trinity_GG_27984_c0_g1_i16	0.31	0.06	0.04	0.09	0	0.02	0.18	0.13	0.18	0.38	0.31	0.07	0	0	0.03	0	0.34	0.18	0.09	0.03	0.12	0	0	0.24	0	0	0.25
Trinity_GG_33030_c0_g1_i8	0	0.33	0.24	0.27	0.04	0.13	0	0.6	0.16	0	0.27	0	0	0.41	0	0.51	0	0.16	0	0.8	0	0.98	0.56	0.71	0	0.43	0.11
Trinity_GG_26836_c1_g1_i16	0	0	0	0	0	0	0	0.04	0	0	0.01	0.01	0.13	0	0	0	0.23	0.1	0	0	0	0	0	0	0.02	0	0
Trinity_GG_65369_c3_g1_i1	1.83	0	1.62	0	0	0	0	0	0	0	0	0	0	0	2.9	0	0	0	0	0	0	0	0	0	0	0.27	0
Trinity_GG_60401_c1_g1_i7	2.01	2.3	4.64	0.96	0.43	0.36	2.73	3.64	4.27	3.47	3.83	5.04	2.65	8.19	5.28	2.35	2.78	1.93	2.03	11.65	5.07	4.46	2.8	7.95	14.8	5.06	4.82
Trinity_GG_33034_c0_g1_i1	0.32	0	0.29	0	0	0	0	0.14	0.14	0	0.16	0.29	0.21	0	0.31	0	0	0.58	0	0	0	0	0	0	0	0.12	0.14
Trinity_GG_567_c0_g1_i1	17.81	5.45	15.33	4.76	23.85	21.46	15.87	17.28	20.39	16.78	22.72	10.58	14.36	44.31	24.13	9.49	17.68	15	7.81	42.49	14.7	9.5	7.95	16.48	33.04	9.5	12.33
Trinity_GG_62270_c0_g1_i1	1.89	0.4	0	0	0	0.32	0	0	0	0	0	3.28	0.53	0.33	0	0	0	0	1.83	3.37	1.61	0	0	0	3.12	3.17	4.84
Trinity_GG_43909_c0_g1_i1	18.63	20.29	19.27	30.49	22	8.88	4.56	6.52	5.11	14.91	3.97	11.17	14.9	11.01	14.03	7.69	14.69	10.9	8.06	4.31	18.14	7.31	16.23	14.81	8.46	6.17	5.24
Trinity_GG_10908_c0_g1_i5	0	0	0	0	0	0.3	0.23	0.12	0	0.28	0.14	0.16	0	0	0.12	0.09	0.42	0.27	0	0	0.12	0.15	0.65	0	0	0	0
Trinity_GG_39697_c0_g1_i11	0	0	0.6	0	0	0	0.08	0.12	0.11	0.03	0	0.38	0	0.39	0	0	0	0.28	0.83	0.09	0	0	0	0	0.64	1.19	0.49
Trinity_GG_18070_c0_g1_i1	0	0	0	0	0.12	0	0	0	0	0	0	0	0	0	0	0	0	0.04	0	0	0	0	0	0	0.22	1.99	4.81
Trinity_GG_41773_c7_g1_i9	5.12	21.97	44.15	8.85	9.89	10.28	23.67	28.15	20.29	33.05	30.25	23.02	27.96	18.9	36.97	23.1	39.57	27.43	11.48	26.3	33.73	23.82	24.54	38.39	24.19	21.06	34.47
Trinity_GG_11678_c0_g1_i6	12.54	34.38	12.11	7.34	9.91	3.36	0.9	4.56	0	6.54	0	0	16.97	16.75	12.61	0	21.38	11.54	9.49	18.38	24.22	0	20.49	19.61	0	6.51	2.76
Trinity_GG_33168_c1_g1_i3	0	0.02	0.02	0	0	0.04	0	0	0	0	0.01	0	0.03	0.02	0	0	0.04	0.03	0.04	0	0.02	0.05	0	0	0	0	0
Trinity_GG_6875_c1_g1_i6	0.16	0	0.29	0.5	0.16	0	0.3	0.26	0.13	0.12	0	0.61	0.33	0	0.22	0.24	0	0	0.29	0.1	0	0	0.2	0	0	0.39	0.14
Trinity_GG_55767_c0_g1_i1	0	0	0	0	0	0	0	7.32	0	0	0	0	0	0	0	0	0	0	0	0	0	0	0	0	0	0	0
Trinity_GG_68753_c3_g1_i2	0	0	0	0	0.33	0	0	0	0	0	0	0	0.4	0	0	0.07	0	0	0	0	0.09	0	0	0	0	0	0.08
Trinity_GG_18989_c0_g1_i1	4.01	11.53	8.23	6.49	13.29	16.92	11.36	14.47	11.68	14.12	8.71	12.92	9.34	12.94	7.9	0.09	11.21	11.05	1.18	4.77	11.74	0.26	5.62	10.38	10.4	2.88	4.35
Trinity_GG_43191_c1_g1_i1	0	0.49	0.46	0	0	0	0.43	0	0	0.26	0	0.23	0	0	0	0	0	0	0.27	0	0	0	0	0	0	0	0
Trinity_GG_55266_c0_g1_i10	0	0.22	0	0	0	0	0	0	0	0	0	0	0	0	0.21	0	0	0	0.17	0	0.45	0	0	0	0	0	0
Trinity_GG_46129_c0_g1_i1	0	0	0.28	0	0	0	0.35	0	0	0	0	0	0	0.29	0	0	0	0	0	0	0	0	0	0	0.24	0	0.14
Trinity_GG_43462_c1_g1_i6	0.1	0	0	0	0	0	0	0	0	0	0.21	0	0	0	0	0.13	0.1	0	0.07	0	0	0	0.04	0.12	0.08	0	0.26
Trinity_GG_5045_c0_g1_i1	0	0	0	0	0	0	0	0	0	0	0	0	0	0	0	0	0	0	0	0	0	0	0	0	0	0	0
Trinity_GG_17854_c0_g1_i1	0	0	0	0	0	0	0	0	0	0	0	0	0	0	0	0	0	0	0	0.42	0	0	0	0	0.59	0	0
Trinity_GG_18800_c0_g1_i1	0	0	0	0.5	0.79	0.22	0	0	0	0	0	0	0	0	0	0	0	0	0	0	0	0	0	0	0.15	0	0
Trinity_GG_16040_c0_g1_i3	0	0	0	0	0	0	0.17	0	0	0	0	0	0.05	0	0	0	0	0	0	0	0	0.14	0	0	0.21	0	0
Trinity_GG_4787_c0_g1_i4	0	0	0	0.08	0	0	0	0.04	0	0.13	0	0	0.19	0	0	0	0.06	0	0	0	0.21	0	0.05	0	0	0	0
Trinity_GG_6984_c0_g1_i1	0	0	0	0	0.11	0	0.36	0.25	0	0	0	0	0.37	0	0	0.17	0	0.13	0.16	0	0	0	0	0	0	0	0
Trinity_GG_23999_c0_g1_i3	0.13	0	0.2	0	0.06	0.15	0	0	0.26	0	0	0.06	0.1	0	0	0	0	0.15	0	0	0	0	0.04	0.28	0	0	0
Trinity_GG_45843_c0_g1_i1	0.06	0.19	0.11	0.11	0.05	0	0	0	0	0.06	0	0	0.16	0.14	0.06	0.19	0.06	0.06	0.07	0.11	0.11	0.05	0.21	0.06	0.23	0.14	0
Trinity_GG_22841_c0_g1_i2	7.46	4.59	1.8	1.85	0.62	2.77	2.08	2.75	1.18	0.65	0.47	1.24	3.82	2.28	2.85	0.52	2.98	1.58	1.78	3.75	3.04	0.57	3.75	4.33	2.52	4.94	3.18
Trinity_GG_1682_c0_g1_i1	0	0	0.52	1.25	0.24	0.65	2.04	0.3	2.23	0.84	0.87	1.47	0	0.07	0	0	0.37	0.2	0	0	0	0	0.17	0.3	0	0	0.3
Trinity_GG_58764_c6_g1_i2	0.98	0	0	0	0	0	0	0	0	0	0.48	0	0	0	0.96	0	0	0	0	0	0.92	0.42	0	0	0	0	0
Trinity_GG_32018_c2_g1_i1	0	0.65	0.45	0.16	0	0	0	0.51	0	0	0	0.25	0.85	0	0	0	0	0.15	0.72	0.17	0.3	0	0.14	0.62	0	0	0.24
Trinity_GG_8886_c1_g1_i1	0	0	0.18	0.21	0.17	0	0	0	0.21	0	0.46	0.31	0.13	0.28	0.12	0.11	0	0.23	0	0.31	0	0.43	0	0.08	0.05	0	0
Trinity_GG_13941_c4_g1_i1	0	0	0	0	0	0	0	0	0	0	0	0	0	0	0	0	0	0	0	0	0	0	0	0	5.52	0	0
Trinity_GG_61179_c0_g1_i1	0	0	0	0	0	0	0	0	0	5.04	0.65	0	0.86	0	0	0	0	1.4	0	0	0	0.75	0	0.56	1.41	0	0
Trinity_GG_67679_c5_g2_i1	0	0	0	0	0	0	0	0	0	0	0	0	0	0.23	0.18	0	0.18	0	0	0.29	0	0.16	0	0	0	0	0
Trinity_GG_49100_c0_g1_i3	0	0.06	0	0	0.05	0	0.28	0.17	0.15	0.27	0	0	0.12	0	0	0	0	0.06	0	0	0	0.04	0	0	0	0.2	0
Trinity_GG_15971_c4_g1_i1	0.71	0.06	0.83	3.27	0	0	0	0	0	0.96	0.85	0	0	0	1.77	0	1.83	0.63	0	0.7	0.14	0	0.49	0	0	0	0
Trinity_GG_43636_c1_g2_i1	0	0	0	0	0	0	0	0	0	0	0	0	0	0	0	0	0.14	0	0	0	0	0	0	0.12	0	0	0
Trinity_GG_2800_c3_g1_i5	0	0.01	0.09	0	0.26	0.01	0	0	0	0	0	0	0.04	0.15	0	0.13	0.01	0.35	0	0.13	0	0.05	0	0	0.03	0.26	0
Trinity_GG_48657_c0_g1_i5	0	1.14	0	1.93	0.96	1.09	0	0.9	0.56	0.94	1.06	0.64	1.12	0.32	0.4	0.13	0.76	0.58	0.14	0	0.69	0.97	0.93	0.36	0	0.72	1.57
Trinity_GG_62590_c1_g1_i13	0	0	0	0.42	0	0.11	0	0	0	0	0	0	0	0	0	0	0	0	0.1	0.1	0	0	0	0	0.11	0	0
Trinity_GG_5791_c1_g1_i11	0.11	0	0	0	0	0	0.05	0	0	0.11	0.09	0	0	0	0.05	0	0	0.1	0.13	0.15	0	0	0	0	0	0	0
Trinity_GG_41079_c4_g1_i1	0	0	0	0	0	0	0	0	0	0.63	0.3	0	0	0	0	0	0	0	0	0	0.28	0	0	0	0	0	0
Trinity_GG_28117_c2_g1_i26	0	0.09	0	0	0.08	0.05	0	0	0.09	0	0	0	0	0	0	0	0.15	0	0	0	0.21	0	0.07	0	0	0.04	0
Trinity_GG_25677_c2_g1_i1	0	0	0	0	4.13	0	0	0	0	0	0	0	0	0	0	0	0	0	0	0	0	0	0	0	0	0	0
Trinity_GG_50604_c17_g1_i1	0	0	0	0	0	0	0	3.01	0	0	0	0	0	0	0	0	0	0	0	0.56	0	0	0	0	0.48	0	0
Trinity_GG_67588_c0_g1_i1	3.31	2.38	2.62	2.14	1.39	3.37	3.9	3.45	4.45	4.87	4.47	2.83	2.5	1.61	2.69	2.54	3.01	4.07	2.93	1.33	2.85	1.93	3.45	3.49	0.78	2.94	4.59
Trinity_GG_4236_c1_g1_i1	3.43	5.59	3.96	3.01	3.5	2.31	0.72	1.72	1.41	3.07	2.83	3.6	2.79	5.44	0.53	2.88	4.04	4.74	2.03	0.7	5.57	1.94	3.05	4.04	1.76	0.42	0.3
Trinity_GG_18380_c12_g1_i1	0	0	0	0	0	0	0	13.6	0	0	0	0	0	0	0	0	0	0	0	0	0	0	0	0	1.69	0	0
Trinity_GG_46501_c0_g1_i11	0	0	0.48	0.25	0.43	0.16	0.15	0.48	0	0.61	0.13	0	0	0	0.24	0	0.2	0.18	0	0.23	0	0	0.22	0.28	0	0.15	0.5
Trinity_GG_56948_c0_g1_i1	1.54	1.62	1.65	0	0.06	0.34	0	0	0	2.02	0	0	0	0	0.99	0	0.77	0.92	0.96	0.52	0	0	1.24	1.49	0	1.42	2.16
Trinity_GG_56992_c0_g2_i6	0.15	0	0.14	0	0	0.03	0	0.31	0.11	0	0.26	0	0	0.22	0.27	0	0	0	0.27	0.04	0	0.04	0	0	0.1	0	0
Trinity_GG_48415_c0_g1_i7	0.15	0.83	0	0	0.27	0	0	0	0	0	0	0.54	0.58	0	0	0.4	0.58	0.3	0.57	0.35	0.51	0.51	0.73	0.7	0.71	0.05	0.4
Trinity_GG_58419_c2_g1_i1	0	0	0	31.36	0	0	0	0	0	0	0	0	0	0	0	0	0	0	0	0	0	0	0	0	0	0	0
Trinity_GG_24542_c0_g1_i2	0	0.17	0.12	0.07	0.03	0.21	0.03	0.09	0	0	0.11	0.19	0	0	0	0.1	0	0	0.32	0.08	0.09	0.26	0.02	0.04	0.16	0	0.33
Trinity_GG_21670_c2_g1_i15	13.89	19.9	12.3	11.22	10.37	11.27	14.16	12.66	14.22	10.21	12.2	14.68	23.11	15	12.65	14.78	13.59	15.46	25.82	26.52	14.17	18.65	16.45	19.34	20.25	24	25.1
Trinity_GG_47498_c0_g1_i14	0	0	0	0	0	0	0	0	0	0	0	0	0	0	0	0	0	0	0	0	0.07	0	0	0.23	0	0.12	0.13
Trinity_GG_10140_c4_g1_i4	0.19	0	0	0	0	0	0	0	0	0	0	0	0	0	0.11	0.09	0.24	0	0.13	0	0.25	0	0	0	0	0.02	0
Trinity_GG_32024_c0_g1_i3	0	0	0	0	0	0	0	0	0	0.35	0	0	0.24	0	0	0.84	0	0	0	0	0	0.41	0	0	0.48	0.57	0
Trinity_GG_34803_c1_g1_i1	0	0	0	0	0	0	0	0	1.07	0	0	0	0	0	0	0	0	0	0	0	0	0	0	0	0	0	0
Trinity_GG_8716_c0_g1_i2	0	0	0.16	0.14	0	0	0.14	0	0	0	0	0	0.19	0	0	0	0	0	0	0.36	0	0.11	0.25	0.4	0	0	0.25
Trinity_GG_13892_c2_g1_i1	0	0	0	0	0	0	0	13.54	0	0	0	0	0	0	0	0	0	0	0	0	0	0	0	0	0	0	0
Trinity_GG_575_c21_g1_i1	0	1.81	0	0	0	0	0	0	0	0	0	0	0	0	0	0	0	0	0	0.62	0	0	0	1.87	0	0	0
Trinity_GG_33343_c0_g1_i1	0	0.14	0	0	0	0	0	0	0.15	0	0	0	0	0	0	0	0	0	0	0	0	0	0	0	0.17	0	0.22
Trinity_GG_25877_c0_g1_i1	0.12	0.24	0.11	0	0.07	0.06	0.07	0.05	0.11	0.37	0	0	0.54	0.2	0	0.08	0.4	0.17	0.73	0.05	0.25	0.05	0.54	0.16	0	0.09	0.11
Trinity_GG_50737_c1_g1_i9	1.65	1.49	1.38	1.2	1.24	1.3	1.55	1.96	2.15	1.29	1.92	2.06	2.24	3.57	2	2.99	2.74	2.85	3.42	2.53	2.12	3.41	2.13	2.57	3.25	1.91	2.34
Trinity_GG_4296_c2_g1_i1	0	0	0	5.59	0	0	0	0	0	0	0	0	0	0	0	0	0	0	1.38	0	0	0	0	0	0.56	0	0
Trinity_GG_27595_c2_g1_i6	0.07	0	0	0.17	0	0.07	0	0.07	0	0	0.1	0.21	0	0.68	0	0	0	0	0	0.1	0	0	0	0	0	0	0.05
Trinity_GG_17884_c1_g1_i3	1.84	2.27	1.26	1.03	0.45	0.83	1.15	1.31	1.06	1.01	1.96	1.73	2.04	2.65	1.76	0	2.21	1.52	3.22	3.08	2.07	0	2.86	2.82	2.89	1.83	3.35
Trinity_GG_22010_c0_g1_i1	0.12	0.98	0.52	0	0.12	0	0	0.99	0.78	0.47	1.05	1.37	0.58	0	1.12	0.15	0.79	0.62	0.1	0	0.72	1.02	0.37	1.23	1.02	0.33	1.31
Trinity_GG_17755_c1_g1_i5	1.09	0.98	1.11	1.31	0.81	0.78	1.04	1.61	0.92	1.29	1.8	1.91	1.9	2.15	1.55	0.7	1.45	0.76	0.45	0.48	0.93	0.56	0.9	0.91	1.31	0.53	0.56
Trinity_GG_66397_c0_g1_i3	0.1	0.49	0.44	0.1	0	0	0	0	0.08	0	0	0	0.15	0	0	0.86	0	0.64	0.14	0.51	0.23	0.19	0.24	0	0	0.28	0.24
Trinity_GG_57433_c0_g1_i1	0	0.11	0	0	0	0	0	0.09	0.07	0.36	0	0.35	0	0.08	0	0.13	0	0	0	0	0.06	0	0	0	0.15	0.15	0.1
Trinity_GG_15957_c0_g1_i4	2.39	1.83	1.38	1.25	1.25	1.23	1.63	1.62	1.6	2.47	1.59	1.24	0.95	0.89	1.58	0.87	1.36	1.58	1.61	1.09	1.62	1.16	1.94	1.64	0.56	1.01	1.2
Trinity_GG_60581_c0_g1_i7	0	0	0	0.06	0	0	0.08	0	0	0	0	0	0	0.33	0	1.21	0	0	0	0	0	0.17	0	0	0	0.26	0
Trinity_GG_46884_c1_g1_i1	0	0	0	0.93	0	0.59	0	0	0.39	0	0	0	0	0.47	0	2.26	0	0.6	0	0	0	2.66	0	0.93	0	0	0
Trinity_GG_42303_c0_g1_i6	0.03	0.09	0.12	0.15	0.14	0.44	0.62	0.8	1.3	0.98	1.42	0.92	0.32	0	0.6	0.31	0.26	0.22	0	0.21	0.28	0.14	0.28	0.26	0.17	0.16	0.81
Trinity_GG_44163_c42_g1_i1	0	0	0	0	17.76	0	0	0	0	0	0	0	0	0	0	0	0	0	0	0	0	0	0	0	0	0	0
Trinity_GG_6859_c0_g1_i7	0.03	0.07	0.08	0	0	0	0.02	0.03	0.02	0	0.04	0.1	0	0.19	0.03	0.09	0.02	0.06	0	0.02	0	0.14	0.09	0.07	0	0	0.09
Trinity_GG_51475_c37_g1_i1	0	2.15	0	0	0	0	0	0	0	0	0	0	0	0	0	1.38	1.32	0	0	0	0	0	0	3.77	0.59	0	0
Trinity_GG_28856_c0_g1_i2	0.22	0	0.11	0.49	0.95	0.19	0.36	0.26	0.48	0.29	0.18	0.36	0	0.41	0.39	0.43	0.06	0.13	0	0.32	0	0.33	0.06	0	0.55	0.14	0.13
Trinity_GG_20812_c0_g1_i8	0.37	1.24	0.26	0.28	0.42	0.22	0	0.22	0.06	0.02	0.03	0	0.66	0.13	0.89	0.4	0.57	0.38	0.61	0.07	0.21	0.47	0.64	0.91	0.41	0.39	0.04
Trinity_GG_10681_c0_g1_i5	0.34	0.55	1.59	0.41	0.48	1.04	1.61	1.42	1.33	1.87	1.31	1.48	1.49	0.16	1.97	1.44	1.02	1.06	0.33	0.21	0.9	0.86	1.39	0.54	0	0	2.43
Trinity_GG_9063_c0_g1_i1	0	1.16	0	0	0	0	0	0	0	0	0	0	0	0	0	0	0	0	0.41	0	0	0	0	0.36	0.67	0	0
Trinity_GG_22871_c0_g1_i11	0.52	0.24	0.08	0.46	0.51	0.08	0.08	0.16	0	0.04	0.1	0.15	0	0.21	0.26	0.34	0.37	0.34	0.19	0.1	0.23	0.32	0.09	0.47	0.26	0.47	0.15
Trinity_GG_15792_c0_g1_i1	7.42	5.26	18.03	10.97	6.44	13.47	9.17	9.22	12.1	10.95	15.27	9.99	3.34	14.02	7.89	1.08	11.75	8.88	3.42	10.48	3.94	0	8.09	4.8	5.03	4.47	9.83
Trinity_GG_63091_c0_g1_i6	1.03	1.04	0	0	0.27	0	0.52	1.07	0.45	0.48	0.37	0	16.55	0.39	0	9.01	0.13	0	0.67	4.79	0.66	14.95	1.41	0.65	0.67	0.51	0
Trinity_GG_65041_c1_g1_i9	1.76	1.53	1.23	1.45	1.92	0	0.56	0	3.6	1.57	1.57	2.21	2.75	1.01	1.92	0	1	1.29	4.34	1.57	2.7	0	1.94	1.8	2.2	2.06	3.16
Trinity_GG_61532_c0_g1_i11	1.83	2.56	3.45	3.18	3.17	3.22	3.24	2.68	3.57	2.64	3.37	3.46	1.32	2.3	3.23	1.62	2.91	2.91	0.84	2	2.37	2.04	1.42	1.9	1.62	2.32	2.84
Trinity_GG_3146_c1_g1_i1	0	0	0	0	0	0	0.33	0.11	0	0	0.26	0	0	0	0	0	0	0.35	0.14	0.1	0.12	0.1	0	0.11	0.09	0	0
Trinity_GG_7328_c54_g1_i1	0	0	0	0	0	0	0	0	0	0	0	0	0	0	0	0	0	0	0	0	0	0	0	0	0	0	0
Trinity_GG_10788_c0_g1_i6	0.03	0.31	0	0	0.03	0	0	0	0	0	0	0	0	0.02	0.04	0.33	0	0	0	0	0	0	0.11	0	0	0	0.06
Trinity_GG_54860_c1_g1_i3	0.18	0	0	0	1.73	0	0	0	0.1	0	0	0	0	0	0	0.18	0	0	0	0.42	0	0.12	0	0	0.11	0	0
Trinity_GG_25385_c15_g1_i1	2.1	0	0	10.06	6.3	1.49	0	0	0	4.45	0	0	0	0	0	0	0	0	1.31	0.66	0	2.72	0	0	0	0	0
Trinity_GG_17981_c5_g1_i1	1.3	2.72	0.96	0.83	1.05	0.23	0.18	0.33	0	0.85	0	0.88	1.87	1.05	2.08	0.6	1.5	0.71	2.38	0.21	2.11	2.31	1.78	1.23	0.99	6.56	0.24
Trinity_GG_30562_c0_g1_i3	0	0	0	0	0	0	0	0	0.32	0	0	0	0.33	1.78	0	0	0	0	0	0	0	0	0	0	1.83	0	0
Trinity_GG_67462_c18_g1_i1	0	0	1.29	0	0	0	0	0	0	0	0	0	0	0	0	0	0	0	0	0	0.77	0	0	0	0	0	0
Trinity_GG_9767_c14_g1_i1	0	1	0.49	0	0	0	0	0.48	0	0	0.5	0	0	0	0.5	0	0	0	0	0	0.48	0	0	0.94	0	0.38	0
Trinity_GG_7340_c15_g1_i1	0	0	0	0	0	0	0	0	0	0	0	0	2.28	0	0	6.66	0	0	0	0	0	0	0	0	0	0	3.75
Trinity_GG_15306_c0_g1_i1	0	1.25	0	0.59	0	0	0	0.39	0.76	0.44	0.84	0	0.52	0.02	0	0	0	0	0	0	0	0	0	0	0.24	0	0
Trinity_GG_45238_c4_g1_i1	0	0	0	0	0	0	9.01	0	0	0	0	0	0	0	0	0	0	0	0	1.13	0	0	0	0	0	0	0
Trinity_GG_22292_c0_g1_i7	0.07	0	0.12	0.24	0.18	0	0.37	0.57	0.05	1.32	0.87	0.09	0.19	0.3	0.26	0	0.14	0.67	0.48	0.68	0	0.78	0.79	0.53	0	1.26	1.75
Trinity_GG_60576_c11_g1_i1	0	0	0	0	0	0	0	0	0	0	0	0	0	0	0	5.06	0	0	0	0	0	0	0	0	0	0	0
Trinity_GG_38313_c0_g1_i2	0.9	1.83	1.2	0.62	0.04	1.2	1.04	1.07	1.19	1.2	2.06	1.1	1.34	3.26	1.54	0	1.34	1.63	1.14	2.37	1.52	0	0.58	2.85	0.47	0.73	4.34
Trinity_GG_45548_c4_g1_i1	0.1	0	0	0.08	0	0	0	0.07	0	0.09	0	0	0	0	0	0.55	0	0	0	0.07	0	0.23	0	0.08	0	0	0
Trinity_GG_1461_c1_g1_i4	0.11	0	0	0.18	0	0	0	0	0.01	0	0	0	0	0	0	0	0.02	0	0.07	0.16	0	0	0	0	0.26	0	0
Trinity_GG_23088_c0_g1_i1	0	0	0	0	0	0	0	0	0	0	0	0	0.82	0	0	0	0	0.58	0	0	0	0	0	0	0	0	0
Trinity_GG_14830_c0_g1_i10	3.72	7.38	5.89	2.35	3.35	2.09	2.98	4.03	4.62	4.03	5.23	4.43	3.94	4.83	5.28	6.51	6.97	2.88	2.69	3.91	6.81	9.27	6.75	9.88	5.04	6.26	6.42
Trinity_GG_37223_c0_g1_i2	2.54	11.45	8.18	5.89	5.38	8.24	6	10.16	7.38	4.49	6.39	5.97	4.22	2.96	7.31	5.13	7.35	5.56	6.74	4.71	7.16	6.58	8.14	11.34	7.21	5.67	3.94
Trinity_GG_52906_c57_g1_i1	0	0	0.7	0	0.74	0.34	0	0	0	0	0	0	0	0	0	0	0.36	0	0	0.83	0	0.32	0.36	0.34	0.22	0.83	0
Trinity_GG_38876_c1_g1_i8	1.45	2.33	2.85	2.3	3.58	2.73	8.66	4.36	5.73	3.52	5.62	3.7	2.89	2.01	4.17	6.92	3.96	5	0.17	3.64	2.1	8.46	4.81	3.41	1.42	5.73	5.07
Trinity_GG_25762_c0_g1_i1	3.55	2.42	2.89	3.06	3.97	2.44	2.04	2.89	2.59	2.4	1.73	1.5	0.88	2.66	2.62	3.54	2.62	2.04	0.93	0.51	3.2	1.15	1.06	2.18	0.52	0.56	0.65
Trinity_GG_1277_c0_g1_i27	2.33	1.8	1.99	1.65	1.12	1.24	1.98	1.77	2.55	2.37	2.25	2.22	1.68	1.73	2.54	2.27	1.25	1.22	3	2.29	2.31	3.84	2.04	2.41	1.59	3.88	2.52
Trinity_GG_58305_c0_g1_i1	1.86	6.47	13.95	9.92	10.43	13.3	22.68	19.46	28.21	23.6	35.98	21.74	7.37	5.94	15.08	1.89	8.62	14.34	1.76	6.5	11.23	0	2.3	7.9	0	5.11	15.13
Trinity_GG_38107_c0_g1_i1	0.21	1.39	0.29	0	0.17	1.89	0.82	1.05	0.29	0.55	1.53	0.86	1.67	3.2	0.61	2.77	0.71	1.76	1.67	4.81	0.58	2.41	0.72	0.48	1.41	0.88	1.42
Trinity_GG_42621_c0_g1_i2	0.13	0.27	0.29	0	0	0	0	0	0.06	0	0	0	0	0	0.06	0.09	0.12	0	0	0.06	0	0.4	0	0	0	0.18	0.18
Trinity_GG_8832_c0_g1_i1	0	0	0	0	0	0.04	0	0	0	0.08	0	0	0.12	0	0	0.02	0	0	0	0	0	0.21	0.1	0	0	0.03	0.04
Trinity_GG_61556_c0_g1_i2	2.18	0.01	0	2.5	4.68	5.53	3.85	0.89	1.75	1.44	0.72	0.24	0.33	0.6	2.23	0	1.55	1.5	0	0.75	0.39	0	0	0	0.58	0.52	0
Trinity_GG_47501_c3_g1_i1	0.18	0.27	0.16	0.48	0.14	0.36	1	0.52	0.2	0.33	0.56	0.32	0.29	0.37	0	0.13	0.26	0.13	0.55	0.98	0.12	0.51	0.3	0.16	0.58	0.17	0.25
Trinity_GG_54914_c7_g1_i1	0	0	0	0	0	0	0	0	1.6	0	0	0	0	0	0	0	0	0	0	0	0	0	1	0.82	0	0	0
Trinity_GG_24653_c2_g1_i1	0	0	0	0	0	0	0	3.41	0	0	0	0	0	0	0	0	0	0	0	0	0	0	0	0	0	0	0
Trinity_GG_42296_c0_g1_i1	0.06	0	0.11	0	0.09	0	0.16	0	0	0	0	0	0.08	0	0	0	0	0	0	0	0	0	0	0	0	0	0
Trinity_GG_14262_c0_g1_i1	0	0	0	0	0	0	1.8	0	0	0	0	0	0	0	0	0	0	0	0	0	0	0	0	0	0	0	1.32
Trinity_GG_40561_c26_g1_i1	0	0	0	0	0.27	0	0.25	0.26	0.26	0	0	0	0	0	0	0	0	0	0	0	0.27	0	0	0	0	0	0
Trinity_GG_9390_c22_g1_i1	0	2.13	0	0	0	0.7	0	0	0	0	0	1.09	0	0	1.17	0	0	0	0	0	0.97	0	0	0	0	0	0
Trinity_GG_7857_c1_g1_i8	0	0.14	3.68	3.89	1.69	0.43	6.56	4.43	4.29	1.54	4.4	5.14	3.86	4.13	2.67	12.41	0.83	3.74	6.09	8.21	1.26	16.92	0.4	1.81	8.78	12.54	11.11
Trinity_GG_58096_c0_g1_i2	0.33	0.34	0.19	0	0	0	0	0	0.52	0	0.51	0.98	0	0.94	0.07	0.42	0	0.25	1.09	0	0.14	0	0.06	0	0	0.25	0
Trinity_GG_51290_c0_g1_i1	4.31	22.64	13.55	10.8	33.43	36.96	20.4	17.42	38.36	27.99	22.87	4.28	18.99	5.4	18.23	24.24	50.94	19.49	23.34	2.54	13.12	17.69	10.9	24.52	0	48.31	24.27
Trinity_GG_36903_c0_g1_i5	6.8	5.64	10.18	13.03	9.13	5.28	12.71	7.94	8.46	9.08	7.16	9.03	7.02	8.06	6.65	7.56	8.46	4.99	3.52	12.88	10.49	10.04	6.59	8.04	5.7	7.85	6.92
Trinity_GG_60581_c6_g1_i4	0	0	0.13	0	0	0	0.12	0	0	0	0.14	0	0.18	0	0	0	0.35	0	0	0	0	0	0.12	0.12	0.1	0.1	0
Trinity_GG_40009_c0_g1_i1	34.4	26.6	3.98	0	0	0	0	0	0	0	0	0	3.66	1.12	1.09	7.16	2.9	0	0.76	0	19.3	3.33	14.45	5.86	0	13.02	0
Trinity_GG_26602_c5_g1_i1	0	0	0	0	0	0	1.36	0	2.66	6.3	1.37	5.75	0	0	0	0	1.44	4.3	0	0	0	0	0	0	0	0	4.15
Trinity_GG_64930_c0_g1_i2	0.32	0	0	0.16	0.11	0	0	0	0	0	0	0	0.2	0	0.11	0	0.16	0	0	0	0.27	0	0.1	0	0	0	0
Trinity_GG_68997_c20_g1_i1	0	0	0	0	0	0	0	0	0	0	0	0	0	0	0.31	0.07	0	0	0	0.1	0	0	0	0	0	0.08	0
Trinity_GG_16872_c0_g1_i1	0.19	0	0	0.2	0	0	0	0	0.51	0	0.19	0	0.25	0	0	0	0	0.17	0	0	0	0	0	0	0	0	0
Trinity_GG_63853_c0_g1_i20	0	0	0	0	0	0	0	0	0	0	0	0	0	0	0	0	0	0	0	0.91	0	0	0	0	0.99	0	0
Trinity_GG_47264_c1_g2_i4	1.62	2.23	4.46	0.51	1.61	1.5	1.1	2.62	1.12	4	2.78	4.26	6.56	6.48	4.13	7.9	5.37	3.03	5.4	7.35	4.74	8.66	4.33	6.02	8.38	3.24	1.41
Trinity_GG_43045_c0_g1_i12	0.08	0.31	0.28	0.09	0.07	0.09	0.09	0.09	0.22	0.17	0.23	0.37	0.21	0.15	0.2	0.19	0.26	0.23	0.11	0	0.06	0.18	0.12	0.1	0.2	0.17	0.22
Trinity_GG_6115_c6_g1_i1	0	0.1	0	0	0	0	0	0	0	0	0	0	0	0	0.2	0	0	0	0	0	0.09	0	0.09	0.19	0	0	0
Trinity_GG_62411_c0_g1_i6	0.63	0.31	0.26	0.21	0	0.32	0	0.13	0	0.39	0.07	0.17	0.51	0	0	0	0.2	0.22	0.11	0	0.17	0	0	0.5	0.06	0	0.6
Trinity_GG_47515_c1_g1_i1	0.98	0.33	0	0.41	0	0	0	0.3	0	0	0	0	0	0	0.32	0	0	0	0.35	0	0.61	0	0.31	0.3	0	0.25	0
Trinity_GG_18867_c7_g1_i3	0.08	0	0	0.35	0.55	0.08	0	0.07	0	0	0	0	0.33	0	0	0.25	0	0.16	0	0.08	0.38	0	0	0	0.13	0.06	0
Trinity_GG_19716_c1_g1_i5	0	0.29	0.09	0	0	0	0	0	0.12	0	0	0.1	0	0	0	0	0.08	0.14	0	0	0	0	0	0	0	0	0.07
Trinity_GG_63609_c0_g1_i4	4.82	4.76	5.13	0.63	2.12	2.09	1.27	2.23	1.41	1.02	2.53	2.93	4.5	6.89	4.39	0.52	5.52	4.64	6.64	5.01	7.26	0.66	3.83	5.27	5.05	2.43	2.26
Trinity_GG_36982_c0_g3_i1	0	0.09	0.15	0.08	0	0.17	0	0	0.08	0	0	0	0	0	0.08	0	0.08	0.16	0	0.15	0.08	0	0	0.08	0	0.19	0
Trinity_GG_4207_c0_g1_i1	1.62	2.17	1.12	0.5	0.63	0.14	0.12	0.74	0.25	0.98	0.29	0.61	2.63	2.38	0.77	0.68	0.66	1.03	0.75	1.35	0.98	0.74	1.9	1.34	2.22	1.12	0.6
Trinity_GG_36029_c0_g1_i2	0.69	1.01	0.19	1.02	0.26	0	0.72	0.36	0.69	0.59	0.73	0.33	1.01	0.56	1.31	0	0.98	0.91	1.2	0.67	0.2	0	1.37	3.19	1.12	0.97	1.28
Trinity_GG_55460_c0_g1_i4	0	0	0	0	0	0	0	0.12	0	0	0	0.09	0	0	0	0	0	0	0	0	0	0	0	0	0	0	0.23
Trinity_GG_3309_c3_g1_i1	0	0	0	0	0	0	0.26	0.24	0	0	0.28	0.24	0	0	0	0.17	0	0.24	0	0	0	0	0	0	0	0	0
Trinity_GG_40927_c2_g1_i1	0.09	0.06	0.19	0.16	0.13	0.15	0.13	0.11	0.19	0.15	0.19	0.08	0.04	0.14	0.37	0.12	0.2	0.22	0.03	0.08	0.13	0.07	0.07	0.19	0.36	0	0.22
Trinity_GG_66546_c0_g1_i19	0	0	0	0	0	0	0	0	0	0	0	0	0	0	0	0	0	0	0	0	0	0	0	0	0	0	0.01
Trinity_GG_58636_c12_g1_i1	0	0.14	0	0.14	0	0.14	0.25	0	0	0	0	0	0	0	0	0.26	0.14	0	0	0	0.24	0.11	0.12	0.13	0	0	0
Trinity_GG_25342_c0_g1_i1	1.34	0	0	0.59	0	1.42	0	0	0	1.27	0	0	0	1.75	0	0.61	0	2.44	0	1.46	1.71	0.99	0	0.65	0	0.62	0.64
Trinity_GG_31927_c0_g1_i24	0	0	0.01	0	0	0	0.13	0	0.12	0	0.01	0	0	0	0	0	0	0	0	0	0	0	0	0	0	0	0
Trinity_GG_33807_c0_g1_i1	0.09	0.1	0	0	0.07	0	0.07	0.08	0	0	0.36	0.08	0	0	0	0	0	0	0.19	0	0	0	0	0.08	0.19	0	0.11
Trinity_GG_49755_c1_g1_i2	1.08	4.02	1.05	2.22	0	0	0.81	0.8	0	0	2	1.02	0	0	1.87	0	5.16	0.81	0	0	0	0.81	0	0	0.4	1.55	0
Trinity_GG_3302_c0_g2_i11	0	0.32	0	0	0	0	0	0.06	0	0.08	0	0	0.13	0	0.6	0.29	0.07	0.18	0	0	0	0.37	0.64	0.71	0	0.26	0
Trinity_GG_9162_c3_g1_i1	0.61	0.57	0.6	0.25	0.47	0.1	0.29	0.37	0.22	0.33	0.16	0.22	0.53	0.07	0.21	0.26	0.72	0.26	0.69	0.11	0.52	0.21	0.7	0.57	0.08	0.43	0.44
Trinity_GG_49652_c0_g1_i12	0	0	0	0	0	0	0	0	0	0	0	0	0	0	0	0	0	0	0	0	0	0	0	0	0.03	0	0
Trinity_GG_32050_c11_g1_i1	0.11	0.25	0.12	0.1	0.14	0.07	0.09	0.22	0.33	0.32	0.25	0.33	0.2	0.08	0.06	0.12	0.15	0.12	0.05	0.14	0.26	0.1	0.16	0.26	0.15	0.24	0.2
Trinity_GG_9863_c10_g1_i1	0	0	0	0	0	0	0	0	0	0	0	0	0	0	0	0	0	0	0	0	0	0	0	0	0	2.84	0
Trinity_GG_19481_c1_g1_i14	0	0	4.52	10.8	0	0	4.08	16.98	0	2.75	10.94	1.69	0	13.05	7.29	34.09	0	5.57	0	12.33	0	20.38	0	8.17	14.23	0	37.03
Trinity_GG_39124_c9_g1_i1	0	0	0	0	0	0	0	0	0	0	0	0	0	0	0	0	0	0	0	0	0	0	0	0	0	0	0
Trinity_GG_32710_c8_g1_i1	0	0.14	0.18	0.06	0	0	0.06	0.06	0	0.07	0.07	0	0.09	0.16	0.13	0	0.07	0	0.08	0	0.12	0.1	0.17	0	0.15	0.05	0.12
Trinity_GG_29451_c2_g1_i3	0	0.06	0	0	0	0	0	0	0.11	0	0	0.12	0	0.13	0	0.1	0	0	0	0	0.13	0	0	0	0	0.04	0
Trinity_GG_64051_c0_g1_i7	0	0	0	0	0	0	0	0	0	0	0	0	0	0	0	0.12	0	0.09	0	0	0	0.29	0	0	0	0	0
Trinity_GG_12713_c56_g1_i1	0	0	0	0	0	0	0	0	0	0	0	0	0	0	0	0	0	0	0	0	0	0	4.82	0	0	0	0
Trinity_GG_19481_c0_g1_i6	0	0	0	0	2.09	0	0	0	0	0	0	0.24	0	0	0	0	0	0	10.97	0	2.29	0	5.68	4.96	0	10.99	1.24
Trinity_GG_38876_c34_g1_i2	0	0	0	0	0	0.29	0.27	0	0	0	0	0	0	0	0	0.2	0	0	0	0	0	0	0	0	0	0	0
Trinity_GG_59164_c1_g1_i1	0	0	0	0	0	0	0	0	0	0	0	0	0	25.76	0	0	0	0	4.1	5.71	0	0	2.5	0	16.23	0	0
Trinity_GG_28428_c0_g1_i8	0	0	0	0	1.63	0	1.72	0	0	0	0	0.04	0	5.49	0	0	0	0	0	3.55	1.41	0	0	0	7.06	0	0
Trinity_GG_61662_c0_g1_i3	0	0	0	0	0	0	0.97	2.3	0	0	0	1.02	0	0	0	0	0	0	0	0	0	0.82	0	0	0	0	0
Trinity_GG_53274_c2_g1_i1	0	0	0	0	0	0.42	0	0	0	0	0	0	0	0	0	0	0	0	0	0	0	0	0	0	0	0	0
Trinity_GG_38474_c0_g1_i6	0	0.36	0	0.1	0.13	0.12	0.28	0	0.13	0.19	0.36	0.24	0	0.39	0	0.18	0	0.35	0	0	0.11	0	0.83	0.12	0	0	0
Trinity_GG_33363_c0_g1_i1	0	0	0	0	0	0	0	0	0	0	0	0.2	0.08	0	0	0.14	0	0	0	0	0	0.15	0	0	0	0	0.1
Trinity_GG_65047_c7_g1_i1	0.71	0	0	0	0	0	0	0	0	0	0	0	0.8	0	0	0	0	0	0	0	0	0	0.76	0	0	0	0.55
Trinity_GG_68524_c0_g1_i1	0.19	0	0	0	0	0	0	0	0	0	0	0.7	1.45	0.6	0	0.19	0	0	0	0	0	0	0	0	0.22	0.13	0.55
Trinity_GG_40901_c2_g1_i1	1.64	0.96	1.24	2.23	1.19	0.26	0.7	1.12	0.95	1.12	2.35	1.96	1.07	0.29	1.56	1.23	0.71	0.74	1.2	0.22	1.23	1.07	1.17	1.21	0.57	1.93	1.94
Trinity_GG_22346_c0_g1_i1	0.5	0	0	1.32	0	0	0	0	0	0	2.16	1.34	0	0.26	0	0	0	0	0	0	0	0	0.29	0	0.25	0	0.32
Trinity_GG_28822_c0_g1_i1	0.12	2.35	0.02	0	0.01	1.05	0.63	0.01	1.68	1.57	1.38	2.72	1.72	0.06	0.63	0.45	2.79	1.33	0	0	1.84	0.65	2.16	1.9	1.89	1.15	0.04
Trinity_GG_22184_c2_g1_i1	0	0	0	0	0	0	0	0	0	0	0	0	0	0	0	0	0	0	0	0	0	0	0	0	0	0	0
Trinity_GG_16423_c0_g2_i2	0	0.14	0	0	0	0	0	0	0.12	0	0	0	0	0	0	0	0	0.25	0	0	0	0	0.24	0	0.2	0	0
Trinity_GG_14181_c0_g1_i9	0	0.17	0.05	0	0	0	0	0.02	0.06	0.04	0.12	0	0.22	0	0	0	0.06	0	0	0	0.02	0.12	0	0.27	0	0.08	0.05
Trinity_GG_58827_c0_g1_i8	0.72	0.29	0.16	0	0	0	0.08	0	0	0	0	0	0	0	0.22	0	0	0	0	0	0	0	0	0	0	0.47	0.25
Trinity_GG_50351_c6_g1_i2	0.18	0.16	0	0.2	0	0	0	0	0	0	0	0	0	0	0.29	0	0	0	0	0	0.49	0	0	0.16	0	0	0
Trinity_GG_21258_c0_g1_i2	0	0.14	0	0.16	0	0.26	0.72	0.25	0	0.29	0.28	0.5	0	0	0	0	0	0	0.3	0	0.25	0.46	0.51	0.75	0.34	0.41	0
Trinity_GG_66045_c1_g1_i1	0	0.71	0	0	0	0	0	0	0	0	0	0	0.82	0	0	0	0	0	0	0	0.7	0	0	0	0	0	0.57
Trinity_GG_53888_c0_g1_i10	1.47	1.88	0.53	0.45	0.5	0.39	0.59	0.34	0.76	0.67	0.3	0.91	2.06	2.28	0.83	1.38	1.26	0.73	2.13	1.95	1.67	1.84	0.83	1.71	1.49	1.96	0.89
Trinity_GG_20658_c0_g1_i5	0.1	0	0.05	0	0	0.21	0.19	0.17	0.35	0.19	0.2	0.62	0.35	0.25	0.05	0	0.42	0.38	0.05	0	0.32	0.5	0.09	0	0	0	0.13
Trinity_GG_66345_c7_g1_i1	0	0	0	0	0	0	0	0	0	0	0	0	0	0	0	2.74	0	5.57	0	1.9	0	0	0	0	0	0	0
Trinity_GG_36975_c0_g1_i5	0	0	0	0	0	0	0.2	0	0.15	0	0.26	0.25	0.17	0	0.14	0.57	0	0	0	0	0	0.4	0	0	0	0.16	0
Trinity_GG_22112_c3_g1_i1	0	0	0	0	0	0	0	0	0.42	0	0	0	0	0.25	0.26	0.17	0	0	0	0	0	0	0	0.48	0.5	0	0
Trinity_GG_21101_c3_g1_i4	1.44	1.6	5.58	2.73	4.77	6.25	5.47	5.99	5.89	6.62	5.55	3.76	4.33	5.36	9.29	4.55	6.52	4.39	1.77	2.67	6.47	1.69	3.25	3.39	2.41	1.29	2.15
Trinity_GG_20599_c0_g1_i8	0.03	0.06	0.08	0	0	0.06	0	0.11	0.07	0.08	0	0	0.08	0	0	0.24	0.14	0.06	0.03	0	0.08	0	0.12	0.27	0	0.09	0
Trinity_GG_10840_c0_g1_i1	0	0.08	0.07	0.18	0.17	0.16	0.18	0.06	0.14	0.1	0.13	0.05	0.05	0	0.04	0	0.07	0.05	0.03	0	0.04	0	0.05	0.06	0	0.04	0.1
Trinity_GG_61973_c0_g1_i9	0	0	0	0	0	0	0.11	0	0.18	0.31	0	0	0.59	0	0	6.27	0	0	0	0	0	4.89	0	0	0	1.75	0.14
Trinity_GG_63823_c8_g1_i1	0	0	0	0	0	0	0	0	0	0	0	0	0	0	0.47	0	0	0	0	0	0	0	0	0	0	0	0
Trinity_GG_12219_c4_g1_i1	0	0	0	0	0.2	0	0	0	0	0	0	0	0	0	0	0	0	0.28	0.63	0	0	0	0	0.11	0	0	0
Trinity_GG_33276_c0_g1_i9	0	0	0	0	0.14	0	0.02	0	0	0	0	0	0	0	0	0	0	0	0	0	0	0	0	0	0	0	0
Trinity_GG_57790_c0_g1_i2	0	0	0	1.5	0	0	1.3	0.76	0	0	0	0	2.18	1.14	1.6	2.83	0	0	1.34	4.9	0	1.79	0	0	0	0	0
Trinity_GG_38906_c5_g1_i9	0.22	0.11	0	0	0.08	0	0	0	0	0	0	0	0.14	0	0.21	0.05	0.05	0	0	0	0.09	0.02	0.08	0.13	0.04	0.09	0
Trinity_GG_66479_c0_g1_i1	1.49	0.15	0	0.18	0	0	0.3	0	0	0.57	0	0	0	0.32	0.14	0	0	0.28	0	0.55	0.2	0	0	0	0	0	0.13
Trinity_GG_26837_c5_g1_i9	0.12	0	0	0	0.11	0	0	0	0	0	0	0	0.29	0	0.31	0.39	0.3	0.21	0.29	0	0	0.54	0.02	0	0.15	0	0
Trinity_GG_21190_c0_g1_i1	0.29	0.19	0	0.36	0	0	0	0	0.05	0.1	0	0	0.23	0	0	0	0	0	0.12	0	0	0	0	0	0.18	0	0
Trinity_GG_54552_c1_g1_i1	0	0	0	0	0	0	0	0.59	0	0	0	0	0	0	0	0	0	0	0.35	0	0	0	0.3	0	0	0	0
Trinity_GG_40157_c0_g1_i1	0	0.3	0	0	0	0	0	0	0	0	0	0	0	0	0	0	0	0	0	0	0.37	0	0	0	0	0	0
Trinity_GG_2800_c48_g1_i13	0	0	0	0	0	0	0	0	0	0	0	0	0	0	0	0	0	0	0	0	0	0	0	0	0	0	0
Trinity_GG_14978_c13_g1_i3	0.31	0	0.37	0	0	0	0.27	0	0	0	0.89	0.29	0	0	0	0.27	0.3	0.57	0	0	0	0.81	0.3	0.86	0.38	0	0
Trinity_GG_59098_c0_g1_i1	4.5	1.56	4.02	9.31	6.18	5.04	8.19	10.28	14.76	12.14	14.14	16.93	2.99	6.75	7.58	5.01	5.17	3.98	1.22	4.99	2.75	4.38	2.31	2.68	3.88	1.05	8.18
Trinity_GG_62363_c0_g1_i12	2.51	4.09	0.49	0.43	0.4	0.05	0	0.32	0.09	0	0.27	0	0.89	0	0.17	0	0.68	0.68	1.11	1.74	1.66	0	1.27	2.97	0	1.56	2.06
Trinity_GG_50604_c13_g1_i1	0	0	0	0	0	0	0	0	0	0	0	0	1.73	0	5	6.58	0	0	1.42	6.34	0	1.51	0	0	0.64	0	0
Trinity_GG_15948_c1_g1_i1	0	0	0	0	0	1.15	0	0	0	0	0	0	0	0	0	0	0	0	0	0.18	0	0	0	0	0	0	0
Trinity_GG_25034_c1_g1_i1	0	0	0	0	0	0	0	0	0	1.03	0	6.8	0	1.96	0	3.16	0	0	0	1.22	0	5.8	0	0	0	0	0.39
Trinity_GG_62581_c1_g1_i2	11.32	8.73	9.83	7.94	10.16	9.79	8.93	12.09	7.45	8.27	11.38	7.84	12.02	1.49	10.21	5.56	12.57	12.55	13.77	2.21	10.52	7.53	13.47	12.91	0	11.69	13.94
Trinity_GG_460_c1_g1_i13	0.08	0	0.03	0	0.13	0.12	0.12	0	0.15	0.12	0.22	0.07	0	0	0.03	0	0.09	0	0	0.04	0	0	0	0.05	0.15	0	0.25
Trinity_GG_43476_c0_g1_i8	0	0.2	0	0.03	0	0	0.68	0.36	0	0.21	0.2	0.18	0.77	0	0.38	0.12	0	0	0.22	0.15	0.18	0	0.18	0.36	0	0.15	0.52
Trinity_GG_35132_c0_g1_i2	0.68	1.88	1.53	1.39	0.37	0.78	0.9	0.67	0.44	1.07	0.26	1.19	1.86	1.36	1.53	2.47	1.53	0	1.02	0.83	2.1	1.24	2.19	1.81	2.18	5.69	0.13
Trinity_GG_31613_c0_g1_i1	0	0	0	0	3.75	0	0	0	0	0	0	0.9	0	0	0	0	0	0	0	0	0	0	0	0	0	0	0
Trinity_GG_20269_c0_g1_i2	0	0	0	0	0	0	0	0.17	0.39	0	0	0	0	0	0	0	0	0	0	0	0	0	0	0.57	0	0	0.23
Trinity_GG_766_c3_g1_i1	6.01	5.34	6.08	2.23	3.83	11.85	5.52	4.45	0.51	3.05	0.3	1.62	0.52	11.3	4.6	5.72	3.94	3.25	0.87	4.28	5.24	4.57	1.91	2.41	6.44	7.1	1.41
Trinity_GG_38971_c0_g1_i20	0	0.28	0	0	0	0	0	0	0	0	0	0.32	0	0.21	0	0.13	0	0	0	0.06	0	0	0	0	0.05	0	0
Trinity_GG_38356_c0_g1_i2	3.03	3.33	0.65	8.07	17.51	6.17	7.66	7.57	3.48	4.56	4.09	2.6	4.4	2.44	1.39	2.41	4.2	2.21	0.77	1.77	1.52	3.26	5.4	2.63	2.27	1.04	1.28
Trinity_GG_57030_c1_g1_i2	0	0.05	0.1	0.19	0.04	0.05	0.05	0.05	0.1	0	0.06	0.11	0	0.06	0.05	0	0.05	0.05	0.12	0.05	0.05	0	0	0.14	0	0.04	0.15
Trinity_GG_34809_c0_g1_i2	0.12	0	0	0.22	0	0.31	0.35	0.58	0	0.27	0.98	0.39	0	0	0	0	0	0.18	0	0	0	0	0	0	0	0	0.08
Trinity_GG_42455_c6_g1_i1	0	0	0	0	0	0	0	0	0	0	0	0	0	0	0	0	0	0	0	0	0	0	0	0	0	0	0
Trinity_GG_3009_c0_g1_i11	0	0	0	0	0	0	0	0	0	0	0	0	0	0	0	0	0	0	0	0	0	0	0	0	0	0	0
Trinity_GG_13664_c0_g1_i2	0.64	0	0.08	0	0.38	0	0.19	0	0.11	0.09	0	0	0.46	0	0.06	0	0.15	0	0.12	0	0.37	0	0.55	0.61	0	0.17	0
Trinity_GG_8911_c0_g1_i1	0	96.21	0	0	21.35	0	0	18.58	0	0	0	18.23	31.89	1.19	0	0	0	5.9	0	0	9.32	0	0	4.35	0	0	0
Trinity_GG_54401_c0_g1_i1	0	0	0	0	0	0	0	0	0	0	0	0	0	0	0	0	0	0	0	0	2.98	3.5	0	0	0	0	0
Trinity_GG_12858_c0_g1_i3	0.39	0	0.15	0.35	0.25	0.08	0.22	0.26	0.15	0	0	0	0	0.12	0.16	0.12	0.2	0.27	0	0	0.16	0	0.34	0.22	0.04	0.15	0.25
Trinity_GG_13490_c0_g1_i3	0.58	0.08	0	0	0.09	0	0	0	0.13	0.1	0	0	0	0	0.43	0	0	0.06	0	0	0	0	0	0	0	0	0.05
Trinity_GG_12681_c11_g1_i1	0	3.55	0	0	0	0	0	0	0	0	0	0	0	0.81	0	0	0	0	0	0	0	0	0	0	0	0	0
Trinity_GG_24242_c1_g1_i1	0	0	0	0	0	0	0	0	0	0	0	0	0	0	0	2.29	0	0	0	0	0	0	0	0	0.86	0	0
Trinity_GG_45350_c0_g1_i15	0	0.13	0	0.06	0	0	0	0.17	0.17	0	0	0.1	0.38	0.33	0.36	0.28	0.1	0	0.43	0.88	0	0.55	0.19	0.18	0.41	1.02	0
Trinity_GG_37098_c0_g1_i4	0	0	0	0	0	0	0	0	0	0	0	0	0	0	0	0	0	5.39	0	0	0	0	0	0	0	0	0
Trinity_GG_27129_c13_g1_i1	0	0	0	0	0	0	0	0	0	0	0	0	0	0	0	0	0	0	0	0	0	0	0	0	0	0	0
Trinity_GG_64996_c0_g1_i2	0.03	0	0	0.02	0	0	0	0	0	0	0	0	0	0	0	0.02	0	0	0	0.04	0	0.03	0	0	0	0.06	0
Trinity_GG_26164_c0_g1_i2	0.21	0.31	0.06	0.1	0.04	0.13	0.48	0.44	0.54	0.2	0.65	0.39	0.09	0	0.22	0.11	0.19	0.07	0	0.6	0	0.17	0.17	0.06	0.59	0.04	0.46
Trinity_GG_25477_c0_g1_i13	0.06	0.05	0	0.1	0	0	0.19	0	0	0.07	0	0.09	0	0	0.16	0	0.03	0	0	0.15	0	0.23	0.2	0	0	0.12	0
Trinity_GG_20462_c0_g1_i2	0	0.29	0.2	0	0	0	0	0.28	0.39	0.36	0.37	0.17	0	0.59	0	0	0.43	0	0	0	0.25	0.04	0.14	0.68	0.19	0	0
Trinity_GG_64606_c0_g1_i6	2.3	2.42	3.12	3.63	1.74	3.92	4.72	5.54	6.27	5.15	7.11	4.51	2.91	1.92	3.86	4.26	3.03	3.72	2.23	2.05	2.33	5.47	2.96	2.45	0.57	2.54	5.19
Trinity_GG_67092_c6_g1_i1	0	0	0	14.29	0	0	0	0	0	0	0	0	0	0	0	0	0	0	0	0	0	0	0	0	0	0	0
Trinity_GG_40341_c0_g1_i5	0.07	0	0.23	0.04	0	0	0	0	0.33	0	0	0	0	0.18	0.14	0	0	0	0	0	0.14	0.07	0	0	0	0	0.14
Trinity_GG_47821_c0_g1_i8	0	0	0	0.08	0	0.33	0.73	0.98	2.61	1.13	1.32	0.48	0	0	0.38	0.16	0.23	0.21	0	0.82	0	0	0	0.2	0.02	0	0.81
Trinity_GG_9189_c0_g1_i5	0	0	0	0	0.03	0	0	0.08	0	0	0.35	0	0.19	0.78	0	0	0	0	0	0.05	0.1	0	0	0	0.26	0.3	0
Trinity_GG_48882_c0_g1_i11	0	0	0	0	0	0	0.06	0	0	0	0	0	0	0	0	0	0	0	0	0	0	0	0	0	0	0	0
Trinity_GG_66338_c24_g1_i1	1.08	1	1.05	0	0	0.84	0	3.07	3.82	0	4	2.04	1.47	1.76	3.22	2.32	3.1	0	0.59	0.93	6.2	1.62	1.22	2.96	0	2.33	1.56
Trinity_GG_9545_c0_g1_i4	0.37	0.45	0.32	0.59	0.9	0.21	0.54	0.65	0.56	0	0.41	0.08	0.34	0.13	0.77	0.17	0.41	0.39	0.61	0	0.21	0.06	0.81	0.49	0.08	0.53	0.1
Trinity_GG_53726_c0_g1_i15	0.96	1.2	0.81	0.86	0.69	1.38	0.46	0.9	0.95	0.37	0.23	0.34	0.76	0	0.6	0.17	0.22	0.92	0.36	0	0.99	0.16	0.79	0.83	0	0.08	0.34
Trinity_GG_4966_c0_g1_i11	0	0	0	0	0.24	0	0.29	0.26	0	0	0	0	0	0	0	0	0	0	0	0	0	0	0	0	0	0.36	0
Trinity_GG_9015_c9_g1_i1	0	0	0	0	0	0	0	0	0	0	0	0	0	1.64	0	0	0	0	3.54	0	0	0	0	0	0	0	0
Trinity_GG_42279_c0_g1_i1	0	0	0.26	0	0.5	0.34	0.48	0	1.25	0	2.79	1.26	0	1.05	1.07	0	0	0.97	0	0.59	0	0.23	0	0	0.2	0	1.65
Trinity_GG_16116_c0_g1_i7	0.51	1.04	0.48	0.16	0.08	0.21	0	0.12	0.12	0.29	0.14	0	0	0	0.52	0	1.17	0.5	1.44	0	0.24	0	1.04	0.25	0	0.29	0
Trinity_GG_1063_c0_g1_i9	2.28	0.88	3.17	0.82	1.22	0.34	0	0.64	0	0	0.45	0.43	2.55	4.33	3.27	2.05	2.46	2.91	4.48	2.9	1.17	2.17	2.13	2.73	3.59	1.42	0.09
Trinity_GG_27038_c0_g1_i4	790.75	720.63	621.8	738.49	611.08	731	601.48	642.08	637.52	603.94	583.76	655.67	497.41	821.49	584.33	1090.61	527.15	691.11	864.32	879.34	567.28	865.62	658.1	550.22	989.47	727.22	710.28
Trinity_GG_3494_c0_g1_i4	4.06	5.24	4.13	2.4	1.64	2.62	0	1.32	0	4.21	0	0	4.42	0.15	4.7	0.66	4.8	3.3	3.47	0.16	5.95	0.11	5.88	3.97	0	1.74	1.36
Trinity_GG_49724_c0_g1_i13	0	0	0.38	0.09	0.03	0.29	0.29	1.06	0.28	0.25	1.59	2.06	0	0.95	0.22	0.23	0.83	1.49	0.02	0.43	0	0.28	0	0.4	1.87	0	0.34
Trinity_GG_30097_c2_g1_i2	0.1	0.02	0	0.21	0	0.41	0.63	0.74	0.71	0.55	0.56	0.26	0.1	0.02	0	0.31	0	0.13	0.39	0	0	0.51	0	0	0	0	0
Trinity_GG_2911_c2_g1_i1	2.3	1.14	2.16	3.05	0	2.09	1.35	1.77	2.77	2.01	3.06	4.59	0.49	0.67	4.11	0	2.96	1.97	0.41	0.66	2.87	0.66	2.23	3.48	0.66	1.72	2.23
Trinity_GG_63342_c1_g1_i1	0	0	0	0	0	0	0	0	0	0.56	0.52	0	0	0	0	0	0	0	0	0	1	0	0	0	0	0	0.43
Trinity_GG_22789_c1_g1_i5	0	0.19	0	0.29	0.15	0.15	0	0.08	0.05	0.06	0	0	0.28	0.1	0.03	0.06	0.35	0.16	0	0.03	0	0.15	0.4	0.08	0.07	0.06	0
Trinity_GG_57902_c1_g1_i1	0.06	0	0.04	0.13	0.13	0	0	0	0	0	0	0	0	0	0.29	0	0.15	0.15	0	0	0.18	0	0	0	0.46	0	0
Trinity_GG_30891_c22_g1_i6	0	0	0	0	0	0	0	0	0.13	0	0	0	0	0.07	0.03	0.02	0.03	0.06	0	0	0.03	0.02	0	0	0.05	0.02	0.09
Trinity_GG_1551_c6_g1_i1	0	0.48	0.15	0.16	0	0	0.14	0	0.14	0	0	0.14	0	0	0.15	0.2	0	0	0	0	0	0.26	0	0.29	0.11	0	0.28
Trinity_GG_62586_c0_g1_i6	0.09	0.46	0.28	0.23	0.19	0	0.61	0.23	0	0	0	0.38	0	0	0.08	0.66	0.67	0.08	0.1	0.16	0.56	0.63	0.3	0.66	0.2	0.08	0.1
Trinity_GG_48023_c27_g1_i2	0.48	0	0.45	0	0	0	0	0	0	0	0	0	0	0	0.47	0	0.46	0	0	0	0	0.41	0	0	0	0	0
Trinity_GG_66086_c6_g1_i1	0.29	0	0	0.68	0	0	0	0	0	0	0	0	0	0	0	0	0	0	0	0.62	0	0.25	0	0	0	0	0
Trinity_GG_1688_c2_g1_i3	0	0	0	0	0	0	0	0	0	0.14	0	0	0	0	0	0	0	0	0	0	0.12	0	0	0	0	0.21	0
Trinity_GG_14820_c13_g1_i1	0	0	3.89	0	0	0	0	0	0	0	0	0	0	0	0	0	0	0	0	0	0	0	0	0	0	0	0
Trinity_GG_46711_c0_g1_i5	0	0	0	0.18	0	0	0	0	0	0	0	0	0	0	0	0	0	0	0	0	0	0	0	0	0	0	0.08
Trinity_GG_65382_c1_g1_i9	0	0	0	0	0	0	0	0	0	0	0	0	0.35	0	0	0	0	0	0	0	0.05	0	0	0	0	0	0
Trinity_GG_21381_c1_g1_i1	0	0	0	7.63	0	0	0	0	0	0	0	0	0	0	0	1.6	0	0	0	0	0	0	0	0	0	0	0
Trinity_GG_57179_c2_g1_i1	0	0	0.27	0	0	0	0	0	0	0.24	0	0	0	0.53	0	0	0	0.9	0	0.82	1.74	1.18	0	0	0	0	0
Trinity_GG_66180_c2_g1_i1	0.44	0.15	0	0	0	0	0	0	0	0.15	0	0.27	0.58	0	0	0	0	0	0.16	0	0	0	0	0	0.1	0.11	0
Trinity_GG_3760_c12_g1_i1	0	0	0	0	0	0	0	0	0	0	0	0	0	0	0	0	0	0	0	0	0	0	0	0	0	0	0
Trinity_GG_33289_c0_g1_i4	1.39	3.51	1.45	0.63	0.84	1.95	2.25	2.22	2.89	3.51	2.32	3.74	3.8	2.26	2.07	0.73	1.48	2.26	1.18	1.61	2.06	1.57	4.57	1.71	4.93	1.76	1.73
Trinity_GG_66523_c0_g1_i5	3.43	4.67	3.79	2.13	3.31	2.38	2.45	2.05	0.84	2.74	1.98	2.23	4.86	5.92	4.38	6.38	4.99	2.76	3.48	4.8	5.98	6.59	4.65	4.44	6.21	6.22	3.21
Trinity_GG_117_c1_g1_i1	0.15	0.12	0.07	0.03	0.03	0	0.06	0.07	0	0	0.04	0.07	0	0	0.11	0	0.16	0.04	0.13	0.03	0.1	0	0.2	0.14	0.19	0	0
Trinity_GG_63690_c0_g1_i8	0	0	0	0	0	0.18	0	0	0	0	0.19	0	0.48	0	0	0	0	0	0.39	0.38	0.17	0	0	0.17	0	0.14	0
Trinity_GG_42148_c0_g1_i11	0	0	0.39	0.97	0.09	0	0	0	0	0.24	0.62	0.64	0.46	0.44	0	0.24	0.45	0.3	0	0	0.26	0	0.32	0	0.4	0	0
Trinity_GG_65182_c0_g1_i1	17.46	11.26	9.03	3.8	14.81	1.47	5.42	5.16	3.5	6.03	2.66	6.62	4.65	5.15	7	6.93	9.2	5.83	5.98	4.85	10.88	7.11	8.69	9.04	4.18	8.29	3.84
Trinity_GG_11089_c0_g1_i1	0	0	0	0	0	0	0	0	0.52	0	0	0	0	0	0	0	0	0	0	0	0	0	0	0	0	0	0
Trinity_GG_61874_c3_g1_i1	1.41	0	0	0	0	0	0	0	0	2.21	0	0	0.79	0.97	0	0	0	0	0	0	0	0	0	1.29	0	0	1.09
Trinity_GG_8579_c0_g1_i1	6.12	6.83	7.32	5.62	2.94	5.76	6.21	7.78	6.31	7.03	6.99	6.93	7.4	7.79	7.04	5.07	5.67	5.58	6.26	7.67	5.52	5.39	6.83	6.24	9.12	6.8	8.37
Trinity_GG_7109_c0_g1_i4	0.01	0.03	0.02	0	0	0	0	0	0	0	0	0	0.02	0	0	0.02	0	0.01	0.01	0	0	0.02	0.01	0.36	0	0	0.01
Trinity_GG_53302_c0_g1_i1	2.04	0.01	0	2.31	2.2	0	3.5	0	0.13	0	0.36	0	0	0	0	4.8	0	0	0	0	0	6.44	0	0	0	3.07	0.16
Trinity_GG_33911_c7_g1_i1	0	0.27	0	0	0.15	0	0	0	0	0	0	0	0	0	0	0	0	0	0	0	0.21	0	0	0	0	0	0
Trinity_GG_41817_c0_g1_i1	0	0	2.95	2.92	0	5.92	4.43	3.45	9.57	6.56	12.43	13.03	0.81	10.28	4.29	0	2.42	8.51	0	40.1	2.03	0	0	1.76	7.52	0	7.44
Trinity_GG_17805_c0_g1_i4	0.5	0	1.26	0.77	0.08	1.75	1.62	2.5	2.13	2.68	3.08	2.01	0	0.36	0.82	0.1	0.18	4.4	0	0.56	0	0.13	0	0.35	0.12	0.17	0.72
Trinity_GG_55288_c0_g1_i7	0.17	0.74	0.58	0.22	0.14	0	0	0	0	0.13	0.07	0.04	0	0	0.28	0.23	0	0	0	0.11	0	0	0	0	0	0.28	0
Trinity_GG_4153_c0_g1_i1	0	0	0	0	0	0	0	0	0	0	0	0	0	1.18	0	0	0	0	0	0	0	0	0	0	0	0	0
Trinity_GG_65864_c0_g1_i2	0	0	0.44	0	0	0	0	0	0	0.49	0	0	1.14	0	1.36	0.29	0	0	0.48	0	0.44	0	0	0	0.23	0	0
Trinity_GG_22430_c0_g1_i1	0.41	0	0	3.42	0.66	0	0	0	0	0	0.23	0	0	0	0	0	0	0.16	0	1.38	0.24	0.23	0	0	0	2.13	0
Trinity_GG_41669_c0_g1_i3	0	0.24	0	0	0	0	0	0	0	0	0	0	0	0	0.1	0.31	0	0	0	0	0	0	0.19	0.2	0	0	0
Trinity_GG_25116_c0_g1_i40	0	0	0	0	0	0	0	0	0	0	0	0	0	0	0	0	0	0	0	0	0	0	0	0	0	0	0
Trinity_GG_52330_c0_g1_i2	5.62	8.76	14.63	3.56	15.01	12.06	13.85	13.98	19.75	22.28	18.11	16.5	12.76	9.27	15.04	8.15	13.66	10.82	3.93	4.09	14.03	10.14	7.99	10.76	7.58	3.65	7.4
Trinity_GG_11365_c19_g1_i1	0	0	0	0	0	0.71	0.22	0.23	0.23	0	0	0	0	0	0	0	0	0	0	0	0	0	0	0	0.16	0	0
Trinity_GG_33000_c0_g1_i1	0.64	0	0	0	0.1	0	0	0.35	0	0	0	0.35	0.17	0.14	0	0	0	0	0	0	0	0	0	0	0.27	0	0
Trinity_GG_44452_c0_g1_i6	0	0	0	0.19	0	0	0	0	0	0	0	0	0.26	0	0	0.14	0	0	0.11	0	0	0.32	0	0	0	0	0
Trinity_GG_63961_c1_g1_i10	6.23	4.42	7.11	18.5	25.2	9	9.76	9.11	10.45	9	5	3.56	5.06	1.72	4.8	2.25	5.57	5.82	2.82	0.71	5.69	2.18	3.11	3.13	0.36	3.84	2.56
Trinity_GG_49574_c1_g1_i1	0.15	0	0	0	0	0	0.09	0.04	0.19	0.05	0.11	0.05	0.07	0	0	0.16	0.06	0	0	0.08	0	0.12	0	0.05	0	0.25	0
Trinity_GG_31125_c7_g1_i3	0.18	0	0	0	0	0	0.25	0.23	0.97	0.47	0.56	0.57	0	0	0	0	0	0	0.13	0	0	0.13	0	0.32	0	0.33	0.55
Trinity_GG_68745_c2_g1_i1	0	0	0	0	0	0	0	0	0	0	0	0	0	1.03	0	0	7.51	0	0	0	0	0	0	0	0	0	0
Trinity_GG_48166_c1_g1_i1	0.02	0.08	0	0	0	0	0.07	0	0	0.12	0	0	0	0	0	0	0.07	0.1	0.08	0	0	0	0	0	0	0	0.09
Trinity_GG_21759_c0_g1_i9	0.05	0.07	0	0	0	0	0	0	0	0	0	0	0	0	0	0	0	0.03	0	0	0	0	0	0	0	0	0
Trinity_GG_13310_c2_g1_i2	0	0	0.65	1.58	2.88	1.36	2.33	1.18	0.8	0.54	3.2	1.44	0	2.11	2.52	0	0	0.43	0	0	0	0	0	0	1.65	2.11	2.84
Trinity_GG_49324_c4_g1_i1	0	0.2	0	0	0	0.19	0	0	0	0.21	0.41	0	0	0	0.19	0.25	0.19	0	0	0.15	0.55	0	0	0	0.13	0	0
Trinity_GG_2487_c1_g1_i20	0	0.12	0	0	0.25	0.12	0.24	0.3	0	0	0.07	0.13	0	0	0.27	0	0.06	0	0	0	0	0	0	0	0	0.12	0
Trinity_GG_61780_c0_g1_i1	4.93	4.33	3.51	1.56	2.28	2.56	1.84	2.35	1.73	0.59	1.13	1.34	2.79	1.38	4.52	2.44	6.95	2.61	2.55	3.08	5.2	0.75	9.35	6.95	2.01	2.93	1.39
Trinity_GG_28087_c4_g1_i2	0	0	0	0	0	0	0	0	0	0	0	0	0	0	0	0	0	0	0	0	0	0	0	0	0	0	0
Trinity_GG_23481_c6_g1_i16	2.74	2.5	3.14	4.52	3.56	2.61	3.01	2.57	2.98	3.04	3.67	3.41	2.87	3.12	2.42	1.8	3.12	3.32	1.75	1.86	3.29	2.72	2.05	1.95	1.36	1.59	1.97
Trinity_GG_44161_c1_g1_i1	0	0	0	0	0	0	0	0	0	0	0	0	0	0	0	0	0	0	0	0	0	0	0	0	0	0	0
Trinity_GG_67770_c0_g1_i5	0	0	0	0	0	0.2	0	0.03	0	0	0	0	0	0.34	0	0	0	0	0	0.17	0	0	0	0	0	0	0
Trinity_GG_44038_c0_g1_i8	0	0	0	0	0	0	0	0	0	0	0	0	0	0	0	0	0	0	0	0	0	0	0	0	0	0	0
Trinity_GG_16562_c23_g1_i1	0	0	0	0	0	0	0	0	0	0	0	0	0	0	0	0	0	0	0	0	0	0	0	0	0	0	0
Trinity_GG_48422_c3_g1_i2	0	0	0	0	0	0	0.14	0	0	0.18	0	0.16	0	0.2	0	0.21	0	0.08	0	0.15	0	0.34	0	0.08	1.23	0	0.16
Trinity_GG_43523_c0_g1_i1	2.03	5.18	1.93	5.79	0	4.06	8.79	2.59	3.27	7.47	9.5	8.44	4.6	12.28	13.24	8.56	9.15	7.01	6.35	20.59	4.47	13.39	7.87	16.61	18.89	4.04	14.44
Trinity_GG_15175_c1_g1_i19	0	0	0	0.16	0	0	0	0	0	0	0	0	0	0	0	0	0	0	0	0	0	0	0	0	0.18	0.05	0
Trinity_GG_41437_c1_g1_i14	0	0	0	0.09	0	0	0	0	0	0	0	0	0	0	0	0	0	0	0	0.13	0	0	0	0	0	0	0
Trinity_GG_43878_c0_g1_i3	0	0.02	0.16	0	0	0	0	0	0	0	0	0.24	0	0	0.16	0	0.65	0.26	0	0.14	0	0	0.28	0	0	0	0
Trinity_GG_15692_c35_g1_i1	0	0	0	0	0	0.76	0	0	0	0	0	0	0	0.36	0	0	0	0	0	0	0	0.56	0	0	0	0.59	1.4
Trinity_GG_65876_c0_g1_i16	0	0	0	0	0	0	0	0	0	0	0	0	0.04	0	0	0	0	0	0	0	0	0	0	0	0	0	0
Trinity_GG_47872_c0_g1_i2	17.65	22.99	20.27	24.19	17.94	20.17	22.1	25.52	21.9	22.27	25.63	22.88	19.79	30.61	28.03	28.08	29.77	18.21	20.87	26.49	22.1	30.19	23.52	30.87	23.81	27.15	29.96
Trinity_GG_65515_c0_g1_i4	0	0	0	0	0	0	0	0	2.66	1.04	0	0.94	0	0	0	0	0	0	0	0	0	0	0	0	0	0	0
Trinity_GG_48442_c1_g1_i1	0	0	0	0	0	0	1.48	0	0	0	0	0.85	0	0	0	0	0	2	0	0	0	0	0	0	0	0	0
Trinity_GG_8319_c0_g1_i3	0	0	0	0	0	0	0	0	0	0	0	0	0	0	0	0.1	0	0	0	0	0	0	0	0	0	0	0
Trinity_GG_41118_c0_g1_i1	1.16	3.43	0.28	0.07	0.27	0.14	0	0	0.05	0.29	0	0	2.8	0	0.33	0	0.88	1.24	1.47	0	1.38	0	2.1	2.14	0	2.02	0.7
Trinity_GG_41813_c1_g1_i2	0	0	0	0	0	0	0	0	0	0	0.17	0	0	0	0	0.22	0.32	0	0	0	0	0	0	0.4	0	0.23	0
Trinity_GG_26458_c0_g1_i4	0	0	0	0	0	0	0	0	0	0	0	0	0	0.88	0	0	0	0	0	0	0	0	0	0	0	0	0
Trinity_GG_49878_c0_g1_i1	0	0	0	0	26.56	0	0	0	0	0	0	0	0	0	0	0	0	0	0	0	0	0	0	0	0	0.18	0
Trinity_GG_6048_c0_g1_i1	0	0.56	0	0.08	0.06	0.14	0	0	0	0.13	0	0	0.41	0.18	0.28	1.16	0.19	0.13	0.71	0.09	0.75	0.4	0.32	0.48	0	0.59	0.22
Trinity_GG_67418_c0_g1_i6	0.44	0.59	0	0	0	0	0	0.11	0.21	0.09	0.28	0.14	0.44	0.21	0	0.23	0.17	0.15	0.07	0.26	0.07	0.1	0.68	0.12	0.15	0	0.22
Trinity_GG_54421_c1_g1_i12	0.28	0.21	0	0.2	0	0.49	0	0	0	0	0	0	0.12	0	0	0.37	0	0	0	0	0.26	0	0	0	0	0	0
Trinity_GG_31361_c0_g1_i9	0	0	0	0	0	0	0	0	0	0	0	0	0	0	0	0	0	0	0	0	0	0	0	0.02	0	0	0
Trinity_GG_24688_c2_g1_i1	0.3	0.3	0	0	0.28	0	0	0	0	0	0	0	0	0	0	0	0	0	0	0.21	0	0	0	0.54	0	0.45	0
Trinity_GG_29273_c0_g1_i10	0	0	2.1	0	0.27	0.38	0.38	5.43	0.55	0.46	0.43	0.57	0.57	0.69	0.54	0.66	2.49	0.7	0.69	0.39	0.46	0.76	0	0.46	0.65	0	2.52
Trinity_GG_1493_c6_g1_i1	0.21	0	0.06	0	0	0	0.06	0.06	0	0	0	0	0	0	0.27	0	0.13	0.06	0.23	0.06	0	0.05	0.06	0	0	0.32	0.19
Trinity_GG_68284_c5_g1_i1	0	0.26	0.98	0.61	1.14	0	0.23	0	0	0.28	0.27	0	0.69	0	0	0	0	0.23	0	0	0	0	0	0	0	0	0
Trinity_GG_32827_c12_g1_i1	2.03	5.1	0.83	0.9	0.15	0.4	0.45	0.5	0	0.9	0	0	1.42	5.89	2.39	1.5	2.79	0.76	2.56	1.89	3.4	2.44	4.59	4.43	2.07	4.13	1.86
Trinity_GG_37314_c0_g1_i3	1.76	1.99	4.27	0.94	0.55	1.1	3.6	1	1.71	2.44	2.75	1.66	3.78	1.52	3.81	3.54	1.91	1.51	1.58	0.48	3.45	1.78	0.56	2.95	1.9	1.05	3.54
Trinity_GG_25750_c1_g1_i2	2.33	3.01	2.04	3.44	3.25	2.16	2.37	3.73	2.95	3.24	3.8	2.98	1.39	2.11	1.18	2.12	2.83	3.49	0.58	3.26	3.75	3.49	3.19	1.98	1.34	2.08	4.76
Trinity_GG_54735_c0_g1_i8	0	0	0	0	0	0	0	0	0	0	0	0	0	0	0	0	0	0	0.13	0	0	0	0	0.08	0	0	0
Trinity_GG_52910_c2_g1_i1	0	0	0	0	0	0	0	0	0	0.24	0	0	0	0.25	0	0.14	0	0	0	0	0	0	0	0	0	0	0
Trinity_GG_53419_c0_g1_i8	0	0	0	0	0	0.09	0	0	0.17	0	0	0	0	0	0	0	0.48	0	0	0	0	0	0	0.65	0	0.15	0.15
Trinity_GG_48832_c1_g1_i3	0	0	0	0	0	0	0	0	0	0	0	0	0	0	0	0.09	0	0	0	0	0	0.14	0	0	0	0.43	0
Trinity_GG_27331_c9_g1_i1	0	0	0	0	38.58	0	0	5.99	0	0	0	0	0	0	0	0	2.2	0	0	2.73	0	4.49	0	2.23	0	0	0
Trinity_GG_24138_c1_g1_i1	0	0	0	0	0	0	0	0	0.46	0	0	0	0	0	0	0	0	0	0	0	0	0	0	0	0.27	0	0
Trinity_GG_10523_c0_g1_i10	0	0	0	0	0	0	0	0	0	0	0	0	0	0	0	0	0	0	0	0	0	0	0	0	0	0	0
Trinity_GG_20142_c1_g1_i5	17.95	23.81	33.25	14.9	24.16	24.73	22.18	27.04	17.09	30.72	30.19	19.59	29.75	23.08	38.51	25.13	35.8	27.63	22.46	20.79	33.76	32.21	25.13	30.66	9.27	22.64	26.46
Trinity_GG_30757_c0_g1_i3	0	0	0	0	0	0	0	0	0	0	0	0	1.29	0	0	0	0	0	0	0	0	0	0	0	0	0	0
Trinity_GG_49327_c13_g1_i2	0	0	0	0	0	0.91	0	0	0.22	0.5	0	0	0	0	0	0.15	0	0.21	0.27	0	0	0	0	0	0	0	0
Trinity_GG_31268_c15_g1_i1	0	0	0	0	0	2.02	0	0	0	0	0	1.28	0	0	0	0	0	0	0	0	0	0	0	0	0	0	0
Trinity_GG_6069_c0_g1_i1	0	0	0.37	0	0	0	0.08	0.84	2.02	0.77	0.51	1.07	0	0	0.52	0	0	0	0	0	0	0	0	0	0	0	0.28
Trinity_GG_12954_c18_g1_i2	0.24	0	0.11	0	0	0	0	0	0	0	0	0	0	0.1	0	0.14	0	0	0	0.2	0	0.29	0.31	0.22	0	0.09	0
Trinity_GG_57809_c0_g1_i5	0	0	0	0	0	0	0	0	0	0	0	0	0	0	0	0	0	0.48	0	0	0	0	0	0	0	0	0
Trinity_GG_46300_c0_g1_i9	0	0	0	0	0	0.08	0.03	0	0.1	0.21	0.14	0.07	0.07	0.11	0.11	0.22	0.02	0.02	0	0.38	0.1	0	0.02	0	0	0.12	0.21
Trinity_GG_32887_c0_g1_i1	2.42	0	0	0	0	0	0	0	0	0	0	0	0	0	0	0	0	0	0	0	0	0	2.99	2.27	0	0	0
Trinity_GG_52173_c1_g1_i1	0	0.62	0	0	0	1.64	0.57	1.2	1.16	0	0	0	0.74	0.46	0	0	0.62	0	0	0	0.61	0.53	2.72	0	0.31	0	0.5
Trinity_GG_7642_c0_g2_i2	0.24	0.58	0.69	0.43	0.16	0.51	1.33	0.79	1.26	0.95	1.92	1.69	1.11	1	0.54	0.42	0.8	1.29	0.94	1.83	0.64	0.79	0.99	0.84	1.81	1.92	2.44
Trinity_GG_18091_c0_g1_i10	0.59	0.23	0.34	0.06	0	0	0.23	0	0.33	0	0.1	0.11	0.14	0.06	0.17	0	0.2	0.11	0.13	0.23	0.24	0	0.21	0.13	0	0.11	0.01
Trinity_GG_35276_c0_g1_i1	0	99.94	0.8	61.11	30.3	37.23	16.9	35.69	18.66	119.78	10.39	67.91	133.98	8.27	0	1.73	15.55	78.47	0	1.53	58.32	8.76	3.74	15.87	3.27	0	0.48
Trinity_GG_60243_c4_g1_i12	0.07	0	0	0	0	0	0.09	0	0	0	0	0	0.2	0.09	0.13	0.11	0	0	0	0	0	0.04	0.01	0	0	0.11	0
Trinity_GG_14976_c8_g1_i1	0	0	0	0	0	0	0	0	0	0	0	0	0	0.3	0	0	0	0	0	0	1.4	0.61	0	0	0	0	0
Trinity_GG_22232_c8_g1_i1	0	0	0	0	0	0	0	0	0	0	0	0	0	0.33	0	0	0	0	0	0.25	0	0	0.37	0	0.44	0	0
Trinity_GG_52057_c0_g1_i1	0	0	0	0.71	0	0	0	0	0	0.31	0	0.27	0	0	0	0.19	0	0	0	0	0	0	0.28	0	0	0	0.25
Trinity_GG_48291_c0_g2_i3	1.01	1.76	3.33	0.85	1.52	0.95	1.6	0.99	0.94	1.59	1.46	1.19	1.25	1.04	4.32	1.8	3.78	1.9	1.23	1.52	2.57	1.87	2.7	2.75	1.26	0.9	1.33
Trinity_GG_10549_c3_g1_i1	0	12.79	0	0	0	0	0	0	0	0	0	0	0	0	0	0	0	0	0	0	0	0	0	0	0	0	4.26
Trinity_GG_32855_c1_g1_i1	0.95	0.08	3.96	37.15	0	5.88	3.85	8.3	0.24	0.32	28.24	20.25	0	1.02	0	0	10.66	0	0	0	15.84	0	4.96	2.95	2.71	0	0
Trinity_GG_20638_c0_g1_i27	0.03	0	0	0	0	0.03	0	0	0.1	0.02	0.06	0.06	0	0.03	0.01	0	0	0	0	0	0	0	0	0	0	0	0
Trinity_GG_30952_c1_g1_i1	0	1.07	0	0	2.1	0	0	0	0	0	0	0	0	0	0	0	2.51	0	0	0	1.07	0	0	5.35	0	0	0
Trinity_GG_54268_c6_g1_i9	0.11	0	0	0	0	0	0.2	0	0	0	0	0.31	0	0	0.33	0	0.11	0	0	0	0.21	0	0	0	0	0	0
Trinity_GG_43061_c85_g1_i1	0.22	0.09	0	0	0	0.19	0.16	0	0.25	0	0	0.17	0	0	0	0	0.09	0.26	0	0	0	0.07	0	0	0	0	0.08
Trinity_GG_44887_c20_g1_i1	0	0	0.42	0	0	0	0	0	0	0	0	0	0	0	0	0	0	0.38	0.46	0	0	0	0	0	0	1.06	0.23
Trinity_GG_26456_c1_g1_i1	0	0	0.11	0	0	0	0	0	0	0	0	0	0.3	0	0.11	0	0	0	0	0	0	0.18	0	0.1	0	0.17	0
Trinity_GG_28387_c0_g1_i3	0.21	0.58	0	0.16	0.33	0.46	0	0.14	0.11	0.48	0.14	0.71	0	0.18	0.54	0.27	0.15	0	0	0	0	0.29	1.02	0.21	0.38	0.29	0.17
Trinity_GG_13650_c55_g1_i1	0	0	0	0	0	0	0	0	32.11	0	0	0	0	0	0	0	0	0	0	0	0	0	0	0	0	0	0
Trinity_GG_17471_c0_g1_i13	0.06	0	0	0.06	0.09	0.32	0	0	0.07	0	0	0.12	0	0.18	0	0.09	0.08	0	0	0.36	0	0.02	0	0.31	0	0	0.09
Trinity_GG_56790_c1_g1_i3	0	0	0	0	0	0	0	0	0	0	0	0	0	0.37	0	0	0	0	0	0	0	0.66	0	0	0.16	0	0
Trinity_GG_4417_c34_g1_i1	0	0	0	0	0	0	0	0	0	0	0	0	0	0	0	0	0	0	0	0	0	0	0	0	0	13.53	0
Trinity_GG_8978_c0_g1_i3	0	0	0	0	0	0	0	0	0	0	0	0	0	0	0	0	0	0	0	0	0	0	0	0	0	0	0
Trinity_GG_19378_c17_g1_i1	0	0.65	0	2.32	0	0	0	0	0	0	0	0	0	0	0	0	0	0	0	0	0.64	0	0	0	0	0	0
Trinity_GG_31339_c0_g1_i2	10.79	8.94	8.59	0	0	4.25	7.13	11.46	9.67	10.63	2.12	4.33	4.64	5.61	13.51	1.64	9.41	0.44	8.25	4.37	1.15	4.17	3.67	7.76	4.92	6.82	7.97
Trinity_GG_62142_c2_g1_i1	0	0	0	0	0	0	0	0	0	0	0	0	1.31	0	0	0	0	0	0	0	0	0	9.93	0	0	0	0
Trinity_GG_5390_c2_g1_i4	0	0	0	0	0	0	0	1.44	0	0	0	0	0	0	0	2.76	0	0	1.07	0	0	1.78	0	0	0	2.56	0
Trinity_GG_50260_c0_g1_i3	0.06	0	0.02	0	0.1	0	0	0.05	0	0	0	0	0.05	0.07	0	0	0.12	0	0	0	0.1	0.14	0.09	0.03	0.11	0	0
Trinity_GG_56059_c0_g1_i1	2.08	0.77	0.93	0.82	0.71	0.17	1.29	1.61	0.84	0.6	2.17	0.49	1.08	1.09	1.56	2.12	1.05	1	1.28	0.97	0.9	1.54	0.82	0.88	0.84	2.82	0.53
Trinity_GG_33086_c0_g1_i20	45.81	39.51	51.34	49.23	49.94	42.48	52.54	54.79	52.01	50.96	59.56	49.74	49.95	65.29	64.39	54.5	61.22	43.78	54.31	60.58	60.53	56.68	48.07	66.35	55.71	51.38	52.94
Trinity_GG_15112_c0_g1_i1	0	0	0	0.06	0.34	0	0	0	0	0	0	0	0	0	0.3	0	0	0	0	0	0.52	0	0	0	0	0.48	0
Trinity_GG_45106_c0_g1_i1	0.47	2.24	0.9	3.88	0.17	2.18	0.63	1.38	2.08	2.46	1.3	0.87	0.7	1.36	1.4	1.17	1.66	0.8	0	1.95	0.69	2.39	2.79	0.75	1.88	0.94	1.94
Trinity_GG_35132_c4_g1_i3	3.66	5.83	4.85	6.14	4.64	1.81	1.39	0.53	0	2.5	0	0	6.79	0	4.26	0	8.6	3.69	4.43	0	6.23	0	7.53	7.47	0	2.11	1.12
Trinity_GG_5318_c2_g1_i1	0	0	0	0	0	0	5.51	0	0	0	0	0	0	0	0	0	0	0	0	0	0	0	0	0	0	0	3.55
Trinity_GG_17872_c0_g1_i8	2.98	3.19	2.36	2.57	2.28	0.5	2.6	2.78	0.73	1.18	0.6	0.46	3.43	1.48	2.49	0	2.41	1.91	4.64	1.65	4.7	0	3.8	4.69	0	3.33	1.65
Trinity_GG_63593_c0_g1_i4	1.82	0.69	0	0	0	0	0.2	0	0	0	0.84	0	0.9	0.5	0.9	0	0.29	1.14	0	0	0	0.53	0	0	0	0	1.09
Trinity_GG_26227_c25_g1_i1	0	0	0	0	0	0	0	0	0	0	0	0	0	0	0.36	0.13	0	0	0	0	0	0	0	0	0	0	0
Trinity_GG_53569_c1_g1_i13	0	0	0.36	0	0	0	0	0.28	0	0.48	0	0.4	0	0	0	0.14	0.24	0.25	0	0	0.25	0	0.2	0	0	0	0.01
Trinity_GG_2765_c1_g1_i4	1.46	1.19	0.66	0.57	0.28	0.43	0.39	0.41	0.46	0.56	0.83	0.48	1.37	1.3	0.74	0.69	0.27	0.82	0.72	2.35	0.47	1.14	0.62	0.34	0.95	1.3	0.59
Trinity_GG_30712_c0_g1_i2	0.07	0.08	0.13	0	0	0	0	0	0.36	0.3	0	0.02	0	0	0.17	0	0.05	0	0	0	0	0	0.24	0	0	0.05	0.06
Trinity_GG_43452_c0_g1_i1	0.11	0.06	0.36	0.2	0.26	0.91	1.29	1.11	1.06	1.47	1.47	0.81	0	0.32	0.11	0.17	0.11	0.32	0.06	0.15	0.1	0.32	0	0.15	1.09	0.04	0.43
Trinity_GG_44533_c1_g1_i1	0	0	0.09	0	0	0	0.07	0.09	0	0	0	0.81	0.32	0	0	0	0.29	0	0	0.27	0	0.22	0	0.03	0	0	0
Trinity_GG_38190_c0_g1_i1	0	1.95	0	0.39	0	0.9	0	0	0	0.01	3.42	0	0	0	0	0	1.2	1.11	0	0	0.05	0	0	0	0.38	0.34	0
Trinity_GG_28054_c3_g1_i7	0	0	0	0	0.05	0	0	0	0	0	0	0	0.05	0	0	0	0	0.07	0	0	0	0	0	0	0	0	0
Trinity_GG_858_c0_g1_i3	0	0	0	0	0	0	0	0	0	0	0	0	0	0	0	0	0	0	0	0	0	0	0	0	0	0	0
Trinity_GG_31125_c72_g2_i2	0	0	0	0	0.13	0.13	0	0.12	0.11	0.14	0	0.33	0.2	0.4	0	0.08	0.42	0	0.13	0.22	0.25	0	0	0	0	0	0.21
Trinity_GG_45503_c13_g1_i1	0	0	0	0	0	0	0	0	0	0	0	0	0	0	0	0	0	0	0	0	0	0	0	0	0	0	0
Trinity_GG_68455_c0_g1_i6	3.27	4.38	3.23	1.11	1.9	2.23	1.38	2.04	1.14	1.97	0.24	2.07	1.54	3.3	3.06	2.88	3.26	2.98	2.7	7.16	1.95	3.1	2.74	3.73	3.4	3.5	3.66
Trinity_GG_43844_c1_g2_i7	0	0	0	0	0	0	0	0	0.05	0	0	0.14	0	0.05	0	0.06	0	0	0	0	0	0	0	0	0	0	0
Trinity_GG_65641_c1_g1_i1	0	0	0	0	0	0.22	0	0	0	0	0	0	0.14	0	0	0	0	0	0	0	0	0	0	0	0	0	0
Trinity_GG_15435_c2_g1_i1	0	0.67	2.91	0	2.81	0	0	0	0	0	0	0	0.91	1.12	3.29	0	0.17	1.61	0.33	0	2.39	0	7.55	3	0	0.41	0
Trinity_GG_6859_c32_g1_i1	0	0	0	0	0	0	0	0	0	0	0	0	0	1.07	0	0	0	0	0	0	0	0	0	0	0	0	0
Trinity_GG_5390_c28_g1_i2	0	0	0	0	0	0	0	0	0	0	0	0	0	0	0	0	0	0	0	0	0	0	0	0	0	0	0
Trinity_GG_25192_c3_g1_i1	0	0	0	0	0	0.64	0	0	0.7	0	0	0	0.86	0	0	0	0	0	0	0	0	0	0	0	0	0	0.6
Trinity_GG_50383_c0_g1_i11	0	0	0.57	0	0	0.45	0	0.46	0	0	0.31	0	0	0.25	0	0.09	0.45	0	0.14	0	0.56	0.17	0	0.25	0.14	0.18	0.48
Trinity_GG_11381_c0_g1_i4	0.49	0.5	4.89	3.9	3.03	4.07	4.09	1.96	1.12	4.36	6.84	3.16	5.39	3.1	2.91	2.4	4.92	3.57	4.5	6.96	1.08	1.36	2.67	5.85	3.23	0	3.62
Trinity_GG_63105_c0_g1_i1	0	0	0	0	0	0	0	0.05	0	0.11	0	0	0	0	0	0	0.2	0	0	0	0	0	0	0.22	0	0	0
Trinity_GG_51416_c4_g1_i1	1.08	0	0	0	0	0	0	0	0.97	0	0	0.5	0	0	0.53	0	0	0	0	0	0	0	0	0.98	0	0	0
Trinity_GG_30890_c21_g1_i1	0	0	0	0	0	0	0	0	0.37	0	0	0	0	0	0	0.26	0	0	0	0	0	0	0.41	0.38	0.23	0.31	0
Trinity_GG_43650_c0_g1_i7	0.21	0.29	0.15	0.03	0.44	0.16	0.1	0.16	0.19	0.07	0.1	0.26	0.2	0.26	0.21	0.27	0.59	0.2	0.14	0.32	0.49	0.2	0.14	0.26	0.17	0.29	0.03
Trinity_GG_49695_c1_g1_i1	0	0	1.73	0	0	0	0	0	0	0.17	0	0	0	0.73	0	0	0	0	0	0	0.83	0	2.16	0.26	0.66	3.96	0
Trinity_GG_24718_c0_g1_i5	2.47	0	3.13	1.19	0.12	4.81	4.19	3.83	4.96	1.59	4.51	3.85	0	1.19	1.73	0	1.85	2.05	0	1	0	0	0	1.12	0.56	0	2.67
Trinity_GG_30952_c17_g1_i1	0	0	0	0	8.88	0	1.15	0	0	0	0	0	0	0	1.28	0	1.22	0	0	0	2.46	0	0	1.17	0	0	0
Trinity_GG_15430_c0_g1_i24	4.53	2.95	3.16	3.15	1.89	3.34	2.48	4.27	2.78	2.42	4.55	4.48	3.08	1.76	4.26	3.24	3.48	2.83	2.06	1.39	3.69	3.97	3.48	3.7	2.97	3.36	3.56
Trinity_GG_55673_c1_g1_i1	0	0	0	0	0	0	0	0	0	0	0	0	0	0	0	0	0	0	0	0	0	0	0	0	0	0	0
Trinity_GG_32052_c4_g1_i1	0	0	0	0.34	0	0	1.07	0	0	0	0	0.82	0	0	0	1.57	0	0	0	0	0	1.29	0	0	0	0.94	0
Trinity_GG_12718_c15_g1_i1	0	1.02	0.06	0	0.07	0.7	1.42	0	1.41	1.28	0.13	0.59	0	0	0	0	0	0	0	0	1.52	0	0.22	0.16	0	0	1.22
Trinity_GG_65639_c0_g1_i3	0	0	0	0.1	0	0	0.24	0	0	0	0	0.14	0	0.2	0	0	0	0.19	0.15	0	0.07	0	0	0	0	0	0.15
Trinity_GG_58060_c0_g1_i3	0	0	0	0	0	0.2	0.2	0	0.32	0.12	0.12	0	0	0	0	0	0.31	0.11	0.62	0	0.21	0	0.1	0	0	0	0.24
Trinity_GG_3961_c1_g1_i1	0	0	0	0	0	0	0	0	0	0	0	0	0	0.87	0	0	0	1.68	0	0	0	1.54	0	0	0	0	0
Trinity_GG_27869_c4_g1_i1	27.92	32.09	0	0	0	0	26.33	11.2	0	0	0	0	3.16	0.44	0	0	0	0	5.48	5.72	27.87	0	0	1.57	4.82	20.72	22.3
Trinity_GG_44455_c1_g1_i1	0	0.6	0.59	0	2.15	0	0	0	0	0.65	0	0	2.15	0	1.82	2.21	0	1.5	0	0	0.58	1.14	0.65	1.13	0	0	0
Trinity_GG_31125_c43_g1_i1	0	0	0.14	0	0	0	0	0.23	0.17	0	0.12	0.1	0	0	0.05	0	0	0.18	0	0.09	0.11	0	0	0	0	0	0.08
Trinity_GG_55439_c1_g1_i1	0	0	0	0	0	0	0	0	0	0	0	0	0	0	0	0	0	0	0	0	0	6.83	0	0	0	0	0
Trinity_GG_10187_c8_g1_i1	1.35	0.65	2.53	6.48	5.9	8.6	11.02	6.84	12.01	8.3	14.17	13.19	1.98	5.33	4.8	10.75	5.3	4.49	0	5.59	3.3	11.23	1.11	3.1	3.84	4.46	9.26
Trinity_GG_8919_c0_g1_i1	4.92	0	3.13	0	0	0	8.95	7.15	2.15	0	0	0	0	0	0	1.06	0	0	0	0	9.64	0	0	0	0.18	9.82	0
Trinity_GG_20097_c0_g2_i5	0	0	0	0	0	0	0	0	0	0	0	0	0	0	0	0.07	0	0	0	0	0	0	0.21	0	0.15	0	0
Trinity_GG_38416_c0_g1_i5	0	0	0	0	0	0	0	0.09	0.14	0	0.16	0.11	0.02	0	0	0	0	0	0	0.3	0	0	0	0	0	0	0.1
Trinity_GG_31332_c0_g1_i3	0	0	0.08	0	0.05	0	0	0	0.08	0	0	0	0	0	0	0	0	0.05	0	0	0	0	0	0	0	0	0
Trinity_GG_23098_c0_g1_i1	0	0.5	0	0	0	0	0	0.48	2.31	0.54	0.5	0	1.24	0	2.02	0.31	0	0.85	0	0	0.97	0.44	2.09	0	0	0.38	0
Trinity_GG_1419_c12_g1_i1	0.41	0.64	0	0.05	0.18	0.96	0.02	1.1	0.44	0.19	0.18	0.03	1.42	0.12	0.26	0.09	0.08	0	0.24	0.25	0.86	0.24	0	0.49	0	0.38	0.2
Trinity_GG_29904_c0_g1_i3	0	0	0	0.36	0.2	0	0	0	0.22	0.26	0	0	0	1.49	0.24	0	0	0.15	0.01	0	0	0	0	0	0.27	0	0
Trinity_GG_46225_c1_g1_i1	0	0.02	0	0	1.17	0	1.39	0	1.86	1.49	3.08	1.44	0	1.67	0	0	0	0.01	0	1.85	0	0	1.44	0	1.38	0	3.4
Trinity_GG_57811_c0_g1_i17	0	0	0	0	0	0	0	0	0	0	0	0.07	0	0	0	0	0	0	0	0	0	0	0	0	0	0	0
Trinity_GG_64010_c1_g1_i1	0.4	0.39	0.75	0.53	0	0	0	1.46	0.36	0	1.58	0.73	0.5	1.71	0	0.5	1.15	0.68	2.93	1.84	0	0.68	1.16	0.72	1.81	0	1.97
Trinity_GG_59797_c0_g1_i7	0	0	0	0	0	0	0.32	0	0	0	0.14	0.42	0.26	0	0.18	0.12	0.1	0	0	0.09	0.26	0.09	0	0.66	0.26	0	0.43
Trinity_GG_38967_c1_g1_i5	0	0	0	0	0	0	0	0	0	0	0	0	0	0	0	0	0	0	0	0	0	0	0	0	0	0	0
Trinity_GG_16176_c0_g1_i1	4.44	7.02	5.99	4.38	3.47	3.67	4.49	3.19	4.2	5.19	4.21	6.29	3.17	2.59	3.15	2.85	3.32	3.96	0.58	4.74	1.26	1.24	3.46	6.09	5.86	3.53	2.29
Trinity_GG_61972_c2_g1_i2	0	0	0.17	0	0	0	0	0	0	0	0	0	0.25	0	0.16	0	0.15	0	0	0	0.17	0	0.17	0	0	0	0.19
Trinity_GG_13650_c64_g1_i1	2.45	0	0.67	0.73	0.95	0.04	1.05	1.02	0	0	0	0	0	0.55	0	1.13	0	0	2.53	1.35	0.26	0	0.49	2.66	0.71	0	1.11
Trinity_GG_63356_c0_g1_i1	0	0	0.12	0.37	0.3	0.78	0.68	0	0.24	0	0	0.57	0.78	7.31	0.13	4.37	0	0.25	1.17	8.47	0.96	3.73	0.11	0	8.09	1.57	0.12
Trinity_GG_65088_c1_g1_i12	0	0	0	0.04	0.25	0	0	0	0.32	0	0.03	0.23	0	0.07	0.02	0	0	0	0	0.01	0	0.16	0	0	0	0	0
Trinity_GG_50905_c2_g1_i2	3.2	3.86	6.66	4.77	8.55	1.14	4.39	8.54	2.83	3.01	5.38	7.6	3.62	2.04	1.43	9.88	6.79	2.97	16.88	13.96	15.76	26.29	2.38	19.6	3.33	12.83	19.63
Trinity_GG_22296_c0_g3_i1	0	0	0	0	0.33	0	0	0	0.18	0.4	0	0	0	0	0	0	0	0	0	0	0.72	0	0	0	0	0	0.17
Trinity_GG_56450_c1_g2_i1	0.26	0.54	0	0	0	0	0	0.12	0	0	0	0	0.35	0	0	0	0	0.12	0	0	0.12	0	0	0	0	0	0.12
Trinity_GG_66699_c0_g1_i2	5.02	3.07	2.12	7.57	3.07	1.81	4.44	4.3	2.76	4.4	6.13	4.47	3.14	6.49	9.48	5.75	4.69	1.99	0.22	6.77	5.77	8.01	3.76	1.79	4.6	4.95	1.93
Trinity_GG_18661_c1_g1_i1	0.23	1.7	0	0	0.92	0	0	0	0.04	0.95	0.75	0	0.63	0.25	0	0.28	0	0.82	0	0.4	1.14	0	0.49	0	0	0	2.99
Trinity_GG_1585_c0_g2_i8	0.1	0	0	0.03	0	0.08	0	0	0	0	0.08	0	0	0	0.03	0.04	0	0	0	0	0	0.01	0	0	0	0	0.2
Trinity_GG_3807_c0_g1_i12	0.48	1.16	0.07	0.98	0.16	0.07	0	0.17	0.17	0	0.2	0.26	0.01	0.24	0.73	0.14	0	0.7	0.35	0	0.7	0.62	0.45	0.29	0.1	0.49	0.6
Trinity_GG_5485_c3_g1_i1	0	0	0	0.12	0.14	0	0.08	0.04	0	0.05	0	0	0	0	0	0.03	0.09	0.04	0	0.04	0	0	0.04	0	0	0	0
Trinity_GG_10455_c1_g1_i1	0	0	0	0	0	0	0	0	2.94	0	0	0	0	0	0	0	0	0	0	0	6.66	0	0	0	0	0	2.11
Trinity_GG_17937_c0_g1_i5	3.67	3.24	3.28	1.33	1.71	0.68	1.56	1.07	1.47	1.85	1.4	0.5	3.35	1.89	2.09	0.69	2.11	2.68	5.21	1.99	1.64	0.63	2.5	0.79	0.67	3.39	2.77
Trinity_GG_46282_c1_g1_i1	0.12	0	0	0	0.09	0	0	0	0	0	0.48	0	0	0	0	0.21	0.11	0	0.13	0	0	0	0	0	0	0.18	0
Trinity_GG_22245_c9_g1_i1	0	0	0	0	0	0.32	0	0	0	0.36	0	0	0	0.31	0	0	1	0	0	0	0	0.29	0.33	0	0.21	0	0
Trinity_GG_60243_c132_g1_i1	13.78	16.14	11.14	0	0	7.89	1.62	4.62	0	0.99	7.76	1.43	1.7	9.7	10.91	3.08	0	8.24	5.81	3.53	0	4.22	5.54	6.67	5.94	2.39	12.12
Trinity_GG_34899_c1_g1_i1	0	0	0	0.25	0	0.28	0.37	0.48	0.26	0.44	0	0.12	0.24	0	0	0	0.24	0	0	1.15	0	0.11	0.11	0	0.33	0	0.25
Trinity_GG_66608_c0_g1_i2	0.84	0.94	0.9	0.5	0.02	0.45	0.26	0.59	0.36	0.56	0.69	0.64	0.49	0.1	0.91	0.27	0.36	0.37	1.37	0.51	0.27	0.28	0.49	0.85	0.17	1.09	1.26
Trinity_GG_51038_c6_g1_i1	0	0	0	0	0	0	0	0	0	0	0	0	4.21	0	0	0	0	0	0	0	0	0	0	0	0	0	0
Trinity_GG_29648_c0_g1_i1	0	0.03	0	0.05	0.13	0	0	0	0	0	0	0.13	0.09	0	0	0.06	0	0	0	0	0.06	0	0.05	0	0	0	0
Trinity_GG_34859_c12_g1_i1	0	0	0	0	0	0	0	0	0	0	0	0	0	0	0	0	0	0	0	0	0	0	2.12	0	0	0	0
Trinity_GG_908_c0_g1_i3	0	0	0	0	0	0.27	0	0	0	0.13	0.27	0	0	0	0	0	0	0	0	0	0	0	0	0.11	0	0	0.12
Trinity_GG_19481_c124_g1_i1	0	0	0.12	0	0	0.14	0	0	0.36	0	0.14	0.11	0	0	0.12	0	0.37	0	0	0	0	0	0	0.23	0	0	0
Trinity_GG_19142_c2_g1_i1	0.72	3.32	0.78	0	0	0.52	0.95	0.81	0	0.11	0.05	0	0.3	0	0	0	1.16	0	0.71	0	1.42	0	0	0	0	1.82	0.42
Trinity_GG_64744_c0_g1_i1	2.17	5.51	4.83	3.82	8.48	7.48	7.38	6.35	9.55	4.78	6.9	7.48	4.84	12.27	9.39	7.59	7.36	3.28	2.17	14.42	6.4	6.29	3.19	8.85	8.27	7.09	4.13
Trinity_GG_13209_c0_g1_i16	1.42	1.87	1.4	3.18	0.77	0	0.76	0	0.44	0	0.33	0	1.68	0.05	1.06	0.28	2.05	0	0	0.28	0	0.64	0	0	0.35	0	0
Trinity_GG_22020_c0_g1_i1	0	0	0	0	0	0	0	0	0	0	0	0	0	1.52	2.41	0	0	0.51	0	0	0	0	0	0	0	0	0
Trinity_GG_56982_c2_g1_i1	0	0	0.24	0.58	0	0	0	0	0	0	0	0.23	0	0.25	0	0	0	0	0	0.19	0	0	0	0.23	0.33	0.19	0
Trinity_GG_41930_c0_g1_i1	6.87	1.83	2.61	0	2.59	1.55	0	0	0	1.03	0	0	4.47	0	2.23	3.56	4.33	0	2.26	0	4.61	2.5	4.01	3.44	0	2.81	0
Trinity_GG_5656_c0_g1_i5	2.33	2.33	1.07	0.12	0.67	1.79	0.29	1	0.97	0	0	0.94	0.94	1.43	0.04	0	1.26	1.17	1.93	0.65	0.74	0.23	0	1.15	0	0.32	0.26
Trinity_GG_21009_c0_g1_i6	0	0	0	0	0	0	0	0	0	0	0	0	0	0	0	0	0	0	0	0	0	0	0	0	0	0	0
Trinity_GG_27134_c5_g1_i2	0.15	0.89	0.13	0.74	0.12	1.15	0	1.01	1.06	0.15	1.02	0.4	0.38	0.31	0.28	1.05	0.42	0.27	0.49	0.12	0.57	0.24	0.79	0.4	0.31	0.75	0.43
Trinity_GG_68686_c0_g1_i4	0	0	0	0	0	0	0	0	0	0	0	0	0	0	0	0	0	0	0	0	0	0	0	0	0	0	0
Trinity_GG_1046_c0_g1_i7	0	0	0.14	0.25	0.12	0	0	0	0	0	0	0.12	0	0	0	0	0	0	0.16	0.26	0	0	0.15	0	0.11	0	0
Trinity_GG_14872_c0_g1_i1	1.74	1.76	3.4	2.02	2.08	3.46	3.68	4.41	3.93	3.21	4.56	3.53	2.01	1.19	3.44	2.85	2.54	3.01	2.78	1.71	3.22	3.3	3.73	2.66	1.68	2.31	4.27
Trinity_GG_62771_c1_g1_i2	0	0	0	0	0.15	0	0	0	0	0.37	0	0.16	0	0.18	0	0.11	0	0	0.2	0	0	0	0	0	0	0	0
Trinity_GG_10800_c0_g1_i6	0.15	0	0.08	0.09	0	0.06	0	0.14	0	0.03	0	0	0	0	0	0	0.09	0.05	0.21	0	0	0.04	0	0	0	0	0
Trinity_GG_16460_c11_g1_i1	0	0	0	0	0	0	0	0	0	0	0	0	0	0	0	0	0	0	2.49	1.01	0	0	0	0	0	0	0
Trinity_GG_62990_c0_g1_i1	0.08	0	0	0.38	0.39	0.09	0.43	0.07	0	0	0	0	0	0.1	0	0	0	0.08	0	0.08	0	0	0	0	0	0	0.08
Trinity_GG_42346_c101_g1_i1	0	13.27	0	0	0	0	0	0	0	0	0	0	0	0	0	0	0	0	0	0	0	0	0	44.46	0	0	0
Trinity_GG_37726_c4_g2_i1	0.04	0.11	0.06	0.08	0	0.07	0	0	0	0	0	0	0	0	0	0.15	0.19	0	0.14	0	0	0.07	0.03	0	0	0	0
Trinity_GG_60367_c1_g1_i1	0	0	0.05	0.05	0.09	0	0	0.05	0.11	0.06	0.18	0	0.23	0	0.06	0	0.06	0.16	0	0	0.21	0.04	0	0	0.04	0	0.21
Trinity_GG_2018_c8_g1_i1	0.46	0	0	0	0	0	0	0.43	0	0	0	0	0	0	0.45	0	0	0	0	0	0	0.79	0	0	0	0	0
Trinity_GG_46230_c4_g1_i1	5.21	0	5.51	0	0	0	0	0	0	0	0	0	0	0	0	0	0	0	0	0	0	0	0	0	0	0	0
Trinity_GG_28117_c2_g1_i7	0	0	0	0	0	0	0	0	0	0	0	0	0	0	0	0	0	0	0	0	0	0	0	0	0	0	0
Trinity_GG_37456_c1_g2_i1	0	0	0	0	0	0	0	0	0	0	0	0	0	0	0	0	0	0	0	0	0	0	0	0	0	0	0
Trinity_GG_2749_c0_g2_i1	0.15	0.38	0.04	0.18	0.12	0.35	0.17	0	0.38	0.34	0.21	0.4	0	0	0.05	0.14	0.26	0.29	0.09	0.07	0.12	0.09	0.3	0.46	0	0.09	0.28
Trinity_GG_29096_c0_g1_i1	33.86	9.44	20.4	29.76	12.66	16.39	29.35	39.64	23.46	29.37	29.54	35.26	7.74	12.47	38.7	33.04	22.66	13.74	7.43	16.22	15.75	50.01	6.96	10.87	15.77	9.46	36.77
Trinity_GG_53675_c0_g1_i1	0.89	0	0	0	0	1.42	0	0	0	0	0	0.84	0.93	0	0	0	0	0	0	1.56	0	0	0	0	0	1.29	0
Trinity_GG_21492_c27_g1_i7	0.22	0.24	0.08	0	0.38	0.1	0.29	0.06	0.07	0.08	0.24	0.13	0	0.82	0.47	0.34	0.35	0	0.12	0.33	0.2	0.11	0	0.12	0.83	0	0.22
Trinity_GG_54281_c13_g1_i1	5.83	11.61	13.74	3.34	10.14	18.18	16.93	7.53	21.66	17.81	31.38	11.09	21.25	13.9	13.9	6.1	16.37	7.67	18.06	5.08	11.79	13.25	1.84	7.9	13.66	18.51	15.23
Trinity_GG_63450_c2_g1_i1	0	0	0.1	0	0.08	0	0.09	0	0	0	0	0	0.35	0.06	0.15	0	0.05	0	0	0	0.15	0.04	0.18	0.19	0	0.04	0
Trinity_GG_23299_c7_g1_i1	0	0.53	1.51	0.21	0	1.69	0.62	2.19	0.99	5.47	3.8	1.13	0	0	0	0	0	2.42	0.39	0.2	0	0	0	0.39	0	0	3.01
Trinity_GG_51704_c4_g1_i1	0	0	0.12	0	0.1	0.13	0	0.12	0	0.13	0	0.11	0	0.14	0	0	0	0	0	0	0.24	0	0.56	0	0.05	0.1	0
Trinity_GG_56099_c1_g1_i1	7.28	0	6.99	4.76	5.99	11.12	12.04	11.43	14.84	9.38	11.39	12.61	1.62	41.85	18.32	15.87	10.36	11.57	2.96	15.53	5.05	12.13	0	6.13	9.7	16.41	19.53
Trinity_GG_50237_c3_g1_i5	0	0	0	0	0.14	0	0	0	0	0	0	0	0	0	0	0.24	0.04	0	0	0.03	0	0	0	0	0	0.09	0
Trinity_GG_25742_c0_g2_i1	1.32	0.34	0	0.15	0	0	0	0.39	0	0	0	0.31	0.5	0.4	0.39	0.04	0.32	0	0.02	0.07	0.47	0.13	0.89	0.82	0	0.15	0.29
Trinity_GG_39570_c2_g1_i1	0	0	0.45	0.23	0	0	0	0.33	0	0.46	0	0	0	0.04	0.71	0.46	0	0	0	0.53	0	0.32	0	0.3	0.19	0.17	0.44
Trinity_GG_31281_c0_g1_i3	0	0	0	0	0.47	0	0.26	0	0	0	0	0	0.31	0	0	0	0	0	0	0	0.19	0	0.19	0	0	0.03	0
Trinity_GG_22553_c2_g1_i1	0	0	0	0	2.17	0	0	1.76	0	0	0	2.43	0	6.62	0	0	0	0	0	18.73	0	0	0	0	5.89	2.71	0
Trinity_GG_41807_c0_g1_i6	0	0	0	3.14	0.71	0.76	0	0.64	0.36	0.03	0	2.62	0.52	4.18	0	0.71	0	0	0	2.06	1.38	0	0	0	4.21	0	0
Trinity_GG_18789_c1_g1_i1	2.99	2.12	2.71	1.23	1.09	1.83	2.97	1.28	2.16	4.63	3.1	2.5	1.75	0.52	1.94	0.73	2.02	2.6	0.51	0.78	1.46	0.61	2	0.46	0.78	1.61	1.87
Trinity_GG_54346_c0_g1_i6	0	0	0	0	0	0.32	0	0	0	0	0.36	0.58	0	0	0	0.19	0	0	0	0	0	0	0	0.14	0	0	0.47
Trinity_GG_65064_c3_g1_i1	0	0	0.54	0	0	0	0	2	0	0	0	0	0	0	0	0	0	0	0	0	0	0	0	0	0	0	0.48
Trinity_GG_66303_c0_g1_i8	0	0.08	0	0	0	0	0	0.02	0	0	0	0.02	0	0.13	0	0	0.08	0	0	0.4	0	0	0	0	0	0	0.06
Trinity_GG_5222_c46_g1_i1	0	0	0	0	0	0	0	0	0	0	0	0	0	0	0	0	0	0	0	0	0	0	0	0	0	0	1.29
Trinity_GG_59930_c5_g1_i1	0	0	0	0	0	0	0	0	0	0	0	0	0	0	0	0	0	0	0	0	0	0	0	0	0	0	0
Trinity_GG_38082_c0_g1_i1	12.13	21.34	6.27	1	1.67	1.65	1.61	4.36	3.02	2.13	3.07	3.18	6.47	3.19	5.68	12.74	3.71	2.38	21.61	9.71	4.65	23.38	27.03	15.52	10.58	13.56	12.54
Trinity_GG_12288_c1_g1_i1	0	0	0	0	0	0	0	0	8.71	0	0	0	0	0	0	0	0	0	0	0	0	0	0	0	0	0	0
Trinity_GG_13869_c0_g1_i1	0	0	0	0	0	0.81	0	0	0	0	0	0	0.56	0	0	0	0.44	0	0.47	0.29	0	0	0	0	0	0.34	0.37
Trinity_GG_15599_c0_g1_i7	0.01	0.3	0.71	0.67	0.77	0.46	0	0.25	0.62	0.7	0.53	0.32	0.45	0.75	0.02	0	0	2.01	0.86	0	0.34	0	0.01	0.58	0	0.63	0.29
Trinity_GG_18476_c5_g1_i1	37.3	19.09	27.76	30.76	23.07	28.46	29.27	41.19	36.15	28.51	43.16	33.55	19.57	41.67	33.93	44.14	21.56	28.94	22.16	35.67	23.25	36.44	30.96	25.79	45	37.22	31.92
Trinity_GG_61272_c9_g1_i10	0	0.39	0	0	0	0	0.2	0.65	0.32	0	0	0	0	0	0	0	0	0.45	0	0	0	0	0	0.46	0	0	0
Trinity_GG_63904_c2_g1_i1	0.09	0	0.17	0.35	0.53	0	0.17	0.44	0.15	0	0.24	0.47	0	0.81	0	0.62	0.1	0.18	0	0.35	0.1	0.42	0	0	0.4	0.39	0.11
Trinity_GG_45999_c1_g1_i16	0	0	0	0	0	0	0	0	0	0	0	0	0	0	0	0.12	0	0	0	0	0	0	0	0	0	0	0
Trinity_GG_31533_c0_g1_i7	0.31	1.11	0.12	0.76	0.85	0.71	0.89	0.83	1.14	0.96	0.73	1.32	0.89	0.55	1.3	0.9	0.62	1.28	1.21	0.68	0.21	0.9	0.7	1.24	1.41	1.18	1.35
Trinity_GG_55393_c0_g1_i15	0.21	0.23	0	0	0	0	0	0	0	0	0	0	0.23	0	0.07	0.06	0.04	0	0.06	0.3	0.14	0	0	0.09	0	0.14	0
Trinity_GG_47501_c13_g1_i1	0	0	0	0	0	0	0	5.49	0	0	0	0	0	0	0	0	0	0	0	0	0	0	0	0	0	0	0
Trinity_GG_3596_c0_g1_i1	0	0	0.65	0	0.34	0.96	0.31	0.96	0.31	0	0.7	0.32	0	0.31	0	0	0	0.9	0	0.48	0.33	0	0.33	0.95	0.62	0	0.88
Trinity_GG_28783_c1_g1_i1	0.81	0	0	0	0	0.68	0	0.08	0	0	0	1.58	0	0	0	0.47	0	0	0.32	0	2.79	0	0	0	0	0	0.23
Trinity_GG_38072_c1_g1_i1	7.66	10.58	7.53	9.53	8.17	6.12	2.58	4.21	0.38	7.3	0	3.46	6.01	7.57	5.67	0.55	6.31	4.27	3.45	5.3	5.47	0.55	7.49	8.59	3.13	2.85	3.1
Trinity_GG_13040_c1_g1_i4	0	0	0	0.22	0.32	0.27	0	0.1	0	0.12	0.12	0.21	0.6	0	0	0.21	0	0	0	0	0	0	0	0	0	0	0
Trinity_GG_570_c4_g1_i3	0	0	0	0	0	0	0	0	0	0	0	0	0	0	0	0.32	0	0	0	0	0	0	0	0	0	0	0
Trinity_GG_46553_c0_g1_i1	0	0	0	0.16	0	0	0	0	0	0.16	0.16	0	0.21	0	0	0	0	0	0.18	0	0	0	0	0.28	0	0	0.18
Trinity_GG_40009_c4_g1_i1	0.85	2.47	0.84	0.45	0.69	0	0	0.14	0	0.5	0	0.14	0	2.34	0.87	1.2	0.39	0.29	0.76	0.69	1.92	2.21	2.61	2.25	1.55	1.81	0.27
Trinity_GG_14149_c3_g1_i1	0	0	0	0	0	0	0	0	0	0	0	0	0	0	0	0	0	2.95	0	0	0	0	0	0	0	0	0
Trinity_GG_65944_c0_g1_i2	0.72	0	0	0	0	0	0.21	0.43	0.22	0	0	0.03	0.32	0	0	0.4	0	0	0.27	0	0.38	0	0	0	0	0	0
Trinity_GG_47989_c0_g1_i2	22.68	45.82	61.29	94.94	110.88	184.23	134.48	147.2	213.74	183.01	155.9	154.16	101.5	76.19	117.28	57.34	112.4	61.06	27.27	24.66	43.09	28.13	38.4	48.25	37.74	23.17	40
Trinity_GG_35073_c1_g1_i2	0	0.24	0	0.57	0.41	0	0	0	0	0	0	0	0.34	0	0	0	0.18	0	0	0	0	0.3	0	0.21	0	0	0
Trinity_GG_12615_c2_g1_i1	0	0	0	0	0	0	0	0	0	0	0	0.89	1.3	1.69	1.87	0.52	0	0	0	0.35	0	0	0	0	1.13	0	0
Trinity_GG_67679_c1_g1_i6	0.06	0	0	0	0.06	0	0	0	0	0	0	0.01	0.35	0	0	0.47	0.42	0.11	0.22	0.38	0	0.38	0	0.01	0.27	0	0
Trinity_GG_49092_c0_g1_i1	7.34	9.02	4.39	4	6.68	4.53	9.19	5.14	4.91	6.3	6.36	5.51	2.46	2.29	6.82	3.36	5.76	7.69	1.27	0.53	6.19	1.08	3.77	4.3	4.27	6.08	4.02
Trinity_GG_17376_c13_g1_i2	0	0	0.14	0	0	0.31	0	0	0	0	0	0.14	0	0	0	0.49	0	0	0	0.38	0	0.13	0.14	0	0.11	0	0
Trinity_GG_5210_c1_g1_i17	0	0.61	0	0	0	0	0	0	1.01	0	1.48	0.09	0	2.09	0.5	0	0	0.01	0	2.1	0	0.87	0	0	1.44	0	0.06
Trinity_GG_40318_c0_g1_i1	0	0	0	0	0	0	0	0	0	0	0	0	0	0	0.48	0	0	0	0	0	0	0	0	0	0	0	0
Trinity_GG_64149_c5_g1_i1	0	0	0	0	0	0	0	0	0	0	0	0	0	0	0	0	0	0	0	0	0	0	0	0	0	0	0
Trinity_GG_56397_c1_g1_i1	0	0.48	0	0	0	0	0	0.43	0	0	0	0	0	0	0	0	0	0	0	0	0	0	0	0	0	0	0
Trinity_GG_34131_c0_g2_i6	0.24	0.09	0	0	0	0	0	0	0	0	0	0.16	0	0	0	0	0	0.09	0	0	0.08	0	0.14	0	0	0	0
Trinity_GG_27406_c0_g1_i1	0.29	0	0.89	0.38	2.43	1.25	1.4	0	0.56	1.77	2.13	0.58	0.32	0	0.79	0.06	1.99	1.41	0	0.36	1.57	0.15	0.32	0.82	0.23	0	0.34
Trinity_GG_8385_c0_g1_i4	2.62	0	1.56	4.77	4.94	2.04	3.57	2.71	1.62	0.44	2.9	3.23	2.44	1.71	4.93	0.93	2.67	1.11	2.2	2.38	0	0.25	3.48	0	1.84	1.85	2.48
Trinity_GG_49130_c0_g1_i7	2.07	4.68	4.62	1.11	3.5	2.26	3.52	3.53	4.06	5.79	6.66	4.57	3.6	0	4.79	1.95	6.56	3.39	1.58	0	4.23	4.52	4.21	5.14	0.27	2.29	3.31
Trinity_GG_36304_c0_g1_i1	0	1.28	1.35	6.17	0	2.08	1.26	1.33	13.19	4.38	7.64	10.64	0	4.08	12.02	0	5.34	2.01	0	0.53	1.35	0	1.63	2.79	0.49	3.97	1.07
Trinity_GG_59451_c2_g1_i1	0.57	2.88	1.26	3.31	1.94	1.43	1.24	1.45	0	0	0.69	1.1	1.86	0	1.86	0.43	3.05	0.18	0.67	1.04	2.94	1.81	2.47	1.69	0.58	2.47	1.62
Trinity_GG_18861_c1_g1_i7	0.22	0.11	0.61	0.27	0	0.24	0.09	0.18	0	0	0	0.19	0.37	0.13	0.11	0.11	0.1	0.1	0.36	0	0.26	0.07	0.08	0.1	0.08	0.09	0
Trinity_GG_5100_c0_g1_i11	0	0.09	0.48	0.58	0.32	0	0	0.16	0.33	0	0.09	0.16	0.11	0.19	0	0.14	0.08	0	0.32	0.19	0.33	0.13	0	0.25	0	0.19	0.17
Trinity_GG_66710_c0_g2_i1	0.1	0	0	0.1	0	0.21	0.18	0	0.1	0	0.22	0	0	0	0.1	0	0.1	0	0.12	0	0	0	0.09	0.09	0.08	0.08	0.09
Trinity_GG_13585_c0_g1_i10	0	0	0	0.07	0.07	0	0.08	0	0.17	0.24	0.12	0.14	0.28	0	0	0.01	0.15	0	0	0	0.06	0	0.11	0.14	0	0	0.21
Trinity_GG_955_c0_g1_i10	0	0	0.15	0.13	0.65	0	0	0.16	0.55	1.01	0.27	0.46	0	0	0	0	0.36	0.58	0.34	0	0.65	0.33	0	0	0.02	0	0.18
Trinity_GG_51475_c18_g1_i1	0	0.48	2.33	0	1.59	0.87	0.87	0.91	0.44	0.51	0.97	0.46	0	0	3.86	1.81	3.79	0.82	0.5	0	2.32	0.84	0	0.45	0	0.73	0
Trinity_GG_51475_c13_g1_i1	0	0	0.07	0.07	0	0	0.14	0.11	0	0.04	0.08	0.07	0.1	0	0.19	0	0.08	0.04	0	0	0	0	0.03	0.29	0	0.09	0.11
Trinity_GG_65202_c0_g1_i4	0.22	0.23	0.2	0	0.42	0.08	0.05	0.53	0	0	0.05	0	0.09	0.35	0.68	0	0.02	0.4	0.44	0.46	0.61	0	0	0.52	0.35	0.11	0.13
Trinity_GG_38426_c0_g1_i1	0	0	0	0	0	0	0	0	0	0	0	0	0	0	0	0	0	0	0	0	0	0	0	0	0	0	0
Trinity_GG_31919_c1_g1_i11	0	0	0	0	0	0.58	0	0	0	0	0	0	0	0	0	0	0	0	0	0	0	0	0	0	0.19	0	0
Trinity_GG_30891_c35_g1_i2	0	0	0	0.24	0	0	0.1	0	0	0.18	0	0	0	0	0	0	0.29	0.3	0	0	0	0	0.11	0.18	0	0.11	0
Trinity_GG_46229_c0_g1_i4	0	0.07	0	0	0	0	0	0.01	0.14	0	0.5	0.11	0	0.18	0.13	0.2	0.24	0	0	0.21	0.19	0	0	0.18	0	0	0
Trinity_GG_55358_c1_g1_i2	0	0	1.11	0	0	0.36	0.35	0	0.36	0	2.34	0	0	0	0	0	0	1.67	0	0	0	0	0	0	0.29	0	0.33
Trinity_GG_5619_c3_g1_i1	0	0	0	0	0	0	0	0.89	0	0.98	0	0	0	0	0.93	0	0	0	0	0	0	0	0	0	0	0	0
Trinity_GG_15874_c0_g1_i3	6.53	8.63	6.46	6.42	5.41	6.03	9.25	8.14	8.26	8.35	8.89	8.96	9.21	6.88	8.86	6.48	8.75	6.48	6.33	12.33	9.48	8.32	8.53	10.05	6.72	12.35	10.53
Trinity_GG_20118_c1_g1_i12	0	0	0.13	0.18	0	0.12	0.23	0.51	0.31	0	0.44	0.29	0	0	0	0.02	0.03	0.15	0	0.04	0.04	0.32	0	0.06	0.05	0.11	0.06
Trinity_GG_1917_c3_g1_i1	0.36	0.67	0.4	0	0.11	0	0	0.13	0.13	0	0.08	0.07	0.19	0	0.07	0	0.07	0	0	0	0	0	0	0.13	0	0	0.13
Trinity_GG_19573_c3_g1_i1	0	0	0	0	0	0	0	0	0	0	0	0	0	0	0	0	0	0	0	0	0	0	0	0	0	0	0
Trinity_GG_6265_c12_g1_i1	0	0	0	0	0	0	0	0	0	0	0	0	0	0	0	0	0	3.66	0	0	0	0	0	0	0	0	0
Trinity_GG_15455_c0_g1_i3	13.55	17.03	11.67	7.27	13.08	15.1	9.04	15.31	15.36	17	14.41	11.15	2.44	21.69	8.27	6.8	6.22	31.46	6.98	27.01	15.39	5.3	23.14	17.18	64.01	26.37	68.29
Trinity_GG_48961_c1_g1_i1	0	0.85	1.23	0	0	0	0	0.83	0	0.74	0.33	0	1.22	0.84	0	0	2.63	0	0	0	0.33	0	1.53	0.88	0	2.35	0.64
Trinity_GG_54254_c14_g1_i2	0	0	0	0	0	0	0	0	0.18	0	0	0	0	0	0	0	0	0	0	0	0	0	0	0	0	0	0
Trinity_GG_4134_c0_g1_i1	0	0	0	0	0	0	0	0	0	0	0	0	0	0	1.88	0	0	0	0	0	0	0	0	0	0	0	0
Trinity_GG_25738_c1_g1_i1	0	0	0	0	0	0	0	0	0	0	0	0	0	0	0	0	0	1.2	0	0	0	0	0	0	0	0	0
Trinity_GG_23762_c1_g1_i1	0	0	0	0	0	0	0	0	0	0.26	0	0	0	0	0	0	0	0	0	0	0	0	0.45	0	0	0.19	0
Trinity_GG_26066_c0_g1_i5	0.17	0	0	0	0.09	0	0	0	0	0	0	0	0	0	0	0	0	0	0	0	0	0	0	0	0	0	0
Trinity_GG_63664_c0_g1_i1	1.62	1.55	0.95	0.51	0.8	0.75	0.28	0.67	0.68	0.46	0.4	0.3	0.77	0.38	0.23	0.46	0.38	0.6	0.2	0.05	0.16	0.17	0	0.12	0.38	0.28	0.12
Trinity_GG_12403_c8_g1_i6	0	0	0.07	0	0	0	0	0	0.13	0	0	0	0	0	0	0	0	0.07	0.1	0	0	0	0	0	0	0	0
Trinity_GG_35800_c0_g1_i1	0	0	0	0.06	0	0.06	0	0	0	0	0	0	0	0.14	0.06	0	0	0	0.07	0.05	0	0	0.13	0.11	0.05	0.09	0.11
Trinity_GG_30037_c0_g1_i4	1.29	1.96	0.74	0	0.28	0	0	0.73	0	0	0	0.53	0.16	0.67	0	0.18	0	0	0.5	0.47	0.18	0.23	0	0	0.14	0.12	0
Trinity_GG_37558_c19_g1_i1	0	0	0	0.22	0	0	0	0	0	0	0	0.38	0	0	0.2	0	0	0	0	0	0	0	0.37	0	0.14	0	0
Trinity_GG_6763_c0_g1_i1	4.34	12.19	6.66	1.98	3.97	3.74	1.74	2.49	1.34	5.32	0.73	3.54	9.16	0.45	7.48	0.12	7.34	4.71	7.57	1.32	8.56	0	12.35	10.49	1.39	3.61	3.09
Trinity_GG_6859_c1_g1_i1	3.26	6.31	2.42	1.33	0.43	2.26	2.01	2.31	3.46	2.56	4.36	5.13	5.62	8.01	4.26	6.55	6.84	3.26	6.08	4.79	4.74	7.35	9.62	9.23	10.55	4.06	6.63
Trinity_GG_45961_c0_g1_i2	0	0.12	0	0	0.08	0	0.1	0.46	0	0	0.1	0.09	0	0	0.49	0	0.28	0.1	0.13	0.27	0	0.33	0.23	0	0	0.38	0.1
Trinity_GG_9557_c1_g1_i18	0	0	0	0	0	0.41	0	0	0	0	0.3	0	0	0	0	0	0	0	0	0	0	0	0.28	0	0	0	0
Trinity_GG_42562_c14_g1_i1	0	0	0	0	0	0	0	0	0	0	0	0	0	0	0	0	0	0	0	0	0	0	0	0	0	0	0
Trinity_GG_62832_c4_g1_i1	0	0	0	0	0	0	0	0	0	0	0	2.76	0	0	0	0	0	3.66	0	0.7	2.68	0	0	0	0	0	0
Trinity_GG_9492_c0_g1_i4	0	0	0	0	0	0	0	0	0	0	0	0	0	0	0	0	0	0	0	0	0	0.05	0	0	0	0	0
Trinity_GG_52755_c2_g1_i1	0	0	3.64	0	0	0	0	0	0	0	0	0	0	0	0	0	0	0	0	0	0	0	0	3.31	0	0	0
Trinity_GG_23774_c0_g1_i4	0.51	0	1.41	0.74	2.51	1.41	1.61	2.86	1.19	0.88	2.19	2.03	0.41	1.74	0.75	5.19	0.44	1.27	0	1.87	1.23	4.35	0.33	0	3.56	2.7	2.52
Trinity_GG_30511_c9_g1_i4	0.36	0	0.2	0	0	0	0.26	0	0	0.13	0	0	0	0	0	0.25	0	0	0.24	0	0	0	0	0.2	0	0	0
Trinity_GG_7924_c0_g1_i8	0	0	0	0	0	0	0	0	0	0	0	0	0	0	0	0	0	0	0	0	0	0	0	0	0	0	0
Trinity_GG_18369_c9_g1_i1	0	0	0	0	0	0	0	0	0	0	0	0	0	0	0	0	0	0	0	0	0	0	0	0	0	0	0
Trinity_GG_52628_c0_g1_i1	7.54	8.14	14.7	8.09	4.49	11.44	12.81	14.04	9.83	6.75	17.61	20.02	7.56	12.97	16.77	13.12	15.01	12.75	14.51	14.96	15.27	7.16	10.75	24.12	10.47	11.04	6.47
Trinity_GG_11720_c0_g1_i1	0	0	0	0	0	0	0	0	0	0	0	0	0	0	0	0.21	0	0	0	0.65	0	0	0	0	0	0	0
Trinity_GG_12713_c52_g1_i1	0	12.32	0	0	0	0	0	0	0	0	0	0	0	2.6	0	0	0	0	0	1.03	14.61	0	0	0	1.08	0	0
Trinity_GG_25091_c0_g1_i1	0	0	0	0.05	0	0	0.04	0	0.14	0	0	0.18	0	0	0	0	0	0	0	0	0	0	0	0	0	0	0
Trinity_GG_57532_c0_g1_i1	0.71	1.02	2.17	8.51	5.6	5.17	3.04	4.55	2.52	4.41	2.21	4.6	2.96	3.24	3.14	5.61	1.51	0.36	2.25	5.76	2.06	8.54	2.57	4.26	3.27	5.22	7.24
Trinity_GG_4727_c6_g1_i1	0	0	0.41	0	0	0	0	0	0	0	0	0	0	0	0.21	0.14	0	0	0.25	0	0	0	0.2	0	0	0	0.19
Trinity_GG_56480_c2_g1_i1	0.18	0	0	0	0	0.17	0	0	0.16	0	0	0.16	0.47	0.19	0	0	0	0	0	0	0	0.15	0	0	0	0	0
Trinity_GG_15688_c0_g1_i1	0	0	0	0.22	0.54	0	0.18	0.38	0	0	0	0	0.54	0.21	0	0	0	0	0.92	2.24	0	2.42	0.19	0.37	2.21	3.75	0.18
Trinity_GG_59231_c0_g1_i4	0	0	0.13	0.26	0.16	0.03	0.5	0.34	0.2	0.08	0	0.27	0	0.37	0.29	0.1	0.29	0	0	0	0.07	0.06	0.18	0	0	0.18	0.07
Trinity_GG_21359_c13_g1_i1	0.16	0.16	0	0	0	0	0	0	0.14	0	0.16	0	0	0.17	0	0.2	0	0	0	0.13	0.15	0.26	0	0	0	0.24	0.14
Trinity_GG_24278_c5_g1_i1	2.87	7.02	2.57	28.52	0	11.97	0	20.68	9.12	0	0	0	14.44	4.99	3.25	55.09	0	14.58	33.04	4.27	1.63	47.06	20.12	0.66	0	10.12	18.01
Trinity_GG_45495_c12_g1_i1	0	0	0	1.17	0.44	0	0	0	0	0	0	0	0	0	0	0	0.41	0	0.44	0.55	0	0	0	0	0	0	0
Trinity_GG_61111_c1_g1_i4	0	0	0	0.02	0	0	0	0	0	0	0	0	0	0	0	0	0	0	0	0	0	0	0	0	0	0	0
Trinity_GG_49929_c1_g1_i1	0	0	0	0	0	0	0	0	0	0	0	1.86	0	0	0	0	0	0	0	0	0	0	0	0	0	0	1.29
Trinity_GG_5530_c0_g1_i9	0.97	0.29	0.22	0.41	0	0.17	0.86	0.98	0.34	1.45	1	0.39	0.82	0.99	1.24	0.34	0.93	0.13	0.36	0	0.24	0.78	0.59	0.15	0	0.81	1.05
Trinity_GG_16970_c0_g1_i3	0	0	0	0	0	0.21	0.19	0.79	0.59	0.45	1.1	0.79	0	0	0	0	0	0	0	0	0	0.18	0	0	0.18	0.17	0.39
Trinity_GG_53652_c0_g1_i1	0	0.75	0.63	0.74	0.28	0.87	0.41	0	0.36	0.34	0.83	0.93	0.39	0.69	0.5	0.63	0.77	0.52	0.9	0.81	0.19	0.17	0.16	0.12	0.49	0.43	0.66
Trinity_GG_30200_c0_g1_i1	0	0.36	0.24	0.08	0.14	0.52	0.42	0.5	0.64	0.46	0.46	0.69	0.12	0	0.29	0.16	0.09	0.21	0	0.3	0.16	0.07	0.08	0.12	0.16	0.2	0.23
Trinity_GG_36169_c24_g1_i1	0	0	0	0	0.19	0	0	0	0.2	0	0	0	0	0.22	0	0.69	0	0	0	0	0	0.55	0	0	0.58	0.83	0
Trinity_GG_22111_c1_g1_i9	0	0.13	0	0	0	0	0	0.11	0	0.08	0	0	0	0	0	0	0	0	0	0	0	0	0.06	0	0	0	0
Trinity_GG_31066_c0_g1_i11	0	0	0	0	0	0	0	0	0	0	0	0	0	0	0	0	0	0	0	0	0	0	0	0	0	0	0
Trinity_GG_34816_c0_g1_i1	3.78	2.86	1.78	4.16	4.48	1.29	1.84	1.32	0	1	0	0	1.62	1.07	1.04	0.11	2.92	1.43	1.62	1.83	2.6	0	2.37	1.89	0	0.93	0.92
Trinity_GG_28409_c0_g1_i1	0	0	0	0	0	0	0	0	0	0	0	0	0	0	0	0	0	0	0	0	0	0	0	0	0	0	0
Trinity_GG_47613_c0_g1_i3	0	0	0	0	0	0.12	0.43	0.22	0.11	0	0.13	0.45	0.32	0	0.12	0	0	0.14	0	0	0	0	0.11	0	0	0	0.23
Trinity_GG_68823_c0_g1_i11	0	0	0	0	0	0	0	0	0	0	0	0	0	0	0	0	0	0	0	0	0	0	0	0	0	0	0
Trinity_GG_45763_c0_g1_i15	0.71	0	0	0.18	0.16	0	0	0.17	0	0	0.38	0	0	0.2	0.04	0.13	0.57	0	0	0	0.36	0	0.33	0.19	0	0.44	0
Trinity_GG_2769_c0_g1_i1	6.68	3.29	0.96	1.9	1.5	1.81	1.25	1.95	1.1	0.88	2.6	1.79	0.65	0.67	1.97	0.14	0.28	0.92	1.01	0.35	0.74	0.38	1.83	1.6	0.59	1.75	2.72
Trinity_GG_61264_c2_g2_i1	2.7	1.43	0.66	0.06	0.36	0.31	0.47	0.49	0.71	0.32	0.49	0.84	0.75	0.84	0.37	1.32	0.68	0.51	0.29	0.56	0.5	2.07	0.67	1.17	1.41	0.25	0.37
Trinity_GG_15610_c1_g1_i1	0	0	0	0	0	0	0	0	0	0	0	0	0	0	0	0	0	0	0	0	0.19	0	0	0.04	0	0	0
Trinity_GG_41914_c0_g1_i16	0.54	0.22	0.63	0.54	0.03	0.24	0.02	0.2	0	0	0.14	0.22	0.14	0	0	0.45	0.31	0.74	0.67	0.11	0.48	0.31	0.51	0.5	0.06	0.86	0.26
Trinity_GG_68898_c6_g1_i2	0.17	0	0	0.16	0	0.17	0.15	0	0.47	0.18	0.09	0.08	0	0.1	0.25	0	0.17	0.08	0.1	0.22	0.08	0	0.07	0.08	0.06	0.13	0.31
Trinity_GG_5391_c3_g1_i2	0.37	1.32	0.8	0.3	0.12	0.46	0.66	0.29	0.69	0.38	0.98	1.09	1.05	0.38	1.84	0.72	1.58	1.46	0.68	0.26	0.99	0.94	1.28	1.9	0.45	0.96	1.17
Trinity_GG_373_c0_g1_i1	0	0	0	0	0	0.58	0.2	0	0	0	0.24	0.11	0.17	0	0	0	0	0.11	0.34	0.49	0	0	0.1	0	0.17	0	0.11
Trinity_GG_16468_c0_g1_i10	0.41	0.22	1.14	0.32	0.35	0.28	0.39	0.45	0.52	0.53	0.65	0.24	1.2	0.25	0.76	0	1.05	0.47	1.76	0.42	1.28	0	0.79	0.8	0	0.38	0.09
Trinity_GG_56210_c0_g2_i2	2.18	3.35	1.36	0.76	0.46	0.9	0.32	0.74	0.34	0.31	0.19	0.27	1.75	1.02	1.64	0.53	2.07	0.78	0.25	0.44	1.98	0.81	1.33	2.14	0.25	0.68	0.14
Trinity_GG_45879_c1_g1_i1	0.16	0.11	0	0	0	0	0	0.1	0.06	0.23	0.1	0	0.27	0.12	0.11	0	0	0	0	0.09	0	0	0.19	0.2	0	0	0.1
Trinity_GG_35926_c0_g1_i3	0	0	0.26	0.05	0.39	0	0.39	0	0	0.19	0	0	0	0	0.18	0	0	0.56	0	0	0.39	0	0.2	0.67	0	0.14	0
Trinity_GG_24876_c0_g1_i1	0	0	0	0	0	0	0	0	0	0	0.05	0.04	0	0	0	0	0	0	0	0	0.05	0	0	0	0	0	0
Trinity_GG_41076_c1_g2_i3	0.1	0.81	1.08	0.31	0.31	0.08	0	0.07	0	0.68	0	0.06	1.07	0	0.47	0	0.56	0.24	0.73	0	0.93	0.05	1.09	0.91	0	0.74	0.29
Trinity_GG_49845_c20_g1_i1	0	0	0	0	0	0	0	0	0	0	0	0	0	0	0	0	0	0	0	0	0	0	0	0	0	0	0
Trinity_GG_10644_c4_g1_i1	0	0	0	0	0	0	0.73	0.39	0	0	0	0	0	0.35	0	0	0	0	0	0	0	0	0	0	0	0.93	0
Trinity_GG_44710_c1_g1_i7	0.06	0.19	0.06	0.03	0.06	0.38	0	0.22	0.04	0.29	0.46	0.05	0	0	0.13	0	0.08	0.09	0	0	0.13	0	0.35	0.35	0	0.12	0.12
Trinity_GG_20561_c0_g1_i1	1.9	3.31	6.44	1.15	2.95	1.39	7.74	7.25	4.33	3.44	5.78	6.61	4.62	2.35	4.76	7.39	8.28	3.07	2.3	4.64	4.31	10.35	6.88	6.99	4.12	5.9	2.69
Trinity_GG_21668_c0_g1_i1	4.63	6.29	0	0	0	4.1	8.64	3.94	5.32	0	16.26	3.91	4.18	0	5.5	5.57	5.19	2.97	0.99	3.39	1.1	10.86	3.32	1.26	1.1	2.93	2.87
Trinity_GG_47404_c0_g1_i10	0.02	0.21	0.03	0	0	0	0	0.09	0	0	0	0	0.16	0	0.11	0	0.09	0.11	0	0	0	0	0	0	0	0	0
Trinity_GG_40438_c0_g1_i12	0	0	0.21	0.4	0.66	0.39	0.61	0	0	0.94	0.33	0.63	0	0	0.67	0	0.24	0.11	0	0.22	0.42	0.16	0.18	0.88	0.06	0.21	0.12
Trinity_GG_19038_c0_g1_i1	0.27	0.18	0.19	0	0.14	0	0.06	0.16	0.12	0.19	0	0.19	0.19	0.21	0.07	0.03	0.14	0	0.28	0.24	0.14	0.1	0.18	0.07	0.06	0.17	0
Trinity_GG_35847_c3_g1_i1	0	0.14	0.13	0.06	0	0	0	0	0	0.07	0	0	0	0	0	0	0	0	0.08	0	0.06	0.05	0.06	0	0	0.26	0
Trinity_GG_55679_c0_g1_i9	0	0.64	0	0	0	0	0	0	0	0	0.1	0	0	0.11	0.17	0	0	0	0	0	0	0	0.18	0	0	0	0
Trinity_GG_59919_c0_g1_i1	7.54	3.69	6.48	22.35	16.21	18.09	13.02	14.09	10.74	7.81	12.59	9.73	9.7	24.49	13.51	6.94	6.25	7.44	17.67	18.59	8.49	2.03	7.67	8.57	17.82	4.56	9.91
Trinity_GG_43048_c0_g1_i1	0	0.37	0.85	0.11	0.22	0.19	0.6	0.29	0.64	0.22	0.48	0.34	0	0	0.16	0.08	0.41	0.33	0	0.23	0.78	0	0.26	0.47	0.24	0.21	0
Trinity_GG_26046_c0_g1_i1	0	0	0	0.13	0.28	0	0	0	0	0	0	0	0	0	0.13	0	0	0	0	0	0	0	0.15	0	0	0	0
Trinity_GG_61717_c1_g1_i2	0	0	0	0	0	0	0	0	0	0	0	0	0	0	0	0	0	0	0	0	0	0	0	0	0	0	0
Trinity_GG_5141_c0_g1_i5	0	0	0	0	0	0	0	0	0	0	0	0	0	0	0	0	0	0	0	0	0	0	0	0	0	0	0
Trinity_GG_59680_c0_g1_i10	0.29	0.39	0	0	0.14	0.04	0	0.34	0	0	0.09	0.28	0.45	0.11	0.63	0	0	0	0.62	0.76	0	0	0.25	0	0.47	0	0.4
Trinity_GG_38032_c0_g1_i13	0	0	0	0	0	0	0	0	0	0	0	0	0	0	0	0	0	0	0	0	0	0	0	0	0	0	0
Trinity_GG_31515_c21_g1_i1	0	0.02	0	0.08	0	0.11	0	0	0	0.06	0.23	0	0	0	0	0.1	0	0	0	0	0	0.21	0	0.1	0	0.04	0
Trinity_GG_35622_c0_g1_i16	0	0	0.06	0	0	0	0	0.18	0	0	0	0	0	0	0.11	0	0	0	0	0	0	0	0	0	0	0	0
Trinity_GG_53406_c0_g1_i1	0.14	0.22	0	0.16	0	0	0.48	0.28	0.14	0	0.55	0	0	0	0	0.15	0.13	0	0.07	0.36	0	0.39	0	0.02	0	0	0
Trinity_GG_27595_c144_g1_i1	0	0	0	0	0	2.79	11.87	0	0	0	0	8.55	0	0	0	0	0	2.67	0	0	0	4.55	0	0	0	0	0
Trinity_GG_24359_c0_g1_i1	3.82	1.62	3.45	2.38	0.92	4.58	0.85	3.24	3.9	2.27	6.56	6.88	4.22	8.74	6.61	4.9	7.97	4.8	4.05	3.6	1.95	2.93	3.47	6.42	5.37	5.56	9.52
Trinity_GG_42582_c13_g1_i1	0	0	0	0	0	0	0	1.54	1.41	0	0	0	0	0	0	0	0	0	0	0	1.55	0	0	0	0.48	0	0
Trinity_GG_67427_c1_g1_i8	0	0.35	0	0	0	0	0	0	0	0	0	0	0	0	0	0	0	0	0	0	0	0	0	0	0	0	0
Trinity_GG_33858_c6_g1_i1	0.32	0	0.3	0	0.3	0	0	0.59	0	0	0	0	0	0.29	0	0	0	0.28	0	0.22	0.59	0	0.6	0.29	0	0	0.54
Trinity_GG_68799_c0_g1_i2	0	0	0	0	0	0	0	0.14	0	0	0	0	0	0	0	0	0	0	0	0	0	0.24	0	0	0	0	0
Trinity_GG_62964_c4_g1_i1	0	0	0	0	0	0	0	0	0	0	0	0	0	0	0	0	0	0	0	0	0	0	0	2.58	0	0	0
Trinity_GG_51603_c0_g1_i4	0	0	0	0	0	0.1	0	0.04	0	0	0	0	0	0	0	0	0.05	0	0.06	0	0	0.15	0	0	0.08	0.08	0
Trinity_GG_16465_c0_g1_i2	0	0	0.11	0	0	0	0	0	0	0	0	0	0	0	0	0	0	0	0	0	0	0	0	0	0	0	0
Trinity_GG_28131_c0_g1_i3	31.93	21.67	26.66	30.43	22.09	27.17	27.44	28.53	24.33	30.47	29.72	26.59	18.64	19.04	29.45	29.32	25.2	28.5	27.17	14.99	30.46	27.07	35.04	31.79	25.16	32.5	29.61
Trinity_GG_51846_c1_g1_i7	0	0	0.05	1.68	4.44	0	0.37	0.45	0	0	0	0.3	3.76	4.45	1.26	0	2.09	0.96	0.55	0.29	0.42	0	0.63	0.16	1.13	0.04	0
Trinity_GG_61811_c0_g1_i1	0	1.83	0.1	8.68	9.45	4.61	1.93	4.18	0.61	0	2.09	6	0.27	0.98	3.19	4.08	0	2.28	0	0	2.99	0	0	1.02	0	0	0
Trinity_GG_35805_c0_g1_i6	0	0	0.39	0.42	0.28	0.35	0.18	0.23	0.84	0.34	0.37	0.34	0.1	0.06	0.23	0	0.43	0.11	0	0	0	0	0.07	0	0	0.18	0.11
Trinity_GG_12920_c0_g1_i4	0.65	0	0	0	0.21	0	0	0	0	0	0	0	0.23	0.63	0.38	0	0.2	0	0	1.27	0	0	0.47	0	0.35	0	0.16
Trinity_GG_18053_c1_g1_i1	0.96	1.31	0.76	0.14	0.36	0.6	0.13	0.54	0	0.16	0	0	0.72	0	1.85	0.35	1.51	0	0	0	1.26	0	0.48	1.99	0	0.47	0
Trinity_GG_32175_c1_g1_i6	0	0.16	0.08	0.2	0	0.13	0	0.23	0.15	0	0	0.03	0	0	0.49	0	0	0.63	0.14	0	0.15	0	0.45	0.14	0	0.01	0.14
Trinity_GG_25728_c0_g2_i1	0	0	0	0	0	0	0	0	0	0	0	0	0	0	7.14	0	0	0	0	0	0	0	0	0	0	0	0
Trinity_GG_49327_c0_g1_i14	0	0.28	0.49	0	0.35	0	0.42	0	0	0	0	0.29	0	0.67	0.24	0	0	0	0	0	0	0	0	0	0	0	0
Trinity_GG_67454_c0_g1_i3	0.08	0.3	0.07	0	0.06	0	0.13	0.13	0	0	0	0	0	0.44	0.07	0.27	0.21	0.14	0	0.13	0	0.11	0.13	0	0.06	0	0
Trinity_GG_50170_c6_g1_i1	0.68	1.18	0.25	0.16	0	0.39	0.08	0.57	0.59	0	0.4	0.13	0	0.76	0.19	0.13	0.58	0	0.14	0	0	0	0	0.55	0	0.29	0
Trinity_GG_35288_c0_g1_i24	0	1.14	1.42	0	0.11	0.02	0.48	0	0	0	1.1	1.22	0	1.62	3.11	0.05	2.44	0.28	5.38	0.93	5.77	0.29	0.66	6.93	1.27	2.9	0.03
Trinity_GG_1385_c4_g1_i2	0	0	0	0.49	0	0	0	0.02	0	0.15	0	0.46	0	0.39	0	0	0	0	0.46	1.29	0	0	0	0	0.64	0.42	0
Trinity_GG_68211_c26_g1_i1	0	0	0.11	0.58	0	0	0	0	0	0	0.57	0	0	0	0	0	0.21	0	0	0	0	0	0	0	0	0.2	0
Trinity_GG_59837_c1_g1_i1	0	0	1.93	0	0	0	0	0	0	0	1.73	0	0	0	0	0	0	0	0	0	0	0	0	0	0	0	0
Trinity_GG_62229_c7_g1_i1	0	0	0	0	0	0	0	0	0	0	0	0	0	0	0	0	0	0	0	0	0	0	0	0	0	0	0
Trinity_GG_49705_c1_g1_i1	0	0	0.28	0	0	0	0	0	0.1	0.1	0	0	0	0	0	0.08	0	0	0	0.19	0	0	0	0	0	0	0
Trinity_GG_25261_c0_g1_i3	0	0	0	0	0	0	0	0	0	0	0	0	0.38	0	0.28	0	0	0.12	0	0	0.27	0	0.76	0	0	0	0
Trinity_GG_48949_c25_g1_i1	0	0	0	0	0	0	0	0	0	0	0	0	0	0	0	0	0	0	0	0	20.37	0	0	0	0	0	0
Trinity_GG_22494_c5_g1_i1	0	0	0	0	0	0	0	0	0	0	0	0	0	0	0	0	0	0	0	0	0	0	0	0	0	0	0
Trinity_GG_66194_c0_g2_i1	0	0.43	0.13	0	0	0	0	0	0	0	0	0	0.56	0	0.55	0	0.14	0.26	0.16	0.35	0.65	0.34	0.5	0.51	0.3	0.22	0
Trinity_GG_37365_c0_g1_i1	2.01	2.06	2.39	0.26	0.69	0.4	0.48	3.72	0.64	1.55	0.41	0.56	2.06	1.53	1.84	2.05	1.63	1.86	1.35	1.95	2.56	2.37	1.45	1.65	0.13	1.41	1.12
Trinity_GG_17926_c1_g1_i1	0	0	0	0	0	0	0	0	0	0	0	0	0	0	0	0	0	0	0	0	0	0	0	0	0	0	0
Trinity_GG_12954_c2_g1_i10	0	0.13	0.03	0.07	0.12	0.1	0.06	0.28	0	0	0.25	0	0.12	0	0	0	0.47	0.1	0.03	0.06	0.05	0.21	0.42	0.12	0	0.1	0.02
Trinity_GG_59044_c10_g1_i1	0	0	0	0	0	0	0	0	0	0	0	0	0	0	0	0	0	0	0	0.77	0	0	0	0	0	0	0
Trinity_GG_59258_c0_g1_i1	0	0	0	0	0	0.17	0	0	0	0	0	0	0	0	0	0	0	0	0	0	0	0	0.13	0	0	0	0
Trinity_GG_35363_c4_g1_i1	0.87	0	0	1.84	0	0.39	0	0	0.79	0	0.86	0.81	0.54	0	0.43	0	0.42	0	0	0.28	0.41	0	0	0.79	0	0.65	0
Trinity_GG_18554_c0_g1_i14	0.72	2.28	2.26	0.02	0	1.61	0.74	0	0	0.98	0	0.3	0.31	1.82	1.3	4.89	0.92	0.62	2.27	2.69	1.06	4	2.79	1.68	1.85	2.37	1.34
Trinity_GG_60125_c0_g1_i1	0	1.51	0	0.11	1.47	0.83	0.83	0.88	0.55	0.49	0.96	0.63	0.58	0	2.02	6.55	3.64	0	5.02	2.57	1.77	3.87	8.09	2.86	1.06	2.04	0.83
Trinity_GG_51909_c0_g1_i5	0	0	0	0	0	0	0	0	0	0	0	0	0	0	0.14	0.05	0	0	0.45	0.23	0	0	0.1	0.12	0	0	0
Trinity_GG_32533_c10_g1_i1	0	0	0	0	0	0	0	0	0	0	0	0	2.41	1.09	0	0	0	0	1.98	0	0	0	0	0	0	0	0
Trinity_GG_14738_c1_g1_i2	0	0.09	0	0	0	0	0	0	0	0.09	0	0	0	0	0.42	0	0	0	0.5	0	0	0	0	0	0	0	0
Trinity_GG_25161_c4_g1_i1	0	0	0	0	0	0	1.13	0	0	0	0	0	3.5	0	0	0	0	0	0	0	0	0	0	0	0	0	0
Trinity_GG_7307_c1_g1_i1	0	1.91	1.35	2.13	0	0.38	0	0	0	3.44	0	1.66	0	0	0	0	0	0	0	0	0	0	0	0.99	0.35	1.26	0.21
Trinity_GG_18275_c0_g1_i3	0	0.12	0.1	0	0	0.11	0	0	0	0	0.06	0	0.12	0.15	0	0	0	0	0.07	0	0	0.04	0	0	0	0.18	0
Trinity_GG_17770_c1_g1_i7	2.23	6.06	6.96	2.17	2.03	2.91	3.46	4.35	5.03	3.99	6.81	5.62	4.09	2.47	5.47	4.03	5.41	5.27	3.4	5.83	5.01	6.41	5.29	6.33	4.8	3.35	3.94
Trinity_GG_45799_c1_g1_i1	0	0	0	0	0	5.85	8.42	8.99	3.96	14.45	0	4.41	0	0	0	0	0	2.87	0	0	0	0	0	0	0	0	5.55
Trinity_GG_3823_c1_g1_i1	0	0	0.26	0	0	0	0	0.33	0.65	0	0.33	0	0	0.32	0	0	0.2	0	0	0	0	0	0	0	0.08	0	0
Trinity_GG_47165_c0_g1_i1	0	0	0.08	0	0.07	0	0	0	0	0	0	0	0	0	0.09	0	0	0	0	0.08	0	0	0	0	0.07	0.07	0.24
Trinity_GG_1855_c0_g1_i1	0	0	0	0	0	0	0	0	0	0	0	0	0	0	0	0	0	0	0	0	0.55	0	0.31	0	0	0	0
Trinity_GG_11297_c0_g1_i6	0.47	0.09	1.08	3.09	3.64	2.05	2.51	2.18	2.48	2.08	4.45	2.72	1.07	1.15	1.99	0.15	0.86	1.82	0.08	0.77	0.8	0.05	0.31	0.81	0.99	0.48	4.42
Trinity_GG_1577_c1_g1_i1	0.09	0.15	0	0.14	0	0.14	0.19	0.2	0.02	0.06	0.32	0.16	0.29	0	0.09	0.06	0.16	0.1	0.07	0	0.28	0.11	0	0.24	0	0.21	0
Trinity_GG_50188_c0_g1_i1	0	2.57	2.97	0	0	0	0	0	0	0	0	0	0	0	0	0	0	0	0	0	0	0	0	0	0	0	0
Trinity_GG_53097_c0_g1_i1	0.06	0	0.23	0.06	0	0	0	0	0.06	0.26	0.1	0	0.08	0	0	0	0.12	0.12	0.21	0	0	0	0.05	0.23	0.14	0.07	0.17
Trinity_GG_25704_c0_g1_i1	1.98	0	0	0	0	0	0	0	4.1	2.2	13.24	0.25	5.59	0	0	0	0	0	0.98	0.42	0	0.37	0	0	0	0	0
Trinity_GG_36258_c0_g1_i2	0.07	0.1	0.13	0	0	0	0	0	0	0	0	0	0.04	0	0	0	0.08	0	0	0	0	0	0.07	0.09	0	0	0
Trinity_GG_46659_c2_g1_i1	0	0	0	0	0	0	0	0	0	0	0	0	0	0	0	0	0	0	0	0	0	0	0	0	0	0	0
Trinity_GG_67925_c0_g1_i8	0	0.41	0.31	0	0.11	0.11	0.43	0.06	0.15	0	0	0.15	0	0	0.11	0	0.23	0.29	0	0	0.21	0	0.48	0.1	0	0.28	0.15
Trinity_GG_21514_c9_g1_i1	0	0	0.69	0	0.36	0	0	0	0	0.39	0	0	0.47	0	0.36	0	0	0	0.39	0	0	0	0	0	0	0	0
Trinity_GG_20066_c0_g1_i7	0	0	0	0.04	0	0	0.02	0	0.09	0	0	0	0	0	0	0	0	0	0	0	0.05	0.04	0	0.13	0	0	0
Trinity_GG_6338_c0_g1_i1	0	0.01	0	1.07	0.79	0	0	0	0	0.2	1.53	0	0	0	0	0.45	0	0	0	0.26	0.38	0.98	0	1.67	0	0.65	0
Trinity_GG_42180_c0_g1_i1	0	0	0	0	0	0	0	0	0	0	0	0	0	0	0	6.07	0	0	0	0	0	8.97	0	0	0	2.83	0
Trinity_GG_64693_c0_g1_i2	5.15	8.79	8.1	14.27	10.14	16.47	11.72	18.56	10.56	13.32	11.63	10.37	9.6	8.68	8.36	10.16	7.51	7.83	7.29	4.64	7.79	13.62	6.21	6.3	7.34	5.26	5.03
Trinity_GG_1203_c3_g1_i1	0.13	0	0	0	0.12	0.25	0.12	0	0	0	0	0	0	0	0	0	0	0	0	0.1	0	0	0	0.12	0	0	0
Trinity_GG_4608_c3_g1_i8	0.28	0	0	0	0	0	0	0	0	0	0.11	0.16	0.29	0.23	0	0.1	0	0	0.08	0.27	0	0	0.2	0	0.11	0	0.13
Trinity_GG_2685_c6_g1_i2	0	0	0	0	0	0	0.03	0	0	0	0	0	0	0	0	0	0	0	0	0	0	0	0	0.08	0.04	0	0
Trinity_GG_20684_c0_g1_i4	0.36	0.23	0.24	0.1	0.3	0	0	0	0.04	0	0.18	0	0	0.58	0	0.83	0.32	0	0.34	0.4	0.44	0.21	0	0.55	0.48	0.24	0.55
Trinity_GG_16234_c0_g1_i2	0	0	0	0	0	0	0	0	1.07	0	25.25	0	0	13.71	0	0	0	0	0	11.18	0	0	0	0	7.39	0	0
Trinity_GG_40320_c0_g1_i2	0	0	0	0	0	0	0.04	0	0	0	0	0	0.04	0	0	0.72	0	0	0	0.08	0	0.15	0	0	0.14	0	0
Trinity_GG_24514_c1_g1_i3	0.1	0	0	0	0.09	0	0	0	0	0	0	0	0.6	0	0	0.13	0	0	0.81	0.25	0	0.22	0	0.29	0	0	0
Trinity_GG_13222_c0_g1_i7	0	0.67	0	0.35	0.36	0	0.71	0	0	0.91	0	0	1.16	0.21	0.28	0.24	0.14	0.25	0	0	0	0.14	0.11	0.66	0.28	0	0.22
Trinity_GG_68624_c0_g1_i3	0.21	0	0.59	2.77	3.15	0.71	3.2	2.42	2.44	1.05	1.2	0.91	0.51	1.37	0.53	1.3	0.71	0.25	0	1.43	0.84	1.86	0	0.16	1.45	1.94	1.51
Trinity_GG_11061_c2_g1_i1	0	2.15	0	0	0.63	0	0	0	13.04	0	0	0	0	2.33	4.5	11.31	0.54	0	0	4.88	21.52	15.84	0	10.42	6.82	0	7.41
Trinity_GG_20520_c0_g1_i2	2.47	0.94	1.34	2.74	0.76	0	0.67	0	0	0	0	1.49	1.24	0	0.76	1.31	0.92	1.42	1.89	0	1.04	0.3	0.73	0.76	3.04	0	0
Trinity_GG_68930_c0_g1_i1	0	0	0	0	0	0	8.99	0	0	0	0	0	0	0	0	1.77	0	0	3.76	0	0	2.39	0	0	0.76	0	0
Trinity_GG_55966_c0_g1_i6	0.3	0	0	0.09	0.18	0.15	0.14	0	0	0	0.34	0.36	0.21	0.6	0.49	0.27	0.54	0.05	0	0.02	0	0.13	0	0.19	0.25	0.04	0.02
Trinity_GG_67666_c0_g1_i1	8.99	12.95	10.07	5.93	4.44	6.98	9.2	10.26	7.63	10.18	13.94	13.4	9.39	9.3	12.63	14.86	10.79	11.79	17.81	6.63	12.97	11.84	13.72	13.91	14.33	13.27	14.74
Trinity_GG_41024_c0_g1_i1	0	0.08	0.07	0	0	0.04	0.07	0	0.1	0	0	0	0	0	0	0	0	0	0.16	0	0	0	0.07	0	0	0.06	0
Trinity_GG_19166_c0_g1_i5	0.1	0.08	0.2	0.03	0.05	0.16	0.59	0.24	0.46	0.26	0.28	0.32	0	0.1	0.24	0	0.1	0.34	0	0.05	0.07	0.09	0.18	0.04	0	0.26	0.44
Trinity_GG_4708_c7_g1_i1	0	0	0	0.07	0.05	0	0	0.11	0.02	0	0.19	0	0.36	0.04	0.07	0	0.07	0	0.09	0	0.07	0	0.08	0	0	0	0
Trinity_GG_39539_c0_g1_i24	0.32	0.1	0.08	0.24	0.2	0.14	0.07	0.11	0.12	0.43	0.32	0.12	0.29	0.14	0.07	0.43	0.05	0.29	0.05	0.36	0.14	0.25	0.18	0.14	0.08	0.48	0.2
Trinity_GG_22612_c2_g1_i3	0	0	0	0	0	0	0	0	0	0	0	0	0	0	0	0	0	0	0	0	0	0	0	0	0	0	0
Trinity_GG_37597_c1_g1_i1	0.33	0.47	0.14	0.13	0.06	0.26	0.24	0.54	0.2	0	0	0.46	0	0	0.28	0	0	0.28	0.23	0.12	0.1	0	0.11	0.16	0.03	0	0
Trinity_GG_19995_c101_g1_i1	0	0	0	0	0	0	0	2.95	0	0	0	0	0	0	0	0	0	0	0	0	0	0	0	0	0	0	0
Trinity_GG_66780_c1_g1_i1	0	0.85	0	0	0	0.79	0.25	0.26	0.51	0.59	0	0	0.65	0	0	0.18	0	0	0	0	0	0	0	0	0.35	0.29	0
Trinity_GG_37561_c0_g1_i2	0	0	0	0	0	0	0.22	0	0	0	0	0	0	0	0.27	0.43	0	0	0.27	0	0	0.16	0	0	0	0.25	0
Trinity_GG_17058_c0_g1_i1	0	0	0	4.15	2.39	3.5	1.22	0	0	3.93	0	2.95	0	0	0	0	0	1.45	0	0	0	0	0	0	0	0	1.59
Trinity_GG_67462_c4_g1_i2	0.68	0.46	0.11	0.57	0.47	0.34	0.1	0.44	0.25	0.24	0.36	0.26	0.57	0.19	0.26	0.18	0	0.26	0.82	0.64	0.49	0.09	0.42	0.78	0.38	0.74	0.61
Trinity_GG_46251_c0_g1_i1	0.2	0.24	0	0	0	0	0	0	0	0.43	0	0	0.31	0	0.08	0.02	0.18	0	0	0	0.13	0	0	0	0	0	0.21
Trinity_GG_51860_c0_g1_i7	0	0.14	0	0	0	0	0	0	0	0	0	0	0	0	0	0	0	0	0	0	0	0	0	0	0	0	0
Trinity_GG_39057_c0_g1_i1	0.32	0	0	0.65	0.11	0	0.44	0.39	0.16	0	0.83	0.4	0	0	0	0	0	0.33	0	0	0	0	0	0	0	0	0.36
Trinity_GG_4472_c3_g1_i1	0	0.02	0.04	0	0.01	0	0	0	0	0.04	0	0.01	0.15	0	0.05	0.4	0	0	0	0	0.06	0.02	0.06	0	0.06	0	0
Trinity_GG_2929_c3_g1_i1	0	0	0	0	0	0	0	0	0	0	0	0	0	0	0	0	0	0	0	0	0	2.63	0	0	0	0	0
Trinity_GG_12198_c0_g1_i2	0.68	1.37	0.96	0.67	0.53	0.7	0.86	1.29	1.14	0.75	0.68	1.16	1	1.95	0.55	1.43	1.53	0.86	2.23	3.95	1.24	3.73	1.98	2.86	1.92	2.27	2.42
Trinity_GG_15534_c0_g2_i4	8.01	12.25	8.22	8.49	8.71	6.99	12.6	11.89	11.52	10.62	15.15	12.91	9.68	8.92	12.18	10.8	12.13	6.81	4.27	9.5	11.1	11.41	13.61	12.58	8.41	7.73	9.95
Trinity_GG_21040_c0_g1_i2	0	0	0.15	0	0	0.29	0	0.15	0	0.48	0.1	0.24	0	0	0.26	0	0	0.43	0.13	0	0	0.41	0.24	0.02	0	0	0.1
Trinity_GG_65630_c14_g1_i1	0	0	0	0	0	0	0	0	0	0	0	0	0	0	0	0	0	0	0	0	0	0	0	0	0	0	5.21
Trinity_GG_57801_c0_g1_i1	0	0	0	0	0	0	0	0	0	0.03	0	0	0.23	0	0	0	0	0	0.12	0.23	0	0	0	0.25	0	0	0
Trinity_GG_51276_c3_g1_i8	0	0	0	0	0	0	0	0	0	0	0	0	2.27	0.06	0	0	0	0	0	0.16	0	0	0	0	0	0	0
Trinity_GG_10090_c1_g1_i1	0.34	0	0	0.39	0.35	0	0.35	0.31	0	0	0	0	0.78	1.7	0	2.74	0	0	0	1.54	0	2.46	0	0	0	1.12	0.21
Trinity_GG_1375_c0_g1_i1	4.12	1.61	0	0.66	0.07	0.49	0.41	0.73	0.59	0.19	0.49	0.34	0	0.24	0.18	0.11	0.09	0.18	1.44	1.71	0.6	0.99	0.8	0.97	0.58	4.24	1.52
Trinity_GG_56555_c5_g1_i1	0	0	0	0	0	0	0	0	0	0	0	0	0	0	0.29	0.19	0	0	0	0	0	0	0	0	0	0.44	0
Trinity_GG_53387_c2_g1_i1	0	0	0	0	0	0	0	0	0	0	0	0	0	0	0	0	0	0	0	0	0	0	0	0	0	0	0
Trinity_GG_19947_c1_g1_i1	0.34	2.9	0	4.16	1.61	2.85	4.08	2.89	0.7	1.32	0.17	0.31	19.04	11.83	0.06	0.71	3.96	0.2	0.49	1.4	0.25	6.3	4.58	0.8	7.51	0.22	0.19
Trinity_GG_53804_c2_g1_i1	0	0	0.24	1.08	0.43	0	0	0.42	0.66	2.5	1.8	0.92	0.46	0.02	0	0.61	0	1.09	0	0.13	0	1.57	0.63	0.4	0	0.07	0.83
Trinity_GG_46467_c0_g1_i1	1.52	0	0	0	0	0	0	0	0	0	0	0	0	0.73	0	1.57	0	0	0	0	0	0.09	0	0	0	1.33	0
Trinity_GG_19209_c2_g1_i1	1.62	1.2	0.38	0	0	0	0	1.5	0	0.85	0	0	1.02	4.52	0	3.29	0	0	1.7	3.2	0.38	1.74	1.58	0.37	2.76	0.61	0
Trinity_GG_30275_c1_g1_i5	0	0	0	0	0	0	0	0	0	0	0	0	0	0	0.24	0	0	0	0.01	0	0	0.01	0	0	0	0.01	0
Trinity_GG_3375_c1_g1_i1	0	0	0.98	0	0	0	0	0	0	0	1.89	0.96	0	0	1.01	0	0	0	0	0	0	0	0	0	0	0	0.74
Trinity_GG_4229_c2_g1_i1	0	0	1.76	0	0	0	0	0	0	0	0	0	0	0	0	0	0	0	0	0	0	0	0	0	0.5	0	0
Trinity_GG_37724_c0_g2_i8	0	0	0	0	0	0	0	0	0	0	0	0	0	0	0	0	0	0	0	0	0	0	0	0	0	0.13	0
Trinity_GG_36717_c0_g1_i1	0.16	0.91	0.1	0.38	0.56	0.55	0.39	0.3	0.44	0.77	0.69	0.81	0.21	0	0.22	0.2	0.46	0.55	0.35	0.47	0.42	0.77	0.39	0	0	0.52	0.81
Trinity_GG_29656_c0_g1_i9	0	0	0	0.14	0	0	0	0	0	0	0	0	0	0.03	0	0	0	0	0	0	0	0	0	0	0	0	0
Trinity_GG_27507_c0_g1_i1	0	0.1	0.44	4.15	0	0	0	0	0	0	0	0	0	0	0.49	0	1.85	0	0	1.15	0	0	0	1.71	0	0	0
Trinity_GG_29813_c1_g1_i2	0	0.01	0	0.01	0.01	0	0	0	0	0	0	0	0.01	0	0	0	0	0	0	0	0	0	0	0	0	0	0.01
Trinity_GG_29133_c3_g1_i1	0	0.27	0	0	0	0	0	0	0	0.84	0	0	0	0	0	0	0	0	0	0	0	0.45	0	0.24	0	0	0
Trinity_GG_21447_c0_g1_i4	147.9	78.71	124.02	65.24	60.68	88.72	77.88	80.88	86.78	100.62	94.47	87.75	98.41	92.96	102.16	76.08	88.63	88.47	93.62	96.77	98.82	65.74	70.28	89.63	127.86	79.72	69.8
Trinity_GG_52980_c27_g1_i1	0	0	0	0	0	0	0	0.74	0.47	0.34	0.85	0.39	0	0	0	0	0	0.7	0	0.83	0	0	0	0	0	0	0.39
Trinity_GG_42791_c3_g1_i9	0.01	0	0	0.57	2.98	1.03	0.61	1.06	1.02	0.12	1.18	0.92	0.05	0.48	0.01	0.55	0	0	0	0.54	0	0.97	0	0	1.54	0.32	0.33
Trinity_GG_8072_c2_g1_i1	0.08	0	0.04	0	0.18	0.12	0.07	0.14	0.14	0	0	0.35	0.2	0.09	0.19	0	0	0	0.09	0	0.18	0.03	0.13	0	0	0.21	0
Trinity_GG_31061_c0_g1_i7	0	0.02	0.11	0.13	0.36	0	0.44	0	0.02	0	0.32	0	0	0	0.1	0.1	0.25	0	0.03	0	0.32	0	0	0	0	0	0
Trinity_GG_3697_c0_g1_i4	0	0	0	0	0	0	0	0	0	0	0	0.06	0	0	0	0.18	0	0	0.1	0	0	0.08	0	0.12	0	0.2	0
Trinity_GG_35313_c0_g1_i3	0	0.17	0	0	0	0	0	0	0	0	0	0	0	0	0	0	0	0	0	0.11	0	0.17	0	0	0	0.18	0.27
Trinity_GG_35132_c0_g1_i7	18.62	29.42	42.27	21.04	21.97	28.07	37.35	29.79	35.5	42.87	48.84	29.4	33.4	29.49	41.94	11.79	33.84	38.23	13.87	23.33	21.91	5.18	20.29	21.19	28.01	61.04	23.92
Trinity_GG_9392_c1_g1_i2	1.36	0.52	0.45	0.33	1.42	1.58	1.78	0.54	1.44	1.96	0.56	0.73	1.17	1.93	1.46	2.97	0.71	1.76	0.78	0.87	1.06	2.4	1.01	0.76	0.95	0.7	1.46
Trinity_GG_18142_c0_g1_i6	13.95	7.32	9.41	7.49	5.82	5.88	6.97	5.09	6.31	6.29	8.12	7.29	4.78	5.17	7.4	0.5	6.93	5.96	4.04	5.52	8.21	0	7.35	7.73	4.83	5.38	5.83
Trinity_GG_37696_c0_g1_i2	30.63	8.64	4.2	14.01	24.96	11.44	5.38	2.42	1.92	4.4	2.68	5.55	12.28	6.65	4.48	6.35	8.38	8.12	11.26	1.23	7.61	6.5	7.94	7.83	4.38	4.01	1.59
Trinity_GG_34536_c0_g1_i4	1.23	0.67	1.09	2.78	2.49	1.41	2.32	2.65	1.5	1.1	2.6	0.92	0	0.46	1.09	0.11	1.7	1.04	0.44	0.12	0.94	0.06	0.82	0.97	0	0.9	1.56
Trinity_GG_20867_c6_g1_i1	0	0	0	0	0	0	0	0	0	0	0	0	0	0	0	0	0	0	0	0	0	1.23	0	0	0	0	0
Trinity_GG_5889_c1_g2_i2	0	0.1	0	0.52	0	0	0.1	0	0	0.32	0.17	0	0.08	0.11	0.15	0	0.11	0.14	0.19	0	0.03	0	0.2	0	0.11	0.21	0.45
Trinity_GG_64752_c4_g1_i1	0	0	0	0	0	0	0	0	0	0	0	0	0	0	0	7.76	0	0	0	0	0	0	0	0	0	0	0
Trinity_GG_28185_c3_g1_i1	0.49	0	0.92	0	0.52	0.43	0	0	0	0	0	0	0.6	0.39	0	0.3	0	0.41	0	0.3	0	0	0	0	0	1.45	0
Trinity_GG_27457_c8_g1_i1	0	0	0	0	0	0	0	0	0	0	0	0	0	0	0	0	0	0	0	0.51	0	0	0	0	0	0	0
Trinity_GG_12933_c13_g1_i1	0.25	0	0	0	0	0	0	0	0	0	0	0	0	0.74	0	0	0	0	0.28	0	0	0	0	0.23	0	0	0
Trinity_GG_56006_c1_g1_i7	0.15	0.08	0	0.04	0.05	0	0	0	0.05	0	0	0.06	0.11	0	0.05	0.04	0	0	0	0	0.04	0	0.04	0	0.06	0.05	0
Trinity_GG_22215_c0_g1_i14	0	0	0	0	0	0	0	0	0	0	0	0	0.44	0	0	0.03	0	0	0	0	0	0	0	0.31	0	0.14	0
Trinity_GG_43482_c0_g1_i2	0.06	0.24	0	0.29	0.4	0.48	0	0	0	0	0	0	0	0	0.55	0	0	0	0	0.26	0	0	0	0.27	0	0	0.23
Trinity_GG_28988_c3_g1_i1	0	0.06	0	0	0	0	0.14	0	0	0	0.13	0	0.16	0	0.07	0	0.23	0.05	0	0	0	0	0.1	0.07	0	0.13	0.22
Trinity_GG_749_c1_g1_i1	0.91	0.24	1.27	0	0.18	0	0.52	0	0.67	0	0.5	0.6	0.45	0.72	0.3	0	0.34	0.27	0	0.1	0.22	0	0.84	0.24	0.69	0	0.16
Trinity_GG_46630_c0_g1_i6	0	0	0	0	0	0	0.02	0	0	0.06	0	0	0	0	0	0	0.15	0	0	0.06	0	0	0	0	0	0.02	0.11
Trinity_GG_52075_c2_g1_i1	0	0	0	0	0	0	0	0	0	0	0	0	0	0.97	0	2.76	0	2.13	0	0	0	0	0	0	0.64	0	0
Trinity_GG_41025_c0_g1_i3	1.34	1.02	1.84	2.26	1.09	1.36	2.57	2.54	2.82	2.29	2.68	2.73	0.4	2.21	2.32	1.39	2.04	1.83	1.37	2.61	0.93	1.43	1.37	1.55	2.23	1.29	2.57
Trinity_GG_64449_c11_g1_i19	0.62	0	0.15	0	0.44	0.07	0.15	0.13	0.08	0.12	0.16	0	0	0	0.44	0	0	0	0	0	0	0	0.19	0	0	0	0
Trinity_GG_40713_c10_g1_i2	0	0	0	0	0	0	0	0	0	0	0	0	0	0	0	0	0	0	0	0	0	0	0	0	0.4	0	0
Trinity_GG_41417_c0_g1_i3	0	0	0	0.4	0.67	0	0	0.53	0	0.63	0.73	0.19	0	0.29	0	1.74	0	0.26	0.13	0	0.34	2.04	1.02	0.2	0.28	0.22	0
Trinity_GG_14915_c0_g1_i3	2.85	1.21	2.61	3.3	2.3	3.15	6.69	3.65	5.11	3.35	7.1	6.02	1.53	2.84	4.52	2.26	2	1.93	0.78	1.59	1.35	1.66	1	2.13	3.82	3.01	3.68
Trinity_GG_13069_c2_g1_i1	0	0	0	0.33	0	0	0.43	0	0.15	0	0.51	0.3	0	0	0	0	0	0.3	0	0.25	0	0	0	0	1.58	0	0
Trinity_GG_24511_c1_g1_i5	0.14	0.57	0.34	0.1	0.28	0.23	0	0	0.1	0.07	0.18	0.37	0.67	0.38	0.47	0.43	0.6	0	0.98	0.77	0.45	1.05	0.8	0.06	0.93	1.54	0.65
Trinity_GG_46711_c0_g1_i10	0	0	0	0	0	0	0	0	0	0	0	0	0	0	0	0	0	0	0	0	0	0	0	0	0	0	0
Trinity_GG_6300_c2_g1_i1	0	0	0	0	0	0	0	0	0	0	0	0	0	0	0	0	0	0	0	0	0	0	0	0	0	0	0
Trinity_GG_47470_c3_g1_i4	74.85	60.99	31.84	49.38	64.79	44.95	41.19	39.76	51.58	25.57	26	31.97	46.8	26	21.11	19.7	24.17	25.28	30.05	50.07	34.94	27.68	38.5	27.11	25	65.96	39.91
Trinity_GG_11049_c0_g1_i2	3.01	3.53	3.34	1.76	2.61	1.57	2.57	4.14	3.47	3.24	4.69	4.07	4.16	2.28	4.95	0.32	4.31	2.59	1.01	2.52	4.04	0.12	3.02	2.89	1.91	1.2	1.79
Trinity_GG_42823_c0_g1_i8	0.16	0.28	0.2	0.14	0	0	0	0	0	0	0.09	0.15	0.1	0	0	0.04	0	0.19	0.48	0.07	0.12	0	0.14	0.22	0	0	0.08
Trinity_GG_48356_c0_g1_i4	0	0	0	0	0	0	0	0	0	0	0	0	0.08	0	0	0	0	0	0	0.7	0	0	0	0	0	0	0
Trinity_GG_35548_c9_g1_i1	0	0	0	0	0	0	0	0	0	0	0	0	0	0	0	0	0	0	0	0	0	0	0	0	0	0	0
Trinity_GG_19166_c0_g1_i12	0	0	0	0	0.03	0.09	0	0	0	0	0	0	0.11	0.1	0	0	0	0	0.09	0	0.2	0.09	0.2	0	0	0	0
Trinity_GG_52571_c0_g1_i7	7.24	5.52	6.88	4.58	3.74	4.5	3.94	4.32	0.92	4.03	0.49	3.28	10.01	6.63	8.41	14.56	7.1	5.84	16.48	4.53	7.92	19.32	6.96	7.52	4.47	9.16	5.47
Trinity_GG_9557_c20_g1_i1	0.59	0	0	0	0	0	0	0	0	0	0	0	0	0	0	0	0	0	0	0	0	0	0	0	0	0	0.47
Trinity_GG_57544_c10_g1_i1	0	1.85	0	0	0	0	0	0	0	0	0	0	0	0	0	0	0	0	0	0	0	0	0	0	0	1.45	0
Trinity_GG_23455_c10_g1_i2	0.42	0.38	0.25	0.07	0.05	0.26	0.07	0.15	0.54	0.3	0.42	0.49	0.09	0.15	0	0.04	0.25	0.34	0.2	0.24	0.42	0.17	0.09	0	0.34	0	0.27
Trinity_GG_27868_c0_g1_i1	1.86	3.15	3.7	2.65	8.1	2.53	2.13	2.11	1.85	2.26	1.72	1.6	2.77	1.9	2.8	1.45	3.49	2.22	3.9	1.54	4.96	1.65	3.32	3.71	1	2.56	1.74
Trinity_GG_23779_c0_g1_i13	0	0	0.06	0.13	0	0	0	0	0	0	0	0	0	0	0	0	0	0	0	0	0	0	0.29	0.26	0	0.05	0
Trinity_GG_8958_c0_g1_i8	0	0	1.48	0	2.19	0	1.53	2.83	0.45	3.06	1.17	0	0	0	0.67	0.32	1.04	0	0	0	0	0	0	0.54	0	0.09	1.42
Trinity_GG_64433_c0_g1_i1	1.04	0.26	0.22	0	0	0.25	0.23	0.24	0	0.27	0.27	0	0.27	0	1.83	0	0	0	0	0	0.24	0	0	0.71	0	0.2	0.2
Trinity_GG_63043_c7_g1_i1	0	0	0	0	0	0	0	0	0	0	0	0	0	0	0	0	0	0	0	0	0	0	0	0	0	0	0
Trinity_GG_43726_c1_g1_i1	13.53	32.9	16.02	21.16	25.52	24.85	17.1	18.79	17.63	18.87	14.91	19.6	35.13	20.09	18.62	13.18	21.39	32.53	19	34	29.76	19.37	29.12	25.56	36.2	17.86	23.62
Trinity_GG_16126_c0_g1_i10	1.56	0.56	0.21	4.26	3.19	0.43	6.87	2.89	1.19	0.79	0.93	7.28	2.75	12.92	1.03	6.51	0.99	0.33	0.5	14.39	0.39	6.88	0.49	0.72	9.76	7.66	2.21
Trinity_GG_22353_c2_g1_i10	0.64	0	0	0	0.18	0	0	0	0	0.07	0	0	0.04	0	0.27	0	0	0.15	0	0	0.21	0	0	0	0	0.07	0.05
Trinity_GG_11517_c0_g1_i6	0	0	0	0.08	0	0	0.13	0	0.1	0	0	0.39	0.23	0.8	0	1.41	0.07	0	0	0.63	0	1.13	0	0	1.76	1.43	0.06
Trinity_GG_38916_c3_g1_i1	0	0	0	0	0	0	0	0	0	0	0	0	0	0	0	0	0	0	0	0	3.15	0	0	8.86	0	0	0
Trinity_GG_5664_c1_g1_i1	0	0	0	0	0	0	0	0	0	0	0	0	0	1.3	0	0	0	0	0	0	0	0	0	0	0	0	0
Trinity_GG_46992_c0_g1_i2	0	1.61	0	0	0	0	0	0	0	0.89	0	0	0	0	0	0	0	0	0	0	1.62	0	0.94	0	0	0	0
Trinity_GG_11976_c3_g1_i1	0	0	0	1.92	0	0	0	0	0	0	0	0	0	0	0	0	0	0	0	0	0	0	0	0	0	0	0
Trinity_GG_15815_c84_g1_i1	0	0	0	0	0.32	0	0.29	0	0	0	0	0	0	0	0	0.21	0.32	0	0	0	0	0	0	0	0	0	0
Trinity_GG_66338_c23_g1_i1	0	0	0	0	0	0	0	0	0	0	0	0	0	0	0	0	0	0	0	0	0	0	0	0	0	0	0
Trinity_GG_45737_c0_g1_i8	0	0.15	0	0	0	0	0	0	0.38	0.55	0	0	0.55	0.23	0	0	0	0.08	0.31	0	0.58	1.08	0	0	0	0	0
Trinity_GG_68799_c0_g1_i5	0	0	0	0	0	0	0	0.1	0	0	0	0	0	0	0	0	0	0	0	0	0	0.88	0	0	0	0	0
Trinity_GG_48291_c27_g1_i1	0.49	0	0	0.28	0.44	0	0	0	0	0	0	0	0	0	0	0.71	0.24	0	0.27	0	0.68	0	0	0.22	0	0	0
Trinity_GG_54003_c0_g1_i5	0.63	0.26	1.12	0.6	0	1.22	2.41	3.75	5.09	2.71	6.04	6.79	0.05	0.06	3.88	1.77	2.46	2.21	0.75	0.33	0.64	4.21	0.59	3.16	0.38	0.49	10.09
Trinity_GG_32020_c0_g1_i1	0	0	0	0	0	0	0	0	0	0	0	0	0	0	0.29	0	0	0	0	0	0	0.25	0	0	0	0	0
Trinity_GG_48494_c1_g1_i1	0	0	0	0	0	0	0.22	0.23	0	0	0	0.46	0	0	0	0	0	0	0	0	0	0	0.23	0	0	0	0
Trinity_GG_29045_c9_g1_i1	0	0	7.48	0	0	0	0	0	0	0	1.87	19.54	0.52	0	0	0.42	18.98	0	0	0	0	0	0	0	0	0	0
Trinity_GG_64092_c0_g1_i1	0	0	0	0	0	0	0	0	0	0.09	0	0	0	0	0.13	0.16	0	0.11	0	0	0	0.08	0.12	0.1	0	0	0
Trinity_GG_38237_c1_g1_i2	0	0	0	0	0	0	0	0	0	0	0	0	0	0	0	0	0	0	0	0	0	0	0	0	0	0	0
Trinity_GG_22787_c0_g1_i1	0	0	0	0	0	0	0	0	0	0	0	0	0	0	0	0	0	0	0	0	0	0	0	0	0	0	0
Trinity_GG_23236_c14_g1_i1	0	0	0	0	0	0	0	0	0	0	0	0	0	0	0	0	0	0	0	1.22	0	0	0	0	1.56	0	0
Trinity_GG_2657_c1_g1_i8	0	0.61	0	0	0	0	0	0.08	0.21	0	0	0	0.3	0	0	0	0.11	0.4	0	0	0	0	0	0.05	0	0	0.1
Trinity_GG_9972_c1_g1_i1	0	0	0	0	0	0	0	0.54	0	0	0	0	0	0	0	0	0	0	0	0	0	0	0	1.05	0	1.28	0
Trinity_GG_66715_c0_g1_i10	0	0	0	0	0	0	0	0	0	0	0	0	0	0	0	0	0	0	0	0	0	0	0	0	0	0	0
Trinity_GG_41680_c7_g1_i1	0	0.07	0	0	0	0	0	0	0	0	0	0	0	0	0.27	0.21	0	0	0	0	0	0.09	0.08	0.06	0	0.28	0
Trinity_GG_51726_c0_g1_i1	0	0	0	0	0	0	0	0	0	0	0	0	0	1.43	0	0	0	0	0	0	0	4.48	0	0	0	0	0
Trinity_GG_62673_c1_g1_i2	0	0	0	0	0	0.11	0	0.1	0.09	0	0.17	0	0	0	0	0	0	0	0	0	0.1	0	0.53	0.19	0	0	0
Trinity_GG_5418_c0_g1_i2	0.06	0	0	0.13	0.18	0	0	0.26	0.21	0	0.25	0	0	0.12	0.13	0.1	0	0	0	0	0	0.1	0	0	0	0	0.21
Trinity_GG_10466_c0_g1_i16	0	0.08	0.04	0.12	0.03	0.13	0.07	0.13	0	0	0.04	0.1	0	0	0.03	0.03	0.04	0	0	0	0.03	0	0.03	0.03	0	0.06	0
Trinity_GG_61954_c3_g1_i3	0.56	0.19	0.17	0.2	0	0.18	0.16	0	0	0.2	0.19	0.34	0.25	0.19	0	0	0	0.17	0	0.15	0.17	0.62	0	0	0.13	0	0
Trinity_GG_48785_c1_g1_i2	0	0.24	0.11	0.11	0.57	0.12	0	0.75	0.32	0.25	0.13	0.85	0.71	0	0	0.73	0.45	0.44	0.46	0	0	0.12	0.36	0.53	0.11	0.9	0.19
Trinity_GG_48851_c15_g1_i1	1	0.32	0	0	0	0.19	0	0	0	0.16	0	0	0.93	0.63	0.44	0.28	0	0.04	0.5	0.84	0.26	0.16	0.16	0.39	0.68	0.26	0.39
Trinity_GG_2640_c0_g1_i4	2.23	1.24	1.09	1.14	0.52	0.35	1.57	1.73	0.63	0.74	1.95	1.36	0.93	0	1.11	0.17	1.54	1.44	0.58	0.77	1.48	0.29	0.93	2.66	0.21	5.25	1.62
Trinity_GG_7085_c0_g1_i2	0.88	1.87	1.56	1.68	3.47	1.93	0.76	2.9	1.24	0.7	0.62	1.41	4.78	2.9	3.56	3.77	2.27	1.4	4.55	2.08	3.21	3.99	2.99	2.76	2.59	3.32	1.66
Trinity_GG_65440_c35_g1_i1	0	0	0	0	0	0	0	0.43	0	0.33	0	0	0	0.29	0	0	0	0	0	0.22	0	0	0	0	0	0	0
Trinity_GG_20428_c0_g1_i6	0.2	0	0	0	0	0	0	0	0.16	0	0	0.24	0	0	0.26	0	0.38	0	0	0	1.06	0	0	0	0	0	0
Trinity_GG_35646_c0_g1_i1	0.72	0.74	0	0.12	0	0	0	0	0	0.45	0	0	0	0.15	0	0.56	0	0	0.8	1.35	0.3	1.59	0.15	0	0.19	1.92	0.26
Trinity_GG_7899_c0_g1_i7	0	0.1	0.41	0.57	0.57	0.17	0.29	0.28	0.33	0.18	0.21	0.34	0.64	0.61	0.45	0.35	0.06	0.28	0.24	0.59	0.67	0.42	0	0.36	0.54	0.73	0.42
Trinity_GG_55927_c0_g1_i1	0	0	0	0	0	0	0	2.05	0	0	0	2.04	0	0	0	0	0	0	0	0	0	0	0	0	0	0	0
Trinity_GG_14121_c0_g1_i5	0.17	1.02	0.17	0.1	0.24	0	0.48	0.25	0.77	0.09	0	0.84	0	0.16	0.63	0.04	0.47	0	0	0	0.8	0.14	0	0.57	0.19	0.21	0.39
Trinity_GG_345_c0_g1_i1	0	0	0	0	0	0	0	0	0	0	0	0.35	0	0	0.18	0.24	0	0	0	0	0	0	0	0	0	0	0
Trinity_GG_3996_c2_g1_i1	0	0	0	0	0	0	0	0	0	0	0	0	0	0	0	0	0	0	0	0	0	0	0	0	1.94	5.17	0
Trinity_GG_28634_c18_g1_i1	0.16	0	0	0.25	0	0	0	0	0	0	0	0.46	0	0	0	0	0	0	0	0	0	0	0	0	0	0	0
Trinity_GG_52470_c0_g1_i1	3.85	3.61	4.65	6.85	3.86	3.41	6.16	10.63	8.13	7.46	12.67	9.78	3.75	2.69	8.46	2.29	7.74	7.59	2.55	1.75	5.8	2.93	7.22	9.27	4.87	2.38	7.59
Trinity_GG_65930_c0_g1_i9	0.38	0	0.16	0.33	0.73	0	0.12	0.13	0.34	0	0.14	0.25	0	0	0.36	0.13	1.16	0.71	0	0	0.76	0.26	0.17	0.36	0	0.3	0.28
Trinity_GG_29131_c0_g1_i15	0	0	0	0	0	0.27	0	0	0	0	0	0	0	0	0	0	0.1	0	0	0	0	0	0	0	0	0	0
Trinity_GG_59143_c1_g1_i8	2.14	3.11	1.59	6.8	12.72	2.75	2.34	1.81	1.73	1.74	0.61	1.01	2.6	2.23	2.84	0.16	3.27	1.34	1.16	1.5	3.61	0	3.22	4.41	1.11	1.85	1.29
Trinity_GG_7328_c34_g1_i3	0.08	0	0	0.12	0	0	0	0	0	0.26	0	0	0.34	0	0	0	0	0	0	0	0	0	0	0.3	0	0	0
Trinity_GG_23643_c7_g1_i1	0	0	0	0	0	0	0	0	0	0	7.03	0	0	0	0	0	0	0	0	0	0	0	0	0	1.65	0	0
Trinity_GG_50197_c1_g1_i6	0	0	0	0	0	0	0	0	0	0	0	0	0	0	0	0	0	0.36	1.39	0	0.28	0	0	0	0	0	0
Trinity_GG_37112_c0_g1_i3	0.7	0.27	0	0.45	0	0	0.99	0.17	0	0	0.22	0	0.94	0	0.2	0.21	0	0.16	0.15	0	0.2	0.11	0.37	0.27	0	0.52	0.76
Trinity_GG_44809_c0_g1_i9	0	0	0	0	0.09	0	0	0	0	0	0	0	0.07	0	0	0	0	0	0	0	0	0.3	0	0	0	0	0
Trinity_GG_51936_c3_g1_i1	0	0	0	0	0	3.01	0.88	0	0	3.18	0.59	3.92	0	0.2	0	0	0	0.15	0	0.02	0	0	0	0	0	0	0.68
Trinity_GG_28338_c0_g1_i1	0	0	0.18	0.06	0	0	0	0.09	0	0	0	0	0	0	0	0.16	0	0	0.07	0.09	0	0.3	0.22	0	0.25	0	0.18
Trinity_GG_1015_c3_g1_i1	0	0	0	0	0	0	0.19	0	0	0	0	0	0	0	0	0	0	0	0	0.06	1.35	0	0	0	0	0	0
Trinity_GG_39338_c0_g1_i4	0.11	0	0	3.98	2.72	0	0.1	0	0	0	0	0	0	0	0	15	0	0	0	0	0	17.9	0	0	0	0.77	0
Trinity_GG_1419_c1_g1_i7	0.1	0.1	0.12	0.01	0.01	0.03	0.06	0.08	0.3	0.11	0	0.03	0.19	0	0.32	0	0.31	0.05	0.06	0	0.1	0	0	0.15	0.06	0	0.33
Trinity_GG_39550_c4_g1_i1	0.14	0	0.23	0.21	0.19	0.06	0.34	0.2	0.16	0.29	0.27	0.12	0.15	0.3	0.13	0.08	0	0	0.18	0.12	0.29	0.16	0.39	0.05	0.39	0.16	0.27
Trinity_GG_8280_c0_g2_i2	3.77	3	1.98	2.69	1.72	0.26	1.1	0.65	0	1.45	0.46	1.1	3.1	0	2.2	2.61	0.85	0.37	3.5	1.08	3.54	3.11	2.71	2.96	0	0.78	1.26
Trinity_GG_15057_c9_g1_i2	0	0	0	0	0	0	0	0.13	0	0.15	0	0	0	0	0.14	0	0	0	0	0	0.27	0	0	0	0	0.11	0.26
Trinity_GG_40517_c9_g1_i1	0	0	0	0	0	0	0	0	0	0	0	0	0	0	0	0	0	0	0	0.51	0	0	0	0	0	0	0
Trinity_GG_326_c0_g1_i1	0	0	0	0	0	0	3.85	0	0	0	0	0	1.26	0	0	0	0	0	0	0	0	0	0	0	0.46	0	0
Trinity_GG_25116_c0_g1_i1	0	0	0	0	0.05	0	0	0.07	0	0	0	0.1	0	0	0	0	0	0	0	0	0	0	0.13	0	0	0.16	0.17
Trinity_GG_65345_c0_g1_i6	0.17	0.18	0.06	0.02	0.05	0	0.03	0	0	0	0	0.07	0	0.14	0	0	0	0.14	0.13	0	0.07	0	0.09	0.01	0	0.1	0.13
Trinity_GG_22861_c7_g1_i1	1	1.44	0.87	0.36	0.79	0	0.32	1.25	0	0.56	0.55	0.49	0.35	0.3	0.04	0.17	0.26	0.48	0	0.26	0.25	0	0.25	0.79	0	0.71	0
Trinity_GG_27261_c1_g1_i1	0	0	0.23	0	0	0	0	0.23	0	0	0	0	0	0	0.24	0	0.24	0	0	0	0.23	0	0	0	0	0.19	0
Trinity_GG_64791_c1_g1_i1	0	0	0	0	0	0	0	0	0	0	1.77	0	0	0	0	0	0	0	0	0	0	0	0	0	0	1.39	0
Trinity_GG_66074_c1_g1_i7	0.2	0.36	0.41	0	0.27	0.12	0	0	0	0	0	0	1.16	0	0.09	0.07	0.26	0	0.72	0	0.87	0.08	0.34	0.51	0	0.16	0
Trinity_GG_59309_c1_g1_i1	40.67	42.51	55.47	54.71	46.8	49.24	41.06	47.67	42.5	51.39	54.6	42.82	85.69	112.37	57.53	80.77	51.46	54.59	45.13	60.25	56.54	86.71	32.77	56.08	108.85	56.14	62.14
Trinity_GG_67110_c0_g1_i3	0	0	0	0	0	0	0	0	0	0	0	0	0	0	0	0	0	0	0	0	0	0	0	0	0	0	0
Trinity_GG_10705_c1_g1_i1	0	1.98	0	0	0	0	0	3.92	0	0	0	7.71	4.22	3.48	4.56	0	0	1.49	1.65	0	0	0	0	3	4.24	14.97	3
Trinity_GG_10703_c0_g1_i1	0	0	2.81	0	0	0	0	0	0	0	2.44	0	0	3.62	0	0	0	0	0	2.12	0	0	0	0	1.21	1.93	0
Trinity_GG_62772_c6_g1_i1	0	0	0	0.08	0	0.25	0	0.46	0.06	0	0	0.15	0	0.19	0	0.35	0.2	0.11	0.19	0	0.33	0	0	0.14	0	0.05	0
Trinity_GG_20709_c6_g1_i1	0	0.08	0.15	0.27	0.12	0.25	0.13	0.07	0.14	0.33	0.16	0.21	0.34	0	0.15	0.53	0.51	0.22	0.18	0.22	0.86	0.4	0.25	0.07	0.09	0.57	0.29
Trinity_GG_47552_c0_g1_i11	7.38	14.8	12.7	6.13	6.35	10.98	8.87	10.16	9.82	10.01	12.85	12.27	11.86	14.31	18.02	12.36	13.36	13.04	11.79	11	14.91	14.55	14.72	16.49	11.79	10.61	15.45
Trinity_GG_55610_c2_g1_i2	0.86	0.81	0.55	0	0	0.4	0	0	0.09	0.12	0	0	0.39	0.27	0.1	0.12	0.19	0.09	0.3	0.17	0.73	0.16	0.85	0.18	0.36	0.38	0.27
Trinity_GG_37276_c0_g1_i2	0.56	0	0.09	0.47	0.19	0.56	0.54	0	0	0.15	0.43	0.24	0.69	0.34	0.28	0.17	0.24	0	0.15	0.15	0.5	0	0.58	0.44	0.15	0.67	0.8
Trinity_GG_58657_c2_g1_i1	0	0	0	0	0	0	0	0	0	0	0.84	0.84	0	0	0	0	0	0	0.77	0	0	0.7	0	0.81	0	0	1.32
Trinity_GG_2686_c0_g1_i6	0	0	0	0	0	0.35	0	0.23	0.25	0.38	0.1	0.15	0	0	0.26	0.31	0.43	0.38	0.01	0	0.05	0.12	0.03	0.18	0	0.04	0.05
Trinity_GG_11792_c1_g1_i2	0	0	0	4.84	0	0	0	1.6	0	0	0	0	0	0	0	0	0	0	0	0	0	0	0	0	0	0	0
Trinity_GG_60524_c0_g1_i2	0.16	0	0.07	0.26	0	0	0	0	0	0.11	0	0.16	0	0.22	0	0.2	0	0.08	0.19	0	0	0.1	0.06	0	0	0.32	0.06
Trinity_GG_58344_c0_g1_i4	0	0	0.13	0.05	0	0.07	0.1	0.14	0	0.07	0.1	0	0	0.04	0	0.05	0.14	0.11	0	0.3	0	0	0	0.18	0	0.08	0.31
Trinity_GG_35356_c0_g1_i7	1.67	1.68	0.99	2.3	1.19	1.04	1.47	1.33	1.46	0.62	2.06	1.47	1.28	1.56	1.76	1.09	1.1	0.62	0	0.79	0	0.48	0.87	1.33	1	1.4	0.67
Trinity_GG_5513_c19_g1_i1	0.35	0	0.59	0	0.55	0.05	0	0.99	0.64	1.11	0.58	1.02	0.87	0.32	1.17	0.51	0	0	0	1.48	0.4	0.93	0.52	1.49	0.18	0	0
Trinity_GG_53331_c0_g1_i19	0.77	1.94	2.25	2.76	1.21	1.64	3.12	2.45	2.21	1.95	2.67	5.29	6.61	2.35	1.85	1.16	2.33	2.66	2.16	2.44	2.25	0.77	1.65	1.23	1.91	2.83	1.84
Trinity_GG_66338_c1_g1_i6	0.74	0.45	0.35	0.48	0	0	0.97	0.34	0.6	0.47	0	0	0	0	0.36	0	0.71	0	0	0.3	0	0.72	0	0	0	0.3	0.39
Trinity_GG_49180_c1_g1_i10	0.05	0.07	0.05	0	0	0.24	0.04	0	0.28	0	0.38	0.07	0.07	0	0	0	0	0	0	0.05	0	0	0	0.06	0	0	0.22
Trinity_GG_66858_c0_g1_i2	0	0	0	0	0	0	0.54	0.27	0	0	0	0	0	0.36	0	0	0.26	0	0	0	0.25	0	0	0	0.23	0	0
Trinity_GG_54018_c0_g1_i7	0.19	0	0	0.25	0.08	0.13	0.12	0.34	0.21	0.31	0.22	0.27	0	0.18	0	0.18	0	0.52	0.17	0.26	0.2	0	0.1	0	0.32	0.27	0.59
Trinity_GG_48013_c7_g1_i6	0.79	0.16	0.28	0	0.23	0	0.44	0	0	0.34	0.78	0.85	0.22	0	0.3	0.6	0.14	0.46	0	0	0.61	0.13	0.94	1.36	0.15	0.61	0.4
Trinity_GG_43879_c0_g1_i10	1.59	3.08	2.29	1.35	1.77	2.04	2.38	2.94	3.09	2.62	2.29	3.58	2.49	1.76	2.02	1.12	2.84	2.71	0.95	1.97	2.07	1.31	1.94	2.53	1.45	1.13	2.38
Trinity_GG_33945_c47_g1_i1	0	0	0.23	0	0	0	0	0	0.23	0.79	0.51	0.23	0	0	0	0	0	0	0	0.38	0	0.43	0	0.23	0	0.57	0
Trinity_GG_57285_c7_g1_i1	0	0	0	0	0	0	0	0	0	0	0	0	0	0	0	0	0	0	0	0	0	0	0	0	0	0	0
Trinity_GG_47345_c1_g2_i1	0.66	2.53	0	0	0.39	0.42	0.39	1.01	0.2	1.02	0	0.61	0.58	0	0	0.17	0.31	0.45	0	0	0.27	0.22	0.6	0.8	1.23	0	1.09
Trinity_GG_18376_c0_g1_i6	0.04	0.39	0.49	0.71	0.54	0.43	0.33	0.61	1.78	0.35	0.46	0.41	0.34	0	0.45	0.16	0.19	0.33	0	0	0.29	0.07	0.21	0.36	0	0.19	0.16
Trinity_GG_44827_c25_g1_i1	0.29	6.57	2.81	2.41	0	0.55	0.49	0.22	0	2.12	0.96	0.31	0.63	0	5.06	0	1.59	0.74	7.58	1.21	2.54	0	4.58	3.09	0.19	4.02	3.47
Trinity_GG_1283_c5_g1_i2	0	0.53	0.07	0.2	0	0	0.06	0	0	0	0	0	0	0	0	0	0	0.07	0	0	0.07	0.11	0.19	0.13	0.11	0.06	0
Trinity_GG_9605_c0_g1_i19	46.56	34.42	46.98	66.32	60.79	54.01	69.01	59.09	66.62	47.49	49.67	47.61	37.28	40.68	43.02	32.98	38.41	47.61	25.4	36.39	39.31	27.93	26.89	31.81	31.5	45.76	35.82
Trinity_GG_55649_c1_g1_i1	0.13	0.06	0	0	0	0	0.05	0	0	0	0	0.13	0	0	0.01	0.05	0.4	0.06	0	0.08	0.25	0	0.07	0	0	0.09	0.12
Trinity_GG_33476_c0_g1_i7	0	0	0	0	0	0	0	0	0	0	0	0	0	0	0	0	0	0	0	0	0	0	0	0	0	0	0
Trinity_GG_12729_c0_g1_i1	0	0	0.21	0.12	0.34	0	0.02	0	0.63	0	0.04	0	0	0	0.33	0.1	0	0	0	0	0	0	0.56	0	0.12	0.27	0
Trinity_GG_14577_c22_g1_i3	0	0	0.14	0.14	0	0.19	0.14	0.08	0	0	0.47	0.14	0	0.18	0.15	0.14	0	0.11	0	0.13	0	0.06	0	0	0	0.09	0
Trinity_GG_11080_c0_g1_i12	2.34	3.77	0.7	0.48	0.64	0.55	0.95	1.01	0.89	0.73	0.98	0.87	1.46	0	0.93	1.24	0.87	0.84	3.07	0	3.86	1.9	0	5.14	1.28	5.44	1.58
Trinity_GG_50554_c0_g1_i1	1.6	1.98	2.33	0.69	0.75	0.46	0.27	0.7	0	0.37	0.03	0	1.85	0	5.39	0.23	3.54	1.29	3.07	0	3.31	0.16	3.67	4.18	0	1.21	0.45
Trinity_GG_8954_c2_g1_i11	0	0	0.01	0.82	0	0	0.25	0.18	0.41	0.95	0.24	0.54	0	0.71	0.39	0	0	0	0	0	0	0	0	0.05	1.14	0.2	0.33
Trinity_GG_1576_c20_g1_i1	0	0	0	0	0	0.3	0.84	1.29	0.64	0.33	1.28	0.59	0	0.5	0	0.23	0.31	0.56	0	2.97	0	0	0	0	0.72	0	0.37
Trinity_GG_8059_c0_g1_i1	0.32	0	0	0.39	0	0	0	0.29	0	0	0	0.29	0	0	0	0.2	0.31	0	0	0	0	0	0	0	0	0	0
Trinity_GG_6576_c15_g1_i1	0	0	0	0	0	0	0	0	6.05	0	3.02	0	0	0	0	0	0	0	0	0	0	0	0	0	0	0	0
Trinity_GG_23274_c1_g1_i1	0	0	0	0	0	0	0	0	0	0	0	0	0	0	0	0	0	0	0	0	0	0	0	4.31	0	0	0
Trinity_GG_4821_c1_g1_i1	0.58	0	0	0	0	0	1.12	1.77	0	0	0	0	0	0	0	0	0	0.08	0	0	0	0	0	0	0	0	0
Trinity_GG_42874_c0_g1_i11	0	0	0	0	0	0	0	0	0	0	0	0	0	0	0	0.24	0	0	0	0	0	1.42	0	0	0	0	0
Trinity_GG_31917_c0_g1_i6	0	0.44	0.15	0	0.19	0	0	0.03	0	0.21	0	0.29	0.11	0	0.08	0	0.02	0.08	0	0.16	0.15	0.13	0	0	0.06	0.12	0.07
Trinity_GG_57689_c18_g1_i1	0.86	6.29	7.4	5.77	0.38	8.74	0.75	2.24	1.25	8.5	9.17	2.15	16.84	15.59	0	4.07	0	2.33	3.66	3.48	0	0.87	4.95	8.88	16.03	3.83	1.03
Trinity_GG_19023_c5_g1_i1	1.04	0	1.76	0.23	0	0.11	0.41	0	0	1.16	0.25	0	0	0.71	0	1.12	1.9	0	0	0.17	0	0	0.75	0.19	0	0.82	0
Trinity_GG_63415_c0_g1_i2	0.05	0.04	0.94	0	0	0	0	0	0	0	0	0	0	0	0	0.04	0	0.46	0.03	0	0	0.12	0	0	0	0	0.06
Trinity_GG_45899_c12_g1_i1	5.11	3.02	2.8	4.83	4.7	2.17	1.88	2.34	1.78	3.4	1.68	2.42	2.3	1.94	2.47	3.88	3.2	3.13	3.67	1.72	3.83	1.67	3.07	5.33	2.9	2.63	2.11
Trinity_GG_1915_c0_g1_i9	0	0	0	0	0	0	0.14	0	0.24	0.15	0	0	0	0	0	0	0.13	0.48	0	0	0	0	0.23	0	0.21	0.1	0
Trinity_GG_45940_c4_g1_i1	13.44	0	0	0	0	0	0	0	0	0	0	0	0	0	0	0	0	0	0	0	0	0	0	0	0	0	0
Trinity_GG_20600_c0_g1_i1	0	0	0.08	0.05	0	0	0.08	0	0	0	0	0.17	0	0	0	0	0	0	0.17	0	0	0.13	0	0	0.14	0	0
Trinity_GG_4655_c1_g1_i1	8.76	16.22	16.21	7.52	9.65	4.8	7.31	5.66	8.09	11.94	14.98	9.68	11.61	8.9	18.44	1.33	23.44	12.04	10.19	12.61	9.96	1.88	9.9	9.42	3.2	11.19	5.84
Trinity_GG_3027_c8_g1_i1	5.63	4.98	6.46	5.48	3.86	4.28	7.61	7.74	9.38	8.17	12.56	8.13	6.53	1.35	6.04	5.25	6.34	4.63	2.69	3.43	5.01	7.06	4.7	4.97	1.02	8.09	9.16
Trinity_GG_67240_c1_g1_i1	0.45	0.54	0.37	0.06	0.24	0.47	0	0.58	0.1	0.73	0	0.25	0.81	0.61	0.39	0.09	0.76	0.22	0.51	0.33	1.2	0.07	0.81	0.5	0.43	0.53	0.37
Trinity_GG_13906_c10_g1_i1	0	2.12	0	0	0	0	0	0	0	0	0	0	0	0	4.88	0	0	0	0	0	0	2.96	0	2.21	0	0	0
Trinity_GG_16242_c8_g1_i1	0	0	0	0	0	0	0	0	0	0	0	0	0	0	0	0	0	0	0	0	0	0	0	0	0	0	0
Trinity_GG_47285_c32_g1_i1	3.2	0	4.08	4.89	0	3.1	0	5.38	0	11.22	1.98	8.27	3.27	3.28	1.95	1.47	7.43	3	2.68	0.81	0	5.1	0	2.05	0	3.11	2.93
Trinity_GG_63266_c6_g1_i2	0.23	0.24	0.11	0.56	0	0	0	0	0.21	0.12	0	0	0	0	0	0	0	0	0.41	0	0	0.37	0.1	0	0	0	0
Trinity_GG_51133_c0_g1_i1	1.39	0	1.81	1.62	0	0.28	0.64	1.45	0.77	0	0	1.41	0	3.05	0.88	7.99	0.53	0.22	0	2.47	1.81	4.95	0.78	1.4	2.1	0.86	0
Trinity_GG_38314_c17_g1_i1	0.27	0.22	0.1	0.08	0.15	0.19	0.16	0.26	0.07	0.11	0.08	0	0.29	0	0.08	0	0	0.26	0.38	0	0.18	0	0.2	0.29	0	0.23	0.54
Trinity_GG_62233_c1_g1_i1	0	0	0	0	0	0	0	0	0	0	0	0	0	0	0	0	0	0	0	0	0	0	0	0	0	0	0
Trinity_GG_53772_c0_g1_i1	0.53	0.8	0.37	0.53	0.42	0.97	0.42	0.43	0.44	0.4	0.38	0.73	0.12	0.26	0.39	0.08	0.18	0.25	0.36	0.36	0.5	0.57	1.33	0.55	0.49	0.15	0.44
Trinity_GG_52229_c0_g1_i7	0.23	0	0.1	0	0.11	0.45	0	0	0.25	0	0	0	0	0	0	0	0	0	0	0	0	0	0	0.12	0	0	0
Trinity_GG_64503_c6_g1_i1	0.12	0.24	0.31	0.34	0	0	0	0.4	0.43	0.25	0.12	0	0	0	0.23	0	0.15	1.09	0	0	0.55	0	0.36	0.32	0	0.81	0.21
Trinity_GG_20518_c0_g1_i1	0.73	0.64	0.26	0.21	0.34	0.72	0.6	0.52	0.29	0.21	0.4	0.5	0.68	0.85	0.67	0.56	0.5	0.6	0.99	1.49	0.45	1.11	0.65	0.61	0.88	1.32	1.31
Trinity_GG_66374_c29_g1_i1	0	0.82	0	0	2.21	2.09	1.54	0	0	0	0	0	0.91	0	0	0.97	0.83	0.67	1.51	0.42	2.47	4.11	0	0	0	0	1.29
Trinity_GG_47003_c6_g1_i3	0.16	0.17	0.07	0	0.25	0.15	0.07	0.03	0	0	0	0.08	0.22	0.24	0.1	0.02	0	0	0.24	0.07	0.2	0.04	0.12	0.16	0.15	0.11	0.03
Trinity_GG_51363_c0_g1_i1	4.04	3.98	3.56	2.08	1.25	2.16	3.09	3.22	2.96	3.86	3.22	4.23	4.61	5	4.49	5.38	4.17	3.9	5.12	4.52	3.38	5.34	4.56	5.2	5.81	4.36	4.51
Trinity_GG_35658_c0_g1_i1	1.69	0	1.69	0	0	2.47	0	0	1.49	0	7.67	0	0	0.74	0	0	0	0	0	0	0	2.31	0	0	3.82	1.98	0
Trinity_GG_17003_c0_g1_i3	0	0	0.12	0	0	0	0	0	0.1	0	0	0	0	0	0	0	0	0	0.19	0	0	0	0.04	0	0.23	0.11	0
Trinity_GG_43302_c0_g1_i2	0.49	0	0	0	0	0	0.24	0	0.08	0	0	0	0.18	0	0.15	0.27	0	0.6	0	0	0	0.21	0.87	0	0	0.14	0.19
Trinity_GG_53954_c1_g1_i7	0	0	0	0	0	0	0	0	0	0	0	0	0	0	0	0	0	0	0	0	0	0	0	0	0	0	0
Trinity_GG_30045_c67_g1_i1	1.71	1.75	0.87	0.66	1.57	1.33	3.17	3.06	2.93	3.1	2.23	1.75	3.47	3.34	1.78	1.55	1.94	2.21	1.6	4.29	2.86	1.37	4.98	5.27	4.2	4.03	7.47
Trinity_GG_42799_c5_g1_i1	2.36	0	0	0	0	0	0	0	0	0	0	0	0	0	0	0	0	0	0	0.66	0	0	0	4.42	0	0	0
Trinity_GG_36143_c6_g1_i1	0	1.02	0	0	0	0	0	0	0	0	0	0	0	0	0	0	0	0	0	0	0	0	0	0	0.4	0	0
Trinity_GG_39137_c0_g1_i10	0	0	0	0	0	0	0	0	0	0	0	0	0	0	0	0	0	0	0	0	0	0	0	0	0	0	0
Trinity_GG_25785_c6_g1_i1	0	0	0.25	0.26	0	0	0	0	0.12	0.14	0	0	0.35	0	0.13	0	0.26	0	0	0	0.12	0	0	0	0	0	0
Trinity_GG_37708_c0_g1_i6	0	0	0	0.07	0	0	0	0	0	0	0	0	0	0	0	0	0	0	0	0	0	0	0	0	0	0	0.15
Trinity_GG_64490_c0_g1_i3	0.39	0.54	0.48	0.37	0.56	1.11	1.31	1.38	1.64	1.75	1.78	1.3	0.42	0.21	0.62	0.48	0.62	0.68	0.22	0.51	1.03	0.8	0.5	0.81	0.39	0.39	1.46
Trinity_GG_13699_c0_g1_i2	0.26	0.13	1.4	0.32	0.22	0.56	0.13	0.04	1.27	0	0.72	0	0	0	0	0	0.15	0	0	0	0.91	0	0.6	0	0	0	0
Trinity_GG_43992_c28_g1_i1	0	0.52	0.06	0.39	0.42	0.06	0.04	0.08	0	0	0.54	0	0.09	0.34	0.15	0	0.23	0.43	0	0	0.34	0.37	0.15	1.11	0	0.13	0.37
Trinity_GG_33072_c0_g1_i9	0.43	0	0	0	0	0	0	0	0.86	0	0.72	0.36	0	0	0.28	0	0	0	0	0	0	0	0	0	0	0.38	0.59
Trinity_GG_16524_c0_g1_i1	0.14	0	0	0	0.02	0.09	0	0.11	0	0.11	0	0	0.2	0	0	0.04	0	0.17	0	0	0	0.04	0.02	0.08	0.07	0	0
Trinity_GG_16881_c3_g1_i1	0	0	0	0	0	0.41	0	0	0	0	0	0	0	0.22	0	0.13	0	0	0	0	0	0	0	0	0	0	0
Trinity_GG_10045_c4_g1_i1	1.09	2.37	2.6	1.34	2.03	1.85	1.3	3.56	2.28	3.03	2.79	1.96	3.3	0.07	3.63	0.57	4.22	3.61	0.89	0.57	4.14	1.65	2.44	3.04	1.03	0.2	1.36
Trinity_GG_26071_c0_g2_i2	0.18	0.28	0.33	0.34	0.43	0	0	0	0	0.19	0	0	0.12	0	0.09	0.28	0.09	0.23	0.51	0	0.42	0	0.23	0.33	0	0	0.08
Trinity_GG_37274_c12_g1_i1	0	0	0	0	0	0	0	0	0	0	0	0	1.73	0	0	0	0	0	0	0	0	0	0	2.27	0	0	0
Trinity_GG_12767_c3_g1_i2	0	0	0	0.13	0.03	0.07	0.19	0	0.22	0.08	0	0.06	0	0.19	0.11	0.2	0	0	0	0.4	0	0.04	0	0	0.28	0	0.15
Trinity_GG_32339_c0_g1_i1	0	0	0	0	0	0	0.26	0	0	0	0	0	0	0	0	0.57	0	0	0	0	0.28	0	0	0	0	0	0
Trinity_GG_17816_c27_g1_i1	0	0	0	0	0	0	0	0	2.61	0	0	0	0	0	0	0	0	0	0	0.54	0	0	0	0	0	0	0
Trinity_GG_66751_c0_g1_i1	0	0	0	0	0.19	0	0	0.2	0	0	0	0	0	0.39	0.21	0	0	0	0	0	0.2	0	0	0.2	0	0	0.19
Trinity_GG_22088_c0_g1_i5	24.83	23.18	27.42	6.73	26.96	8.99	14.26	14.79	5.81	17.01	5.75	3.35	31.08	8.42	21.32	2.53	33.71	12.09	9.47	15.3	26.43	0	22.62	17.72	7.96	23.57	11.37
Trinity_GG_62903_c3_g1_i1	0	0	0	0	0	0	0	0	0	0	0	0	0	0	0	0	0	0	0	0	0	0	0	2.79	0	0	0
Trinity_GG_58039_c0_g1_i1	0.15	0.18	0.4	0.24	0.07	0.17	0.16	0.54	0.16	0.27	0.36	0.24	0	0.2	0.25	0.11	0.42	0.41	0.29	0.59	0.33	0.07	0.82	1.02	0.58	0.39	1.1
Trinity_GG_11059_c1_g1_i2	0	0.73	0	0.51	0	0	0	0	0	0	0	0	0	0	0	0	0	0	0	0.45	0	0	0.23	0	0.23	0	1.45
Trinity_GG_32434_c0_g1_i1	0.38	0	0	0	0	0	0	0.17	0	0	0	0	0	0	0.18	0	0	0	0	0	0	0	0	0	0	0	0.17
Trinity_GG_26421_c3_g1_i1	1.14	0	0	0	0	0	0	0	0	0	0	0	0	0	0	0	0	0	0	0.33	0.56	0	0	0	0	0	0
Trinity_GG_56022_c0_g1_i14	0	0.06	0	0.2	0.19	0	0.12	0.06	0.11	0	0.08	0.23	0.08	0	0.15	0.08	0.04	0.04	0	0	0.08	0.09	0.11	0.09	0	0	0.06
Trinity_GG_51970_c1_g1_i7	0.83	0.17	0.62	0.34	0.45	0.54	1.27	0.6	1.07	0.79	1.26	0.76	0	0	0.41	0	0.79	0.72	0	0.71	0.95	0.94	1.14	0.91	1.3	0.48	0.98
Trinity_GG_11362_c2_g1_i2	0	0	0	0	0	0	0	0	0	0	0	0	0	0	0	0	0	0	0	0	0	0	0	0	0	0	6.88
Trinity_GG_11351_c0_g1_i1	0	0	0	0	0.54	0	0.44	0	0	0	0	0	0	0	0	0	0	0	0	0	0	0	0	0	0	0	0
Trinity_GG_68317_c1_g1_i1	0	0	0	0	0	0	0	0	0	0	0	0	0	0	0	0	0	0	0	0	0	0	0	0	0	0	0
Trinity_GG_68997_c0_g1_i1	0	0	0	0	0	0	0	0	0	0	0	0	0	0	0	0.75	0	0	0	0.05	0	0.63	0	0	0	0.2	0
Trinity_GG_11264_c10_g1_i1	0	0	0	0	0	0	0	0	0	0	0	0	0	0	1.17	3.7	1.12	0	0	0.49	0	0	0	1.07	0	0.84	0
Trinity_GG_68797_c1_g1_i6	0.03	0.08	0	0.03	0	0	0.03	0.43	0	0.12	0	0	0	0.04	0.05	0.58	0	0	0.04	0	0	1.65	0.05	0.04	0.05	0	0
Trinity_GG_46290_c1_g1_i1	0	0	0	0	0	1.06	0	0	0.56	0	0	0	0	0	0	0	0.6	0	0	0	0.59	1.04	0	0	0	0	0
Trinity_GG_1495_c0_g1_i3	1.86	2.98	3	1.49	1.36	2.54	2.48	1.21	3.18	1.36	1.64	4.41	3.47	0	3.37	4.67	3.93	3.32	4.77	2.11	3.86	3.95	3.72	5.47	2.87	1.87	0.83
Trinity_GG_23923_c22_g1_i1	0.75	0	0	0.86	0	0	0	0	0	0	0.77	0	0	0	0	0	0	0.22	0	0	0.47	0	0.46	0	0	0	0
Trinity_GG_47515_c4_g1_i1	0	0.83	0	0	0	0	0	0	0	0	0	0	0	0	0	0	0	0	0.83	0	0	0	0	0	0	0	0
Trinity_GG_61636_c0_g1_i1	4.8	0	1.76	4.43	0	2.49	3.86	3.44	0.95	0.65	1.51	2.41	0.21	2.4	0	0	1.41	0.81	0	2.29	0.27	0	0	0	2.55	1.54	2.86
Trinity_GG_45795_c1_g1_i1	0	1.21	3.95	0	0	0	0	0	0	1.7	0	0	5.15	0	0.02	2.89	0	2.6	0	3.49	3.79	5.23	0	0	5.86	0	0
Trinity_GG_52974_c4_g1_i13	0	0.42	0	0	0	0	0	0	0.16	0.2	0.35	0	0	0	0.17	0	0	0.38	0	0	0	0	0	0	0.15	0.3	0
Trinity_GG_5562_c0_g1_i11	0	0	0.21	0	0	0.22	0	0.2	0	0.18	0.23	0.25	0	0	0	0	0.12	0	0	0	0	0	0	0	0	0	0
Trinity_GG_10840_c0_g1_i9	0.05	0	0	0	0	0	0	0	0	0	0	0	0	0	0	0.01	0	0	0	0.12	0	0	0	0	0	0	0
Trinity_GG_13689_c3_g1_i1	0	0	0	0	0	0	0	0	0.19	0	0.21	0	0	0	0	0.06	0	0	0	0	0	0.4	0	0	0.07	0.16	0.18
Trinity_GG_42595_c0_g1_i3	0	0	0.55	0	0	0.09	0.42	0.73	0.39	0.62	0.98	1.24	1.41	1.48	0.98	0.84	1.21	0.97	0.37	0.65	0.36	0.17	0.75	0.8	0.77	0.09	1.62
Trinity_GG_9260_c9_g1_i1	0	0	0	0	0	0	0	2.24	6.41	3.88	0	0	0	0	0	0	0	3.94	0	0	0	4.04	0	0	0	0	4.57
Trinity_GG_23992_c4_g1_i1	0	0.57	0	0	0.55	0	0.4	0	0	0.04	0	0	0.33	0	0	0.14	0.48	0	0	0	0.5	0.73	0	0	0	0	0
Trinity_GG_22266_c8_g1_i1	0	0	0	0	0	0	0	0	0	0	0	0	0	0	0	0	1.31	0	0	0	0	0	0	0	0	0	0
Trinity_GG_31101_c0_g1_i1	0	0	0	0	0.8	0	0	0	0	0	0	0	0	0	0	0	0.69	0	0	0	1.36	0	0.71	0	0	0	0
Trinity_GG_6352_c1_g1_i3	0	0	0	0.07	0	0	0	0	0.2	0	0	0	0	0	0.17	0	0	0	0.09	0	0	0	0.25	0	0.09	0.07	0
Trinity_GG_21531_c2_g1_i6	12.15	9.2	8.72	10.15	7.48	6.74	12.33	11.79	9.13	11.74	15.19	11.3	17.28	26.9	15.58	16.05	18.15	16.87	19.91	27.18	15.37	25.36	19.46	19.21	22.86	19.08	14.61
Trinity_GG_32268_c0_g1_i3	3.21	1.73	2.96	1.84	0.92	2.22	2	2.81	1.81	2.56	4.28	3.06	3.95	3.66	3.33	4.88	3.17	2.91	7.95	3.62	2.87	3.54	3.62	3.84	4.34	3.93	3.29
Trinity_GG_13930_c0_g1_i8	0	0	0	0.08	0	0.09	0	0	0	0	0.15	0	0	0	0.27	0	0	0	0	0	0	0.14	0	0	0	0.17	0.11
Trinity_GG_53329_c7_g1_i1	0	0.59	0.58	0	0	0.52	0	0	0	0	0	0	0	0	0	0	0	0	0	0	0	0	0	0	0	0	0
Trinity_GG_23817_c9_g1_i1	6.85	0	0	0	0	0	0	0	0	0	0	0	0	0	0	0	0	0	0	0	0	0	8.71	0	0	0	0
Trinity_GG_45963_c1_g1_i1	0	0	0	0	0	0	0	0	0	0	4.61	0	0	0	0	0	0	0	0	0	0	0	6.61	0	0	0	0
Trinity_GG_56360_c1_g1_i7	11.17	3.96	10.97	10.83	13.46	5.94	12.16	8.38	8.41	6.14	7.14	7.69	7.19	9.34	10.7	6.25	8.56	4.83	5.81	8.59	10.46	9.69	8.97	8.91	9.47	9.16	4.16
Trinity_GG_57493_c0_g1_i2	0	0	0.57	0	0	0	0	0	0	0	0	0	0	0	0	0.48	0.08	0	0	0	0	0.55	0	0	0	0.54	0
Trinity_GG_62559_c1_g1_i1	0.38	0.51	0.22	0.11	0.08	0.12	0.15	0.21	0.13	0.22	0.13	0.24	0.54	0	0.77	0.06	0.58	0.22	0.45	0.08	0.45	0.11	0.36	0.39	0.02	0.45	0.13
Trinity_GG_11248_c1_g1_i1	0	0	0	0	0	0	0	0	0	0	0	0	0	0	18.5	0	0	0	0	0	0	0	0	0	0	0	0
Trinity_GG_62902_c11_g1_i1	0	0	0.6	0	2.21	0.88	1.62	0	1.4	0	0	0.19	0.06	0.58	0	2.41	1.37	0	0.66	0.25	1.15	1.22	0	0	0	0.87	0
Trinity_GG_14498_c0_g1_i2	0.18	0.18	0.11	0.43	0.44	0.62	0.28	0.46	0.35	0.59	0.21	0.42	0.74	0.08	0.09	0.17	0.56	0.58	0.32	0.09	0.35	0.23	0.34	0.31	0.31	0.08	0.17
Trinity_GG_37204_c0_g1_i6	1	0.32	0.95	0.96	1	0.43	1.81	0.95	2.22	1.54	2.48	0.94	0.07	0	0.41	0.13	0.46	0.53	0.07	0.33	0.5	0.3	0.56	0.54	0.21	0.15	0.82
Trinity_GG_51549_c0_g1_i1	4.86	8.3	4.31	0.82	1.06	0.77	2.08	1.91	1.31	3.4	2.9	1.99	5.61	2.17	4.51	8.01	3.43	2.68	8.46	2.22	3.69	7	4.27	7.62	1.77	6.92	6.67
Trinity_GG_45939_c2_g2_i1	8.12	0	0	0	0	0	0	0	3.61	0	0	0	0	8.44	0	6.18	0	0	0	6.61	8.21	2.2	0	0	2.11	2.84	10.19
Trinity_GG_40131_c10_g1_i1	0	0	0	0	0	1.33	0	0	0	0	0	0	0	0	0	0	0.79	0	0	0	0	0	0	0.75	0	0	0
Trinity_GG_33849_c1_g1_i1	0	0	0	0	0	0	0	0	0	0	0	0	0	0	0	0	0	0	0	0	0	0	0	0	0	0	0
Trinity_GG_58092_c0_g1_i15	0.95	1.37	1.43	1.18	0.94	1.23	1.09	1.09	1.07	1.41	1.01	1.55	2.12	1.85	1.09	1.08	0.81	1.21	1.34	1.93	1.17	1.45	1.06	0.97	1.29	1.27	1.18
Trinity_GG_63032_c0_g1_i9	2.69	1.48	0.83	0.9	0.94	0.91	1.98	2.01	2.08	1.88	1.78	1.65	0.62	1.75	0.61	1.11	0.64	0.57	0.24	0.91	0.18	1.34	0.89	0.4	2.95	1.25	0.93
Trinity_GG_43844_c34_g1_i1	0	0	0	0	0	0	0	0.21	0	0.24	0	0	1.21	0	0.22	0	0	0.41	0	0	0.21	0	0.21	0.21	0	0	0.2
Trinity_GG_16107_c6_g1_i1	0	0	0.47	0	0	0.48	0	0	0	0	0	0.23	0.33	0.49	0.25	0.16	0.24	0.22	0	0.19	0	1.29	0.46	0	0.33	0.19	0.22
Trinity_GG_59843_c2_g1_i1	0	0	5.7	0	0	3.5	0	0	0	0	0	10.74	0	1.18	5.74	0	0	0	0	0	16.5	2.71	0	0	0	0	0
Trinity_GG_25248_c9_g1_i1	0	0	0	0	0	0	0	0	0	0	7.6	0	0	0	0	0	0	0	0	0	0	0	0	0	0	0	0
Trinity_GG_4787_c7_g1_i2	0	0	0.07	0	0.04	0	0.1	0	0.15	0.02	0	0	0.16	0	0	0	0	0.05	0	0	0.15	0	0.14	0	0	0.04	0
Trinity_GG_11931_c0_g1_i1	0.64	1.17	0.31	1.89	2.42	1.84	0.24	1.7	1.23	2.08	1.58	0.75	1.83	0	0.31	0.53	1.62	0.39	1.67	2.86	1.17	0.81	0.77	0.7	0.1	1.43	1.4
Trinity_GG_40214_c0_g1_i3	0.08	0.08	0	0	0.26	0	0	0	0	0	0	0.19	0.14	0.74	0	0.08	0.07	0.29	0	0	0	0.11	0	0.12	0.13	0	0
Trinity_GG_49486_c0_g1_i14	0	0	0	0	0	0	0	0	0	0	0	0	0	0	0	0	0	0	0	0	0	0	0	0	0	0	0
Trinity_GG_67747_c0_g1_i13	0	0	0	0	0	0	0	0	0	0	0	0	0	0	0	0	0	0	0	0	0	0	0	0	0	0	0
Trinity_GG_67154_c0_g1_i2	0	0.51	0.64	0.26	0	0.1	0	0.22	0	0.13	0	0.24	0.75	0	0.04	0	1.61	0.49	0.69	0.37	0.96	0	0.65	0.88	0.43	0.18	0.28
Trinity_GG_4013_c0_g1_i1	0.55	2.05	0.27	0.76	0.5	1.34	1.12	1.19	0.95	0.83	1.41	1.31	1.83	0.27	0.67	0.2	1.65	1.06	2.11	1.18	1.71	0.27	0.58	1.8	0.18	3.5	2.34
Trinity_GG_15580_c0_g1_i5	4.6	3.77	4.93	4.01	1.84	6.04	6.4	5.61	7.19	6.47	6.47	6.6	5.53	5.14	3.66	6.86	5.13	5.01	2.83	3.86	2.45	6.74	4.14	3.75	4.82	4.8	3.73
Trinity_GG_54550_c9_g1_i1	0	0	0	0	0	0	0	0	0	0	0	0	0	0	0	0	0	0	0	0	0	0	0	0	0	0	0
Trinity_GG_52649_c4_g1_i1	0	0.13	0	0	0	0	0.21	0.11	0	0	0.14	0	0.16	0.13	0.23	0.08	0.18	0	0	0.11	0	0	0	0.25	0	0.19	0
Trinity_GG_29128_c0_g1_i1	0.21	0	0	0.23	0	0	0.37	0	0	0	0.43	0	0	0	0	0	0	0	0.24	0	0	0	0	0	0	0	0
Trinity_GG_4115_c4_g1_i1	0	0	0	0	0.13	0.15	0	0.14	0	0.16	0	0.56	0.2	0	0	0	0.45	0	0	0	0.14	0	0.14	0.28	0.11	0.12	0.55
Trinity_GG_62141_c0_g3_i1	0.17	0	0	0	0	0	0	0.16	0.04	0	0	0.12	0	0	0	0	0.17	0	0	0	0.16	0.03	0.06	0	0.07	0	0
Trinity_GG_51678_c0_g1_i1	0	0.76	0	0	0	0.35	0	0	0.7	0.4	0	0.36	0	0	0	0	0	0	0	0	0	0	0.37	0	0	0	0
Trinity_GG_24469_c0_g2_i3	0	0	0	0	0	0	0	0	0	0	0.39	0	0	0	0	0	0	0	0	0	0	0	0	0	0	0	0.32
Trinity_GG_68135_c8_g1_i1	0	0	0	0	0	0	0	0	0	0	0	0	0	0	0	0	0	0	0	0	0	0	0	0	0	0	0
Trinity_GG_50387_c1_g1_i1	0.74	0	0.71	0	0	0	0	0	0	1.55	0	0	0.82	0	0	0	0.71	0.58	0.68	0	0.7	0	0	0	0	0	0.57
Trinity_GG_28716_c0_g1_i1	0	0	0	0	0	0	0.16	0.29	0.26	0.44	0.44	0	0	0	0.09	0	0.05	0.4	0	0	0.21	0.21	0	0.04	0	0.07	0.26
Trinity_GG_49332_c27_g1_i1	0	2.33	0	0	0	0	0	0	0	0	0	0	0	0	0	0	2.36	0	0	0.52	0	0	0	0	0	0	0
Trinity_GG_48541_c0_g2_i1	0	0	0	0	0	0.41	0.4	0	0	0.48	0	0	0	0	0	0	0	0.77	0	0	0	0	0	0	0.75	0	0.37
Trinity_GG_22694_c1_g1_i1	0	0	0	0	0	0	0	0	0	0	0	0	0	0	0	0	0	0	0	0	0	10.57	0	0	0	0	0
Trinity_GG_7536_c2_g1_i1	0	0	0	0	0	0	0	0	0	0	0	0	0	0	0	0	0	0	0	0	0	0	0	0	0	0	0
Trinity_GG_32470_c7_g1_i4	0	0	0	0.21	0	0	0.17	0.18	0.54	0	0	0.36	0	0	0.19	0	0	0	0	0.16	0	0	0	0	0.13	0	0
Trinity_GG_48263_c6_g1_i3	1.48	1.1	0.7	0.48	0.37	0.34	1.3	1.03	1.34	2.33	0	0	1.63	0.71	3.25	3.95	1.07	3.51	1.63	0.78	2.43	2.55	1.43	3.03	3.34	1.39	1.24
Trinity_GG_14968_c0_g2_i7	0	0.1	0.51	0.1	0.11	0	0	0.08	0	0	0.16	0	0	0	0	0.06	0	0	0	0	0.15	0	0	0	0.15	0	0
Trinity_GG_23307_c0_g1_i1	0	0	0	0.27	0	0	0.36	0	0.61	0	0.14	0	0	0.21	0.27	0	0.27	0	0	0.05	0	0	0	0	0	0	0
Trinity_GG_33945_c3_g1_i2	0	0.02	0.02	0	0	0	0	0.02	0	0.04	0.04	0.03	0	0	0.02	0.05	0.02	0.03	0.01	0	0.07	0.24	0.06	0.05	0	0	0.02
Trinity_GG_55716_c0_g1_i1	0	1.19	0	0	0	0	0	0	0	0	0	0	0	0	0	0	0	0	0	0	1.25	0	0	0	0.44	0	0
Trinity_GG_22962_c0_g1_i4	0.81	0.94	0.71	0.1	0.22	0.17	0.46	0.25	0.39	0.25	0.48	0.89	1.17	1.66	0.65	1.32	0.68	0.86	4.66	4.15	0.76	3.92	1.63	1.48	2.76	4.33	2.41
Trinity_GG_56024_c0_g1_i8	1.77	0.35	1.74	4.75	4.16	4.38	2.42	4.7	3.28	2.32	2.97	2.12	5.67	1.39	2.35	2.09	1.61	1.6	5.61	0.98	2.17	2.3	2.98	1.57	0.72	2.4	3.12
Trinity_GG_14252_c2_g1_i1	0	0	0	0	0	0	0	0	0	0	0	0	0	0	0	0	0	0	0	0	0	0	0.08	0	0	0	0
Trinity_GG_2078_c1_g1_i5	0.03	0.05	0	0	0	0	0.09	0.12	0	0.13	0.48	0.22	0.22	0	0	0.29	0	0	0	0	0	0.42	0	0	0	0	0
Trinity_GG_28911_c0_g1_i2	0.21	0	0.19	0	0.08	0	0.13	0.41	0.43	0	0	0.52	0	0.15	0	0.18	0.1	0	0	0	0	0.11	0	0	0	0.9	0.9
Trinity_GG_23242_c9_g1_i1	1.59	2.93	0.74	1.45	1.82	0.63	2.72	1.44	2.06	2.41	3.66	1.44	3.63	6	1.52	4.42	0	0.6	1.39	4.46	2.19	5.59	1.66	4.21	4.38	8.4	2.92
Trinity_GG_29986_c0_g1_i14	0	0.42	0	0	0	0	0.38	0.4	0	0.5	0	0.4	1.07	0.36	0	0	0.41	1.58	0.49	0	0	0	0	0	0	0	0
Trinity_GG_36167_c0_g2_i1	0	0	0	0.42	0.23	0	0	0	0	0.15	0.15	0	0.18	0	0.24	0	0	0.13	0.16	0	0.13	0	0	0.25	0.2	0	0
Trinity_GG_14312_c2_g1_i1	9.95	1.57	3.19	6.22	0	3.01	1.02	6.23	2.95	3.46	4.79	6.23	4.44	6.22	6.57	6.74	7.15	5.58	14.62	10.64	10.27	6.7	9.08	8.2	5.27	10.21	4.35
Trinity_GG_6500_c0_g1_i2	0	0	0	0	0	0	0	0	0	0	0	0	0	0	0	0	0	0	0	0	0	0	0	0	0	0	0
Trinity_GG_63484_c2_g1_i1	0	0	0	0	0	0	0.88	0.73	0.69	0	2.23	2.26	0	1.54	0	0	0	0	0	0.4	0	0	0.17	0	2.57	0	0.59
Trinity_GG_34434_c0_g1_i1	0	2.27	0	0	0	0	0	0	1.09	0	1.13	2.34	0	0	1.23	0	0	0	0	0	0	0	0	1.13	0.85	0	0
Trinity_GG_35472_c4_g1_i1	2.17	2.77	0.69	0	0	1.2	0.64	0	1.94	0	1.38	0.68	1.61	0.49	0.71	0	0	0.57	0	0	0	0	1.55	0	0	0	0.55
Trinity_GG_37182_c2_g1_i2	0	0	0	0	0	0	0	0	0	0	0	0	0	0	0	0	0	0	0	0	0	0	0.33	0	0	0	0
Trinity_GG_25671_c0_g1_i3	0	0	0.06	0	0	0	0	0	0	0.13	0	0	0	0	0.07	0	0.06	0	0	0	0	0	0.1	0	0.12	0	0
Trinity_GG_17494_c0_g1_i4	0.02	0	0	0.02	0	0	0.02	0	0	0	0	0	0	0.03	0.02	0	0	0.02	0	0	0	0	0	0	0.02	0	0
Trinity_GG_8031_c0_g1_i2	0	0	0	0	0	0.25	0	0.16	0.65	0	0.55	0.27	0	0	0	0	0	0	0	0	0	0	0	0	0	0	0
Trinity_GG_42934_c7_g1_i1	1.4	0	1.33	0	0	0	0	0	0	0	0.05	0.54	0	0	0.54	0	0	0.21	0	0	0	0	0	0	0	0	0
Trinity_GG_50364_c3_g1_i3	0	0	0	0	0	0	0.22	0	0	0	0	0	0	0.22	0	0.32	0	0	0	0	0	0	0	0	0	0.09	0
Trinity_GG_64808_c0_g1_i2	0.19	0	0.09	0	0	0.1	0	0.09	0.18	0	0	0	0.13	0	0.09	0.12	0.09	0.36	0	0	0.18	0	0	0.26	0.07	0.22	0.18
Trinity_GG_49666_c0_g1_i2	0.29	0	0	0	0.18	0	0	0	0	0	0	0	0	0	0	0	0	0	0	0.35	0	0	0	0	0	0	0
Trinity_GG_37479_c0_g1_i13	0.11	0	0	0	0	0	0	0	0	0	0	0	0	0	0	0	0	0	0	0	0	0	0	0	0	0	0
Trinity_GG_50298_c0_g1_i5	0	0.1	0	0	0	0	0	0	0	0	0	0.07	0	0	0	0	0	0.07	0	0	0	0.06	0	0	0	0	0
Trinity_GG_12957_c17_g1_i1	0	0	0	0	0	0	0	0	0	0	0	0	0	0	0	0	0	0	0	0	0	0	4.05	0	0	0	0
Trinity_GG_53886_c0_g1_i1	0	0	0	0	0	0	0	3.9	0	0	0	0	0	0	0	0	0	0	0	0	4.25	0	0	0	0	0	0
Trinity_GG_60266_c12_g1_i1	0	0	0	0	0	0	0	0	30.6	0	0	0	0	0	0	0	0	0	0	0	0	0	0	0	0	0	0
Trinity_GG_12867_c1_g1_i3	0.28	0.5	0.48	0.33	0.17	0.39	0.61	0.55	0.39	0	0.41	0.42	0	0.41	0.56	0.09	0.37	0.16	0	0.08	0.32	0.04	0.34	0.26	0	0.27	0.3
Trinity_GG_17836_c9_g1_i1	0	0	0	0	0	0	0	0.79	0	0.45	0	0	0.54	0	0	0	0	0	0	0	0	0	0	0	0	0	0.35
Trinity_GG_62179_c9_g1_i1	0	0	0	0	0	0	0	0	0	1.47	0	2.91	0	0	0	0	0	0	0	0.39	0	0	0	0	0	0	0
Trinity_GG_49360_c0_g1_i10	4.43	4.36	7.05	3.02	4.04	3.31	4.38	2.82	3.43	3.58	3.9	4.08	4.98	5.57	5.79	2.47	6	3.88	5.21	7.85	5.7	2.08	5.41	8.3	5.64	4.14	5.29
Trinity_GG_13097_c7_g1_i1	0	0	0	0	0	0	0	0	0	0.46	0	0.41	0	0.28	0	0	0	0	0	0	0	0	0	0	0	0	0
Trinity_GG_38033_c1_g1_i1	0	0	0	0	0	0	0	0	0	0	3.51	0	0	0	0	0	0	0	0	0	0	0	0	0	0	6.51	0
Trinity_GG_11495_c3_g1_i1	0	0	0	0	1	0	0	0	0	0	0	0	0.87	0	0	0	0	0	0	0	0	0	0	0	0	0	0
Trinity_GG_36804_c3_g1_i1	22.65	19.21	67.95	12.84	51.21	0	5.47	9.69	14.75	16.82	29.76	3.61	0	0	15.26	0	21.72	23.55	4.4	0	19.3	0	27.88	13.59	0	15.09	25.86
Trinity_GG_39815_c0_g1_i12	0	0	0	0	0	0	0	0.07	0.2	0.02	0	0	0	0	0	0	0.14	0	0	0	0.2	0	0.31	0	0	0.28	0.05
Trinity_GG_29877_c1_g1_i8	0	0.39	0.57	0.28	0.13	0	0.22	0.12	0.08	0.1	0.43	0.06	0.81	0	0.2	0	1.02	0.64	1.88	0.57	1.14	0.26	0.04	0.27	0.06	0.99	0.45
Trinity_GG_41899_c0_g1_i2	0	0	0	0	0	0	0	0	0	0	0	0	0	0	0	0	0	0	0	0	0	0	0	0	0	0	0.1
Trinity_GG_9185_c0_g1_i14	0	0.37	0.36	0.09	0.21	0.06	0.26	0.31	0.32	0.19	0.38	0.18	0.09	0.18	0	0.11	0.29	0.11	0	0	0.05	0.07	0.34	0	0	0.27	0
Trinity_GG_22967_c14_g1_i2	0	0	0.41	0	0.46	0	0	0	0	1.38	0	0	0	0	0	0	0	0	0	0	0.41	0	0	0	0	0	0
Trinity_GG_47487_c2_g1_i1	0	0	0	0	0	0	0	0	9.3	0	4.61	0	0	0	0	0	0	0	0	0	0	0	0	0	0	0	0
Trinity_GG_11806_c0_g1_i2	10.08	12.73	16.07	0.33	0.39	8.72	15.24	25.1	20.88	14.67	20.54	16.67	0	0	6.04	0.01	1.28	6.54	0.77	2.4	1.68	0.05	15.68	1.77	0.42	5.02	14.78
Trinity_GG_44495_c2_g1_i12	1.41	1.87	1.79	2.78	2.15	2.5	2.08	3.39	3.73	2.3	3.9	2.1	2.71	0	1.63	0	2.2	2.63	2.03	0	2.72	0	2.58	2.01	0	0.67	1.42
Trinity_GG_4462_c2_g1_i2	6.26	4.56	6.36	1.96	1.34	1.36	2.49	1.69	1.57	0.87	4.33	2.07	1.82	7.98	4.17	3.31	3.97	3.43	3.66	7.24	4.46	2.43	1.59	3.25	3.97	5.38	2.62
Trinity_GG_14901_c1_g1_i1	0	0	0	0	0	0	0	0	0	0	0	0	0.43	0	0	0.1	0	0	0.18	0	0	0	0	0	0	0.25	0
Trinity_GG_58869_c0_g2_i1	0	0	0.52	0	0.37	0	0	0.12	0	0.38	0.94	0	0.94	0	0.3	0.44	0	0.27	1.11	0.37	0.47	0	0	0.79	1.09	0.52	0.52
Trinity_GG_5503_c0_g2_i1	1.37	1.35	1.08	0.55	0.42	0.12	0.2	0	0.8	0.78	0.97	0.72	1.95	2.36	2.05	2.21	0.79	1	0.85	1.04	1.28	1.47	1.13	1.13	1.39	1.46	2.45
Trinity_GG_49860_c0_g1_i7	0	0	0	0	0	0	0.16	0	0	0	0	0.16	0	0.16	0	0	0	0	0.31	0	0	0	0.1	0.35	0	0	0.06
Trinity_GG_26488_c0_g1_i1	0	0	0	0	0	0	0	0	0	0	0	0	0	0	0	1.1	0	0	0	0.45	0	0	0	0	0	0	0
Trinity_GG_36341_c0_g1_i11	0.09	0	0.1	0	0.06	0	0	0	0.14	0.1	0	0.04	0.2	0	0.02	0.19	0.36	0.11	0	0	0	0.29	0	0	0	0	0.05
Trinity_GG_62266_c1_g1_i18	0.09	0	0.28	0.08	0	0	0	0	0.08	0	0.09	0	0.08	0	0.11	0.01	0	0	0.1	0	0.19	0.25	0	0.08	0.18	0.17	0.13
Trinity_GG_53792_c1_g1_i1	0	0	0	0.17	0	0.79	0.51	0.59	0.15	0.45	1.54	0.38	0.37	0.41	0.51	0	0	0	0.16	0.12	0	0	0	0	0.41	0.03	0
Trinity_GG_40212_c0_g1_i1	0	0	0	0	0	0	0	0	0	0	0	0	0	0	0	0	0	0	0	0	0	0	0	0	0	0	0
Trinity_GG_45644_c0_g1_i5	0	0	0	0.06	0.02	0.17	0	0	0	0.04	0	0	0.08	0.04	0.02	0.02	0.05	0.04	0	0.05	0.03	0	0.02	0.01	0.13	0	0.01
Trinity_GG_12403_c36_g1_i1	0	0.07	0.23	0	0.26	0.1	0	0.01	0.35	0.31	0.11	0.21	0.22	0	0.14	0.08	0.1	0.35	0	0.12	0	0	0.15	0.02	0.4	0.11	0.3
Trinity_GG_5253_c1_g1_i8	0.28	0	0	0.11	0	0	0.51	0.47	0.15	0.12	0.12	0	0.01	0.12	0	0.38	0	0.1	0.25	0.55	0.01	1.06	0	0	0	0	0
Trinity_GG_42785_c0_g1_i1	0	0.21	0	0	0.02	0	0.05	0	0.06	0	0	0.05	0	0	0.11	0	0	0.11	0.07	0.18	0	0.15	0.14	0.13	0	0	0
Trinity_GG_25056_c0_g1_i1	0.55	0	0.17	0	0.12	0	0	0	0.26	0	0.12	0	0	0	0	0.01	0.14	0.13	0	0.01	0	0.28	0	0	0	0	0.13
Trinity_GG_38112_c0_g1_i1	0.96	0	1.19	1.78	0	0	0.7	0	1.61	1.8	0	0	0	0	0	0	0	0	0	0	0.25	0	0	4.78	0	0.83	1.28
Trinity_GG_21235_c1_g1_i1	0	0	0	0	0	4.12	0	0	0	0	0	0	0	0	0	0	0	0	0	0	0	0	0	0	0	0	0
Trinity_GG_30396_c0_g1_i2	0	0	0	0	0.15	0	0	0.21	0	0	0	0	0	0	0	0	0	0	0	0	0	0.62	0	0	0	0	0
Trinity_GG_46007_c5_g1_i7	0	0	0	0	0.03	0	0	0	0	0.08	0	0	0	0.18	0	0	0	0	0	0.12	0	0	0	0	0.27	0.01	0
Trinity_GG_40353_c0_g1_i20	0	0	0	0.1	0	0	0	0.1	0.06	0	0	0	0.15	0	0.13	0.03	0	0	0.04	0	0	0.04	0	0	0	0	0.09
Trinity_GG_52611_c2_g1_i2	0	0.53	0	0.63	0	0.58	0	0	0	0	0	0	0	0	0	0	0	0	0	0	0	0	0	0	0	0	0
Trinity_GG_53508_c1_g1_i1	0	0	0	0	0	0	0	0	0	0	0	0	0	0	0	0	0	0	2.54	0	0	0	0	0	0	0	0
Trinity_GG_24966_c0_g1_i8	0	0.09	0	0	0	0	0	0	0	0	0	0	0.17	0	0	0	0	0	0	0	0	0.03	0	0	0	0	0
Trinity_GG_37046_c1_g1_i21	0	0	0	0	0	0	0	0.07	0	0	0	0	0	0	0	0	0	0	0	0	0	0	0	0	0	0	0
Trinity_GG_22747_c1_g1_i1	0	0	0	0	0	0	0	0	0	0	0	0	0	0	0	0.96	0	0	1.31	0	0	0	0	0.8	0	0	0
Trinity_GG_19517_c0_g1_i1	1.15	0	0	0	0	0	0	0	0	0	0	1.09	1.1	0.62	0	0	1.1	0	0	0	0	0	0	0	0.41	0	0
Trinity_GG_21107_c0_g1_i1	3.02	0	0	0	2.03	0	0	3.58	1.28	0	0	6.41	3.02	14.56	0	0	0.19	0	0	8.97	0	0	0	0	12.44	0	0
Trinity_GG_24089_c25_g1_i1	0.9	1.19	0.66	0.43	0.33	0.31	0.35	0	0.32	0	0.79	1	2.66	0	0.33	0	1.4	0	1.39	0.6	1.01	0	1.97	2.5	0.81	0.79	4.78
Trinity_GG_35187_c0_g1_i1	0	0.99	0.22	0	0.06	0.27	0	0	0	0.81	0	0	0.79	0	0.75	0	0.4	0.21	0	0	0	0.7	0.42	1.77	0	0.16	0.57
Trinity_GG_67224_c0_g1_i5	0.49	0.27	0.2	0.09	0.08	0.21	0.23	0.15	0.09	0.2	0.49	0.3	0.08	0	0.13	0	0.08	0.19	0.09	0.05	0.03	0.07	0	0.1	0	0.06	0.18
Trinity_GG_11123_c0_g1_i1	0	0	3.33	0	0	0	0	3.21	0	0	0	0	0	0	0	0	0	0	0	0	3.24	0	0	0	0	0	0
Trinity_GG_63638_c0_g1_i14	0	0.14	0.25	0.13	0	0.15	0.14	0	0.15	0.16	0.09	0.5	0.11	0	0	0.09	0.25	0	0.21	0.09	0.2	0.11	0	0	0	0.26	0
Trinity_GG_43915_c0_g1_i10	0	0.85	0.05	0.04	0.03	0	0.02	0.12	0	0	0.1	0	0.14	0	0	0.08	0.11	0	0.04	0	0.1	0.07	0.15	0.32	0	0.24	0.04
Trinity_GG_22776_c1_g1_i3	0.74	1.29	0.29	0.15	0.04	0	0.01	0	0	0	0.03	0.01	0.12	0	0.61	1.23	0.08	0.13	3.14	0.32	1.12	2.11	0.75	1.05	0	2.31	0.34
Trinity_GG_46529_c0_g1_i1	5.83	1.95	1.48	2.1	0	0	0.83	0	0	0.53	0	1.05	8.66	3.9	3.49	2.06	5.65	3.04	9.94	5.78	3.47	0	0	5.85	6.52	1.52	0.82
Trinity_GG_36971_c34_g1_i1	0	0	0	0	0	0	0	0	0	0	0	0	0	0	0	0	0	0	0	0	0	0	0	0	0	0	0
Trinity_GG_30731_c95_g1_i1	0	0	0	0	0	0	0	0	0	0	0	0	0	0	0	0	0	0	0	0	0	0	0	0	0	0.29	0.65
Trinity_GG_9296_c0_g1_i2	0	0	0	0.23	0	0	0.1	0	0	0	0	0	0	0	0	0	0	0	0	0	0	0	0	0	0	0	0
Trinity_GG_44590_c0_g1_i8	0	0	0	0	0	0	0.24	0.25	0	0	0	0	0	0	0	0	0	0.25	0	0	0	0	0	0	0	0.1	0.62
Trinity_GG_36277_c0_g1_i1	0	0	1.2	0	0	0.94	0	0	1.09	0	0	0	0	0.67	0	0	0	0	0	0	0	0	0	0	0	0	0
Trinity_GG_172_c0_g1_i1	0.07	0.3	0.14	0	0.06	0.07	0	0.07	0	0.23	0	0	0.48	0	0	0.13	0	0	0	0	0.14	0.06	0.44	0.07	0.11	0.17	0.2
Trinity_GG_13429_c0_g1_i16	0.35	0.12	0.3	0.1	0.33	1.35	0	1.23	2.04	1.74	1.28	1.1	0.81	0	0.1	0.11	0.1	0.1	0.14	0	0	0.83	0.09	0.19	0.79	0	0.19
Trinity_GG_5443_c12_g1_i1	0.61	0	0	0	0	0.15	0	0.16	0.6	0.37	0	0.21	0	0	0	0.1	0.02	0.6	0	0.15	0.31	0.09	0.42	0	0	0.59	0.15
Trinity_GG_17866_c10_g1_i1	0	0	0	0	0	1.76	0	0	9.02	2.71	0	2.49	1.78	3.51	0	0	0	0	0	2.31	0	0	0	0	4.5	0	0
Trinity_GG_55148_c0_g1_i7	0.04	0.09	0.08	0.19	0.71	0	0.26	0.54	0.27	0.13	0.22	0.31	0.17	0.05	0.08	0.18	0.25	0.08	0	0.19	0.27	0.07	0.29	0	0.07	0.13	0.08
Trinity_GG_49034_c0_g1_i3	0.08	0	0.07	0.11	0	0	0.04	0.07	0.06	0	0	0.06	0	0.02	0.07	0	0	0.05	0	0.12	0.07	0	0	0.05	0.08	0.05	0
Trinity_GG_35926_c4_g1_i1	1.88	3.12	0.94	1.84	2.27	2.08	1.77	0.72	1.67	1.54	2.8	1.32	1.48	1.42	1.33	3.19	0.69	1.83	2.04	2.48	1.88	2.45	0.51	1.95	1.5	1.75	2.59
Trinity_GG_3644_c0_g1_i6	0.43	0.29	0.71	0.35	0.08	1.36	1.21	0.54	2.13	1.11	1.69	1.35	0.65	1.21	0.41	1.12	0.5	1.11	0.57	0.18	0.33	0.36	0.43	0.99	0.73	0.46	1.63
Trinity_GG_3682_c28_g1_i1	0	0	1.39	6.98	0	0	10.58	0	0	0	11.63	2.76	0	0.68	10.91	0	5.49	0	0	0	0	0	0	0	4.6	11.72	7.28
Trinity_GG_60258_c0_g1_i4	0	0	0	0	0	0	0	0	0	0	0	0	0	1.24	0.15	0	0.02	0	0	2.52	0	0	0	0	1.09	0	0
Trinity_GG_4403_c0_g1_i3	0.04	0	0.13	0.08	0.11	0.11	0.19	0.33	0.49	0	0.3	0.37	0.26	0.34	0.31	0	0.22	0	0	0.13	0.05	0	0.05	0.03	0.9	0.12	0.04
Trinity_GG_59340_c0_g1_i7	0.2	0	0.14	0	0	0	0	0	0	0	0	0	0	0	0	0.06	0	0	0.18	0	0.21	0	0	0.33	0	0	0
Trinity_GG_29839_c0_g1_i1	0	0	0	0	0	0	0	0	0	0.24	0	0	0	0	0	0	0	0.21	0	0	0.21	0	0	0	0	0	0
Trinity_GG_15683_c0_g1_i3	0	0.24	0	0	0	0	0.24	0	0	0	0	0	0	0	0	0.61	0	0.22	0	0	0	0	0	0.28	0	0	0
Trinity_GG_23481_c82_g1_i1	0	0	0	0	0	0	0	0	0	0	0	0	0.3	0	0	0	0	0	0	0	0	0	0	0	0	0.6	0
Trinity_GG_15355_c3_g1_i1	0.65	1.18	1.07	0.17	1.69	0.6	0.12	0.54	0.11	1.12	0.83	0.24	1.97	0.48	2.29	0.55	1.86	0.59	0.3	0.97	1.54	0.21	2.11	2.04	1.66	0.56	0.85
Trinity_GG_55336_c6_g1_i1	0.84	1.68	3.35	0.42	0.2	0	10.86	1.25	4.45	9.52	12.44	1.43	1.17	3.23	3.5	0	6.68	0	0	0.25	5.88	0	0	5.06	1.38	0.24	1.46
Trinity_GG_44710_c0_g1_i14	0.02	0	0	0	0	0	0	0.11	0.09	0	0	0	0	0	0	0	0	0	0	0	0	0	0.04	0	0	0	0
Trinity_GG_20613_c11_g1_i1	0	0	0	0	11.63	0	0	0	0	0	0	0	0	0	0	0	0	0	0	0	0	0	0	0	0	0	0
Trinity_GG_48587_c0_g1_i3	0	0	0	0	0	0	0	0	0.17	0	0.35	0.09	0	0	0	0.1	0	0	0	0.17	0	0	0	0.09	0.54	0.17	0.25
Trinity_GG_16558_c6_g1_i1	0	0	0	0	0.29	0	0	0.28	0	0	0	0	0	0.29	0	0	0	0	0	0	0	0.26	0	0.84	0.19	0	0.43
Trinity_GG_48083_c0_g1_i4	0	0	0	0.09	0.27	0	0.12	0.16	0	0	0	0.05	0	0.38	0	0.45	0	0	0	0.2	0.09	0.64	0	0	0.19	0.44	0.03
Trinity_GG_36971_c23_g1_i1	1.91	0	4.74	7.85	1.18	7.73	18.76	4.81	14.58	5.12	19.19	20.76	0	0	0.85	2.69	2.81	5.89	0	4.38	0	16.9	0	2.59	0	17.92	9.03
Trinity_GG_49392_c2_g1_i1	0	0	0	0	0	0	0	1.75	0	0	0	0	0	0	0	0	0	0	0	0	0	0	0	0	0	0	0
Trinity_GG_64545_c0_g1_i1	0	0	0	0	0	0	0	0	0	0	0	0	0	1.36	0	0	0	0	0	4.28	0	0	0	0	0	0	0
Trinity_GG_1324_c0_g2_i9	0.22	0	0	0.19	0.15	0	0	0.18	0.4	0.21	0	0.54	0.47	0	0	0	0.21	0.19	0.41	0	0.38	0	0.49	0.18	0.15	1.14	0.19
Trinity_GG_328_c89_g1_i1	0	0	0	0	0	0	0	0	0	0	0	0	0	0	0	0	0	0	0	0	0	0	0	0	0	0	0
Trinity_GG_33674_c0_g2_i3	1.64	0	2.86	8.03	3.51	4.4	5.98	3.97	7.15	5.61	9.41	10.8	0	4.26	3.9	0.64	1.34	4.57	0	1.21	0.97	0	0	1.54	7.21	3.17	8.07
Trinity_GG_21618_c17_g1_i1	0	0	0	0	0	0	0	35.56	0	0	0	0	0	0	0	0	0	0	0	0	0	0	0	0	0	0	0
Trinity_GG_51822_c3_g1_i1	0	0	0	0	0	0	0	0	0	0	0	4.56	0	3.32	0	0	0	0	0	0	0	0	0	0	0	0	0
Trinity_GG_66339_c0_g1_i1	0.31	0	0.87	0.11	0.1	0.52	0.35	0.94	0.77	0.57	1.17	0.64	0.23	0.57	1.03	0.08	0.63	0.92	0	0.32	0.23	0	0.41	1	0	0.47	1.22
Trinity_GG_2800_c13_g1_i1	1.26	1.72	0.93	1.05	2.14	1.92	1.53	1.01	1.63	1.03	1.46	2.04	0.43	1.05	0.6	0.99	0.42	0.79	0.61	0.61	0.37	0.92	1.18	0.73	1.02	0.45	0.6
Trinity_GG_5087_c2_g1_i3	0.51	0	0	4.56	0	0.89	3.57	1.88	1.81	0.53	0.5	0.94	0	0.8	0.5	8.98	0	0.42	0	1.23	0.48	16.3	0	0.46	0	1.13	0.41
Trinity_GG_17511_c5_g1_i1	0.24	0.27	0	0.32	0.92	0.11	0.1	0.49	0	0	0	0	0	0	0.12	0.07	0.22	0.11	0	0.1	0.44	0.35	0.19	0.11	0.08	0.25	0
Trinity_GG_46642_c1_g1_i4	0.07	0.17	0	0.16	0.06	0.09	0.1	0	0.07	0.1	0.1	0.04	0.09	0	0	0.21	0	0	0.21	0	0	0	0.07	0	0	0	0
Trinity_GG_29153_c0_g1_i1	0.45	0	0	0	0	0	0.06	0.14	0	0.16	0.07	0	0.09	0	0	0	0	0	0	0	0.23	0	0	0.11	0	0.72	0.06
Trinity_GG_66936_c0_g1_i5	0.12	0	0	2.8	4.04	0	0.98	0	0.33	0.33	0	1.95	0	6.3	0	0	0.17	0	0	0	0.48	0	0	0	5.16	1.88	0.15
Trinity_GG_49421_c13_g1_i1	0	0	0.75	0	0	0	0	0	0	0	0.4	0	0	0	0	0	0	0	0	0	0	0	0.77	0.36	0.23	0	0
Trinity_GG_31907_c0_g1_i1	1.27	0.73	0.87	0.4	0.52	0.91	0.61	0.31	0.59	0.24	0.76	0.87	0.63	0.35	1.12	2.93	0.82	0.29	0.25	0.14	1.15	3.34	0.73	2.03	0	1.54	0.74
Trinity_GG_46254_c0_g1_i1	0.36	1.92	0	0	0	0.81	0.92	0	0	0	0	0	0	0	0	0	0	0.51	0	0	0	0	0	0	0	0.74	0
Trinity_GG_20648_c0_g1_i1	0.69	0.43	0.55	0.6	0.49	0.84	0.97	1.43	1.48	0.76	1.3	1.39	0.72	1.13	0.72	1.76	0.73	0.68	0.74	1.05	0.54	2.26	0.76	0.79	1.7	0.8	1.07
Trinity_GG_52914_c9_g1_i1	0.64	0	0	0	0	0.46	0	0.58	1.34	0.6	0	2.66	0	0	0.59	0	1.4	2.09	0	0	0	0	0	0	0.36	0	6.82
Trinity_GG_8579_c9_g1_i1	0	0	0	1.65	0	0	0	0	0	0	0	0	0	0	0	0.49	0	0	0	0.42	0.82	0	0	0	0	0	0
Trinity_GG_5514_c1_g1_i1	0	0	0	0	0	0	0	0	1.63	0	0	0	0	0	0	0	0	0	2.42	0	0	0	0	0	0	0	1.24
Trinity_GG_41524_c1_g1_i1	0.14	0.42	0.21	0.34	0.04	0.42	0.23	0.12	0.26	0.62	0	0	0.74	0	0.07	0.54	0.14	0.42	0.34	0.23	0	0.11	0	0.24	0.13	0.21	0.07
Trinity_GG_35363_c1_g1_i8	0.11	0	0	0	0	0	0.32	0.31	0.48	0.42	0	0.1	0	0	0.15	0	0.17	0.12	0	0	0	0	0.09	0	0	0.07	0.11
Trinity_GG_62781_c0_g1_i2	0.27	0.34	0	0	0.14	0	0.09	0.06	0.14	0.13	0	0.21	0	0	0	0.02	0.27	0.24	0	0	0.24	0.04	0.22	0.22	0	0.31	0.29
Trinity_GG_59670_c1_g1_i1	0	0	0	26.78	0	0	0	0	0	0	0	0	0	0	0	0	0	0	0	0	0	6.33	0	0	1.09	0	0
Trinity_GG_59547_c2_g1_i1	0	0	0	0	0	0	0	0	0	0	0	0	0	0	0	0	0	0	0	0	0	1.62	0	0	0	0	0
Trinity_GG_47138_c0_g1_i9	0.34	0	0	0.34	0.3	0	0.09	0.3	0.13	0.34	0.19	0.2	0	0	0	0.21	0.11	0	0.1	0.12	0.35	0.08	0.17	0.29	0.15	0.64	0
Trinity_GG_46988_c8_g1_i1	0	0	0	0	0	0	0	0	0	0	0	0	0	0	0	0	0	0	0	0.89	0	0	0	0	0	0	0
Trinity_GG_14150_c0_g1_i1	0.15	0	0	0	0	0	0.16	0	0	0	0.38	0	0	0	0	0.14	0.15	0	0	0	0	0	0	0	0	0	0
Trinity_GG_35252_c0_g1_i2	0	0.2	0.04	0	0.24	0	0.29	0.04	0.12	0.07	0	0.26	0.25	0.2	0.27	0.13	0	0.21	0.33	0	0.09	0	0.1	0.13	0	0.27	0.25
Trinity_GG_10537_c1_g1_i7	0	0.6	1.58	1.61	1.06	2.04	2.78	3.25	3.17	2.13	2.97	4.15	0	2.72	1.92	1.93	0.72	1.77	0	2.27	0.83	2.41	0	0.43	2.64	2.13	3.07
Trinity_GG_13371_c1_g1_i1	0	4.31	0.65	0	0	0.53	0	0	0	0.01	0.38	0	0.75	0	1.54	0.58	0.12	1.4	0.5	1.23	0	0.34	1.27	2.03	0	0	1.01
Trinity_GG_29342_c0_g1_i1	0	0	0.51	0	0	0	0.46	0	0	0	0	0	0	0	0	0	0	0	0	0.49	0	0	0	0	0	0	0
Trinity_GG_20455_c0_g1_i5	0	0	0.44	0	0.33	0	0	0.22	0	0	0.23	0	0.13	0.09	0	0	0	0.23	0.13	0.53	0	0	0.12	0	0.13	0	0
Trinity_GG_7189_c21_g1_i1	0.42	0	0.31	0.92	0	0	0	0.24	0.44	0.45	0	0	0.28	0	0	0.67	0	0	0	0	0	0.18	0.19	0.58	0.18	0.16	0.19
Trinity_GG_15704_c0_g1_i1	0	0	0	0	0	0	0	0	0	0.28	0.51	0	0	0	0	0	0.22	0.42	0	0	0	0.27	0	0	0	0	0
Trinity_GG_32831_c0_g1_i8	0.16	0	0	0.3	0.43	0.27	0.05	0.42	0	0.11	0	0	0	0.05	0	0	0.13	0	0	0.05	0.08	0	0	0.03	0	0	0
Trinity_GG_2115_c3_g1_i4	0	0	0.08	0.09	0.04	0.21	0.07	0.07	0.3	0	0.27	0	0.26	0	0.08	0	0.27	0	0	0.07	0.06	0.07	0	0	0.06	0	0.25
Trinity_GG_44595_c0_g1_i12	0	0	0	0	1	0	0	0	1.2	0.5	1.27	2.83	0	4.85	0.72	0	0.55	1.16	0.29	2.5	0	0	0	0	2.99	0	0.24
Trinity_GG_67464_c3_g1_i4	0.26	0.27	0.52	0.25	0.21	0	0.35	0	0.27	0.13	0.27	0.12	0	0	0.41	0.08	0.65	0	0.27	0.12	0.29	0	0.64	0.14	0.41	0.19	0.51
Trinity_GG_25176_c1_g1_i6	7.38	5.77	4.14	2.17	5.38	1.12	1.55	1.6	0.12	2.02	0.35	0.67	4.25	3.66	2.85	3.03	4.2	1.59	4.23	4.54	4.82	2.64	4.18	4.64	3.01	3.32	0.84
Trinity_GG_24664_c2_g1_i2	1.51	1.18	1.74	1.28	0.5	0.97	0.99	0.89	1.04	0.89	1.63	1.4	1.7	1.97	1.51	0.46	1.73	1.57	1.65	0.82	1.97	0.7	1.01	1.87	0.4	0.7	1.71
Trinity_GG_16354_c4_g1_i1	0	0	0	0	0	0	0	0.25	0	0	0	0	0	0	0	0	0	0	0	0	0	0	0	0	0	0.23	0.24
Trinity_GG_49666_c0_g1_i1	0.28	0.31	0.32	0	0	0	0.33	0	0	0	0	0	0	0	0.54	0.58	0	0	0.21	0	0.16	0	0	0	0.39	0	0
Trinity_GG_25303_c13_g1_i1	0	0	0	0	0	0	0	0	0	0	0	0	0	0.89	0	0	0	0	0	0	2.6	0	0	0	0	0	0
Trinity_GG_7002_c9_g1_i1	0	0	0	0	0	0	0	0	0	0	0	0	0	0	0	0	0	0	0	0	0	3.84	0	8.2	0	0	0
Trinity_GG_52342_c4_g1_i1	1.2	3.73	3.37	1.64	3.88	1.62	1.5	0.6	0.22	0.78	0.35	0.63	2.47	1.83	1.22	0.41	3.4	1.74	3.5	2.77	2.78	0	3.01	4	3.92	1.59	0.81
Trinity_GG_11529_c0_g2_i1	0	0.04	0	0	0	0	0	0	0	0	0	0	0	0	0	0	0	0	0.05	0.14	0	0	0	0	0	0	0
Trinity_GG_24343_c0_g1_i3	0	0	0	0	0	0	0	0	0	0	0	0	0	0	0	0	0	0.51	0	0	0	0	0	0	0	0	0
Trinity_GG_32302_c1_g1_i4	0.46	0.11	0.76	0.31	0.24	0.74	0.81	0.56	1.17	1.08	1.05	0.66	0	0	0.55	0	0.55	1.23	0.19	0	0.17	0	0	0.49	0	0	0.78
Trinity_GG_42849_c0_g1_i7	13.21	9.47	8.44	22.13	13.23	3.45	0	2.35	0	0.34	0	0	0	3.09	12.58	6.56	8.78	5.22	8.18	0	8.66	4.82	11.46	6.34	0.6	18.95	6.02
Trinity_GG_5906_c5_g1_i1	0	0	0	0.26	0	0	0.41	0	0.21	0	0.24	0	0	0	0	0	0	0	0	0	0	0	0	0.43	0	0	0
Trinity_GG_41844_c0_g1_i8	0	0	0	0	0	0	0.27	0	0	0	0	0	0	0	0	0	0	0	0	0	0	0	0	0	0	0	0
Trinity_GG_26681_c4_g1_i1	0	0	0	0	0	0	0	0	0	0	0	0	0	0	0	0	7.35	0	0	0	0	0	0	0	0	0	0
Trinity_GG_11165_c59_g1_i1	0	0	0	0	0	0	0	0	0	0	0	0	0	0	0	0	0	0	0	0	0	0	0	0	0	0	0
Trinity_GG_39835_c2_g1_i1	0	0	0	0	0	0	0	0	0	0	0	0	0	1.36	0	0	0	0	0	0	0	0	0	0	0	0	0
Trinity_GG_10534_c0_g1_i15	0	0.06	0.12	0.05	0	0	0	0	0.2	0.09	0.07	0	0.38	0	0.28	0	0.09	0	0	0	0.27	0.08	0.1	0	0	0	0
Trinity_GG_25697_c0_g1_i1	0.11	0.28	0	0.08	0.12	0	0	0.05	0.07	0.06	0.13	0	0.49	0.11	0.05	0.05	0	0	0.18	0	0	0.21	0.12	0.05	0.16	0.27	0.05
Trinity_GG_58650_c2_g1_i1	0	0	0.53	0	0.26	0.31	0	0.08	0.25	0.32	0.91	0	0	0	0.76	0.2	0	0.54	0.56	0	0.61	0.14	1.3	0	0	0	0
Trinity_GG_13859_c6_g1_i1	0	0	0	0	0	0.22	0	0	0	0	0	0	0	0	0	0	0	0	0	0	0	0	0	0	0.3	0	0
Trinity_GG_26787_c2_g1_i2	2.32	2.48	2.29	2.16	3.13	2.09	3.43	2.62	2.17	1.31	2.93	1.92	2.22	1.96	2.65	2.13	2.84	2.07	1.93	3.1	2.65	0.76	2.71	2.61	2.07	2.98	2.85
Trinity_GG_67236_c0_g1_i7	0	0	0	0	0	0	0	0	0	0	0	0	0	0	0	0	0	0	0	0	0	0	0	0	0	0	0
Trinity_GG_65440_c5_g1_i1	0.44	0	0	0	0.09	0	0	0	0	0.77	0	0.46	0.35	0	0	0	0	0	0	0	0	0.18	0.2	0	0.26	0.88	0
Trinity_GG_60551_c0_g1_i4	0	0	0	0	0	0	0	0	0	0	0	0	0	0	0	0	0	0	0	0	0	0	0	0	0	0	0
Trinity_GG_43959_c0_g1_i1	1.18	1.3	0.86	1.18	1.04	0.79	1.14	1.2	1.14	1.02	1.06	1.22	0.82	1.62	0.93	1.75	1	0.73	0.84	2.66	0.61	2.2	0.39	0.69	1.75	1.87	1.96
Trinity_GG_8555_c0_g1_i1	0.23	0.19	0.16	0.23	0.02	0	0.07	0.1	0.02	0.04	0.11	0.04	0	0.06	0.09	0.15	0.04	0.05	0.4	0.39	0.16	0.33	0.16	0.3	0.14	0.49	0.4
Trinity_GG_35060_c1_g1_i3	2.83	2.57	1.42	3.13	4.04	0.52	1.73	1.56	0.66	1.17	1.13	0.87	1.38	1.59	1.72	1.5	1.44	1.14	1.77	0.87	2.36	1.49	1.17	1.79	0.83	2.13	0.77
Trinity_GG_8767_c0_g1_i5	0.18	0.68	0.48	0.63	0.91	0.21	0.2	0.5	0	0.43	0	0	0.61	0.19	1	0.46	0.87	0.23	0.04	0.31	1.08	0.49	1.16	1.22	0	0.61	0.09
Trinity_GG_25159_c1_g1_i1	3.81	7.05	3.75	0	7.11	0.96	0	3.65	0	0	0	0	2.36	0	3.83	0	3.66	2.79	4.85	1.55	8.61	0	19.2	10.53	0	5.47	0.9
Trinity_GG_56572_c0_g1_i1	0.23	0.38	0	0.1	0.08	0.04	0.08	0.09	0	0	0.03	0	0.08	0	0.03	0.12	0.03	0	0.07	0.13	0.09	0.36	0.22	0.12	0.03	0.03	0.03
Trinity_GG_64457_c0_g1_i2	3.77	2.29	2.98	1.31	0.99	3.79	2.98	3.16	3.47	3.56	5.13	2.59	2.74	2.72	3.79	2.54	3.63	3.7	3.79	2.06	2.48	2.78	2.41	3.62	1.62	2.92	4.19
Trinity_GG_3180_c2_g1_i1	0	0	0.69	0	0	0	0.7	0.47	0.17	0.17	0.26	0.45	0.47	0.14	1	0	0.44	0	1.24	0.09	0.43	0	0.71	0.35	0	0.11	0.31
Trinity_GG_61076_c14_g1_i1	0	1.19	0	0	0	0.44	0	0	0.61	0	0	0.5	0.7	0	0	0.16	0	0	0	0	0	0	0	0	0	0	0
Trinity_GG_39851_c0_g2_i3	0	0	0.27	0	0.23	0.17	0	0.01	0.61	0	0	0.89	0	0	0	0	0	0.38	0	0.13	0.03	0	0	0.09	0.17	0.06	0.15
Trinity_GG_46883_c9_g1_i1	0.59	0.12	0.11	0.81	0.48	0	0.1	0.97	0	0	0	0	0	0.13	0	0.07	0	0.11	0	0.1	0.11	0	0	0	0	0.09	0
Trinity_GG_10239_c0_g1_i4	0.37	0	0	0.03	0.22	0	0	0	0	0	0	0	0	0.07	0	0.39	0	0	0	0	0	0.48	0.11	0	0	0.29	0
Trinity_GG_30098_c0_g1_i1	0	1.15	0.76	0	1.46	0.6	0	0.61	0	0.23	0	0	0	0	0.47	0	0	1.38	3.46	0	0	0	0	4.88	0	0	2.76
Trinity_GG_62136_c2_g1_i1	0	0.33	0	0	0	0	0	0	0	0.09	0	0	0	0.27	0	0	0	0	0	0	0	0	0	0	0	0	0.16
Trinity_GG_59139_c2_g1_i2	0	3.26	0	0	0	0	0	0	0	0	0	0	0	0	0	0	3.64	0	0	0	0	0	0	0	0	0	0
Trinity_GG_1058_c9_g1_i1	0	0	0	0	2.64	0	0	10.43	0.33	0	0	5.1	1.54	0	9.04	0	3.61	6.87	0	0	0	0	0	0.97	0	1.01	8.2
Trinity_GG_48706_c4_g1_i1	0	0	0	0	0	0	9.78	0	0	0	8.91	0	0	0	0	0	0	0	0	0	0	0	0	0	0	0	0
Trinity_GG_3012_c1_g1_i3	0	0	0.39	0.17	0.47	0.18	0.37	0	0.33	0	0.64	0.82	0	0	0.29	0	0	0.2	0	0	0	0	0	0.22	0	0	0.56
Trinity_GG_13374_c0_g1_i5	0	0	0.25	0	0	0	0	0	0	0.39	0	0.19	0	0	0	0	0	0.38	0	0.15	1.13	0.28	0	0	0	0.66	0.1
Trinity_GG_34572_c0_g1_i2	8.52	3.55	4.61	7.3	2.65	5.8	7.23	3.36	4.61	1.8	2.07	6.93	1.15	0.45	2.35	1.12	0.77	6.84	2.49	0	0.85	0.58	3.22	6.6	0	4.15	7.28
Trinity_GG_38630_c0_g1_i1	0	0	0	0.2	0	0	0.18	0	0	0	0	0.1	0	0	0	0.13	0	0.2	0	0	0.1	0.08	0.18	0.1	0	0	0
Trinity_GG_50227_c0_g1_i6	7.87	7.7	8.59	3.58	5.25	5.75	2.94	4.77	7.94	8.11	3.98	7.68	13.92	25.23	12.87	2.25	13.67	12.23	23.03	15.11	10.14	0	14.11	14.74	15.44	10.7	10.25
Trinity_GG_37073_c0_g1_i5	0.72	0.22	0.97	0.94	0.23	0.26	0.69	0.57	0	0.48	0.45	0.49	0	0	0.75	0.16	0.27	0.52	0.3	0	0.53	0.64	0.94	0.64	0.26	0.65	0.39
Trinity_GG_42222_c0_g1_i1	0.52	0	0	0	0	0	0	0	0	0	0	0.49	0	0	0	0	0	0	0	0.63	0	0	0	0	0	0	0.42
Trinity_GG_21642_c9_g1_i1	0	0	0	0	0	0	1.24	0	1.13	0	0	0	0	1.92	0.61	0	0	1.39	0	0	0.26	1.31	0	0	0	2.33	0
Trinity_GG_44220_c0_g1_i1	0	0	0	0	0	0	0	0	0	0	0	0	0	0	0	0.75	0	0	0.46	0	0	0	0	0.4	0	0	0
Trinity_GG_34020_c0_g1_i3	0.11	0	0	0.2	0	0.08	0	0.54	0.25	0.08	0.82	0.5	0	0	0	0	0.07	0.4	0	0.13	0	0	0.11	0.07	0	0	0
Trinity_GG_26832_c0_g2_i1	1.04	2.11	0.78	0.39	0.71	0.47	0	1.26	0.86	0	0.43	0.77	0	0.67	2.76	0.74	0.44	0.46	2.16	2.21	0.92	0.62	1.27	1.72	0.48	2.94	1.47
Trinity_GG_64920_c14_g1_i1	0	0	0	0	0	0	0	0	0	0	0	0	0	0	0	0	0	0	0	0	0	0	0.62	0	0	0	0
Trinity_GG_42847_c1_g1_i2	0.43	0	0	0	0	0	0	0	0	0	0	0	0	0	0	0	0.16	0	0.18	0	0	0	0	0	0.15	0	0
Trinity_GG_43061_c105_g1_i1	0	0	0.62	0	0	0	0	0.14	0	1.15	0	0	0	0.23	0	0	0	0.12	0	0	0	0	0	0.27	0	0.34	0.27
Trinity_GG_57542_c0_g1_i3	0	0	1.72	1.55	0.88	0.74	3.85	3.71	5.64	2.09	8.11	5.21	1.42	2	1.01	5.65	0.55	0.62	0	3.65	0.28	5.73	0	0.19	3.4	0.49	4.73
Trinity_GG_237_c3_g1_i5	0	0.02	0	0.01	0	0	0.02	0.07	0.06	0	0	0	0	0	0	0.05	0	0	0	0	0	0	0	0	0.03	0	0.06
Trinity_GG_29823_c0_g1_i1	0	0	0	0	0.34	0	0	0	0.16	0	0.23	0	0	0.17	0.26	0	0	0.17	0	0	0	0	0.12	0.2	0	0	0
Trinity_GG_59443_c25_g1_i1	0	0	0	0	7.59	0	4.65	0	0	0	0	0	2.54	0	0	0	0	0	0	0	0	0	0	0	0	0	0
Trinity_GG_59871_c0_g1_i6	0	0.1	0	0.18	0	0	0.08	0	0	0	0	0	0	0	0	0	0	0	0	0	0	0	0	0	0	0	0
Trinity_GG_39554_c1_g1_i12	0	0	0	0	0	0	0	0	0	0	0	0	0	0	0	0	0	0	0	0	0	0	0	0	0	0	0
Trinity_GG_14413_c1_g1_i1	0.39	0.13	0.12	0.38	0.32	0.13	0	0.71	0.59	0.14	0.54	0.35	1.03	0	0.5	0.32	0.25	0.6	0.73	0	0.12	0.1	0.23	0.83	0	0.79	0.35
Trinity_GG_4848_c0_g1_i7	1.24	0.86	0.45	1.32	0.78	0.71	0.41	0.37	0.9	0.31	1.02	0.79	1.1	0.19	0.58	0.5	0.15	0.66	0.52	0.34	0.68	0.58	0.37	0.23	0.43	0.33	0.91
Trinity_GG_17630_c5_g1_i1	0	0	0	0	0	0	0	0	0	0	1.35	0	0	0	0.7	0	0	0	0	0	0	0	0	0	0	0	0
Trinity_GG_16306_c8_g1_i1	2.94	2.7	1.46	0	8.44	3.28	4	8.49	1.3	0	6.71	0	3.87	4.03	0	6.61	7.08	1.06	2.12	3.26	8.59	4.08	3.48	2.72	3.79	9.46	1.02
Trinity_GG_9556_c3_g1_i8	0.28	0.6	0.69	0.16	0.29	0.41	0.14	0.04	0	0.24	0	0	0.58	0.23	0.17	0	0.36	0.25	0.43	0.33	0.39	0	0.41	0.48	0	0.52	0.1
Trinity_GG_28098_c3_g1_i2	0.27	0.68	0.22	0.48	0	0.33	0.34	0	0.51	0	0.35	0.29	0	0.46	0.57	0.36	0.19	0.01	0	1.02	0	0.84	0	0.24	0.68	1.91	0.28
Trinity_GG_52170_c0_g1_i8	0	0	0	0	0	0	0	0	0	0	0	0	0	0	0	0	0	0	0	0.21	0	0	0	0	0	0	0
Trinity_GG_29792_c4_g1_i1	0	0	0	0	0	0	0	0	0	0	0	0	0	0	0	0	0	0	0	0.65	0	0	0	0	0.56	0	0
Trinity_GG_56992_c4_g1_i1	0	4.54	0	0	3.88	0	0	0	0	2.71	0	0	0	0	0	0	2.47	0	0	0	0	0	3.15	0	0.59	0	0
Trinity_GG_9556_c2_g1_i2	46.19	56.03	104.7	97.2	229.11	280.07	212.42	207.82	264.53	316.54	223.67	276.27	220.46	137.27	146.03	70.72	217.7	225.38	72.62	110.56	117.53	56.03	132.45	96.9	164.33	23.62	213.7
Trinity_GG_9899_c0_g1_i4	0.29	0.24	0.11	0.23	0	0.34	0	0.51	0	0	0	0.11	0	0	0.16	0	0	0	0.18	0.37	0.73	0	0.28	0.64	0	1.83	0.43
Trinity_GG_30868_c0_g1_i1	0.84	0	0.39	0	0	0	0.7	0.05	0.76	0.83	0.58	0	0	0	0.44	0	0	0	0	0	0.37	0.17	0	0	0	1.25	0
Trinity_GG_45585_c0_g1_i19	1.73	0.89	1.96	2.18	1.19	1.87	3.51	2.75	3.29	2.49	4.19	2.97	0.52	1.38	1.83	0.37	1.2	2.49	0.27	1.48	0.93	0.46	0.8	0.94	0.63	2.9	3.37
Trinity_GG_37610_c0_g1_i2	0.06	0.07	0.25	0.11	0	0.09	0.04	0.05	0.12	0.05	0	0.07	0.1	0	0.11	0.12	0.06	0.17	0.05	0	0.12	0.12	0.05	0	0.06	0	0.14
Trinity_GG_35288_c0_g1_i10	0.2	0	0	1.08	0	0	0	0	0	0	0	0	0	0	0	0.26	0	0	0	0	0	0	0	0	0	0	0
Trinity_GG_19426_c1_g1_i1	2.78	2.4	3	2.17	1.5	3.66	2.72	3.54	3.09	3.8	4.75	2.9	3.37	4.84	5.71	3.91	4.88	3.77	7.53	5.08	2.72	3.71	3.81	5.24	5.41	3.63	4.43
Trinity_GG_13696_c16_g1_i1	0	1.81	0	0	0	1.43	0	0	0	0	0	0	0	0	0	0	0	0	1.27	0	0	0	0	0	0	0	0
Trinity_GG_54200_c2_g1_i1	0	0	0	0	0	0	0	0	0	0	0	0	3.62	0	0	0	0	0	0	0	0	0	0	0	0	0	0
Trinity_GG_19116_c11_g1_i1	0	0	0	0	0	0	0	0	0	0	0	0	0	1.01	0	0	0	0	0	1.19	0	0	0	0	0	0	0
Trinity_GG_17367_c0_g1_i7	0.2	0.2	0.23	0.75	1.67	0.25	0.31	0.54	0.48	0.33	0.11	0.11	0.1	0	0.25	0.63	0.24	0.16	0.03	0.03	0.21	0.41	0.17	0.22	0	0.17	0.09
Trinity_GG_9496_c1_g1_i1	0	0	0	0	0	0	0	0	0	0	5.02	0	0	0	0	0	0	0	0	0	0	0	0	0	0	0	0
Trinity_GG_22588_c0_g1_i4	0.52	0.58	0	0	0	0	0	0	0	0.39	0	0	0	0	0.34	0	0.01	0	0	0	0	0	0	0.07	0	0.46	0
Trinity_GG_37090_c1_g2_i1	0	0	0	0	0	2.13	0	0	0	0	0	0	4.66	1.07	0	3.79	0	0	0	0	0	0	0	0	0	0	0
Trinity_GG_22838_c0_g1_i12	0.06	0	0	0	0	0	0	0	0	0	0	0	0	0.07	0	0	0	0	0	0	0	0.14	0	0	0	0	0
Trinity_GG_23463_c5_g1_i1	0	0	0	0	0	0	0	0	0	0	0	0	1.89	0	0	0	0	0	0	0	0	0.44	0	0	0	0	0
Trinity_GG_22945_c0_g1_i1	1.5	0	0.37	0	2.18	0.57	0	0	0	0.23	0	0	0	0.11	0	0	2.4	0.42	0	0.62	0	0	0	1.28	0	0	0
Trinity_GG_2153_c0_g1_i6	1.35	3.33	1.95	0.95	0.75	1.05	1.56	1.45	0.89	1.46	2.93	1.56	2.78	2.39	2.01	2.52	2.28	1.81	3.46	2.33	2.63	4.15	2.84	3.31	2.56	2.86	2.08
Trinity_GG_42346_c34_g1_i1	0	0	0	0	0	0	0	0	0	0	0	0	0	0	0	0	0	0	0	0	0	0	0.95	0	0	0	0
Trinity_GG_21531_c138_g1_i1	0	0	0	0	0.19	0	0	0.39	0	0	0	0	0	0	0	0	0.21	0	0	0	0	0	0	0	0	0	0
Trinity_GG_27460_c1_g1_i1	0	0	0	0	0	0	0	0.72	0	0	0	0	0.31	0	0	0	0	0	0	0	0	0	0.6	0	0.07	0	0
Trinity_GG_54734_c2_g1_i1	0	1.25	0.14	0	0.26	0.15	0.13	0.14	0	0.16	0.16	0.42	0.41	0	0	0.13	0.75	0.14	0	0.12	0.43	0.25	0.27	0	0.11	0.12	0.27
Trinity_GG_39117_c19_g1_i1	1.81	0	0	0	0	0	0	0	6.05	0	0	0	1.52	0	0	0	0	0	1.64	17.54	0	2.04	0	0	21.49	45.58	5.99
Trinity_GG_63958_c2_g1_i1	0	0.08	0	0	0	0	0	0	0	0.01	0	0	0.1	0	0	0	0	0	0	0	0	0	0	0	0.03	0	0
Trinity_GG_10500_c9_g1_i1	0	0	0	0	0	0	0	0.16	0.47	0.18	0	0	0	0	0	0.11	0	0	0	0	0	0	0	0	0	0	0
Trinity_GG_3107_c5_g1_i1	0	0	0	0	0	0	0	0	0	0	0	0	0	0	0	0	0	0	2.74	0	0	0	0	0	0	11.57	5.02
Trinity_GG_58816_c0_g1_i2	0	0	0	0.26	0	0.67	0.33	0.42	0	0.73	0.49	0	0	0	0	0.46	0	0	0	0.17	0	0	0	0	0.48	0.18	0
Trinity_GG_50278_c1_g1_i1	0	0	0	0	0	0	0.26	0	0	0	0	0	0	0.28	0.29	0	0	0.26	0.33	0	0.28	0	0	0.27	0	0	0
Trinity_GG_43382_c0_g1_i1	0.48	0.22	0.11	0.09	1.24	0	0	0.44	0.26	0.48	0.49	0.32	0.18	1.05	0.67	0.09	0.23	0.7	0.27	0.13	0.46	0	0.89	0.32	0.79	0.31	0.66
Trinity_GG_49018_c0_g1_i2	1.6	0	0	2.64	1.33	0	1.34	0	1.72	0	0	0	0	2.21	0	0	0	0	0	0.97	0	0	0	0	1.39	0.73	0
Trinity_GG_53077_c23_g1_i1	3.84	0	0	0	0	2.75	1.76	0	1.69	0	0	1.85	4.54	1	0	0	3.71	1.33	4.18	4.36	1.89	0	0	0	1.56	2.72	1.29
Trinity_GG_63153_c0_g1_i1	1.22	0	0	1.17	0.22	0	0	1.55	0.25	0.37	0	0.77	0	0	0	2.3	2.51	0	0.27	0	0.27	0	1.61	0	0.17	0	0
Trinity_GG_19389_c0_g1_i9	0	0	0	0	0.23	1.25	0.46	0.04	0	0.28	0	0	0.25	1.28	0	1.32	0	0	0	0.59	0	1.31	0.01	0	0	0.54	0
Trinity_GG_19444_c0_g1_i2	0.26	0.72	0.48	0	0.11	0.2	0.17	0	0	0.64	0	0	0.52	0	0.28	0	0.31	0.42	0.15	0	0.57	0	0.48	0.58	0	0.05	0
Trinity_GG_42028_c0_g1_i1	59.45	30.3	42.39	38.6	72.75	31.09	31.77	31.29	35.83	37.56	28.96	22.78	26.83	7.83	30.09	48.76	20.91	31.44	22.47	23.2	20.57	84.11	25.43	16.45	0	15.43	19.15
Trinity_GG_47909_c0_g1_i11	0	0.45	0	0	0	0	0	0	0	0	0	0	0	0	0	0	0	0	0	0	0.32	0.07	0.45	0	0	0	0
Trinity_GG_63032_c11_g1_i1	0	0	0	0	0	0	0	0	0	0	0	0	0	0	0	0	0	0	0	0	0	0	0	0	0	0	0
Trinity_GG_67369_c1_g1_i13	2.68	3.23	2.69	1.21	3.78	1.57	4.51	4.73	1.77	4.52	2.66	3.11	6.67	4.2	3.51	10.32	4.18	1.44	1.43	3.18	5	11.52	5.33	9.07	2.64	2.99	0
Trinity_GG_22788_c1_g1_i7	0.35	1.68	0.91	0.61	0.76	0.24	1.1	0.23	0.46	0.43	0.21	0.71	1.72	0.68	1.33	0.5	0.5	0.5	0.65	0	1.01	0	0.9	0.66	0.24	1.61	0.68
Trinity_GG_1736_c11_g1_i1	0	0	0	0	0	0	0	0	0	0	0	0	0	0	0	0	0	0	0	0	0	0	5.95	0	0	0	0
Trinity_GG_20446_c0_g1_i1	0.17	0.17	0	1.71	0	0.16	0.44	0.46	0.15	0.17	0	0	0.53	0	0	0.73	0	0	0.37	0	0.15	0	0.15	0.45	0.26	0.13	0.15
Trinity_GG_11755_c1_g1_i2	0	0	0.1	0	0	0	0	0	0.21	0.22	0	0	0.33	0.32	0	0	0.14	0.38	0.34	0.12	0	0	0.13	0	0	0	0
Trinity_GG_58573_c3_g1_i1	0	0.03	0	0	0	0.01	0.01	0	0	0.01	0.01	0	0.01	0	0	0	0.13	0	0.01	0	0.22	0.1	0	0	0	0.01	0
Trinity_GG_31004_c0_g1_i6	0	0.07	0.02	0.07	0	0	0	0.06	0	0	0.14	0.03	0	0	0	0	0	0.05	0	0	0	0.23	0	0	0	0.14	0
Trinity_GG_3838_c7_g1_i3	0	0.07	0.17	0	0.17	0	0	0	0	0	0	0	0	0	0	0	0.13	0.23	0	0	0.23	0	0.2	0	0	0.14	0
Trinity_GG_23690_c0_g1_i1	0.65	0	0	0	0	0	0.4	0	0	0.55	0	0	0.8	0	0.32	0	0	0	0	1.15	0	0	0	0	1.92	0	0
Trinity_GG_44015_c7_g1_i21	0.57	0	0.61	1.21	0.39	0.2	0.89	0	1.19	0.67	0.01	0	0.17	0	0.08	0	0.78	0.66	0.22	0.04	0.22	0.12	0.19	0.33	0.02	0.49	0
Trinity_GG_7353_c1_g1_i1	0	0	0	0	0	0	1.47	2.08	0	0	0	3.08	0	0	1.61	0.77	0	1.14	0	5.49	0	3.31	0	0	1.54	2.39	2.19
Trinity_GG_36606_c24_g1_i1	0	0	0	0	0	0	0	0	0	0	0	9.66	3.62	0	0	0	0	0	0	0	0	4.21	0	0	0	0	0
Trinity_GG_35410_c20_g1_i1	0.08	0	0	0	0	0	0	0	0	0	0.12	0	0	0.1	0.18	0	0	0	0	0.2	0.08	0	0.04	0	0.58	0	0
Trinity_GG_15024_c0_g1_i2	0.99	0	0.46	0.86	0	0.6	1.04	1.19	1.33	1.22	1.58	0.82	0.34	0.33	1	0.69	0.56	0.66	0	1.08	0.35	0.62	0.74	0.73	0.39	0.75	1.11
Trinity_GG_45083_c0_g2_i11	0	0	0	0	0.33	1.11	0.94	0.29	0	0	0	0	0	0.39	0.5	0	1.52	0	0.27	0	0	0.88	0	0	0.09	1.08	0
Trinity_GG_8207_c0_g1_i22	0.77	0.06	0.09	0.17	0	0.37	0.4	0.81	0	0.19	1.27	0.69	0.29	0.95	1.14	0.68	1.64	0.55	0.22	0.27	0.64	0.68	0.86	1.46	0.91	0.49	1.84
Trinity_GG_37626_c0_g1_i5	0	0	0	0	0	0	0	0	0	0	0	0	0	0	0	0	0	0	0	0	0	0	0	0	0	0	0
Trinity_GG_40973_c9_g1_i1	0	0.73	1.29	0	0	0.72	0	0	0	0	0	0	0.8	0	0	0	2.97	0	0	0.66	0	0	1.45	0.51	0.15	3.55	0
Trinity_GG_45368_c1_g1_i1	0	0	0	0	0	0	0	0	0	0	0	0	0	0.27	0	0	0	0	0	0	0	0	0	0	0	0	0
Trinity_GG_2911_c0_g1_i16	0	0.17	0	0	0	0.18	0.12	0	0.03	0	0	0	0	0	0	0	0.24	0	0.17	0.04	0.24	0	0	0	0	0.13	0
Trinity_GG_52271_c1_g1_i2	0	0.09	0	0.16	0	0	0	0.11	0	0.09	0.13	0.02	0	0	0	0	0.32	0	0	0	0	0	0	0.16	0	0	0
Trinity_GG_6608_c0_g1_i1	0	2.07	2.34	0	0	0	0	0	0	0	2.06	0	1.68	0	0	1.02	4.48	0	0	0	2.29	0	2.84	4.31	0	0	0
Trinity_GG_48013_c0_g2_i1	1.38	1.24	0.94	0.17	1.21	1.04	0.73	0.82	0.88	1.46	1.08	1.09	1.19	0	0.23	0	0.82	1.6	1.02	0	0.39	0	1.54	0.49	0	0.74	1.11
Trinity_GG_29802_c0_g1_i2	2.32	3.98	2.64	2.82	2	2.28	1.9	2.97	1.5	3.66	2.21	4.29	3.03	2.11	3.76	0	2.75	3.05	3.33	3.9	3	0	2.48	2.84	2.5	1.55	5.33
Trinity_GG_14413_c27_g1_i1	3.71	0	0	0	0	0	0	0	0	0	2.89	0	0	0	0	0	0	0	0	0	0	0	4.28	0	0	0	0
Trinity_GG_53419_c0_g1_i10	0	0	0	0	0.15	0	0	0.05	0	0	0	0.12	0.37	0	0	0	0	0	0	0	0	0	0.14	0.13	0.13	0	0
Trinity_GG_63046_c0_g1_i1	3.03	2.65	3.08	5.07	4.67	4.05	3.63	3.26	3.44	2.91	3.52	3.48	3.27	3.22	3.32	2.81	3.29	3.06	2.99	2.26	3.1	3.11	3.13	2.78	3.18	2.07	2.71
Trinity_GG_60183_c4_g1_i1	0	0	0	0	0	0	0	0	0	0	0	0	0	0	0.13	0	0	0	0	0	0	0	0	0	0.19	0.1	0.11
Trinity_GG_52574_c0_g1_i3	0.18	0.21	0.21	1.53	0.38	0.07	0.31	0	0	0.09	0	0.22	0	0.19	0.07	0.12	0.12	0	0	0	0.07	0.06	0	0.16	0.29	0.36	0.27
Trinity_GG_27720_c0_g1_i1	0	0	0	0	0	0	0	0	0	0	0	1.33	0	0	0	0.83	0	0	0	0	0	0	0	0	0	0	0.55
Trinity_GG_41800_c0_g1_i9	0	0	0.07	0	0	0.21	0.42	0	0	0.34	0	0.15	0.65	0	0	0	0	0.38	0.03	0.04	0	0.36	0	0	0.02	0	0.12
Trinity_GG_35199_c0_g1_i1	51.1	54.54	42.81	46.79	37.11	47.14	34.17	46.21	40.24	48.05	51.92	48.41	62.83	61.67	55.53	101.43	52.95	50.07	69.11	59.98	51	89.25	64.69	58.52	91.49	58.69	58.26
Trinity_GG_40593_c0_g1_i11	0	0	0.05	0	0	0	0	0.12	0	0.07	0	0.1	0	0	0	0	0	0.1	0	0	0.12	0	0	0	0	0	0
Trinity_GG_17799_c0_g1_i1	0	0.28	0.11	0.11	0.71	0	0	0	0.11	0.18	0	0	0	0	0.14	0.13	0	0.51	0	0.15	0.57	0	0	0.23	0	0	0
Trinity_GG_14407_c0_g1_i1	0	0	0	0	0	0	0	0	0	0	0	0	0	0	0	0	0	0	0	0	0	0.33	0	0	0	0	0
Trinity_GG_7528_c3_g1_i4	0	0	0	0	0	0.06	0	0.21	0.05	0	0.18	0.1	0	0	0	0	0.06	0	0	0	0	0	0	0	0	0.09	0.16
Trinity_GG_13047_c1_g1_i4	0.04	0.07	0.03	0.06	0	0	0	0	0.08	0	0	0	0	0.02	0.01	0.03	0.06	0	0	0.02	0.02	0.12	0	0.03	0	0	0
Trinity_GG_66086_c0_g1_i7	0	0.35	0	0	0	0	0	0	0	0	0	0	0.52	0.37	0.2	0	0	0.37	0.36	0.28	0	0	0	0	0	0	0
Trinity_GG_67096_c0_g1_i5	22.65	2.58	8.46	18.62	31.51	12.9	35.5	27.24	22.92	17.91	24.43	32.79	16.29	36.2	9.76	5.28	12.72	11.44	7.13	36.1	1.58	7.15	8.86	4.02	54.64	8.21	12.68
Trinity_GG_63482_c0_g1_i6	0.17	0.15	0.19	0.06	0.16	0	0.06	0.25	0.03	0.12	0.17	0.03	0.17	0.25	0.29	0.11	0.14	0.12	0	0.12	0.23	0.06	0.25	0.21	0.09	0.17	0.1
Trinity_GG_13170_c4_g1_i1	0	0	0	0	0.53	0	0.36	0	0	0	0	0	0	0	0	0	0	0	0	0	0	0	0	0	0	0.62	0
Trinity_GG_4322_c0_g1_i7	0.85	0	0	0	0	0	1.49	1.34	0	1.19	1.82	0.53	0.17	0.01	1.11	0.3	0	0	0.23	0	0	0	0	0	1.18	1.19	0.29
Trinity_GG_28139_c1_g1_i1	0	0	0	0	0	0	0	0	0	0	0	0	0	0	0	0	0	0	0	0	0	0	0	0	0	0	0
Trinity_GG_43061_c96_g1_i1	0	0	0	0	0	0	0	0	0	0	0	0	0	0	0	0	0	0	0	0	0	0	1.21	0	0	2.72	0
Trinity_GG_3704_c0_g1_i13	18.22	20.82	30.86	43.37	37.75	38.6	29.14	36.81	42.36	35.04	31	26.2	23.16	18.62	28.81	13.58	25.45	21.22	12.77	21.23	30.2	12.21	19.31	21.52	17.78	10.09	18
Trinity_GG_67463_c0_g1_i5	0.19	0.49	0	0	0	0.81	0	0.5	0.14	0	0	0	0.66	0.21	0.14	0	0	0.16	0.41	0	0.33	0	0.45	0.54	0.12	0.17	0.16
Trinity_GG_16364_c0_g1_i7	0.03	0	0	0.03	0	0.16	0	0	0.08	0	0	0	0	0	0	0	0	0.1	0.1	0.04	0	0	0	0	0	0	0.06
Trinity_GG_33418_c24_g1_i4	0	0	0	0	0	0	0	0	0	0	0	0	0	0	0	0.1	0	0.1	0	0	0	0	0	0	0	0	0
Trinity_GG_20438_c0_g1_i9	2.82	3.11	3.13	2.44	2.23	2.04	3.26	3.2	1.57	3.04	3.44	2.98	3.55	6.15	3.9	4.02	2.83	2.62	2.21	5.02	2.47	3	3.52	3.29	3.62	3.94	2.96
Trinity_GG_16275_c9_g1_i1	0	0.17	0.15	0	0.14	0	0	0	0	0	0	0	0	0	0	0	0	0.3	0	0	0.3	0	0	0	0	0	0
Trinity_GG_24694_c2_g1_i1	26.7	20.72	47.44	13.33	15.18	21.66	29.96	41.98	36.57	37.57	54.86	41.63	12.45	10.03	24.05	73.51	22.25	28.26	16.29	18.58	32.91	100.03	23.08	24.41	24.3	21.77	16.99
Trinity_GG_53030_c0_g1_i1	0	0	0	0	0.15	0	0.16	0	0	0	0	0	0	0	0	0.45	0	0	0	0	0	0	0	0	0	0	0
Trinity_GG_6359_c0_g1_i1	53.24	29.22	26.71	26.11	16.39	19.42	21.94	23.73	13.48	22.37	15.1	15.79	25.46	12.63	29.15	28.32	37.07	27.38	38.69	7.14	37.83	20.6	47.06	43.77	5.16	36.72	26.21
Trinity_GG_21881_c2_g1_i1	0	0.19	0	0	0	0.09	0	0	0	0	0	0	0	0.21	0	0	0	0	0.49	0	0	0	0	0	0	0	0.17
Trinity_GG_24976_c0_g1_i4	0.08	0	0.04	0.1	0.17	0	0.07	0	0.03	0	0	0	0	0	0	0.07	0.06	0	0.03	0.08	0.13	0	0	0	0	0	0
Trinity_GG_11195_c3_g1_i1	0	0	0	0	0	0	0	0	0	0	0	0	0	0	0	0.59	0	0	0	0	0	0	0	0	0	0	0
Trinity_GG_25815_c16_g1_i1	0	0	0	0	0	0	0	0	4.81	0	0	0	0	0	0	0	0	3.44	4.38	0	0	0	0	0	0	0	0
Trinity_GG_62127_c3_g1_i9	0	0.18	0.25	0	0	0	0.31	0.13	0	0	0	0	0.11	0	0	0.19	0.09	0.12	0	0.24	0	0.39	0	0	0.12	0.27	0.28
Trinity_GG_42346_c45_g1_i1	0	0	0	0.88	0	0	0	0	0	0	0	0.64	0.44	0	0	0	0	0	0	0.24	0	0.3	0	0	0.21	0	0
Trinity_GG_35807_c1_g1_i1	0.02	0	0.03	0	0	0	0	0	0	0	0	0	0	0	0	0	0	0	0	0	0	0	0	0	0	0	0
Trinity_GG_10936_c3_g1_i1	0	0	0	0	0	0.1	0	0	0	0	0	0	0	0.11	0	0	0.01	0	0	0	0	0.1	0	0.09	0	0.08	0
Trinity_GG_49840_c2_g1_i1	0	0	0	0	0	0	0	0	0	0	0	0	0	0	0	0	0.33	0	0	0	0	0	0	0	0	0	0
Trinity_GG_49169_c15_g2_i2	0	0.42	0	0.59	0	0	0	0	0	0	0.42	0.39	0	0.36	0	0	0	0	0.44	1.1	0	0	0	0	0	0.32	0
Trinity_GG_17240_c0_g1_i1	0.52	0.76	7.19	3.21	0	3.57	0.89	3.98	3.66	0.19	8.85	4.11	4.72	24.95	5.4	2.71	6.79	3.76	6.37	21.18	4.06	1.2	0	4.18	17.33	3.32	8.1
Trinity_GG_53008_c0_g1_i5	0.74	0.83	0	1.27	0	0	0.39	1.26	0	1.22	0	0.85	0	0.01	0.49	0	0.31	0	0.61	0.21	0.39	0	1.04	0.56	0.18	0	0
Trinity_GG_61214_c2_g1_i1	0.24	0	0	0	0	0	0	0	0	0	0	0	0	0	0	0	0	0	0	0	0	0.19	0	0	0	0	0.11
Trinity_GG_14787_c2_g1_i10	0	0	0	0	0	0	0	0.15	0	0.21	0	0	0.2	0	0	0.2	0	0	0	0	0	0	0	0	0	0	0
Trinity_GG_7614_c8_g1_i1	0	0	0	0	0	0	1.05	0	0	0	0	0	0	0	0	0	0	0.86	0	0	0	0	0	0	0	0	0.84
Trinity_GG_58175_c8_g1_i1	0.21	0.21	0	0	0	0	0	0	0.19	0	0	0	0	0	0	0	0	0	0	0	0	0.35	0	0	0.14	0	0
Trinity_GG_422_c1_g1_i1	0	0	0	0	0	0	0	0	0	0	0	0	0.63	0	0	0	0	0.43	0	0	0	0	0	0	0	0	0
Trinity_GG_39497_c0_g1_i9	0.59	0.79	0.18	0.96	0.67	0	0.34	0	0.28	0.41	0.61	0.36	0	0.66	0.95	0.37	0.38	0	0.67	0.16	0	0	0.35	0.71	0.47	0	0
Trinity_GG_15439_c0_g1_i1	0.92	0	0	0	0	0	0	0	0	0	0	0	0	0.29	0	0.19	0	0	0	0.22	0	0.53	0	0.28	0.19	0	0
Trinity_GG_15848_c0_g1_i1	0.22	0	0.31	0.53	2.04	0.33	0.58	0.91	0.61	0.7	0.58	0.1	0	0.12	0	0.14	0	1.34	0	0	0.31	0.18	0.19	0.3	0.08	0.08	0.4
Trinity_GG_5791_c2_g1_i4	0.33	0.46	0.81	0.13	0.3	0.28	0	0.14	0.41	0	0.31	0.45	1.39	0	0.16	0.52	0	0.21	0.2	0.15	0.27	1.21	0	0	0.28	0.73	0.14
Trinity_GG_35539_c0_g1_i3	0.41	0.12	0.08	0.07	0.26	0.74	0.43	0.27	0	0.19	0.18	0.06	0	0.05	0	0	0.01	0.14	0	0.03	0.05	0	0.02	0.01	0	0	0.06
Trinity_GG_19532_c3_g1_i1	0.86	0	0.49	0.2	0	0	0	0	0.56	0	0	0	0.03	0	0	0.42	0.02	0.08	0	0	0	0.6	0	0	0	0	0
Trinity_GG_18488_c0_g1_i1	0	0.56	0	0	0	0	0	0	0	0	0.52	0	0	0	0.34	0.13	0	0	0	0	0	0.84	0	0	0.31	0.75	0
Trinity_GG_36413_c1_g1_i16	0.5	0	0	0	0.22	0	0	0	0	0	0	0	0	0	0	0	0	0	0	0.1	0.28	0	0	0	0	0	0
Trinity_GG_48600_c4_g2_i1	3.55	7.4	4.07	2.12	2.38	0.71	0.35	2.54	0	0.41	0	0	4.78	5.45	7.69	8.78	11.4	2.36	17.14	5.18	10.33	9.65	20.38	18.12	6.88	13.38	5.23
Trinity_GG_44437_c1_g1_i1	0	0	0	0	0	0	0	0	0	0	0	0	0	0	0	0	0	0	0	0	10.8	0	0	0	0	0	0
Trinity_GG_1119_c11_g1_i1	0.33	0	0	0	0.28	0	0.15	0	0	0	0	0.15	0	0	0	0	0.16	0	0	0.13	0	0	0	0	0	0.13	0
Trinity_GG_13434_c0_g1_i5	0	0	0	0	0	0	0	0	0	0	0	0	0	0	0.39	0	0	0	0.12	0.14	0	0	0	0	1	0.33	0
Trinity_GG_65070_c0_g1_i2	0.28	0.14	0.12	0.13	0.07	0.13	0.06	0.45	0.37	0.38	0.35	0.3	0.04	0.19	0.07	0	0.18	0.09	0.07	0.2	0.08	0	0.15	0.11	0.05	0.07	0.46
Trinity_GG_44999_c0_g1_i1	0	0	0	1.44	1.05	0.34	0	0.3	0	1.47	0.14	0	0	0	0	0.36	0	0.54	0	0	0	0	0	0	0	0.75	0
Trinity_GG_37075_c0_g1_i11	0	0	0	0.11	0	0.04	0.14	0.35	0.75	0	1.04	0.43	0	0	0	0.1	0	0	0	0	0	0	0.03	0	0.05	0.06	0
Trinity_GG_55091_c2_g1_i6	0	0.2	0	0	0.21	0.06	0	0	0	0.07	0	0.06	0	0	0	0	0.06	0	0	0.17	0.06	0	0	0	0	0	0
Trinity_GG_39298_c1_g1_i1	0	0	0	0	0	0	0	0	0	0	0	0	0	0	0	0	0	0	0	0	0	0	0	0	0	0	0
Trinity_GG_10660_c0_g1_i1	0	0	0	0	0.6	0	0	0	0	0.14	0	0	1.19	0	0	0	0	0	0	0	0	0	0	0	0	0	0.18
Trinity_GG_59620_c5_g1_i1	0	2.54	0	0	0	0.8	6.7	0	0	0	3.77	0	0	0	0	0	1.65	2.36	0.72	0	1.29	0	1.73	0	0.74	3.45	4.24
Trinity_GG_43260_c0_g1_i1	1.73	0	0	0	0	6.27	0	1.67	0	0	0	0	0.13	41.59	0	5.76	0	1.21	2.33	8.91	0	31.71	0	0	26.2	0	0
Trinity_GG_32710_c0_g1_i8	0	0	0	0	0	0	0	0	0.06	0.03	0	0.02	0	0	0	0.03	0	0.1	0	0	0	0	0	0	0	0	0.02
Trinity_GG_28163_c2_g1_i1	0	0	0	0	0	0	0.09	0.04	0	0	0	0	0	0	0	0	0.1	0	0	0	0	0	0	0.28	0	0	0
Trinity_GG_722_c5_g1_i1	0	0	0	0	0	0	0	0	0	0	0	0	0.23	0	0	0	0	0	0	0.97	0	0	0	0	0.48	0.13	0.46
Trinity_GG_45585_c0_g1_i15	5.13	4.97	5.23	2.49	4.98	2.73	4.38	5.49	3.7	3.26	3.97	3.07	2.45	0.48	4.19	4.15	4.01	5.06	2.63	0.44	5.22	3.37	3.16	3.19	0.45	6.92	3.47
Trinity_GG_54268_c32_g1_i1	0	0	0.12	0.13	0.11	0	0	0	0	0	0.14	0.12	0	0	0	0.25	0	0	0	0	0	0	0	0	0	0	0
Trinity_GG_68606_c0_g1_i16	0.87	2.43	1.48	0.8	1.22	1.28	1.06	0.78	0.74	1.19	0.95	1.22	1.34	1.13	0.93	0	1.04	1.22	0.68	3.02	1.21	0	1.42	2.19	1.5	1.16	2.28
Trinity_GG_39273_c0_g1_i2	12.13	5.1	12.39	6.27	7.03	5.92	4.57	4.39	4.79	4.83	4.02	5.24	9.28	7.57	6.16	3.45	9.7	7.38	6.05	4.66	4.95	2.24	5.74	6.13	2.56	4.95	5.62
Trinity_GG_2441_c3_g1_i1	0	0	0	4.01	0	0	0	0	0	0	0	0	0	0	0	0	0	0	0	0	0	0	0	0	0	1.23	0
Trinity_GG_27457_c1_g1_i1	0	0	0	0	0	0	0	0.51	0	0	0	0.5	0	0	0	0	0.52	0	0	0	0	0	0.56	0.49	0	0	0.43
Trinity_GG_61066_c3_g1_i1	3.41	3.23	0.82	6.46	0	2.07	4.56	4.01	1.52	4.45	1.61	2.4	1.81	0.54	1.69	2.89	1.63	1.32	0	0	0	4.06	0	1.56	0	2.48	3.19
Trinity_GG_34258_c0_g1_i1	0	0	0	0	0.5	0	0	0.75	0.25	0	0	0.5	0	0	0	0	0	0	0.3	0.2	0	0	0	0	0	0	0
Trinity_GG_64500_c0_g1_i8	0	0	0	5.82	0	0	0	0	0	0	0	2.91	0.15	3.8	0	0	0	0	0	0	0	0	0	0	2.46	0	0.76
Trinity_GG_53318_c0_g1_i2	0.23	0	0	0.11	0	0	0	0	0	0	0.07	0	0	0	0.2	0.12	0	0	0.37	0.51	0.03	0	0	0.27	0.15	0.83	0.07
Trinity_GG_27243_c0_g1_i2	0.43	0.16	1.52	0.2	0.24	0.45	0.26	0.18	0	0	0	0.1	0.01	0.17	0.24	0	0.27	0.19	0.16	0.15	0	0.1	0.19	0.2	0.15	0	0
Trinity_GG_19797_c17_g1_i2	0	0.98	0	0	0.23	3.87	1.81	2.68	3.15	3.01	5.42	1.67	0	6.25	1.34	0.24	0	4.95	2.62	8.03	0	0.14	1.62	0.71	1.48	0.95	3.71
Trinity_GG_19481_c0_g1_i2	0.11	0.74	0.28	0	0	0	0	0	0	0	0	0	0	0	1.74	0	0.35	0	4.6	0	2.58	0	3.7	4.37	0	5.45	1.17
Trinity_GG_19266_c0_g1_i2	0.09	0.05	0	0.12	0.1	0	0	0.04	0	0.1	0.19	0.08	0.06	0.05	0.04	0.53	0.13	0	0.1	0.04	0.07	0.45	0	0	0	0.03	0.13
Trinity_GG_66329_c0_g2_i2	1.2	0.59	0.58	0.49	0	0.19	0	0	0	0.02	0.05	0	0.4	1.16	0	0.18	0.21	0.34	1.13	2.88	0.08	0.29	0.06	0	1.04	1.76	0
[truncated: 63,536 more rows]
