# Supplementary material for: Genome of the sea anemone Exaiptasia pallida and transcriptome profiles during tentacle regeneration
Source: Front Cell Dev Biol. 2022 Aug 17;10:900321. doi: 10.3389/fcell.2022.900321 (PMC9444052; doi:10.3389/fcell.2022.900321)
Supplement: Supplementary file 2 [file DataSheet2.zip › Table 9.XLS]

## Sheet: microRNA expression
#miRNA	#miRNA	read_count	S0h_12	S0h_13	S0h_17	S6h_1	S6h_2	S6h_3	S12h_1	S12h_2	S12h_3	S18h_1	S18h_2	S18h_3	S1D_2	S1D_3	S1D_6	S2D_1	S2D_5	S2D_6	S3D_1	S3D_3	S3D_4	S6D_4	S6D_5	S6D_6	S8D_1	S8D_3	S8D_4	hairpin_sequences	mature_sequences	miRBase_blastn_hits	candidate_id
Sc6vya5_10002_1061119	Sc6vya5_10002_1061119-5p	119	4.74	4.22	0	0.9	0	0	0.59	0	0.73	0	0	0	11.12	3.81	0.4	0	1.62	2.78	6.09	1.45	1.13	1.17	6.16	0.86	1.84	0	0.36	tctcttttaacagccgcgacttcgccggaagtggcggctgttaaaagagacta	tctcttttaacagccgcgact
Sc6vya5_10002_1061119	Sc6vya5_10002_1061119-3p	9	0	1.41	0	0	0.84	0	0	0	0	0	0	0	0	0	0	0	0	0	0	0	0	0	2.57	0	0	0	0.71	tctcttttaacagccgcgacttcgccggaagtggcggctgttaaaagagacta	cggctgttaaaagagacta
Sc6vya5_10002_1061715	Sc6vya5_10002_1061715-3p	27	0	4.22	0	0.9	0	0	0	0	0	0	0	0	1.17	0.59	0.4	0	0	0	0.29	0.48	0.38	2.92	0	0.43	0.74	0	0	cggaaacccaggagcttttttggtacattctcaaaagcctctgagtttcccag	tcaaaagcctctgagtttcccag
Sc6vya5_10002_1061715	Sc6vya5_10002_1061715-5p	2	0	0	0	0	0	0	0	0	0	0	0	0	0	0	0	0	0	0	0	0	0	0.58	0.51	0	0	0	0	cggaaacccaggagcttttttggtacattctcaaaagcctctgagtttcccag	cggaaacccaggagcttttttgg
Sc6vya5_10002_1061725	Sc6vya5_10002_1061725-3p	27	0	4.22	0	0.9	0	0	0	0	0	0	0	0	1.17	0.59	0.4	0	0	0	0.29	0.48	0.38	2.92	0	0.43	0.74	0	0	cggaaacccaggagcttttttggtacattctcaaaagcctctgagtttcccag	tcaaaagcctctgagtttcccag
Sc6vya5_10002_1061725	Sc6vya5_10002_1061725-5p	2	0	0	0	0	0	0	0	0	0	0	0	0	0	0	0	0	0	0	0	0	0	0.58	0.51	0	0	0	0	cggaaacccaggagcttttttggtacattctcaaaagcctctgagtttcccag	cggaaacccaggagcttttttgg
Sc6vya5_10002_1062527	Sc6vya5_10002_1062527-5p	0	0	0	0	0	0	0	0	0	0	0	0	0	0	0	0	0	0	0	0	0	0	0	0	0	0	0	0	tacccctttgttgggcttcctgtccctttcaaattcatttgggacagaaagccggcaaaggggtaggcctc	tacccctttgttgggcttcctg
Sc6vya5_10002_1062527	Sc6vya5_10002_1062527-3p	1	0	0	0	0	0	0	0	0	0	0	0	0	0	0.29	0	0	0	0	0	0	0	0	0	0	0	0	0	tacccctttgttgggcttcctgtccctttcaaattcatttgggacagaaagccggcaaaggggtaggcctc	aagccggcaaaggggtaggcctc
Sc6vya5_10002_1064194	Sc6vya5_10002_1064194-3p	5	0	0	0	0	0.84	0	0	0	0	0	0.55	0	0	0	0.81	0	0	0	0	0	0	0	0	0.43	0	0	0	tccagtccatcatcaatgtgtaaacttactcagtaagcactgatgatggacgatggatt	gcactgatgatggacgatggatt
Sc6vya5_10002_1064194	Sc6vya5_10002_1064194-5p	0	0	0	0	0	0	0	0	0	0	0	0	0	0	0	0	0	0	0	0	0	0	0	0	0	0	0	0	tccagtccatcatcaatgtgtaaacttactcagtaagcactgatgatggacgatggatt	tccagtccatcatcaatgtgtaa
Sc6vya5_10002_1064454	Sc6vya5_10002_1064454-3p	61	0	1.41	0.86	2.69	3.36	2.11	1.18	1.21	0	2.24	0	0	2.34	0	0.4	0	2.44	1.85	1.16	0.97	1.13	0	1.03	2.58	0.37	0	1.43	aaacagaagcagaagaaaattaaaaagtttttattttcatctacttctgtctct	tattttcatctacttctgtctct
Sc6vya5_10002_1064454	Sc6vya5_10002_1064454-5p	1	0	0	0	0	0	0	0	0	0	0	0	0	0	0	0	0	0	0	0	0	0	0	0	0	0	0	0	aaacagaagcagaagaaaattaaaaagtttttattttcatctacttctgtctct	aaacagaagcagaagaaaat
Sc6vya5_10010_1064739	Sc6vya5_10010_1064739-3p	1032	13.02	22.52	21.95	8.07	9.23	39.48	17.73	30.37	17.5	34.08	42.05	29.39	1.76	7.62	22.62	4.74	24.77	36.54	2.9	5.32	23.01	5.84	9.76	32.3	1.84	36.22	59.15	ttttcctttgtcaagaaactcttcaaggaaaaattgctcgtgt	tcaaggaaaaattgctcgtgt
Sc6vya5_10010_1064739	Sc6vya5_10010_1064739-5p	0	0	0	0	0	0	0	0	0	0	0	0	0	0	0	0	0	0	0	0	0	0	0	0	0	0	0	0	ttttcctttgtcaagaaactcttcaaggaaaaattgctcgtgt	ttttcctttgtcaagaaact
Sc6vya5_10010_1064849	Sc6vya5_10010_1064849-3p	8	0	0	0	0.9	0	0	0	0	0.73	0	0	0	0	0.29	0	0	0	0	0	0.48	0	0	0	0.86	0.37	0	0	cctcggggacccaggggtagtcttttatcgttcttttctaactctgcgattggtaaacgaatgacagaatattacccctgggttcccgaggat	ttacccctgggttcccgaggat
Sc6vya5_10010_1064849	Sc6vya5_10010_1064849-5p	0	0	0	0	0	0	0	0	0	0	0	0	0	0	0	0	0	0	0	0	0	0	0	0	0	0	0	0	cctcggggacccaggggtagtcttttatcgttcttttctaactctgcgattggtaaacgaatgacagaatattacccctgggttcccgaggat	cctcggggacccaggggtagtc
Sc6vya5_10010_1065614	Sc6vya5_10010_1065614-3p	8	0	0	0	0.9	0	0	0	0	0.73	0	0	0	0	0.29	0	0	0	0	0	0.48	0	0	0	0.86	0.37	0	0	cctcggggacccaggggtaatcttttatcgttcttttctaactctgcgattggtaaacgaatgacagaatattacccctgggttcccgaggat	ttacccctgggttcccgaggat
Sc6vya5_10010_1065614	Sc6vya5_10010_1065614-5p	0	0	0	0	0	0	0	0	0	0	0	0	0	0	0	0	0	0	0	0	0	0	0	0	0	0	0	0	cctcggggacccaggggtaatcttttatcgttcttttctaactctgcgattggtaaacgaatgacagaatattacccctgggttcccgaggat	cctcggggacccaggggtaatc
Sc6vya5_10018_1066622	Sc6vya5_10018_1066622-3p	1482	31.97	19.71	19.79	17.93	23.49	31.02	49.65	48.6	61.98	59.19	77.55	29.39	29.85	7.33	29.09	1.19	43.44	78.17	7.24	1.93	20.74	1.17	31.34	34.88	1.84	20.97	31.71	acggtgggagttgaaaaacactcgagaagcaagagaaacaatcgctacgctcgtgttcctaagcttgcttctcttatgtttttcgaactcccaccgtg	tttttcgaactcccaccgtg
Sc6vya5_10018_1066622	Sc6vya5_10018_1066622-5p	26	0	0	0	0	0	0	1.18	0	0.73	0	0.55	3.09	0	0	0.4	0	1.62	0.93	0.29	0	0.75	0	1.03	0.86	0	0	1.78	acggtgggagttgaaaaacactcgagaagcaagagaaacaatcgctacgctcgtgttcctaagcttgcttctcttatgtttttcgaactcccaccgtg	acggtgggagttgaaaaaca
Sc6vya5_10018_1066701	Sc6vya5_10018_1066701-5p	13844	454.63	277.29	169.54	284.19	297	262.25	578.12	702.22	688.35	582.04	672.84	552.16	119.99	133.64	209.28	209.75	145.76	275.68	85.77	77.32	175.39	161.13	218.32	154.16	105.19	312.6	381.29	tatgaggatttaaaacagcgagctgaaagcgagctgttttaaacctcatacagatt	tatgaggatttaaaacagcgag
Sc6vya5_10018_1066701	Sc6vya5_10018_1066701-3p	40	7.1	2.82	0.86	0	1.68	0	2.36	0	1.46	0	4.37	0	0	0	0.4	0	0.41	0	0	0	0.75	0	3.08	0.43	0	0	0.36	tatgaggatttaaaacagcgagctgaaagcgagctgttttaaacctcatacagatt	ttttaaacctcatacagatt
Sc6vya5_10019_1066986	Sc6vya5_10019_1066986-5p	0	0	0	0	0	0	0	0	0	0	0	0	0	0	0	0	0	0	0	0	0	0	0	0	0	0	0	0	tattttctaaatggcggacgctacagaaacgacctcttctgtatcgtccgccatgttgaaaatagc	tattttctaaatggcggacg
Sc6vya5_10019_1066986	Sc6vya5_10019_1066986-3p	0	0	0	0	0	0	0	0	0	0	0	0	0	0	0	0	0	0	0	0	0	0	0	0	0	0	0	0	tattttctaaatggcggacgctacagaaacgacctcttctgtatcgtccgccatgttgaaaatagc	tccgccatgttgaaaatagc
Sc6vya5_10019_1067526	Sc6vya5_10019_1067526-3p	2	0	0	0	0	0	0	0	0	0	0	0	0	0	0.29	0	0	0.41	0	0	0	0	0	0	0	0	0	0	tgcagggtcagcggagaacacataaactcaccgctgacctcgctac	ctcaccgctgacctcgctac
Sc6vya5_10019_1067526	Sc6vya5_10019_1067526-5p	0	0	0	0	0	0	0	0	0	0	0	0	0	0	0	0	0	0	0	0	0	0	0	0	0	0	0	0	tgcagggtcagcggagaacacataaactcaccgctgacctcgctac	tgcagggtcagcggagaaca
Sc6vya5_10021_1067730	Sc6vya5_10021_1067730-5p	18	0	0	0	0	0	0	0	0	0	0	0	0	0	0.88	0	0	0	0.46	1.45	0.48	0	0	0	0	0.74	0	0	tgcgtgcaggcgttcctcgttgttttcttcgctccgcccccaacgaggaatgcctgcacgcggg	tgcgtgcaggcgttcctcg
Sc6vya5_10021_1067730	Sc6vya5_10021_1067730-3p	0	0	0	0	0	0	0	0	0	0	0	0	0	0	0	0	0	0	0	0	0	0	0	0	0	0	0	0	tgcgtgcaggcgttcctcgttgttttcttcgctccgcccccaacgaggaatgcctgcacgcggg	aggaatgcctgcacgcggg
Sc6vya5_10024_1067952	Sc6vya5_10024_1067952-5p	48	0	1.41	0	0	0.84	0	0	0	0	0.45	1.09	0	0	2.64	1.62	0	0	1.39	2.61	0.97	1.89	0	0.51	1.29	0.74	0	0	ttgagcgtgcaatgatagatccttgtgaatatatgtctgtaggtgtgaaaggaggtttctatcattgcaagctcaacg	ttgagcgtgcaatgataga
Sc6vya5_10024_1067952	Sc6vya5_10024_1067952-3p	12	0	0	0	0	0.84	0	1.18	0	0	0	0	0	0.59	0	0.81	0	0	0	0	0	0	0	2.05	0	0	0	0	ttgagcgtgcaatgatagatccttgtgaatatatgtctgtaggtgtgaaaggaggtttctatcattgcaagctcaacg	tatcattgcaagctcaacg
Sc6vya5_10027_1068066	Sc6vya5_10027_1068066-3p	833	5.92	2.82	10.33	0	0	2.82	4.73	0	2.19	1.35	0	0	24	19.93	12.52	1.19	10.15	2.31	35.93	21.75	13.2	4.67	11.3	15.5	1.47	0	3.92	tcggacgttaatccttcttcggagtaaagaggtgaaactctttttttttaatctcttcactccgacgaaggattaacgtccgt	tccgacgaaggattaacgtccgt
Sc6vya5_10027_1068066	Sc6vya5_10027_1068066-5p	1	0	0	0	0	0	0	0	0	0	0	0	0	0	0	0	0	0	0	0	0	0	0	0	0	0	0	0.36	tcggacgttaatccttcttcggagtaaagaggtgaaactctttttttttaatctcttcactccgacgaaggattaacgtccgt	tcggacgttaatccttctt
Sc6vya5_10027_1068184	Sc6vya5_10027_1068184-5p	630	5.92	8.45	14.63	0.9	1.68	13.39	11.82	4.86	9.48	17.04	25.67	9.28	4.1	6.45	23.03	3.56	25.17	22.66	4.06	1.93	19.99	0.58	4.62	29.28	6.25	11.44	14.61	tttgatgtaaatatgatgtaagtgttgaaaatgatgtcaatttgatgtaaataatttacatcaattt	tttgatgtaaatatgatgtaag
Sc6vya5_10027_1068184	Sc6vya5_10027_1068184-3p	0	0	0	0	0	0	0	0	0	0	0	0	0	0	0	0	0	0	0	0	0	0	0	0	0	0	0	0	tttgatgtaaatatgatgtaagtgttgaaaatgatgtcaatttgatgtaaataatttacatcaattt	gatgtaaataatttacatcaattt
Sc6vya5_10027_1068247	Sc6vya5_10027_1068247-3p	38	0	0	0	0	0.84	0	0	0	0	0.45	0.55	0	0.59	0	0.81	0	0	0	3.48	0.48	0.38	0	0.51	0.86	0	0	2.14	atccagggttaactccataggttttccaagagttaacccaggattagcg	aagagttaacccaggattagcg
Sc6vya5_10027_1068247	Sc6vya5_10027_1068247-5p	1	0	0	0	0	0	0	0	0	0	0	0	0	0	0	0	0	0	0	0.29	0	0	0	0	0	0	0	0	atccagggttaactccataggttttccaagagttaacccaggattagcg	atccagggttaactccata
Sc6vya5_10027_1068271	Sc6vya5_10027_1068271-3p	82	4.74	7.04	2.15	0	0	0	0.59	1.21	1.46	2.24	2.18	1.55	1.17	2.05	1.21	0	3.65	0.93	0.58	0.48	1.13	0	2.05	3.01	2.21	3.81	0.71	tttttctggagtgaggaacaaacgacagaagataacccct	aacgacagaagataacccct
Sc6vya5_10027_1068271	Sc6vya5_10027_1068271-5p	1	0	0	0.43	0	0	0	0	0	0	0	0	0	0	0	0	0	0	0	0	0	0	0	0	0	0	0	0	tttttctggagtgaggaacaaacgacagaagataacccct	tttttctggagtgaggaaca
Sc6vya5_10030_1068624	Sc6vya5_10030_1068624-3p	2	0	0	0	0	0	0	0	2.43	0	0	0	0	0	0	0	0	0	0	0	0	0	0	0	0	0	0	0	tttttccgggagaaagacccttggaattaaatttggaaaaattaatttcctttctttctcccggaataacctc	tttctcccggaataacctc
Sc6vya5_10030_1068624	Sc6vya5_10030_1068624-5p	1	0	0	0	0	0	0	0	0	0	0	0.55	0	0	0	0	0	0	0	0	0	0	0	0	0	0	0	0	tttttccgggagaaagacccttggaattaaatttggaaaaattaatttcctttctttctcccggaataacctc	tttttccgggagaaagaccc
Sc6vya5_10040_1069186	Sc6vya5_10040_1069186-5p	2992	61.57	60.53	59.81	34.07	57.89	112.8	127.68	125.14	197.61	112.55	185.14	179.41	4.68	5.86	65.45	1.19	42.23	115.64	2.32	0.97	46.39	2.92	49.83	58.56	4.78	49.56	61.29	tatgtgaaataacttactgacgtttctgacattaatcctccgacgaaggattaacttccgaaatgtcacaatgttttttttacggtgt	tatgtgaaataacttactgacgtt
Sc6vya5_10040_1069186	Sc6vya5_10040_1069186-3p	0	0	0	0	0	0	0	0	0	0	0	0	0	0	0	0	0	0	0	0	0	0	0	0	0	0	0	0	tatgtgaaataacttactgacgtttctgacattaatcctccgacgaaggattaacttccgaaatgtcacaatgttttttttacggtgt	tgtcacaatgttttttttacggtgt
Sc6vya5_10046_1069316	Sc6vya5_10046_1069316-3p	10	0	1.41	0	2.69	0	0	0	0	0	0	0	0	0	0	0	0	0	0	0	0	0	0	3.08	0	0	0	0	accagaagtacataaccagaatggttatgtacttctgatcgaac	ttatgtacttctgatcgaac
Sc6vya5_10046_1069316	Sc6vya5_10046_1069316-5p	0	0	0	0	0	0	0	0	0	0	0	0	0	0	0	0	0	0	0	0	0	0	0	0	0	0	0	0	accagaagtacataaccagaatggttatgtacttctgatcgaac	accagaagtacataaccaga
Sc6vya5_10051_1069389	Sc6vya5_10051_1069389-3p	182	3.55	1.41	1.29	1.79	0	1.41	1.18	2.43	2.19	4.04	3.28	1.55	7.61	3.81	0.81	3.56	2.84	1.39	2.9	1.93	2.64	6.42	5.65	1.29	3.68	7.62	2.49	aatcagtttattgggtcctaagagctcttagcacatatagcaattattcttaaggcccgtttacacttgc	taaggcccgtttacacttgc
Sc6vya5_10051_1069389	Sc6vya5_10051_1069389-5p	0	0	0	0	0	0	0	0	0	0	0	0	0	0	0	0	0	0	0	0	0	0	0	0	0	0	0	0	aatcagtttattgggtcctaagagctcttagcacatatagcaattattcttaaggcccgtttacacttgc	aatcagtttattgggtcctaag
Sc6vya5_10052_1069411	Sc6vya5_10052_1069411-3p	182	3.55	1.41	1.29	1.79	0	1.41	1.18	2.43	2.19	4.04	3.28	1.55	7.61	3.81	0.81	3.56	2.84	1.39	2.9	1.93	2.64	6.42	5.65	1.29	3.68	7.62	2.49	aatcagtttattgggtcctaagagctcttagcacatatagcaattattcttaaggcccgtttacacttgc	taaggcccgtttacacttgc
Sc6vya5_10052_1069411	Sc6vya5_10052_1069411-5p	0	0	0	0	0	0	0	0	0	0	0	0	0	0	0	0	0	0	0	0	0	0	0	0	0	0	0	0	aatcagtttattgggtcctaagagctcttagcacatatagcaattattcttaaggcccgtttacacttgc	aatcagtttattgggtcctaag
Sc6vya5_10054_1069441	Sc6vya5_10054_1069441-5p	599	7.1	19.71	13.34	10.76	9.23	24.67	18.92	13.36	18.23	23.77	24.03	30.93	1.17	0.59	14.95	0	8.53	15.26	0.87	1.93	12.82	0	11.3	13.35	1.1	49.56	23.52	aagacggtattgaatgcttcatttgtatgaattcaatttaatgagtaccgcatgcatgat	aagacggtattgaatgcttca
Sc6vya5_10054_1069441	Sc6vya5_10054_1069441-3p	1	0	0	0	0	0	0	0	0	0	0	0	0	0	0	0	0	0	0	0.29	0	0	0	0	0	0	0	0	aagacggtattgaatgcttcatttgtatgaattcaatttaatgagtaccgcatgcatgat	tttaatgagtaccgcatgcatgat
Sc6vya5_10063_1069909	Sc6vya5_10063_1069909-3p	0	0	0	0	0	0	0	0	0	0	0	0	0	0	0	0	0	0	0	0	0	0	0	0	0	0	0	0	tgctgctccaagagagttttgggcaaagatacctctgggtctctctaccccaaactctctcggagtggctaggat	tctctcggagtggctaggat
Sc6vya5_10063_1069909	Sc6vya5_10063_1069909-5p	0	0	0	0	0	0	0	0	0	0	0	0	0	0	0	0	0	0	0	0	0	0	0	0	0	0	0	0	tgctgctccaagagagttttgggcaaagatacctctgggtctctctaccccaaactctctcggagtggctaggat	tgctgctccaagagagt
Sc6vya5_10063_1071001	Sc6vya5_10063_1071001-5p	0	0	0	0	0	0	0	0	0	0	0	0	0	0	0	0	0	0	0	0	0	0	0	0	0	0	0	0	aatgatgtgctgcactaccctgtgaatagagtaccctgttcgcagggtagtctgtcacaagcttcatctc	aatgatgtgctgcactac
Sc6vya5_10063_1071001	Sc6vya5_10063_1071001-3p	0	0	0	0	0	0	0	0	0	0	0	0	0	0	0	0	0	0	0	0	0	0	0	0	0	0	0	0	aatgatgtgctgcactaccctgtgaatagagtaccctgttcgcagggtagtctgtcacaagcttcatctc	agtctgtcacaagcttcatctc
Sc6vya5_10079_1071757	Sc6vya5_10079_1071757-3p	18	0	0	0	0.9	0	0.7	0	0	0	1.35	0	0	0.59	0	0.81	0	0	0	0	0	0.38	0	3.08	0.86	0	1.91	0	tgatcaaccgacatgcaaagcggtcgtgctttagatgccggtagaccgat	tttagatgccggtagaccgat
Sc6vya5_10079_1071757	Sc6vya5_10079_1071757-5p	16	0	1.41	0	0	0	0	0	0	0	0	0	0	3.51	0	0	0	0	0	1.16	0	0	0	0	0	0	0	0	tgatcaaccgacatgcaaagcggtcgtgctttagatgccggtagaccgat	tgatcaaccgacatgcaaag
Sc6vya5_10097_1074729	Sc6vya5_10097_1074729-3p	176	4.74	9.85	1.72	3.59	3.36	5.64	3.55	1.21	0	3.14	1.09	0	4.68	2.93	1.62	0	6.5	4.16	2.9	1.45	4.15	0	4.62	7.75	2.21	5.72	2.85	cttaaatccaggacaagctgacagttttaggtagaatagtttggttttatttaatggttttcctgcgtttgctct	tggttttcctgcgtttgctct
Sc6vya5_10097_1074729	Sc6vya5_10097_1074729-5p	0	0	0	0	0	0	0	0	0	0	0	0	0	0	0	0	0	0	0	0	0	0	0	0	0	0	0	0	cttaaatccaggacaagctgacagttttaggtagaatagtttggttttatttaatggttttcctgcgtttgctct	cttaaatccaggacaagctgac
Sc6vya5_10097_1074816	Sc6vya5_10097_1074816-5p	3	0	0	0	0	0	0	0	0	0	0	0	0	0.59	0	0	0	0	0	0.58	0	0	0	0	0	0	0	0	gggggaggggtggggggtggaattcgtccgaacctcccgaaacccccccca	gggggaggggtggggggt
Sc6vya5_10097_1074816	Sc6vya5_10097_1074816-3p	0	0	0	0	0	0	0	0	0	0	0	0	0	0	0	0	0	0	0	0	0	0	0	0	0	0	0	0	gggggaggggtggggggtggaattcgtccgaacctcccgaaacccccccca	ctcccgaaacccccccca
Sc6vya5_10097_1074864	Sc6vya5_10097_1074864-5p	680	46.17	23.93	5.16	8.07	7.55	9.87	28.97	26.73	26.25	33.63	33.86	10.83	3.51	2.93	6.06	1.19	6.09	20.81	0.87	3.38	11.69	1.17	38.01	10.33	0.37	53.37	18.89	ttggaggaatgaacaatagatactaatgagaaatcctttgttgaatttcctccgaga	ttggaggaatgaacaatagat
Sc6vya5_10097_1074864	Sc6vya5_10097_1074864-3p	0	0	0	0	0	0	0	0	0	0	0	0	0	0	0	0	0	0	0	0	0	0	0	0	0	0	0	0	ttggaggaatgaacaatagatactaatgagaaatcctttgttgaatttcctccgaga	cctttgttgaatttcctccgaga
Sc6vya5_10097_1074994	Sc6vya5_10097_1074994-5p	2	0	0	0	0	0	0	0	0	0	0	0	0	0	0	0	0	0	0.46	0	0	0	0	0	0	0	0	0.36	ttttgtactctgaatttattgacattagtagattttgttcagttggacaaacttatataatctgtaaatgtcaatcgatgtcgactgcaaactt	ttttgtactctgaatttatt
Sc6vya5_10097_1074994	Sc6vya5_10097_1074994-3p	0	0	0	0	0	0	0	0	0	0	0	0	0	0	0	0	0	0	0	0	0	0	0	0	0	0	0	0	ttttgtactctgaatttattgacattagtagattttgttcagttggacaaacttatataatctgtaaatgtcaatcgatgtcgactgcaaactt	tcgatgtcgactgcaaactt
Sc6vya5_10097_1075306	Sc6vya5_10097_1075306-3p	18	0	1.41	0	0	0.84	0	0	0	0	0.45	0	1.55	0	1.76	0.4	0	0.41	0	0.29	0	0	0.58	0	0	0.74	0	0.71	tacgagtgaaaacgtgatatcttttgagtttttagttctcacaacatgtttttactcact	tcacaacatgtttttactcact
Sc6vya5_10097_1075306	Sc6vya5_10097_1075306-5p	0	0	0	0	0	0	0	0	0	0	0	0	0	0	0	0	0	0	0	0	0	0	0	0	0	0	0	0	tacgagtgaaaacgtgatatcttttgagtttttagttctcacaacatgtttttactcact	tacgagtgaaaacgtgatatctttt
Sc6vya5_10097_1075686	Sc6vya5_10097_1075686-5p	136	15.39	5.63	3.87	1.79	0.84	0.7	1.18	0	0.73	7.17	1.09	0	0.59	0.29	2.02	0	3.25	4.63	0.29	1.45	6.03	0	2.57	7.32	0	15.25	1.43	cgagttgaggctaaccctgcactcccagagcaaattagttagtctcaactggg	cgagttgaggctaaccctg
Sc6vya5_10097_1075686	Sc6vya5_10097_1075686-3p	0	0	0	0	0	0	0	0	0	0	0	0	0	0	0	0	0	0	0	0	0	0	0	0	0	0	0	0	cgagttgaggctaaccctgcactcccagagcaaattagttagtctcaactggg	tagttagtctcaactggg
Sc6vya5_10102_1076414	Sc6vya5_10102_1076414-5p	290	4.74	2.82	3.01	9.86	5.87	2.82	2.96	2.43	2.92	6.73	4.37	0	9.95	9.67	4.44	3.56	0.41	3.7	6.66	4.83	1.13	4.09	7.19	3.01	8.83	13.34	9.98	atttagcctccgtagcagacgttctacgtctgctacggaagctaaacatc	atttagcctccgtagcagacg
Sc6vya5_10102_1076414	Sc6vya5_10102_1076414-3p	8	0	1.41	0	0	0	0	0	0	0	0	0	0	0.59	0	1.21	0	0.41	0	0	0	0	0	0	0	0	1.91	0	atttagcctccgtagcagacgttctacgtctgctacggaagctaaacatc	tctgctacggaagctaaacatc
Sc6vya5_10102_1076617	Sc6vya5_10102_1076617-3p	171	0	0	0	0	0	0	0	0	0	0	0	0	0.59	9.38	0	0	0	0	1.74	7.73	0	0	0	0	41.19	0	0	ttaggctattgtaatactcctaaatgttgttagggggagcaaggatggccgagcg	ggggagcaaggatggccgagcg
Sc6vya5_10102_1076617	Sc6vya5_10102_1076617-5p	0	0	0	0	0	0	0	0	0	0	0	0	0	0	0	0	0	0	0	0	0	0	0	0	0	0	0	0	ttaggctattgtaatactcctaaatgttgttagggggagcaaggatggccgagcg	ttaggctattgtaatactcct
Sc6vya5_10102_1076620	Sc6vya5_10102_1076620-5p	287	17.76	11.26	6.02	3.59	2.52	2.82	3.55	2.43	6.56	15.69	2.73	4.64	2.93	4.69	2.83	0	7.31	6.94	1.45	4.83	8.3	0.58	4.62	10.77	1.1	24.78	4.28	cgagttgaggctaaccctgtattctcagaaggagataccttagttcttatgggaatacagggctagtataaactcggg	cgagttgaggctaaccctg
Sc6vya5_10102_1076620	Sc6vya5_10102_1076620-3p	0	0	0	0	0	0	0	0	0	0	0	0	0	0	0	0	0	0	0	0	0	0	0	0	0	0	0	0	cgagttgaggctaaccctgtattctcagaaggagataccttagttcttatgggaatacagggctagtataaactcggg	gggctagtataaactcggg
Sc6vya5_10102_1078192	Sc6vya5_10102_1078192-3p	1	0	0	0	0	0	0	0	0	0	0	0	0	0	0	0	0	0	0	0	0	0	0	0	0	0.37	0	0	aggattggggcgaaacaacacgtgtcgctctgccccaatcctct	tcgctctgccccaatcctct
Sc6vya5_10102_1078192	Sc6vya5_10102_1078192-5p	0	0	0	0	0	0	0	0	0	0	0	0	0	0	0	0	0	0	0	0	0	0	0	0	0	0	0	0	aggattggggcgaaacaacacgtgtcgctctgccccaatcctct	aggattggggcgaaacaaca
Sc6vya5_10102_1078366	Sc6vya5_10102_1078366-3p	37	0	1.41	1.29	0.9	0	0	0	0	0.73	0.45	0	0	1.17	0.59	0	0	0.81	0.93	0	0	1.13	0.58	0	0.43	0.74	0	0.36	ccaacatcaaaccagtcgttgttagcctgagtatcaggctctgtcgaaggggtttggggcggag	tcgaaggggtttggggcggag
Sc6vya5_10102_1078366	Sc6vya5_10102_1078366-5p	0	0	0	0	0	0	0	0	0	0	0	0	0	0	0	0	0	0	0	0	0	0	0	0	0	0	0	0	ccaacatcaaaccagtcgttgttagcctgagtatcaggctctgtcgaaggggtttggggcggag	ccaacatcaaaccagtcgttg
Sc6vya5_10107_1079884	Sc6vya5_10107_1079884-5p	771	79.32	50.67	4.3	34.96	31.04	11.98	29.56	4.86	0.73	32.29	1.09	6.19	11.71	1.76	8.89	0	6.5	27.29	4.06	4.83	15.46	0	41.61	14.64	4.78	36.22	9.98	taggacaattatttcgaatcattttagtcataaactttgaaattttgtcttggggtg	taggacaattatttcgaat
Sc6vya5_10107_1079884	Sc6vya5_10107_1079884-3p	1	0	0	0	0	0	0	0	0	0	0	0	0	0	0	0	0	0	0.46	0	0	0	0	0	0	0	0	0	taggacaattatttcgaatcattttagtcataaactttgaaattttgtcttggggtg	tttgaaattttgtcttggggtg
Sc6vya5_10108_1080580	Sc6vya5_10108_1080580-3p	1	0	0	0	0	0	0	0	0	0	0	0	0	0	0	0	0	0	0	0	0	0	0	0	0	0	0	0	gaaaatattgtcattatgtattattaatacataatgacaatattttcca	cataatgacaatattttcca
Sc6vya5_10108_1080580	Sc6vya5_10108_1080580-5p	0	0	0	0	0	0	0	0	0	0	0	0	0	0	0	0	0	0	0	0	0	0	0	0	0	0	0	0	gaaaatattgtcattatgtattattaatacataatgacaatattttcca	gaaaatattgtcattatgtatt
Sc6vya5_10110_1080864	Sc6vya5_10110_1080864-5p	13844	454.63	277.29	169.54	284.19	297	262.25	578.12	702.22	688.35	582.04	672.84	552.16	119.99	133.64	209.28	209.75	145.76	275.68	85.77	77.32	175.39	161.13	218.32	154.16	105.19	312.6	381.29	tatgaggatttaaaacagcgagctgaaagcgagctgttttaaacctcatacagatcg	tatgaggatttaaaacagcgag
Sc6vya5_10110_1080864	Sc6vya5_10110_1080864-3p	1322	21.31	11.26	25.39	8.07	18.46	5.64	27.78	19.44	30.63	31.84	43.69	17.01	49.17	38.39	30.3	11.85	36.14	17.11	19.7	21.26	34.7	9.34	10.27	36.17	18.02	15.25	9.26	tatgaggatttaaaacagcgagctgaaagcgagctgttttaaacctcatacagatcg	ttttaaacctcatacagatcg
Sc6vya5_10110_1081198	Sc6vya5_10110_1081198-5p	680	46.17	23.93	5.16	8.07	7.55	9.87	28.97	26.73	26.25	33.63	33.86	10.83	3.51	2.93	6.06	1.19	6.09	20.81	0.87	3.38	11.69	1.17	38.01	10.33	0.37	53.37	18.89	ttggaggaatgaacaatagatactaattaaaatcctttgttaaagttccttcaagatggcc	ttggaggaatgaacaatagat
Sc6vya5_10110_1081198	Sc6vya5_10110_1081198-3p	1	0	0	0	0	0	0	0	0	0	0	0	0	0	0.29	0	0	0	0	0	0	0	0	0	0	0	0	0	ttggaggaatgaacaatagatactaattaaaatcctttgttaaagttccttcaagatggcc	aagttccttcaagatggcc
Sc6vya5_10112_1081592	Sc6vya5_10112_1081592-5p	452	0	4.22	0.86	0.9	2.52	20.44	26.01	7.29	16.04	18.83	20.21	15.47	5.27	2.05	2.02	0	3.25	20.35	1.45	1.93	5.28	0	24.14	5.6	1.1	22.87	27.79	tatgggatatcatgactgatatattttttaagttgcccagaatgagtactttctcaaaaaaatatcagcaatggtatcccataatttcta	tatgggatatcatgactgat
Sc6vya5_10112_1081592	Sc6vya5_10112_1081592-3p	0	0	0	0	0	0	0	0	0	0	0	0	0	0	0	0	0	0	0	0	0	0	0	0	0	0	0	0	tatgggatatcatgactgatatattttttaagttgcccagaatgagtactttctcaaaaaaatatcagcaatggtatcccataatttcta	atggtatcccataatttcta
Sc6vya5_10112_1081672	Sc6vya5_10112_1081672-5p	0	0	0	0	0	0	0	0	0	0	0	0	0	0	0	0	0	0	0	0	0	0	0	0	0	0	0	0	aaagagaaactgttttagttacttgtcctctgccttgtaaaatgcagtgctaggatttatattggactgtttagtatttttta	aaagagaaactgttttag
Sc6vya5_10112_1081672	Sc6vya5_10112_1081672-3p	0	0	0	0	0	0	0	0	0	0	0	0	0	0	0	0	0	0	0	0	0	0	0	0	0	0	0	0	aaagagaaactgttttagttacttgtcctctgccttgtaaaatgcagtgctaggatttatattggactgtttagtatttttta	gtttagtatttttta
Sc6vya5_10113_1081874	Sc6vya5_10113_1081874-5p	1	0	0	0	0	0	0	0	0	0	0	0	0	0	0.29	0	0	0	0	0	0	0	0	0	0	0	0	0	taacagttcaaaatttcaattaaaatgcactctagtttattttatcattgattaagcattttaattgaaattttgaactgttat	taacagttcaaaatttcaatt
Sc6vya5_10113_1081874	Sc6vya5_10113_1081874-3p	1	0	1.41	0	0	0	0	0	0	0	0	0	0	0	0	0	0	0	0	0	0	0	0	0	0	0	0	0	taacagttcaaaatttcaattaaaatgcactctagtttattttatcattgattaagcattttaattgaaattttgaactgttat	ttgaaattttgaactgttat
Sc6vya5_10114_1082110	Sc6vya5_10114_1082110-3p	413	9.47	21.11	3.01	3.59	3.36	4.93	5.32	6.07	2.92	1.35	5.46	4.64	15.8	6.45	3.23	1.19	2.44	2.31	9.56	12.08	4.53	0	15.92	2.15	17.29	7.62	12.83	tcaccaaaaaggccaaaaattaccgatttttgatcaaaatgcatgggc	tttgatcaaaatgcatgggc
Sc6vya5_10114_1082110	Sc6vya5_10114_1082110-5p	0	0	0	0	0	0	0	0	0	0	0	0	0	0	0	0	0	0	0	0	0	0	0	0	0	0	0	0	tcaccaaaaaggccaaaaattaccgatttttgatcaaaatgcatgggc	tcaccaaaaaggccaaaaa
Sc6vya5_10116_1082668	Sc6vya5_10116_1082668-5p	3	0	0	0.43	0	0	0	0	0	0	0.9	0	0	0	0	0	0	0	0	0	0	0	0	0	0	0	0	0	cctctcggcctcatgggctatcagatcgtggcccagtccccttcgaggtc	cctctcggcctcatgggcta
Sc6vya5_10116_1082668	Sc6vya5_10116_1082668-3p	0	0	0	0	0	0	0	0	0	0	0	0	0	0	0	0	0	0	0	0	0	0	0	0	0	0	0	0	cctctcggcctcatgggctatcagatcgtggcccagtccccttcgaggtc	gcccagtccccttcgaggtc
Sc6vya5_10116_1083632	Sc6vya5_10116_1083632-5p	9	0	1.41	0	0.9	0	0	0	0	0	0.45	0	0	0	0	0	0	0.41	0	0	0	0	0	0	1.72	0	1.91	0	tctcgccctcgtggactacgagttgataggccgatgggctaagctggtagtccactcgcccttgaaa	tctcgccctcgtggactacg
Sc6vya5_10116_1083632	Sc6vya5_10116_1083632-3p	0	0	0	0	0	0	0	0	0	0	0	0	0	0	0	0	0	0	0	0	0	0	0	0	0	0	0	0	tctcgccctcgtggactacgagttgataggccgatgggctaagctggtagtccactcgcccttgaaa	tagtccactcgcccttgaaa
Sc6vya5_10116_1084031	Sc6vya5_10116_1084031-3p	10	0	1.41	0	0	0	0	0	0	0	0	0.55	0	0	0	0	0	0	0	0	0	0	0	4.11	0	0	0	0	tgaggctaactaaccctgtattcccagaagtctcataccttaggtcttatgatgggaatacaggattagtctcaac	tacaggattagtctcaac
Sc6vya5_10116_1084031	Sc6vya5_10116_1084031-5p	0	0	0	0	0	0	0	0	0	0	0	0	0	0	0	0	0	0	0	0	0	0	0	0	0	0	0	0	tgaggctaactaaccctgtattcccagaagtctcataccttaggtcttatgatgggaatacaggattagtctcaac	tgaggctaactaaccctgtatt
Sc6vya5_10117_1087607	Sc6vya5_10117_1087607-3p	62	0	4.22	0.86	0	0.84	0.7	1.77	1.21	2.19	4.04	0.55	0	0.59	0	0.81	0	0.41	0.46	0.87	0	1.89	0	1.54	3.01	0.37	3.81	3.92	attgacgtcataaaatgttaaaaaattcacaatgaacccacttgctacacttgttggtccacttgagttctgaacattttatgacgtcaagagtgt	ttttatgacgtcaagagtgt
Sc6vya5_10117_1087607	Sc6vya5_10117_1087607-5p	0	0	0	0	0	0	0	0	0	0	0	0	0	0	0	0	0	0	0	0	0	0	0	0	0	0	0	0	attgacgtcataaaatgttaaaaaattcacaatgaacccacttgctacacttgttggtccacttgagttctgaacattttatgacgtcaagagtgt	attgacgtcataaaatg
Sc6vya5_10117_1087861	Sc6vya5_10117_1087861-5p	4	1.18	4.22	0	0	0	0	0	0	0	0	0	0	0	0	0	0	0	0	0	0	0	0	0	0	0	0	0	tctggaggacgaaacaaaagatgttttctctcttgggaacgataatccatcgttttgtccccagctg	tctggaggacgaaacaaaaga
Sc6vya5_10117_1087861	Sc6vya5_10117_1087861-3p	0	0	0	0	0	0	0	0	0	0	0	0	0	0	0	0	0	0	0	0	0	0	0	0	0	0	0	0	tctggaggacgaaacaaaagatgttttctctcttgggaacgataatccatcgttttgtccccagctg	catcgttttgtccccagctg
Sc6vya5_10117_1088327	Sc6vya5_10117_1088327-5p	128	1.18	0	0.43	0	0	0	0	0	0	0	0	0	8.78	5.86	0	0	0.41	0.46	6.38	1.93	0	0.58	0.51	0.43	2.94	3.81	0	tctccaagcgaccatgtaatattatcatcatagttgcatatgagagc	tctccaagcgaccatgtaat
Sc6vya5_10117_1088327	Sc6vya5_10117_1088327-3p	0	0	0	0	0	0	0	0	0	0	0	0	0	0	0	0	0	0	0	0	0	0	0	0	0	0	0	0	tctccaagcgaccatgtaatattatcatcatagttgcatatgagagc	atcatagttgcatatgagagc
Sc6vya5_10117_1088328	Sc6vya5_10117_1088328-3p	144	0	1.41	0.43	0	0.84	0.7	0	0	0	0	0.55	0	8.19	5.86	0.4	0	0.41	0.46	6.38	2.9	0.38	0	2.05	0	2.94	3.81	0	tactttggcgcatggagatctcatcatgagaagataaaatgcatatctccaagcgaccatgtaat	tctccaagcgaccatgtaat
Sc6vya5_10117_1088328	Sc6vya5_10117_1088328-5p	0	0	0	0	0	0	0	0	0	0	0	0	0	0	0	0	0	0	0	0	0	0	0	0	0	0	0	0	tactttggcgcatggagatctcatcatgagaagataaaatgcatatctccaagcgaccatgtaat	tactttggcgcatggagatc
Sc6vya5_10120_1089277	Sc6vya5_10120_1089277-5p	46	2.37	0	0.43	0	0	0	2.96	0	2.19	1.35	0.55	0	2.34	0.88	0.81	0	0	1.85	0.87	0	0.75	0	2.05	1.72	0.74	0	0	tttacacgagcaatttttcctagacaaggaaaaattgctggtgtaaatg	tttacacgagcaatttttcc
Sc6vya5_10120_1089277	Sc6vya5_10120_1089277-3p	0	0	0	0	0	0	0	0	0	0	0	0	0	0	0	0	0	0	0	0	0	0	0	0	0	0	0	0	tttacacgagcaatttttcctagacaaggaaaaattgctggtgtaaatg	aaaaattgctggtgtaaatg
Sc6vya5_10120_1089324	Sc6vya5_10120_1089324-3p	7	0	0	0	0	0	0	0	2.43	0	0.45	1.09	0	0	0	0.4	0	0	0	0	0	0	0	0	0	0	0	0	gcgcaatgcatggagggaagtgcaaaggaaaggcgacttcccttgatcctttgcgcgcgcc	cttcccttgatcctttgcgcgcgcc
Sc6vya5_10120_1089324	Sc6vya5_10120_1089324-5p	1	0	0	0	0	0	0	0	0	0	0	0	0	0	0	0	0	0	0	0	0	0	0	0	0	0	0	0	gcgcaatgcatggagggaagtgcaaaggaaaggcgacttcccttgatcctttgcgcgcgcc	gcgcaatgcatggagggaag
Sc6vya5_10122_1090159	Sc6vya5_10122_1090159-5p	226	13.02	23.93	2.15	2.69	3.36	1.41	9.46	3.64	10.21	6.28	3.28	4.64	6.44	2.64	1.21	0	7.31	3.7	2.32	2.42	4.9	0	7.71	3.88	1.1	7.62	3.21	ttgagactaaccctgtattctcaaaaggcctaaggtttaagacttctaggattacagggttactttccagc	ttgagactaaccctgtat
Sc6vya5_10122_1090159	Sc6vya5_10122_1090159-3p	0	0	0	0	0	0	0	0	0	0	0	0	0	0	0	0	0	0	0	0	0	0	0	0	0	0	0	0	ttgagactaaccctgtattctcaaaaggcctaaggtttaagacttctaggattacagggttactttccagc	acagggttactttccagc
Sc6vya5_10125_1091437	Sc6vya5_10125_1091437-5p	60	0	0	0.86	0	0.84	0.7	0	1.21	0.73	2.24	2.18	0	0.59	0	2.42	0	2.44	1.39	0.87	0.48	1.89	0	1.03	1.72	0.74	0	4.28	cagacgtgtttagttttggtcacgcataaggcaaactctcctcgttttacatgaccgaaactttacatgggtgca	cagacgtgtttagttttggt
Sc6vya5_10125_1091437	Sc6vya5_10125_1091437-3p	0	0	0	0	0	0	0	0	0	0	0	0	0	0	0	0	0	0	0	0	0	0	0	0	0	0	0	0	cagacgtgtttagttttggtcacgcataaggcaaactctcctcgttttacatgaccgaaactttacatgggtgca	cgaaactttacatgggtgca
Sc6vya5_10126_1091684	Sc6vya5_10126_1091684-5p	1205	1.18	5.63	33.13	1.79	4.19	42.3	18.92	6.07	8.02	26.9	54.61	18.56	12.88	14.36	33.13	7.11	32.08	37.47	31.88	5.8	46.02	14.59	1.54	42.2	6.25	7.62	16.39	acggcagcagttccccatgtacattgagtttttgatacatggttttaatgttgccaag	acggcagcagttccccatgtaca
Sc6vya5_10126_1091684	Sc6vya5_10126_1091684-3p	8	0	0	0	0	0	0	0	0	0	0	0	0	0.59	0	0	1.19	0	0	0.29	0	0	1.75	0	0	0.74	0	0	acggcagcagttccccatgtacattgagtttttgatacatggttttaatgttgccaag	catggttttaatgttgccaag
Sc6vya5_10132_1094022	Sc6vya5_10132_1094022-3p	481	0	4.22	1.29	2.69	4.19	21.15	30.15	12.15	16.77	18.39	21.85	17.01	5.27	1.17	2.83	0	4.47	22.2	1.74	1.93	5.28	0	25.17	5.6	1.47	28.59	25.66	caaactgatcatgacctcctttaatattatgggatatcatgactgat	tatgggatatcatgactgat
Sc6vya5_10132_1094022	Sc6vya5_10132_1094022-5p	0	0	0	0	0	0	0	0	0	0	0	0	0	0	0	0	0	0	0	0	0	0	0	0	0	0	0	0	caaactgatcatgacctcctttaatattatgggatatcatgactgat	caaactgatcatgacctcctttaat
Sc6vya5_10140_1096920	Sc6vya5_10140_1096920-5p	1	0	0	0	0	0.84	0	0	0	0	0	0	0	0	0	0	0	0	0	0	0	0	0	0	0	0	0	0	aaatgctgtcctcgatctcttgtgtacggaactcgctgcgctcgatccgtaatgtcaagacctcgggcattgttttc	aaatgctgtcctcgatctct
Sc6vya5_10140_1096920	Sc6vya5_10140_1096920-3p	0	0	0	0	0	0	0	0	0	0	0	0	0	0	0	0	0	0	0	0	0	0	0	0	0	0	0	0	aaatgctgtcctcgatctcttgtgtacggaactcgctgcgctcgatccgtaatgtcaagacctcgggcattgttttc	acctcgggcattgttttc
Sc6vya5_10140_1097502	Sc6vya5_10140_1097502-5p	2	0	0	0	0	0	0	0	0	0	0	0	0	0	0	0	0	0	0	0	0	0	0	0	0.86	0	0	0	ttaatgtacagtggaatgtcattgcagcgacagcatctttatatgagcaagagatttgtcctgattttcattcgactttaggtttctct	ttaatgtacagtggaatgt
Sc6vya5_10140_1097502	Sc6vya5_10140_1097502-3p	0	0	0	0	0	0	0	0	0	0	0	0	0	0	0	0	0	0	0	0	0	0	0	0	0	0	0	0	ttaatgtacagtggaatgtcattgcagcgacagcatctttatatgagcaagagatttgtcctgattttcattcgactttaggtttctct	ttcgactttaggtttctct
Sc6vya5_10140_1097787	Sc6vya5_10140_1097787-5p	684	21.31	14.08	6.89	6.28	9.23	15.51	14.19	27.94	10.21	13	28.95	15.47	13.46	11.43	8.08	8.3	8.53	13.88	7.53	15.46	9.81	6.42	17.98	9.47	17.29	26.69	11.76	tttgctaccgtagaaaatacccattgtgggtatttgttacggtagaaaatacccatatgggtatttgctacggtagcaaat	tttgctaccgtagaaaataccc
Sc6vya5_10140_1097787	Sc6vya5_10140_1097787-3p	0	0	0	0	0	0	0	0	0	0	0	0	0	0	0	0	0	0	0	0	0	0	0	0	0	0	0	0	tttgctaccgtagaaaatacccattgtgggtatttgttacggtagaaaatacccatatgggtatttgctacggtagcaaat	tatttgctacggtagcaaat
Sc6vya5_10140_1097873	Sc6vya5_10140_1097873-3p	4338	139.71	223.8	23.24	77.1	74.67	135.36	235.86	139.71	212.19	246.18	135.99	156.21	16.39	6.15	33.53	0	36.54	203.52	4.64	8.7	35.08	1.17	314.39	64.59	14.34	81.96	84.45	aacttactggcattttggaaattaatcctttgtcagagcttctttactccaatgaaggattatcgtccgaaatgtcagtaacttgt	tccgaaatgtcagtaacttgt
Sc6vya5_10140_1097873	Sc6vya5_10140_1097873-5p	0	0	0	0	0	0	0	0	0	0	0	0	0	0	0	0	0	0	0	0	0	0	0	0	0	0	0	0	aacttactggcattttggaaattaatcctttgtcagagcttctttactccaatgaaggattatcgtccgaaatgtcagtaacttgt	aacttactggcattttggaaa
Sc6vya5_10140_1100374	Sc6vya5_10140_1100374-5p	2531	27.23	102.75	31.41	14.34	20.97	32.43	11.23	24.3	19.69	43.5	33.31	15.47	190.81	26.08	25.86	21.33	41.82	43.02	63.75	28.51	42.24	22.18	154.62	53.4	21.33	154.39	34.92	tcgcgggatacaaactagtctgtgacagactagtttgtatcccgcg	tcgcgggatacaaactagtct
Sc6vya5_10140_1100374	Sc6vya5_10140_1100374-3p	198	3.55	5.63	2.15	0.9	0.84	2.82	2.96	1.21	5.1	4.04	8.19	1.55	11.71	1.47	2.02	1.19	4.06	6.01	2.61	4.35	5.66	1.75	3.08	3.44	4.41	3.81	4.63	tcgcgggatacaaactagtctgtgacagactagtttgtatcccgcg	agactagtttgtatcccgcg
Sc6vya5_10144_1103365	Sc6vya5_10144_1103365-3p	6	0	0	0	0	0.84	0	0	0	0	0	0.55	0	0	0	0	0	0	0	0	0	0	0	1.54	0	0	0	0.36	agaaactgaacccacaatacattggaaatcaagtggtgacgtgaaaggttcagaagtctat	tgaaaggttcagaagtctat
Sc6vya5_10144_1103365	Sc6vya5_10144_1103365-5p	0	0	0	0	0	0	0	0	0	0	0	0	0	0	0	0	0	0	0	0	0	0	0	0	0	0	0	0	agaaactgaacccacaatacattggaaatcaagtggtgacgtgaaaggttcagaagtctat	agaaactgaacccaca
Sc6vya5_10144_1103445	Sc6vya5_10144_1103445-5p	11058	104.19	109.79	197.08	36.76	78.02	330.64	380.69	323.16	379.17	637.65	428.72	337.17	10.54	9.96	186.65	1.19	298.43	504.64	8.11	12.08	345.12	0.58	137.67	505.12	5.88	72.43	380.93	tgtaagtgtccaaaattctgtaaatctaatggaaatcattacatcaaatttacaaaagtttggacacttacattatatt	tgtaagtgtccaaaattctg
Sc6vya5_10144_1103445	Sc6vya5_10144_1103445-3p	9	0	0	0	0	0	0	0	0	0.73	0	0	0	0	0	1.21	0	0.41	0	0	0	0	0	0	0	0	0	1.07	tgtaagtgtccaaaattctgtaaatctaatggaaatcattacatcaaatttacaaaagtttggacacttacattatatt	ttggacacttacattatatt
Sc6vya5_10144_1104008	Sc6vya5_10144_1104008-3p	101	1.18	5.63	0.86	0.9	0	0	0.59	0	2.92	0.45	0.55	0	2.34	2.05	2.02	0	0.41	0.93	2.61	1.45	1.13	0	5.14	2.58	1.84	3.81	1.78	tcgcagccgttcttggtggcgggctccctgtccccgtgggactaagaacggctgcgaggag	taagaacggctgcgaggag
Sc6vya5_10144_1104008	Sc6vya5_10144_1104008-5p	1	0	0	0	0	0	0	0	0	0	0	0	0	0.59	0	0	0	0	0	0	0	0	0	0	0	0	0	0	tcgcagccgttcttggtggcgggctccctgtccccgtgggactaagaacggctgcgaggag	tcgcagccgttcttggtggcgg
Sc6vya5_10145_1105549	Sc6vya5_10145_1105549-3p	67245	303.09	194.24	345.11	171.23	271.83	375.75	328.67	279.43	269.07	252.01	242.48	296.96	6220.78	2006.62	339.37	2976.77	418.2	382.99	3543.38	1693.23	385.86	2568.68	236.82	445.26	1688.54	192.52	306.81	gattgagacgtacaaccaattacttaataattggtggtatttcttaatcga	attggtggtatttcttaatcga
Sc6vya5_10145_1105549	Sc6vya5_10145_1105549-5p	6041	76.96	108.38	86.49	26.89	57.05	97.29	73.89	59.53	75.11	138.56	95.57	69.6	110.63	99.35	109.89	107.84	147.39	163.74	53.9	117.42	161.06	71.81	268.15	164.5	78.71	207.77	191	gattgagacgtacaaccaattacttaataattggtggtatttcttaatcga	gattgagacgtacaaccaatta
Sc6vya5_10145_1105579	Sc6vya5_10145_1105579-3p	1	0	0	0	0	0	0	0	0	0	0	0	0	0	0	0	0	0	0	0.29	0	0	0	0	0	0	0	0	gtccctattatacattgaattgcgctatttacaactatttttttagtattatttcgtgctttcagtgcttgaacagtttgt	tcagtgcttgaacagtttgt
Sc6vya5_10145_1105579	Sc6vya5_10145_1105579-5p	0	0	0	0	0	0	0	0	0	0	0	0	0	0	0	0	0	0	0	0	0	0	0	0	0	0	0	0	gtccctattatacattgaattgcgctatttacaactatttttttagtattatttcgtgctttcagtgcttgaacagtttgt	gtccctattatacattgaat
Sc6vya5_10145_1105606	Sc6vya5_10145_1105606-5p	3	0	1.41	0	0	0	0	0	0	0	0	0	0	0	0	0	0	0	0	0.29	0	0	0.58	0	0	0	0	0	tttcccttttgtctgatttcctgtccctccaaaaggaagcctgacaaaagggtaaac	tttcccttttgtctgatttcc
Sc6vya5_10145_1105606	Sc6vya5_10145_1105606-3p	0	0	0	0	0	0	0	0	0	0	0	0	0	0	0	0	0	0	0	0	0	0	0	0	0	0	0	0	tttcccttttgtctgatttcctgtccctccaaaaggaagcctgacaaaagggtaaac	aagcctgacaaaagggtaaac
Sc6vya5_10145_1105736	Sc6vya5_10145_1105736-3p	417	4.74	2.82	5.16	4.48	1.68	18.33	17.73	17.01	25.52	18.39	26.21	13.92	0	0	3.23	0	5.28	14.8	0	0	4.53	0	6.16	10.33	0	1.91	29.58	cagttctttatgtctgatatataactgattaataaaacatcagttccatatatctgatatagaactgat	atatctgatatagaactgat
Sc6vya5_10145_1105736	Sc6vya5_10145_1105736-5p	0	0	0	0	0	0	0	0	0	0	0	0	0	0	0	0	0	0	0	0	0	0	0	0	0	0	0	0	cagttctttatgtctgatatataactgattaataaaacatcagttccatatatctgatatagaactgat	cagttctttatgtctgatatat
Sc6vya5_10145_1106116	Sc6vya5_10145_1106116-3p	110	0	0	0	1.79	1.68	2.82	3.55	0	0	0.45	0.55	0	4.1	1.76	0	0	0	0	4.93	7.25	1.13	1.75	0.51	0.86	1.84	7.62	0.71	gattaagaaataccaccaattattaagtaattggttgtacgtctcaatcga	attggttgtacgtctcaatcga
Sc6vya5_10145_1106116	Sc6vya5_10145_1106116-5p	1	0	0	0	0	0	0	0	0	0	0	0	0	0	0	0	0	0	0	0	0	0	0	0	0	0	0	0	gattaagaaataccaccaattattaagtaattggttgtacgtctcaatcga	gattaagaaataccaccaatta
Sc6vya5_10145_1106185	Sc6vya5_10145_1106185-5p	25	0	0	0.86	0	0	0	1.18	2.43	0	0.9	0	0	0	0	0	1.19	0	0	0.29	0	0	1.75	0	0	0	0	1.07	tacccttttgtcaggcttccttttggagggacaggaaatcagacaaaagggaa	tacccttttgtcaggcttcct
Sc6vya5_10145_1106185	Sc6vya5_10145_1106185-3p	1	0	0	0	0	0	0	0	0	0	0	0	0	0	0	0	0	0	0	0	0	0	0	0	0	0	0	0	tacccttttgtcaggcttccttttggagggacaggaaatcagacaaaagggaa	aggaaatcagacaaaagggaa
Sc6vya5_10146_1106572	Sc6vya5_10146_1106572-5p	680	46.17	23.93	5.16	8.07	7.55	9.87	28.97	26.73	26.25	33.63	33.86	10.83	3.51	2.93	6.06	1.19	6.09	20.81	0.87	3.38	11.69	1.17	38.01	10.33	0.37	53.37	18.89	ttggaggaatgaacaatagatactaatgagaaatcctttgttaaagttcatccaaga	ttggaggaatgaacaatagat
Sc6vya5_10146_1106572	Sc6vya5_10146_1106572-3p	0	0	0	0	0	0	0	0	0	0	0	0	0	0	0	0	0	0	0	0	0	0	0	0	0	0	0	0	ttggaggaatgaacaatagatactaatgagaaatcctttgttaaagttcatccaaga	cctttgttaaagttcatccaaga
Sc6vya5_10146_1106749	Sc6vya5_10146_1106749-3p	4	0	0	0	0	0	0	0	0	0	0	0	0	0	0	0	0	0	0	0	0	0	0	1.54	0	0	0	0	acacaagaagttgaaatttacatctccaagcaaccaggtaatatattgaggaatatatactaggtgtgtggagatactgattttatcttctcctgttg	ttttatcttctcctgttg
Sc6vya5_10146_1106749	Sc6vya5_10146_1106749-5p	0	0	0	0	0	0	0	0	0	0	0	0	0	0	0	0	0	0	0	0	0	0	0	0	0	0	0	0	acacaagaagttgaaatttacatctccaagcaaccaggtaatatattgaggaatatatactaggtgtgtggagatactgattttatcttctcctgttg	acacaagaagttgaaatt
Sc6vya5_10146_1106958	Sc6vya5_10146_1106958-3p	640	44.99	68.97	7.75	4.48	8.39	4.23	9.46	2.43	3.65	17.04	4.37	0	7.61	1.47	8.48	0	10.15	11.1	6.09	1.45	9.43	0	100.69	17.22	2.57	43.84	3.92	ttcaaagtccttgcaattagttgcgcggactttgaaacc	ttgcgcggactttgaaacc
Sc6vya5_10146_1106958	Sc6vya5_10146_1106958-5p	41	0	0	0	0	0	0	0.59	0	0.73	0	0	0	6.44	1.17	0	0	0	0.93	1.45	1.93	0	0	0	0.43	1.84	0	0	ttcaaagtccttgcaattagttgcgcggactttgaaacc	ttcaaagtccttgcaattag
Sc6vya5_10147_1108005	Sc6vya5_10147_1108005-5p	3010	1.18	11.26	12.91	0.9	9.23	7.05	7.09	7.29	2.92	10.31	10.38	6.19	155.11	92.02	12.52	84.14	13.8	17.11	108.96	91.33	10.56	93.99	11.82	18.09	158.89	13.34	10.69	tgtaaatttaggtcagaccgtttgtttatcgaccggttgggcctaaatttgcc	tgtaaatttaggtcagaccgtt
Sc6vya5_10147_1108005	Sc6vya5_10147_1108005-3p	323	9.47	5.63	1.29	2.69	5.87	7.05	1.77	10.93	1.46	4.04	6.01	6.19	3.51	6.15	0.4	8.3	2.44	4.16	7.24	14.5	2.26	10.51	3.08	4.31	11.03	1.91	1.78	tgtaaatttaggtcagaccgtttgtttatcgaccggttgggcctaaatttgcc	accggttgggcctaaatttgcc
Sc6vya5_10147_1108437	Sc6vya5_10147_1108437-5p	4	0	0	0	0.9	0	0	0	0	0	0	0	0	0	0	0.4	0	0	0	0.29	0	0	0	0	0	0	1.91	0	gtggagccagcgtcgcgccgaactcaaatagtcaattaatgtcgaaacaaaaacattcggtacggcgttgatc	gtggagccagcgtcgcgccgaact
Sc6vya5_10147_1108437	Sc6vya5_10147_1108437-3p	1	0	0	0	0	0	0	0	0	0	0	0	0	0	0	0	0	0.41	0	0	0	0	0	0	0	0	0	0	gtggagccagcgtcgcgccgaactcaaatagtcaattaatgtcgaaacaaaaacattcggtacggcgttgatc	attcggtacggcgttgatc
Sc6vya5_10149_1109925	Sc6vya5_10149_1109925-3p	132	7.1	16.89	3.44	0.9	1.68	0	2.96	1.21	1.46	0.9	1.09	0	0.59	2.05	2.42	0	2.44	1.85	2.32	2.9	1.51	0	8.22	3.01	1.47	11.44	1.07	cgtacaatgatagaaacctgtggataattatctgtaggtgtgaaaaaaggtttctatcattgcacgctc	tttctatcattgcacgctc
Sc6vya5_10149_1109925	Sc6vya5_10149_1109925-5p	5	0	0	0	0	0	0	0	0	1.46	0	1.09	0	0	0	0	0	0	0	0	0	0	0	0.51	0	0	0	0	cgtacaatgatagaaacctgtggataattatctgtaggtgtgaaaaaaggtttctatcattgcacgctc	cgtacaatgatagaaacctgt
Sc6vya5_10149_1110710	Sc6vya5_10149_1110710-3p	466	1.18	7.04	0.86	0	0.84	0.7	0	0	0.73	1.79	2.73	0	12.88	43.37	0.81	0	0.41	1.85	6.66	21.26	1.51	5.25	19.01	2.15	38.62	5.72	1.07	tgggcctttatatctgataaaggtcacccttattagtattctttatataaagaatactaataaggagtgtttcatcagatataaaggtccatg	tcagatataaaggtccatg
Sc6vya5_10149_1110710	Sc6vya5_10149_1110710-5p	9	0	0	0	0.9	0	0	1.18	0	0	0.45	0.55	0	0	0	0	0	0	0	0	0.48	0.75	0	0	0	0	0	0	tgggcctttatatctgataaaggtcacccttattagtattctttatataaagaatactaataaggagtgtttcatcagatataaaggtccatg	tgggcctttatatctgataa
Sc6vya5_10149_1111300	Sc6vya5_10149_1111300-5p	10817	95.9	97.12	193.21	29.58	63.76	327.11	374.18	319.52	373.34	625.99	423.26	330.99	9.95	9.67	180.19	0	298.83	500.01	7.24	11.6	341.73	0	127.4	497.8	5.15	64.81	374.87	tgtaagtgtccaaaattctgttaatttaatggaaatcatttacatcaaatttactgaattttggacacttacatcata	tgtaagtgtccaaaattctg
Sc6vya5_10149_1111300	Sc6vya5_10149_1111300-3p	922	28.41	23.93	18.5	8.96	10.91	21.15	17.14	18.22	29.17	31.84	24.58	12.37	6.44	16.12	28.68	0	21.11	22.66	2.32	3.87	24.14	1.17	25.69	36.6	6.25	32.4	19.6	tgtaagtgtccaaaattctgttaatttaatggaaatcatttacatcaaatttactgaattttggacacttacatcata	ttttggacacttacatcata
Sc6vya5_10152_1112788	Sc6vya5_10152_1112788-5p	2	0	0	0	0.9	0	0	0	0	0	0.45	0	0	0	0	0	0	0	0	0	0	0	0	0	0	0	0	0	ttaaacgatttatggctgttgttctcccctcttcttaggacgctggagaacaacagccataactcaacaatga	ttaaacgatttatggctgt
Sc6vya5_10152_1112788	Sc6vya5_10152_1112788-3p	0	0	0	0	0	0	0	0	0	0	0	0	0	0	0	0	0	0	0	0	0	0	0	0	0	0	0	0	ttaaacgatttatggctgttgttctcccctcttcttaggacgctggagaacaacagccataactcaacaatga	agccataactcaacaatga
Sc6vya5_10154_1114100	Sc6vya5_10154_1114100-5p	96	1.18	0	0.43	0	0	2.82	4.14	8.5	2.92	6.28	3.82	6.19	1.17	0	0.81	0	1.62	5.09	0.29	0.48	2.26	0	1.03	0.43	0	0	4.63	atctgtagccttttattcatagctataagcaatgtctagaaggttgcattca	atctgtagccttttattcatagc
Sc6vya5_10154_1114100	Sc6vya5_10154_1114100-3p	11	0	1.41	0.43	0	0	0	0	0	0	0.45	0	0	0	0	0	0	0	0	0	0	0	0	4.11	0	0	0	0	atctgtagccttttattcatagctataagcaatgtctagaaggttgcattca	aatgtctagaaggttgcattca
Sc6vya5_10154_1114208	Sc6vya5_10154_1114208-5p	150	0	1.41	1.29	0	1.68	0	0	0	1.46	0.9	4.37	0	5.85	8.5	0.81	3.56	1.62	3.24	3.48	2.9	2.26	0	9.25	0.43	5.88	0	2.14	tggtctaggttcagcacaaacatcttttgtcaggctgaaggcagaccaca	tggtctaggttcagcacaaaca
Sc6vya5_10154_1114208	Sc6vya5_10154_1114208-3p	0	0	0	0	0	0	0	0	0	0	0	0	0	0	0	0	0	0	0	0	0	0	0	0	0	0	0	0	tggtctaggttcagcacaaacatcttttgtcaggctgaaggcagaccaca	tcaggctgaaggcagaccaca
Sc6vya5_10154_1114221	Sc6vya5_10154_1114221-3p	7	0	0	0.86	0	0	0	0	0	0	0.45	0	0	0	0	0.4	0	0	0.46	0	0	0	0	0	0	0	0	0.71	ggttctgcaacatcgatgcctcgcgggttccagctgtggcatccggggcaaagcgctcgatgttgcagaacctgcatt	tcgatgttgcagaacctgcatt
Sc6vya5_10154_1114221	Sc6vya5_10154_1114221-5p	1	0	0	0	0	0	0	0	0	0	0	0	0	0	0	0	0	0	0	0.29	0	0	0	0	0	0	0	0	ggttctgcaacatcgatgcctcgcgggttccagctgtggcatccggggcaaagcgctcgatgttgcagaacctgcatt	ggttctgcaacatcgatgcc
Sc6vya5_10154_1114366	Sc6vya5_10154_1114366-5p	95	0	0	2.58	0.9	0	1.41	1.18	0	0.73	0	4.37	1.55	2.34	0.59	1.62	0	2.84	2.31	2.9	1.45	2.64	0	0.51	6.03	1.1	3.81	1.43	tgacggttcaggctgatttggttcttatataaagggttataatcttctaaatcagcctgtaagtgttct	tgacggttcaggctgatttg
Sc6vya5_10154_1114366	Sc6vya5_10154_1114366-3p	0	0	0	0	0	0	0	0	0	0	0	0	0	0	0	0	0	0	0	0	0	0	0	0	0	0	0	0	tgacggttcaggctgatttggttcttatataaagggttataatcttctaaatcagcctgtaagtgttct	aaatcagcctgtaagtgttct
Sc6vya5_10154_1115060	Sc6vya5_10154_1115060-5p	2	0	0	0	0	0	0	0	0	0.73	0	0	0	0	0	0	0	0	0.46	0	0	0	0	0	0	0	0	0	aatgcattatgggatatgtttgggatcaaacatggcggatttgttttgttttctctagaaacagatcccacaatgcattgca	aatgcattatgggatatgtt
Sc6vya5_10154_1115060	Sc6vya5_10154_1115060-3p	2	0	0	0	0	0	0	0	0	0	0	0	0	0	0.29	0	0	0.41	0	0	0	0	0	0	0	0	0	0	aatgcattatgggatatgtttgggatcaaacatggcggatttgttttgttttctctagaaacagatcccacaatgcattgca	acagatcccacaatgcattgca
Sc6vya5_10154_1115500	Sc6vya5_10154_1115500-5p	1009	5.92	7.04	16.35	5.38	6.71	49.35	42.56	31.59	35.73	68.16	38.78	26.29	0.59	0	26.26	1.19	12.99	70.77	0.29	0.48	20.37	0	12.33	24.98	0.37	7.62	31	taacaccgtaaaaaagtatgtgaagtaaattactaaagtaagtaagttatttcacatactttttttacggtgttaaatttat	taacaccgtaaaaaagtatgtg
Sc6vya5_10154_1115500	Sc6vya5_10154_1115500-3p	10	0	1.41	0	0	0	0	0	0	0	0	0.55	0	0	0	0	0	0	0	0	0	0	0	3.08	0	0	3.81	0	taacaccgtaaaaaagtatgtgaagtaaattactaaagtaagtaagttatttcacatactttttttacggtgttaaatttat	tttacggtgttaaatttat
Sc6vya5_10154_1115884	Sc6vya5_10154_1115884-5p	4	0	0	0	0	1.68	0	0	0	0	0	0	0	0	0	0	0	0	0	0	0	0	0	0.51	0	0	0	0.36	attctcgtactgagacccttctctctctccattggaattcttgaatgaggtctaattacgagaatgacgtc	attctcgtactgagacccttct
Sc6vya5_10154_1115884	Sc6vya5_10154_1115884-3p	1	0	0	0	0	0	0	0	0	0	0	0	0	0	0	0	0	0	0	0	0	0	0	0	0	0	0	0.36	attctcgtactgagacccttctctctctccattggaattcttgaatgaggtctaattacgagaatgacgtc	taattacgagaatgacgtc
Sc6vya5_10154_1117812	Sc6vya5_10154_1117812-5p	0	0	0	0	0	0	0	0	0	0	0	0	0	0	0	0	0	0	0	0	0	0	0	0	0	0	0	0	acaaatcagtcagtcttgtgataatatcatttctaaataaggtatgtatgttgaagcaacgagtgactgatggtttgtttg	acaaatcagtcagtcttgt
Sc6vya5_10154_1117812	Sc6vya5_10154_1117812-3p	1	0	0	0	0	0	0	0	0	0	0	0	0	0	0	0	0	0	0	0	0	0	0	0	0	0.37	0	0	acaaatcagtcagtcttgtgataatatcatttctaaataaggtatgtatgttgaagcaacgagtgactgatggtttgtttg	aacgagtgactgatggtttgtttg
Sc6vya5_10154_1117895	Sc6vya5_10154_1117895-5p	0	0	0	0	0	0	0	0	0	0	0	0	0	0	0	0	0	0	0	0	0	0	0	0	0	0	0	0	aaaagacaatttctggcagccctgtgccatgttgggttaccactgtatactgctgtataagagtaggtgtctgattt	aaaagacaatttctggcagc
Sc6vya5_10154_1117895	Sc6vya5_10154_1117895-3p	0	0	0	0	0	0	0	0	0	0	0	0	0	0	0	0	0	0	0	0	0	0	0	0	0	0	0	0	aaaagacaatttctggcagccctgtgccatgttgggttaccactgtatactgctgtataagagtaggtgtctgattt	tgtataagagtaggtgtctgattt
Sc6vya5_10154_1118464	Sc6vya5_10154_1118464-3p	452	29.6	23.93	2.15	4.48	0.84	4.23	2.96	1.21	1.46	3.14	4.37	1.55	1.76	0.88	4.85	2.37	1.22	3.24	10.43	0.48	6.41	0.58	36.99	5.6	2.94	70.53	3.21	cgaacattgcttctcggcgggtgagaaaagtagctctgttcgca	tgagaaaagtagctctgttcgca
Sc6vya5_10154_1118464	Sc6vya5_10154_1118464-5p	0	0	0	0	0	0	0	0	0	0	0	0	0	0	0	0	0	0	0	0	0	0	0	0	0	0	0	0	cgaacattgcttctcggcgggtgagaaaagtagctctgttcgca	cgaacattgcttctcggc
Sc6vya5_10154_1118886	Sc6vya5_10154_1118886-3p	19320	806.27	1273.85	534.45	303.01	145.98	252.38	299.11	323.16	322.3	357.84	440.73	151.57	101.26	8.5	493.29	7.11	477.08	306.21	151.26	52.67	314.19	1.75	1322.27	512.44	6.62	1458.17	922.57	tagcctgtgtacatccgtttctcacccctcaagaaacggatgtacacaggctaa	aacggatgtacacaggctaa
Sc6vya5_10154_1118886	Sc6vya5_10154_1118886-5p	399	7.1	8.45	5.16	4.48	0.84	8.46	4.73	2.43	4.38	4.04	8.19	7.73	6.44	7.62	9.7	2.37	9.74	8.33	6.38	6.77	7.17	6.42	15.92	9.9	12.51	15.25	5.35	tagcctgtgtacatccgtttctcacccctcaagaaacggatgtacacaggctaa	tagcctgtgtacatccgtttct
Sc6vya5_10154_1119043	Sc6vya5_10154_1119043-3p	59	2.37	1.41	1.29	1.79	0	0	0.59	0	0.73	3.14	0.55	0	1.17	0.88	1.62	0	0.41	0.93	2.03	0	1.89	0.58	2.05	0.43	0.37	0	0.71	ttgtcagcatcaatgaaccagatgtggattcatcttcattgtgctttggtacattgatactgacaaattgtctc	ttgatactgacaaattgtctc
Sc6vya5_10154_1119043	Sc6vya5_10154_1119043-5p	2	0	0	0	0	0	0	0	0	0	0	0	0	0	0	0	0	0	0	0	0	0	0	0	0.86	0	0	0	ttgtcagcatcaatgaaccagatgtggattcatcttcattgtgctttggtacattgatactgacaaattgtctc	ttgtcagcatcaatgaacc
Sc6vya5_10155_1119711	Sc6vya5_10155_1119711-5p	13844	454.63	277.29	169.54	284.19	297	262.25	578.12	702.22	688.35	582.04	672.84	552.16	119.99	133.64	209.28	209.75	145.76	275.68	85.77	77.32	175.39	161.13	218.32	154.16	105.19	312.6	381.29	tatgaggatttaaaacagcgagctgaaagcgtgctgttataaacctcatacagatcg	tatgaggatttaaaacagcgag
Sc6vya5_10155_1119711	Sc6vya5_10155_1119711-3p	3	0	0	0	0	0	0	0	0	0	0	0	0	0	0	0	0	0.81	0	0	0	0	0	0	0	0	1.91	0	tatgaggatttaaaacagcgagctgaaagcgtgctgttataaacctcatacagatcg	ttataaacctcatacagatcg
Sc6vya5_10155_1119791	Sc6vya5_10155_1119791-5p	928	33.15	8.45	18.07	25.1	22.65	16.21	39.01	32.8	42.29	21.08	53.52	55.68	12.88	23.45	30.7	3.56	13.4	7.86	2.32	6.28	6.79	4.09	2.05	15.07	23.17	0	9.26	tgagagtcttggtagactgtgagcttgagttgccgcctctggctgccactgcacagtccgtcccaagatc	tgagagtcttggtagactgtgagct
Sc6vya5_10155_1119791	Sc6vya5_10155_1119791-3p	1	0	0	0	0	0	0	0	0	0	0	0	0	0	0	0	0	0	0	0	0	0	0	0	0	0.37	0	0	tgagagtcttggtagactgtgagcttgagttgccgcctctggctgccactgcacagtccgtcccaagatc	tgcacagtccgtcccaagatc
Sc6vya5_10155_1119838	Sc6vya5_10155_1119838-5p	1	0	0	0	0	0	0	0	0	0	0	0	0	0	0	0	0	0	0	0	0	0	0	0	0	0	0	0	cacgagcaatgttttgaaagtacttcgtaactgcacgagcccgataggccgagtgcaatttgaaaactttcaaagcattacgagtgactg	cacgagcaatgttttgaaag
Sc6vya5_10155_1119838	Sc6vya5_10155_1119838-3p	1	0	0	0	0	0	0	0	0	0	0	0	0	0	0	0	0	0	0	0	0	0	0	0	0	0	0	0.36	cacgagcaatgttttgaaagtacttcgtaactgcacgagcccgataggccgagtgcaatttgaaaactttcaaagcattacgagtgactg	tcaaagcattacgagtgactg
Sc6vya5_10155_1119939	Sc6vya5_10155_1119939-3p	14	0	0	0	0	0	0	0	0	0	0	0	0	0	0	0	1.19	0	0	0	0	0	7.01	0	0	0	0	0	ctggtaatcacctaatctgttatacgtccgttaacaggagaagtggttatccgtt	acaggagaagtggttatccgtt
Sc6vya5_10155_1119939	Sc6vya5_10155_1119939-5p	1	0	0	0	0	0	0	0	0	0	0	0	0	0	0	0	1.19	0	0	0	0	0	0	0	0	0	0	0	ctggtaatcacctaatctgttatacgtccgttaacaggagaagtggttatccgtt	ctggtaatcacctaatctgtta
Sc6vya5_10155_1120099	Sc6vya5_10155_1120099-5p	774	46.17	23.93	5.16	8.96	8.39	11.98	32.51	35.23	33.54	41.7	40.96	20.11	3.51	3.22	7.68	1.19	7.31	24.05	0.87	2.9	10.18	0.58	38.53	11.2	0.74	55.28	23.16	ttggaggaatgaacaatagattttaatgagaagtcatttgttaaagttccttcaagatggcc	ttggaggaatgaacaatagat
Sc6vya5_10155_1120099	Sc6vya5_10155_1120099-3p	1	0	0	0	0	0	0	0	0	0	0	0	0	0	0.29	0	0	0	0	0	0	0	0	0	0	0	0	0	ttggaggaatgaacaatagattttaatgagaagtcatttgttaaagttccttcaagatggcc	aagttccttcaagatggcc
Sc6vya5_10155_1120103	Sc6vya5_10155_1120103-3p	0	0	0	0	0	0	0	0	0	0	0	0	0	0	0	0	0	0	0	0	0	0	0	0	0	0	0	0	agagttagtaggcggaaaccgtttcccctctactaactctgt	ttcccctctactaactctgt
Sc6vya5_10155_1120103	Sc6vya5_10155_1120103-5p	0	0	0	0	0	0	0	0	0	0	0	0	0	0	0	0	0	0	0	0	0	0	0	0	0	0	0	0	agagttagtaggcggaaaccgtttcccctctactaactctgt	agagttagtaggcggaaac
Sc6vya5_10155_1121203	Sc6vya5_10155_1121203-3p	247	1.18	2.82	7.75	0	0	6.34	1.18	6.07	0	2.69	4.92	0	0.59	3.81	6.46	1.19	9.74	3.7	0.87	0.48	9.81	2.34	4.62	13.35	4.78	0	13.18	atgaggtttataacagcacgctttcagctcgctgttttaaatcctcatac	tcgctgttttaaatcctcatac
Sc6vya5_10155_1121203	Sc6vya5_10155_1121203-5p	0	0	0	0	0	0	0	0	0	0	0	0	0	0	0	0	0	0	0	0	0	0	0	0	0	0	0	0	atgaggtttataacagcacgctttcagctcgctgttttaaatcctcatac	atgaggtttataacagcacgc
Sc6vya5_10155_1121243	Sc6vya5_10155_1121243-5p	6	0	0	0.43	0	0	0	0	0	0	0	0	0	0	0	0	0	0.41	0	0	0.97	0	0	0	0	0.74	0	0	tgttttgtgaatattaatgctattatagcattgatattcacaaaacaga	tgttttgtgaatattaatgct
Sc6vya5_10155_1121243	Sc6vya5_10155_1121243-3p	0	0	0	0	0	0	0	0	0	0	0	0	0	0	0	0	0	0	0	0	0	0	0	0	0	0	0	0	tgttttgtgaatattaatgctattatagcattgatattcacaaaacaga	cattgatattcacaaaacaga
Sc6vya5_10155_1121529	Sc6vya5_10155_1121529-3p	187	1.18	7.04	1.72	0	0.84	0.7	1.18	3.64	0	1.35	0	0	8.78	4.98	0.81	2.37	0.81	1.85	8.98	4.83	3.77	3.5	6.68	1.29	4.41	3.81	1.78	caatttttccttgtcaagaaacttgtcaaggaaaaattgctcatgt	tcaaggaaaaattgctcatgt
Sc6vya5_10155_1121529	Sc6vya5_10155_1121529-5p	1	0	0	0	0	0	0	0	0	0	0	0	0	0	0.29	0	0	0	0	0	0	0	0	0	0	0	0	0	caatttttccttgtcaagaaacttgtcaaggaaaaattgctcatgt	caatttttccttgtcaagaa
Sc6vya5_10155_1121640	Sc6vya5_10155_1121640-3p	13	0	1.41	0	0.9	0	0	0	0	0	0	0	0	0	0	0	0	0.81	0.93	0	0	0	0	0.51	0.43	0	7.62	0	tagcatgtgtatacgcctgaatttttaccgtaagcagggggaggggtgggagcggatgtacacaggctact	agcggatgtacacaggctact
Sc6vya5_10155_1121640	Sc6vya5_10155_1121640-5p	0	0	0	0	0	0	0	0	0	0	0	0	0	0	0	0	0	0	0	0	0	0	0	0	0	0	0	0	tagcatgtgtatacgcctgaatttttaccgtaagcagggggaggggtgggagcggatgtacacaggctact	tagcatgtgtatacgcctg
Sc6vya5_10157_1124247	Sc6vya5_10157_1124247-3p	2	0	0	0	0.9	0	0	0	0	0	0	0	0	0	0	0	0	0	0	0	0	0	0	0	0	0	1.91	0	acaggtattgacaaaataatctctgtaaggacgtgcaaaacacgttagtgttgttgtagttattctgtttgttg	tgtagttattctgtttgttg
Sc6vya5_10157_1124247	Sc6vya5_10157_1124247-5p	0	0	0	0	0	0	0	0	0	0	0	0	0	0	0	0	0	0	0	0	0	0	0	0	0	0	0	0	acaggtattgacaaaataatctctgtaaggacgtgcaaaacacgttagtgttgttgtagttattctgtttgttg	acaggtattgacaaaat
Sc6vya5_10157_1129719	Sc6vya5_10157_1129719-5p	55703	183.51	209.73	141.57	53.79	98.16	274.24	260.1	210.18	298.96	272.19	457.66	253.65	1105.67	3561.62	282	3460.25	101.91	228.96	875.7	3501.48	115.42	4498.11	258.91	113.25	3502.14	712.88	316.07	tcaatcgaggaaaaagtttcatggtcttggatgaaacgattttcttggttgcaat	tcaatcgaggaaaaagtttcat
Sc6vya5_10157_1129719	Sc6vya5_10157_1129719-3p	2524	118.39	125.27	58.95	25.1	32.72	20.44	30.74	37.66	18.96	43.5	30.04	20.11	18.73	14.36	77.97	22.52	33.7	40.7	9.27	7.25	69.02	13.43	340.07	50.81	10.67	245.89	23.87	tcaatcgaggaaaaagtttcatggtcttggatgaaacgattttcttggttgcaat	gaaacgattttcttggttgcaat
Sc6vya5_10157_1130297	Sc6vya5_10157_1130297-3p	0	0	0	0	0	0	0	0	0	0	0	0	0	0	0	0	0	0	0	0	0	0	0	0	0	0	0	0	attgctgtgcattgtattgtccaaaatcttgtttcaataaggactgcaaagccatatcaatg	aggactgcaaagccatatcaatg
Sc6vya5_10157_1130297	Sc6vya5_10157_1130297-5p	1	0	0	0	0	0	0	0	0	0	0	0	0	0	0	0	0	0	0	0.29	0	0	0	0	0	0	0	0	attgctgtgcattgtattgtccaaaatcttgtttcaataaggactgcaaagccatatcaatg	attgctgtgcattgtattgtc
Sc6vya5_10162_1132157	Sc6vya5_10162_1132157-5p	1	0	0	0	0	0	0	0	0	0	0	0	0	0	0	0	0	0	0	0.29	0	0	0	0	0	0	0	0	atccagggttaactccataggtttttaagagttagcccaggatt	atccagggttaactccata
Sc6vya5_10162_1132157	Sc6vya5_10162_1132157-3p	1	0	0	0	0	0	0	0	0	0	0	0	0	0	0.29	0	0	0	0	0	0	0	0	0	0	0	0	0	atccagggttaactccataggtttttaagagttagcccaggatt	taagagttagcccaggatt
Sc6vya5_10164_1132943	Sc6vya5_10164_1132943-3p	1	0	0	0	0	0	0	0	0	0	0	0	0	0	0	0	0	0	0	0	0	0	0	0	0	0	0	0	cttggtctgtgccgtcgaacaagtaagactagagttttacgtttcggagctggccaagaa	acgtttcggagctggccaagaa
Sc6vya5_10164_1132943	Sc6vya5_10164_1132943-5p	0	0	0	0	0	0	0	0	0	0	0	0	0	0	0	0	0	0	0	0	0	0	0	0	0	0	0	0	cttggtctgtgccgtcgaacaagtaagactagagttttacgtttcggagctggccaagaa	cttggtctgtgccgtcgaacaagtaa
Sc6vya5_10165_1134178	Sc6vya5_10165_1134178-5p	3	0	0	0	0	0	0	0	0	0	0	1.64	0	0	0	0	0	0	0	0	0	0	0	0	0	0	0	0	ttttggctcgtcaaacacgccgtgtttgacgagttaaaatt	ttttggctcgtcaaacacg
Sc6vya5_10165_1134178	Sc6vya5_10165_1134178-3p	0	0	0	0	0	0	0	0	0	0	0	0	0	0	0	0	0	0	0	0	0	0	0	0	0	0	0	0	ttttggctcgtcaaacacgccgtgtttgacgagttaaaatt	tgtttgacgagttaaaatt
Sc6vya5_10166_1135218	Sc6vya5_10166_1135218-5p	6	0	0	0	0	0	0	0.59	0	0	0	0	4.64	0	0	0	0	0	0.46	0	0	0	0	0.51	0	0	0	0	tttaatctgtggaattgtgcaacctttgaattgctatatattgtacaatttcacagatttaatg	tttaatctgtggaattgtgc
Sc6vya5_10166_1135218	Sc6vya5_10166_1135218-3p	0	0	0	0	0	0	0	0	0	0	0	0	0	0	0	0	0	0	0	0	0	0	0	0	0	0	0	0	tttaatctgtggaattgtgcaacctttgaattgctatatattgtacaatttcacagatttaatg	acaatttcacagatttaatg
Sc6vya5_10166_1137564	Sc6vya5_10166_1137564-5p	27	0	0	0.86	0.9	0	0	0.59	1.21	0.73	0.45	0	0	0.59	0	1.62	0	2.84	0	0	0	0.75	0.58	0.51	0.43	0.37	0	0.36	ctgggtgggtggagtcggggagacaacgtcttgctgttgtataacaacagtg	ctgggtgggtggagtcgggga
Sc6vya5_10166_1137564	Sc6vya5_10166_1137564-3p	0	0	0	0	0	0	0	0	0	0	0	0	0	0	0	0	0	0	0	0	0	0	0	0	0	0	0	0	ctgggtgggtggagtcggggagacaacgtcttgctgttgtataacaacagtg	gctgttgtataacaacagtg
Sc6vya5_10166_1139145	Sc6vya5_10166_1139145-3p	8	2.37	0	0	0	0	0	0	0	0	0	0	0	0	0	0.4	0	0.41	0	0.29	0	0	0	0.51	0	0.37	0	0	aaatatttataatttataaatattcagaaatacatcaatatgcagaaattatgatcgttttg	tgcagaaattatgatcgttttg
Sc6vya5_10166_1139145	Sc6vya5_10166_1139145-5p	0	0	0	0	0	0	0	0	0	0	0	0	0	0	0	0	0	0	0	0	0	0	0	0	0	0	0	0	aaatatttataatttataaatattcagaaatacatcaatatgcagaaattatgatcgttttg	aaatatttataatttataaata
Sc6vya5_10166_1139329	Sc6vya5_10166_1139329-5p	14	1.18	1.41	0	0	0.84	0	0	0	0	0.45	0	0	0	0	0	0	0.81	0.93	0	0	1.13	0	0.51	0	0	0	0.71	taaatctgtgaaattgtacaatatatagcaattcaaaggttgcacaattccacagattaaat	taaatctgtgaaattgtac
Sc6vya5_10166_1139329	Sc6vya5_10166_1139329-3p	0	0	0	0	0	0	0	0	0	0	0	0	0	0	0	0	0	0	0	0	0	0	0	0	0	0	0	0	taaatctgtgaaattgtacaatatatagcaattcaaaggttgcacaattccacagattaaat	acaattccacagattaaat
Sc6vya5_10166_1139933	Sc6vya5_10166_1139933-5p	1035	9.47	114.01	20.22	3.59	3.36	10.57	5.91	1.21	7.29	18.39	8.74	10.83	5.27	0.59	10.1	0	20.71	31.45	2.32	0.48	29.8	1.17	170.04	41.34	2.21	93.4	15.68	tacgacatggctacaactgtcgtgaggctattaagcaattgtttaaaatccctacaacagttgtagctatgttgtaaggatg	tacgacatggctacaactg
Sc6vya5_10166_1139933	Sc6vya5_10166_1139933-3p	32	0	1.41	0	0	0	0	0	1.21	1.46	0.9	0	0	0.59	0	0	0	0.81	0.93	0.87	0	2.64	0.58	2.05	0.86	0	0	0.36	tacgacatggctacaactgtcgtgaggctattaagcaattgtttaaaatccctacaacagttgtagctatgttgtaaggatg	tagctatgttgtaaggatg
Sc6vya5_10166_1142502	Sc6vya5_10166_1142502-3p	9	0	0	0	0	0	0	0	0	0	0	0	0	1.76	0	0	0	0	0	1.16	0	0	0	0	0	0	0	0	gatatgacctcagtaaaacatgcatcaaaaggcgtcaaagtgttgtatcttggtgctgaagcgcatgttttcctaaggtcatatag	ttttcctaaggtcatatag
Sc6vya5_10166_1142502	Sc6vya5_10166_1142502-5p	0	0	0	0	0	0	0	0	0	0	0	0	0	0	0	0	0	0	0	0	0	0	0	0	0	0	0	0	gatatgacctcagtaaaacatgcatcaaaaggcgtcaaagtgttgtatcttggtgctgaagcgcatgttttcctaaggtcatatag	gatatgacctcagtaaaaca
Sc6vya5_10166_1143152	Sc6vya5_10166_1143152-3p	75	2.37	11.26	1.29	0.9	0.84	2.82	0	1.21	0.73	6.28	0	1.55	0.59	0.59	2.02	0	1.22	2.31	0	0	1.89	0	3.08	1.29	0.37	5.72	0.71	aacagtgttatatcttacctcagtaaaatcgagaattttttactgagataaggtaaataacactctgttcg	taaggtaaataacactctgttcg
Sc6vya5_10166_1143152	Sc6vya5_10166_1143152-5p	0	0	0	0	0	0	0	0	0	0	0	0	0	0	0	0	0	0	0	0	0	0	0	0	0	0	0	0	aacagtgttatatcttacctcagtaaaatcgagaattttttactgagataaggtaaataacactctgttcg	aacagtgttatatcttacc
Sc6vya5_10166_1143545	Sc6vya5_10166_1143545-5p	34	1.18	0	0.43	0	0	1.41	0.59	0	2.19	1.35	0.55	0	0.59	0.29	0.4	0	1.22	0.93	0.58	0	0.75	0.58	1.54	1.29	0	1.91	0.36	tagttgcaatctcgggcattttactaatgttcttgattcaactactctgt	tagttgcaatctcgggcatt
Sc6vya5_10166_1143545	Sc6vya5_10166_1143545-3p	1	0	0	0	0	0	0	0.59	0	0	0	0	0	0	0	0	0	0	0	0	0	0	0	0	0	0	0	0	tagttgcaatctcgggcattttactaatgttcttgattcaactactctgt	tgttcttgattcaactactctgt
Sc6vya5_10168_1144994	Sc6vya5_10168_1144994-5p	16	2.37	0	0	1.79	0.84	0	0	0	0.73	0	0	0	0.59	0.59	0	0	0	0.46	0	0.48	0.38	0	1.03	0	0	0	0	ttttcgtgttgggcttcctgtgctaccccacacaggaagcccggtacgacaaca	ttttcgtgttgggcttcctg
Sc6vya5_10168_1144994	Sc6vya5_10168_1144994-3p	0	0	0	0	0	0	0	0	0	0	0	0	0	0	0	0	0	0	0	0	0	0	0	0	0	0	0	0	ttttcgtgttgggcttcctgtgctaccccacacaggaagcccggtacgacaaca	ggaagcccggtacgacaaca
Sc6vya5_10168_1145650	Sc6vya5_10168_1145650-5p	13844	454.63	277.29	169.54	284.19	297	262.25	578.12	702.22	688.35	582.04	672.84	552.16	119.99	133.64	209.28	209.75	145.76	275.68	85.77	77.32	175.39	161.13	218.32	154.16	105.19	312.6	381.29	tatgaggatttaaaacagcgagctgaaagcgagctgttttaaacctcatacagatt	tatgaggatttaaaacagcgag
Sc6vya5_10168_1145650	Sc6vya5_10168_1145650-3p	40	7.1	2.82	0.86	0	1.68	0	2.36	0	1.46	0	4.37	0	0	0	0.4	0	0.41	0	0	0	0.75	0	3.08	0.43	0	0	0.36	tatgaggatttaaaacagcgagctgaaagcgagctgttttaaacctcatacagatt	ttttaaacctcatacagatt
Sc6vya5_10169_1146689	Sc6vya5_10169_1146689-3p	3	0	0	0	0	0	0	0	0	0	0	0	0	0	0	0	0	0	0	0	0	0	0	1.54	0	0	0	0	aagatatgaaatagagtttgaagtatcagactgatgcatacttg	tcagactgatgcatacttg
Sc6vya5_10169_1146689	Sc6vya5_10169_1146689-5p	1	0	0	0	0	0	0	0	0	0	0	0	0	0	0	0	0	0	0	0.29	0	0	0	0	0	0	0	0	aagatatgaaatagagtttgaagtatcagactgatgcatacttg	aagatatgaaatagagtttg
Sc6vya5_10169_1147077	Sc6vya5_10169_1147077-3p	13	0	0	0	0.9	0	0	0	0	0	0	0.55	0	0	0.29	0	0	0	0.46	0.29	0.97	0	0	0.51	0	0.37	0	0	agcaataacatagtgaaaaacattcactgaatgtttttcactatgttattgctat	tttttcactatgttattgctat
Sc6vya5_10169_1147077	Sc6vya5_10169_1147077-5p	0	0	0	0	0	0	0	0	0	0	0	0	0	0	0	0	0	0	0	0	0	0	0	0	0	0	0	0	agcaataacatagtgaaaaacattcactgaatgtttttcactatgttattgctat	agcaataacatagtgaaaaaca
Sc6vya5_10169_1147161	Sc6vya5_10169_1147161-3p	58	0	4.22	1.29	0.9	1.68	0.7	0	0	2.19	3.59	1.09	3.09	0	0.29	1.21	0	2.03	1.39	0.29	0	3.39	0	0.51	1.29	0	0	1.43	acgagcaacttttccttgtcaaggaaaacttgccaaggaaaaattgctcgtgt	aaggaaaaattgctcgtgt
Sc6vya5_10169_1147161	Sc6vya5_10169_1147161-5p	0	0	0	0	0	0	0	0	0	0	0	0	0	0	0	0	0	0	0	0	0	0	0	0	0	0	0	0	acgagcaacttttccttgtcaaggaaaacttgccaaggaaaaattgctcgtgt	acgagcaacttttccttgt
Sc6vya5_10169_1147455	Sc6vya5_10169_1147455-3p	15	0	0	0	0	0	0	0	0	0	0	0	0	0	0	0	0	0	0	0	0	0	8.17	0	0	0	0	0	atggacaaaatgaacaagagaacaaatgttgtcttcttgtccatgttgtttgtt	tcttcttgtccatgttgtttgtt
Sc6vya5_10169_1147455	Sc6vya5_10169_1147455-5p	2	0	0	0	0	0	0	0	0	0	0	0	0	0	0	0	0	0.41	0	0	0	0	0	0	0	0.37	0	0	atggacaaaatgaacaagagaacaaatgttgtcttcttgtccatgttgtttgtt	atggacaaaatgaacaagagaac
Sc6vya5_10169_1147635	Sc6vya5_10169_1147635-5p	4027	99.45	139.35	65.84	74.41	65.44	62.74	91.62	121.49	116.67	129.59	129.98	85.07	60.29	25.5	52.52	9.48	81.61	96.21	45.49	16.91	57.71	8.17	178.26	89.14	16.92	97.21	102.98	tagacctctcggcctcgtggactacgggctaatagcccattcggcctcacggacttggcctcatgggctattagctcatagtccacttgacctcgaggtct	tagacctctcggcctcgtggact
Sc6vya5_10169_1147635	Sc6vya5_10169_1147635-3p	2	0	0	0	0.9	0	0	0	0	0	0	0	0	0	0	0	0	0	0	0	0	0.38	0	0	0	0	0	0	tagacctctcggcctcgtggactacgggctaatagcccattcggcctcacggacttggcctcatgggctattagctcatagtccacttgacctcgaggtct	tccacttgacctcgaggtct
Sc6vya5_10169_1147656	Sc6vya5_10169_1147656-5p	1	0	0	0	0	0	0.7	0	0	0	0	0	0	0	0	0	0	0	0	0	0	0	0	0	0	0	0	0	caatgtcatgtaattcgctgcctgacaagtcaatgtcacaagtgactttcatatagaagttactgtcactgtct	caatgtcatgtaattcgctgcct
Sc6vya5_10169_1147656	Sc6vya5_10169_1147656-3p	1	0	0	0.43	0	0	0	0	0	0	0	0	0	0	0	0	0	0	0	0	0	0	0	0	0	0	0	0	caatgtcatgtaattcgctgcctgacaagtcaatgtcacaagtgactttcatatagaagttactgtcactgtct	tagaagttactgtcactgtct
Sc6vya5_10169_1147750	Sc6vya5_10169_1147750-5p	881	15.39	49.27	17.64	14.34	11.75	8.46	19.51	12.15	11.67	29.15	16.38	4.64	9.37	17.29	15.35	0	13.4	11.56	5.51	7.25	22.63	1.17	77.06	24.98	13.24	24.78	9.98	tggactacgagctaatagcccataaggccgagtccgcgaggccgaatgggctattagttcgtagtctacga	tggactacgagctaatagc
Sc6vya5_10169_1147750	Sc6vya5_10169_1147750-3p	1	0	0	0	0	0	0	0	0	0	0	0	0	0	0	0	0	0	0	0	0	0	0	0	0	0	0	0	tggactacgagctaatagcccataaggccgagtccgcgaggccgaatgggctattagttcgtagtctacga	attagttcgtagtctacga
Sc6vya5_10169_1148317	Sc6vya5_10169_1148317-5p	2	0	0	0	0	0	0	1.18	0	0	0	0	0	0	0	0	0	0	0	0	0	0	0	0	0	0	0	0	ttggagatatgaattttgtcctgtgttcaaaatctcttgaattgaagataagatctgtatctccatgcgc	ttggagatatgaattttgtc
Sc6vya5_10169_1148317	Sc6vya5_10169_1148317-3p	0	0	0	0	0	0	0	0	0	0	0	0	0	0	0	0	0	0	0	0	0	0	0	0	0	0	0	0	ttggagatatgaattttgtcctgtgttcaaaatctcttgaattgaagataagatctgtatctccatgcgc	taagatctgtatctccatgcgc
Sc6vya5_10169_1148569	Sc6vya5_10169_1148569-5p	143	4.74	5.63	0	1.79	1.68	3.52	5.32	2.43	1.46	8.97	2.73	6.19	2.93	1.47	1.21	0	1.22	5.09	1.45	1.45	3.39	2.34	3.6	0.43	1.84	5.72	3.21	tacgacttgtagtaggattttgagccactgcttaacatcctacgacatcttgtcgtaga	tacgacttgtagtaggatt
Sc6vya5_10169_1148569	Sc6vya5_10169_1148569-3p	0	0	0	0	0	0	0	0	0	0	0	0	0	0	0	0	0	0	0	0	0	0	0	0	0	0	0	0	tacgacttgtagtaggattttgagccactgcttaacatcctacgacatcttgtcgtaga	tcctacgacatcttgtcgtaga
Sc6vya5_10174_1149526	Sc6vya5_10174_1149526-5p	4810	89.98	14.08	63.26	148.82	52.02	152.28	371.82	358.4	421.47	151.12	200.43	502.66	0	0.29	71.11	0	32.89	147.09	1.45	1.93	52.43	0	25.69	66.75	3.68	45.75	199.91	aactctgttattctctgggcgtgaatttggacattataaagctcagttaacaaagtcatctg	aactctgttattctctgggcgtg
Sc6vya5_10174_1149526	Sc6vya5_10174_1149526-3p	17	0	0	0	0	0	1.41	0	0	0.73	0	0	0	0	0.29	0	0	0	0	0	1.45	0.38	0	0	0.43	1.1	1.91	0.71	aactctgttattctctgggcgtgaatttggacattataaagctcagttaacaaagtcatctg	agctcagttaacaaagtcatctg
Sc6vya5_10178_1150045	Sc6vya5_10178_1150045-5p	1206	8.29	14.08	15.92	2.69	5.87	16.21	13	7.29	8.75	14.8	18.57	10.83	59.7	39.27	15.76	22.52	10.15	18.96	32.17	39.14	16.97	17.51	17.47	24.55	49.28	11.44	13.9	taaagctcagtcaattgtgaaaaactattgtcttttcatgaatgactgagctgtatg	taaagctcagtcaattgtga
Sc6vya5_10178_1150045	Sc6vya5_10178_1150045-3p	0	0	0	0	0	0	0	0	0	0	0	0	0	0	0	0	0	0	0	0	0	0	0	0	0	0	0	0	taaagctcagtcaattgtgaaaaactattgtcttttcatgaatgactgagctgtatg	atgaatgactgagctgtatg
Sc6vya5_10178_1150370	Sc6vya5_10178_1150370-3p	25	1.18	0	0.43	0.9	0.84	0	0.59	0	0	2.24	1.09	0	0	0	0	0	0.81	0.46	0	0	0	0.58	1.54	1.72	0	0	0	tctcctctttcaactgttatgaggcccattcccaatgagatggcacctgggaatgagcctcataatggctgtgagaggagact	taatggctgtgagaggagact
Sc6vya5_10178_1150370	Sc6vya5_10178_1150370-5p	7	0	1.41	0	0	0	0	0	0	0	0.45	0	0	0	0	0	0	0.41	0.46	0	0	0.38	0	0	0.43	0	0	0	tctcctctttcaactgttatgaggcccattcccaatgagatggcacctgggaatgagcctcataatggctgtgagaggagact	tctcctctttcaactgttatg
Sc6vya5_10178_1150531	Sc6vya5_10178_1150531-3p	2	0	0	0	0	0	0	0	0	0	0	0	0	0	0	0	0	0	0	0	0	0	0	1.03	0	0	0	0	gcccaggaacaagtcttggagctgctgccattggtcagtgaagtaaatgcagtcagcgaggagttggacaaggggaa	tcagcgaggagttggacaaggggaa
Sc6vya5_10178_1150531	Sc6vya5_10178_1150531-5p	0	0	0	0	0	0	0	0	0	0	0	0	0	0	0	0	0	0	0	0	0	0	0	0	0	0	0	0	gcccaggaacaagtcttggagctgctgccattggtcagtgaagtaaatgcagtcagcgaggagttggacaaggggaa	gcccaggaacaagtcttggagctgctg
Sc6vya5_10178_1151073	Sc6vya5_10178_1151073-3p	4	0	0	0	0	0	0	0.59	0	0	0.45	0	0	0	0.29	0	0	0	0.46	0	0	0	0	0	0	0	0	0	tgtccttgaagcaagatgattcgagacacgtgcgcgcgcataatccgtcacgtggtctcgcggtcattatgtttcaaatctgcagt	ttatgtttcaaatctgcagt
Sc6vya5_10178_1151073	Sc6vya5_10178_1151073-5p	0	0	0	0	0	0	0	0	0	0	0	0	0	0	0	0	0	0	0	0	0	0	0	0	0	0	0	0	tgtccttgaagcaagatgattcgagacacgtgcgcgcgcataatccgtcacgtggtctcgcggtcattatgtttcaaatctgcagt	tgtccttgaagcaagatg
Sc6vya5_10178_1151645	Sc6vya5_10178_1151645-5p	9	0	0	0	0	0	0	0	0	0	0.45	0	0	0	0.88	0	0	0	0	0	1.45	0	0	0	0	0.74	0	0	atgttctagaatgtattgctgattttgagatgagcggtgcattctgtaac	atgttctagaatgtattgctga
Sc6vya5_10178_1151645	Sc6vya5_10178_1151645-3p	0	0	0	0	0	0	0	0	0	0	0	0	0	0	0	0	0	0	0	0	0	0	0	0	0	0	0	0	atgttctagaatgtattgctgattttgagatgagcggtgcattctgtaac	tgagcggtgcattctgtaac
Sc6vya5_10178_1151694	Sc6vya5_10178_1151694-3p	7	1.18	0	0	0	0	0	0	0	0	0	0	0	0	0	0	0	0	0	0	0	0	0	3.08	0	0	0	0	ttaccttcgggcagtaaagttgtccttactttacaatctgaaggtgact	tttacaatctgaaggtgact
Sc6vya5_10178_1151694	Sc6vya5_10178_1151694-5p	0	0	0	0	0	0	0	0	0	0	0	0	0	0	0	0	0	0	0	0	0	0	0	0	0	0	0	0	ttaccttcgggcagtaaagttgtccttactttacaatctgaaggtgact	ttaccttcgggcagtaaagt
Sc6vya5_10179_1152620	Sc6vya5_10179_1152620-5p	0	0	0	0	0	0	0	0	0	0	0	0	0	0	0	0	0	0	0	0	0	0	0	0	0	0	0	0	ggggggggggggggtggcgtgatcgttttcatttaaggggggtatgggaattgacttcttttgattttttggctcattactcaacccttcctcccaccccc	ggggggggggggggtggcg
Sc6vya5_10179_1152620	Sc6vya5_10179_1152620-3p	0	0	0	0	0	0	0	0	0	0	0	0	0	0	0	0	0	0	0	0	0	0	0	0	0	0	0	0	ggggggggggggggtggcgtgatcgttttcatttaaggggggtatgggaattgacttcttttgattttttggctcattactcaacccttcctcccaccccc	caacccttcctcccaccccc
Sc6vya5_10182_1154222	Sc6vya5_10182_1154222-5p	786	13.02	54.9	9.47	10.76	6.71	11.98	29.56	34.02	42.29	27.35	32.22	24.75	0	1.17	9.7	0	6.9	24.98	0.87	2.42	7.54	0	77.57	7.32	1.47	41.93	23.16	tacaatcgacgtggcacttagaatttttttcgtctctggacagacctccctagaaaaatcctaagtgccacgtcgattgta	tacaatcgacgtggcactta
Sc6vya5_10182_1154222	Sc6vya5_10182_1154222-3p	31	1.18	4.22	0	0	0	0	0	1.21	0	0.45	0.55	0	0	0	0	0	0.81	0.93	0	0	0.38	0	5.65	0.43	0	5.72	0.71	tacaatcgacgtggcacttagaatttttttcgtctctggacagacctccctagaaaaatcctaagtgccacgtcgattgta	agtgccacgtcgattgta
Sc6vya5_10182_1154353	Sc6vya5_10182_1154353-3p	48	0	0	0	0	0	4.23	2.36	0	2.19	2.24	3.28	0	0	0	0	0	0	1.85	0	0	0	0	0	0.43	0	0	6.77	agctgttattacagttaatatcaaatgttttccttgaagtcatttgcaattaactgtaataacagctct	ttaactgtaataacagctct
Sc6vya5_10182_1154353	Sc6vya5_10182_1154353-5p	0	0	0	0	0	0	0	0	0	0	0	0	0	0	0	0	0	0	0	0	0	0	0	0	0	0	0	0	agctgttattacagttaatatcaaatgttttccttgaagtcatttgcaattaactgtaataacagctct	agctgttattacagttaata
Sc6vya5_10182_1154613	Sc6vya5_10182_1154613-5p	777	13.02	54.9	9.47	9.86	5.87	11.98	28.97	34.02	42.29	27.35	31.68	24.75	0	0.88	9.7	0	6.9	24.98	0.87	2.42	7.54	0	76.03	6.89	1.47	41.93	23.16	tacaatcgacgtggcacttaggatttttctagggaggtctgtccagagacgaaaaaaattctaagtgccacgtcgattgtat	tacaatcgacgtggcactta
Sc6vya5_10182_1154613	Sc6vya5_10182_1154613-3p	132	3.55	4.22	3.01	1.79	2.52	0.7	3.55	2.43	5.83	5.83	3.28	1.55	0.59	0.29	1.21	0	1.62	5.09	0	0	2.26	0	7.19	5.6	0.37	7.62	5.7	tacaatcgacgtggcacttaggatttttctagggaggtctgtccagagacgaaaaaaattctaagtgccacgtcgattgtat	agtgccacgtcgattgtat
Sc6vya5_10183_1155508	Sc6vya5_10183_1155508-3p	531	4.74	0	0	0	4.19	0	0	3.64	0	0	0	1.55	0	80.59	0	0	0	0	0	57.5	1.13	0	0	0	44.14	0	0	ggtatcatgtcgctgagacgacaaggataacaaaatcgttttagaagcatgcatagaccct	ttttagaagcatgcatagaccct
Sc6vya5_10183_1155508	Sc6vya5_10183_1155508-5p	0	0	0	0	0	0	0	0	0	0	0	0	0	0	0	0	0	0	0	0	0	0	0	0	0	0	0	0	ggtatcatgtcgctgagacgacaaggataacaaaatcgttttagaagcatgcatagaccct	ggtatcatgtcgctgagacg
Sc6vya5_10188_1156995	Sc6vya5_10188_1156995-3p	195	0	1.41	1.29	0	0	0.7	0	0	0.73	0.45	1.09	0	1.76	8.5	0.4	5.93	1.22	0.93	3.48	11.11	0	5.84	0.51	1.29	14.71	3.81	3.92	aacacgagaaaggctttgaatcgctttttgctcgtgattcaaaaccattctcgtgtcgt	ttcaaaaccattctcgtgtcgt
Sc6vya5_10188_1156995	Sc6vya5_10188_1156995-5p	96	2.37	0	0.86	0	0.84	2.11	2.36	1.21	2.19	1.35	3.28	0	0.59	3.81	1.62	2.37	1.22	1.39	1.16	4.35	0	2.34	3.08	0.43	3.31	5.72	2.14	aacacgagaaaggctttgaatcgctttttgctcgtgattcaaaaccattctcgtgtcgt	aacacgagaaaggctttgaatc
Sc6vya5_10188_1157075	Sc6vya5_10188_1157075-3p	0	0	0	0	0	0	0	0	0	0	0	0	0	0	0	0	0	0	0	0	0	0	0	0	0	0	0	0	acagaattgaagacggggatccaaataaacaagaggattatctattattttcatgaagcctcgtcttcggttcttttgtg	tcgtcttcggttcttttgtg
Sc6vya5_10188_1157075	Sc6vya5_10188_1157075-5p	2	0	0	0	0	0	0	0	0	0	0	0	0	0	0	0	0	0	0.46	0	0	0	0	0	0	0	0	0	acagaattgaagacggggatccaaataaacaagaggattatctattattttcatgaagcctcgtcttcggttcttttgtg	acagaattgaagacggggatcc
Sc6vya5_10189_1158134	Sc6vya5_10189_1158134-5p	104	4.74	0	0	0.9	0.84	0.7	0	0	0.73	2.24	0.55	0	5.27	7.03	0	3.56	0	0.46	2.61	4.83	0.75	2.34	0	0	5.88	0	0.71	agataagttgaagtcccgacggccgcatgccggagggacttttacttaatatctga	agataagttgaagtcccgacgg
Sc6vya5_10189_1158134	Sc6vya5_10189_1158134-3p	0	0	0	0	0	0	0	0	0	0	0	0	0	0	0	0	0	0	0	0	0	0	0	0	0	0	0	0	agataagttgaagtcccgacggccgcatgccggagggacttttacttaatatctga	ggagggacttttacttaatatctga
Sc6vya5_10189_1158191	Sc6vya5_10189_1158191-3p	249	0	2.82	1.72	3.59	3.36	2.82	1.18	2.43	2.19	5.83	6.01	0	8.78	9.38	5.66	1.19	5.28	8.79	4.93	3.38	2.64	1.17	2.57	5.17	6.99	17.15	4.28	cgcggagatacggatattattttcgagtgttgaaaagatcttcaacacgagaagataaaattcgtatctccaag	taaaattcgtatctccaag
Sc6vya5_10189_1158191	Sc6vya5_10189_1158191-5p	0	0	0	0	0	0	0	0	0	0	0	0	0	0	0	0	0	0	0	0	0	0	0	0	0	0	0	0	cgcggagatacggatattattttcgagtgttgaaaagatcttcaacacgagaagataaaattcgtatctccaag	cgcggagatacggatattat
Sc6vya5_10190_1158679	Sc6vya5_10190_1158679-5p	307	9.47	18.3	4.73	4.48	3.36	13.39	6.5	9.72	8.02	6.28	13.11	7.73	0.59	0	6.06	1.19	8.93	5.55	0.58	0.48	5.66	0	21.58	7.75	1.1	20.97	9.62	ttgagtgtgcaatgatagaaaccttctttcacaccttcagacaatcattcacaggtatttaccattgcatgttcaacggt	ttgagtgtgcaatgatagaaacc
Sc6vya5_10190_1158679	Sc6vya5_10190_1158679-3p	1	0	0	0	0	0	0	0	0	0	0	0	0	0	0	0	0	0	0	0	0.48	0	0	0	0	0	0	0	ttgagtgtgcaatgatagaaaccttctttcacaccttcagacaatcattcacaggtatttaccattgcatgttcaacggt	cattgcatgttcaacggt
Sc6vya5_10190_1158981	Sc6vya5_10190_1158981-3p	10085	317.3	325.15	191.92	233.98	108.23	201.62	264.83	303.73	257.4	291.47	344.61	219.63	54.43	29.6	260.58	60.44	155.1	241.91	71	23.19	214.99	58.38	296.92	220.05	48.18	495.59	432.6	cgagcagagtgtatttcctttaattgaggtaaggaaatacactctgctcg	gtaaggaaatacactctgctcg
Sc6vya5_10190_1158981	Sc6vya5_10190_1158981-5p	50	0	1.41	0.86	0	1.68	0.7	0	0	0	2.24	0	0	0.59	0.88	1.21	0	2.44	0	0.58	1.93	0	0	4.62	0.43	1.84	1.91	0.36	cgagcagagtgtatttcctttaattgaggtaaggaaatacactctgctcg	cgagcagagtgtatttcctt
Sc6vya5_10190_1159677	Sc6vya5_10190_1159677-3p	1299	47.36	23.93	23.67	11.65	10.07	42.3	21.28	34.02	20.42	39.01	44.24	40.21	3.51	11.72	26.66	20.15	28.83	40.24	4.35	7.25	26.78	26.27	11.82	36.6	6.25	57.18	70.2	acgagcattttatccttgacaagttttactatgtcaaggaaaacttgtcaaggaaaaattgctcgtgt	tcaaggaaaaattgctcgtgt
Sc6vya5_10190_1159677	Sc6vya5_10190_1159677-5p	0	0	0	0	0	0	0	0	0	0	0	0	0	0	0	0	0	0	0	0	0	0	0	0	0	0	0	0	acgagcattttatccttgacaagttttactatgtcaaggaaaacttgtcaaggaaaaattgctcgtgt	acgagcattttatccttgaca
Sc6vya5_10199_1162209	Sc6vya5_10199_1162209-5p	680	46.17	23.93	5.16	8.07	7.55	9.87	28.97	26.73	26.25	33.63	33.86	10.83	3.51	2.93	6.06	1.19	6.09	20.81	0.87	3.38	11.69	1.17	38.01	10.33	0.37	53.37	18.89	ttggaggaatgaacaatagatactaatgagaaatccattgttaaagttcctccaagatggcc	ttggaggaatgaacaatagat
Sc6vya5_10199_1162209	Sc6vya5_10199_1162209-3p	15	0	0	0	0.9	0	0	0	0	0	0	0.55	0	1.76	0	0	0	0	0	2.03	0	0	0	0	0	0	0	0	ttggaggaatgaacaatagatactaatgagaaatccattgttaaagttcctccaagatggcc	taaagttcctccaagatggcc
Sc6vya5_10199_1162288	Sc6vya5_10199_1162288-3p	0	0	0	0	0	0	0	0	0	0	0	0	0	0	0	0	0	0	0	0	0	0	0	0	0	0	0	0	atgttggataactgaacaagcaaactaatgagaaatgctttgttattgtaatccaacatgc	ttgttattgtaatccaacatgc
Sc6vya5_10199_1162288	Sc6vya5_10199_1162288-5p	3	0	0	0	0	0	0	0	0	0	0.45	0	0	0.59	0	0	0	0	0.46	0	0	0	0	0	0	0	0	0	atgttggataactgaacaagcaaactaatgagaaatgctttgttattgtaatccaacatgc	atgttggataactgaacaagca
Sc6vya5_10199_1162768	Sc6vya5_10199_1162768-5p	4	0	0	0	0	1.68	0	0	0	1.46	0	0	0	0	0	0	0	0	0	0	0	0	0	0	0	0	0	0	cttggcggtttccattatatcagatcgtagtagacatcgtcgagct	cttggcggtttccattatatc
Sc6vya5_10199_1162768	Sc6vya5_10199_1162768-3p	0	0	0	0	0	0	0	0	0	0	0	0	0	0	0	0	0	0	0	0	0	0	0	0	0	0	0	0	cttggcggtttccattatatcagatcgtagtagacatcgtcgagct	cgtagtagacatcgtcgagct
Sc6vya5_10199_1163349	Sc6vya5_10199_1163349-5p	214	1.18	0	0.43	0	0	0.7	0.59	0	0	0	0.55	1.55	9.95	14.65	0.81	4.74	0	0	8.98	9.18	0.38	9.34	1.54	0	2.57	0	0	cgcagccgttttccggtgtcgtctcctagtgggggaggattaagagacgactgcggg	cgcagccgttttccggtgtcg
Sc6vya5_10199_1163349	Sc6vya5_10199_1163349-3p	0	0	0	0	0	0	0	0	0	0	0	0	0	0	0	0	0	0	0	0	0	0	0	0	0	0	0	0	cgcagccgttttccggtgtcgtctcctagtgggggaggattaagagacgactgcggg	attaagagacgactgcggg
Sc6vya5_10201_1167100	Sc6vya5_10201_1167100-5p	2	0	0	0	0	0	0	0	0	0	0	0	0	0	0.29	0	0	0	0	0	0	0	0.58	0	0	0	0	0	tacacagcctccccttttgttggggagggacaggaagcccaacaaaaggagaggctgcaaagg	tacacagcctccccttttgttggg
Sc6vya5_10201_1167100	Sc6vya5_10201_1167100-3p	0	0	0	0	0	0	0	0	0	0	0	0	0	0	0	0	0	0	0	0	0	0	0	0	0	0	0	0	tacacagcctccccttttgttggggagggacaggaagcccaacaaaaggagaggctgcaaagg	caacaaaaggagaggctgcaaagg
Sc6vya5_10201_1167332	Sc6vya5_10201_1167332-3p	85	3.55	1.41	2.58	0	0	0	2.96	1.21	2.92	2.69	1.64	1.55	0	0	0.81	0	6.09	3.7	0	0	2.26	0	4.11	3.88	0	1.91	2.14	tatcaatgaaccagaacgcaatcaagatgaatttaaaatggcctcatgtggattcatcttcattatgatctggttcattgatactgac	tctggttcattgatactgac
Sc6vya5_10201_1167332	Sc6vya5_10201_1167332-5p	99	3.55	1.41	1.72	0.9	2.52	2.82	4.73	1.21	0.73	2.69	3.82	0	1.17	0.29	1.21	0	1.62	2.31	1.16	0	3.02	0	7.71	2.15	1.1	9.53	0.71	tatcaatgaaccagaacgcaatcaagatgaatttaaaatggcctcatgtggattcatcttcattatgatctggttcattgatactgac	tatcaatgaaccagaacgca
Sc6vya5_10201_1167412	Sc6vya5_10201_1167412-3p	3	0	0	0	0	0	0	0	0	0	0	0	0	0	0	0	0	0	0	0	0	0	0	1.54	0	0	0	0	tcagagttagtagaggggaacagttcccctctactgactctga	ttcccctctactgactctga
Sc6vya5_10201_1167412	Sc6vya5_10201_1167412-5p	2	0	0	0	0	0	0	0	0	0	0	0	0	0	0	0	0	0	0	0	0	0.38	0	0.51	0	0	0	0	tcagagttagtagaggggaacagttcccctctactgactctga	tcagagttagtagagggg
Sc6vya5_10203_1168571	Sc6vya5_10203_1168571-5p	169	1.18	0	2.15	0	0	3.52	2.36	1.21	0.73	0.45	0	0	1.76	11.43	2.83	7.11	0.81	1.39	3.19	10.15	1.51	3.5	1.54	1.29	8.09	0	0.71	tcgggaaacagcatgttttgcggtccctcgaccgctgatgcaagcacgtgtacttccttagg	tcgggaaacagcatgttttg
Sc6vya5_10203_1168571	Sc6vya5_10203_1168571-3p	0	0	0	0	0	0	0	0	0	0	0	0	0	0	0	0	0	0	0	0	0	0	0	0	0	0	0	0	tcgggaaacagcatgttttgcggtccctcgaccgctgatgcaagcacgtgtacttccttagg	atgcaagcacgtgtacttccttagg
Sc6vya5_10204_1169017	Sc6vya5_10204_1169017-3p	25	2.37	0	0	0	0	0	0	0	0	0.9	0.55	1.55	0	0	0	0	0.41	1.85	0	0	2.64	0	1.54	0.43	0	0	0.71	ttaatgaaaatcactctaactatttagattttatttcatggaca	tagattttatttcatggaca
Sc6vya5_10204_1169017	Sc6vya5_10204_1169017-5p	2	0	0	0	0	0	0	1.18	0	0	0	0	0	0	0	0	0	0	0	0	0	0	0	0	0	0	0	0	ttaatgaaaatcactctaactatttagattttatttcatggaca	ttaatgaaaatcactctaac
Sc6vya5_10204_1169574	Sc6vya5_10204_1169574-5p	19	0	1.41	0	0	0	0	0	0	0	0	0	0	0	0	0	1.19	0	0	0.29	0	0	1.17	0	0	0.37	0	0	cgtttagccgaaccaaaaccgtcgttgtgtgacagttttggttctgctgaactca	cgtttagccgaaccaaaaccgtcg
Sc6vya5_10204_1169574	Sc6vya5_10204_1169574-3p	4	0	0	0	0	0.84	0	0	0	0	0	0	0	0	0	0.4	0	0	0	0	0	0.38	0	0	0	0	0	0.36	cgtttagccgaaccaaaaccgtcgttgtgtgacagttttggttctgctgaactca	cagttttggttctgctgaactca
Sc6vya5_10204_1169595	Sc6vya5_10204_1169595-3p	0	0	0	0	0	0	0	0	0	0	0	0	0	0	0	0	0	0	0	0	0	0	0	0	0	0	0	0	ttacaacatggttacaacttgttttaaattcctacgatagttgtatccatgttgtaag	gttgtatccatgttgtaag
Sc6vya5_10204_1169595	Sc6vya5_10204_1169595-5p	0	0	0	0	0	0	0	0	0	0	0	0	0	0	0	0	0	0	0	0	0	0	0	0	0	0	0	0	ttacaacatggttacaacttgttttaaattcctacgatagttgtatccatgttgtaag	ttacaacatggttacaactt
Sc6vya5_10204_1170016	Sc6vya5_10204_1170016-3p	11	0	0	0	0	0.84	0	0	0	0	0	0	0	0	0.88	0	0	0	1.39	0	0.48	0	0	0	0	0.74	0	0	tcctcgggaacccaggccaaccaactacagaagattacgcctgggttcctgaggatg	gattacgcctgggttcctgaggatg
Sc6vya5_10204_1170016	Sc6vya5_10204_1170016-5p	0	0	0	0	0	0	0	0	0	0	0	0	0	0	0	0	0	0	0	0	0	0	0	0	0	0	0	0	tcctcgggaacccaggccaaccaactacagaagattacgcctgggttcctgaggatg	tcctcgggaacccaggccaaccaac
Sc6vya5_10205_1170194	Sc6vya5_10205_1170194-3p	10085	317.3	325.15	191.92	233.98	108.23	201.62	264.83	303.73	257.4	291.47	344.61	219.63	54.43	29.6	260.58	60.44	155.1	241.91	71	23.19	214.99	58.38	296.92	220.05	48.18	495.59	432.6	agcagagtgtatttccttacctcaggtaaggaaatacactctgctcg	gtaaggaaatacactctgctcg
Sc6vya5_10205_1170194	Sc6vya5_10205_1170194-5p	260	2.37	5.63	8.61	1.79	0.84	5.64	2.96	3.64	4.38	4.48	5.46	4.64	1.17	1.47	8.08	2.37	6.09	7.4	1.74	0.97	7.54	1.17	7.71	8.18	3.31	7.62	8.91	agcagagtgtatttccttacctcaggtaaggaaatacactctgctcg	agcagagtgtatttccttacct
Sc6vya5_10205_1170220	Sc6vya5_10205_1170220-3p	26	5.92	9.85	0	0	0	0	0	0	0	0.9	0.55	0	0	0	0	0	0	0.46	0	0	0	0	4.62	0	0	1.91	0	ttccccatacgtttctttgtaatttccgggctcatcagcgcgtgacgggcgtgaaaaatacaaagaaatgtattgagaac	aagaaatgtattgagaac
Sc6vya5_10205_1170220	Sc6vya5_10205_1170220-5p	5	0	0	0	0	0	0	0	0	0	0	0	0	0.59	0	0	0	0	0	0	0	0	0	0.51	0.43	0	0	0	ttccccatacgtttctttgtaatttccgggctcatcagcgcgtgacgggcgtgaaaaatacaaagaaatgtattgagaac	ttccccatacgtttctttgt
Sc6vya5_10205_1170461	Sc6vya5_10205_1170461-3p	10085	317.3	325.15	191.92	233.98	108.23	201.62	264.83	303.73	257.4	291.47	344.61	219.63	54.43	29.6	260.58	60.44	155.1	241.91	71	23.19	214.99	58.38	296.92	220.05	48.18	495.59	432.6	agcagagtgtatttccttacctgaggtaaggaaatacactctgctcg	gtaaggaaatacactctgctcg
Sc6vya5_10205_1170461	Sc6vya5_10205_1170461-5p	223	2.37	4.22	7.75	1.79	0.84	5.64	2.96	3.64	4.38	3.59	4.92	4.64	1.17	1.17	6.87	2.37	4.87	6.94	1.16	0.97	7.17	1.17	6.68	6.89	2.94	3.81	7.48	agcagagtgtatttccttacctgaggtaaggaaatacactctgctcg	agcagagtgtatttccttacct
Sc6vya5_10208_1170863	Sc6vya5_10208_1170863-3p	5	0	0	0	0	0	0	0	0	0	0	0	0	0.59	0	0	0	0	0	0	0	0	0	2.05	0	0	0	0	tagaatacaaatactgttgatctattaggtattctatatttttatatagaatactaaatagatctattagcattctata	tagatctattagcattctata
Sc6vya5_10208_1170863	Sc6vya5_10208_1170863-5p	0	0	0	0	0	0	0	0	0	0	0	0	0	0	0	0	0	0	0	0	0	0	0	0	0	0	0	0	tagaatacaaatactgttgatctattaggtattctatatttttatatagaatactaaatagatctattagcattctata	tagaatacaaatactgttgatctatt
Sc6vya5_10208_1170935	Sc6vya5_10208_1170935-3p	0	0	0	0	0	0	0	0	0	0	0	0	0	0	0	0	0	0	0	0	0	0	0	0	0	0	0	0	tcggaagttgtaccttcgttacggtcctccgacgaaggaataacgtccgaaa	cgacgaaggaataacgtccgaaa
Sc6vya5_10208_1170935	Sc6vya5_10208_1170935-5p	0	0	0	0	0	0	0	0	0	0	0	0	0	0	0	0	0	0	0	0	0	0	0	0	0	0	0	0	tcggaagttgtaccttcgttacggtcctccgacgaaggaataacgtccgaaa	tcggaagttgtaccttcgttacggt
Sc6vya5_10208_1171196	Sc6vya5_10208_1171196-3p	10085	317.3	325.15	191.92	233.98	108.23	201.62	264.83	303.73	257.4	291.47	344.61	219.63	54.43	29.6	260.58	60.44	155.1	241.91	71	23.19	214.99	58.38	296.92	220.05	48.18	495.59	432.6	cgagcagaatgtatttccttacgtcaataaaaattcgcgaatttttattgaggtaaggaaatacactctgctcg	gtaaggaaatacactctgctcg
Sc6vya5_10208_1171196	Sc6vya5_10208_1171196-5p	0	0	0	0	0	0	0	0	0	0	0	0	0	0	0	0	0	0	0	0	0	0	0	0	0	0	0	0	cgagcagaatgtatttccttacgtcaataaaaattcgcgaatttttattgaggtaaggaaatacactctgctcg	cgagcagaatgtatttcctt
Sc6vya5_10208_1171359	Sc6vya5_10208_1171359-5p	10	0	0	0	0	0	0	0	0	0	0	0	0	1.17	0.29	0	0	0	0	0.29	0	0	0	0	0	0	0	0	gcctgcgtgcagtcgaacacaacacaacaaattggttcgacgtcacgcaggctat	gcctgcgtgcagtcgaacaca
Sc6vya5_10208_1171359	Sc6vya5_10208_1171359-3p	23	0	0	0	0	0	0	0.59	0	0	0	0.55	0	1.17	0	0.4	0	0.41	0	0	0.97	0.38	0.58	0.51	0	1.84	0	0	gcctgcgtgcagtcgaacacaacacaacaaattggttcgacgtcacgcaggctat	ggttcgacgtcacgcaggctat
Sc6vya5_10208_1171838	Sc6vya5_10208_1171838-3p	0	0	0	0	0	0	0	0	0	0	0	0	0	0	0	0	0	0	0	0	0	0	0	0	0	0	0	0	tcggaagttgtaccttcgttacggtcctccgacgaaggaataacgtccgaaa	cgacgaaggaataacgtccgaaa
Sc6vya5_10208_1171838	Sc6vya5_10208_1171838-5p	0	0	0	0	0	0	0	0	0	0	0	0	0	0	0	0	0	0	0	0	0	0	0	0	0	0	0	0	tcggaagttgtaccttcgttacggtcctccgacgaaggaataacgtccgaaa	tcggaagttgtaccttcgttacggt
Sc6vya5_10208_1171872	Sc6vya5_10208_1171872-3p	2	0	0	0	0	0	0	0	0	0	0	0	0	1.17	0	0	0	0	0	0	0	0	0	0	0	0	0	0	tattgttcgtggtattgattttatgttttggatttaccagccaaaaattgatcaagaggactatggacttcat	tgatcaagaggactatggacttcat
Sc6vya5_10208_1171872	Sc6vya5_10208_1171872-5p	1	0	0	0	0	0	0	0	0	0	0	0	0	0	0	0	0	0	0	0	0	0	0	0	0.43	0	0	0	tattgttcgtggtattgattttatgttttggatttaccagccaaaaattgatcaagaggactatggacttcat	tattgttcgtggtattgatt
Sc6vya5_10208_1172043	Sc6vya5_10208_1172043-5p	187	2.37	4.22	1.72	0	5.03	4.93	2.96	4.86	8.75	8.97	10.92	1.55	0.59	0.59	2.42	0	1.22	2.31	1.45	1.45	0.38	0	1.03	1.29	2.21	7.62	14.61	tgacttttattcttttgcttataatatagtaagcaaaagaataaacgacaat	tgacttttattcttttgctta
Sc6vya5_10208_1172043	Sc6vya5_10208_1172043-3p	2	0	0	0	0	0	0	0	0	0	0	0	0	0	0.29	0	0	0	0	0	0	0	0	0.51	0	0	0	0	tgacttttattcttttgcttataatatagtaagcaaaagaataaacgacaat	taagcaaaagaataaacgacaat
Sc6vya5_10208_1172179	Sc6vya5_10208_1172179-5p	1	0	0	0	0	0	0	0	0	0	0	0	0	0	0	0	0	0	0	0	0	0	0	0	0	0	0	0	ttaggagagggggtagggtgaggaggggaaaaaaagagctcttgatttccgtgcctcctcccccgacacccctccctttcg	ttaggagagggggtagggtgagg
Sc6vya5_10208_1172179	Sc6vya5_10208_1172179-3p	0	0	0	0	0	0	0	0	0	0	0	0	0	0	0	0	0	0	0	0	0	0	0	0	0	0	0	0	ttaggagagggggtagggtgaggaggggaaaaaaagagctcttgatttccgtgcctcctcccccgacacccctccctttcg	tcccccgacacccctccctttcg
Sc6vya5_10208_1172536	Sc6vya5_10208_1172536-3p	0	0	0	0	0	0	0	0	0	0	0	0	0	0	0	0	0	0	0	0	0	0	0	0	0	0	0	0	agtctacagtctacattacacatgctcactgtgcctttataatgttgtttactgt	ttataatgttgtttactgt
Sc6vya5_10208_1172536	Sc6vya5_10208_1172536-5p	0	0	0	0	0	0	0	0	0	0	0	0	0	0	0	0	0	0	0	0	0	0	0	0	0	0	0	0	agtctacagtctacattacacatgctcactgtgcctttataatgttgtttactgt	agtctacagtctacattacacat
Sc6vya5_10213_1175149	Sc6vya5_10213_1175149-3p	9	0	0	0	0	0	0	1.77	0	1.46	0.45	0	0	0	0	0	0	0	0	0	0.48	0	0	0	0	0	1.91	0.36	cacagtctatcctttagttgggcttcctgtcccttcccacaggaagcccatcaatagggccagtaggctgtgaaggagact	agtaggctgtgaaggagact
Sc6vya5_10213_1175149	Sc6vya5_10213_1175149-5p	0	0	0	0	0	0	0	0	0	0	0	0	0	0	0	0	0	0	0	0	0	0	0	0	0	0	0	0	cacagtctatcctttagttgggcttcctgtcccttcccacaggaagcccatcaatagggccagtaggctgtgaaggagact	cacagtctatcctttagt
Sc6vya5_10213_1176288	Sc6vya5_10213_1176288-3p	31	0	4.22	0	0	0	0	0	0	0	0	0	0	0	0	0	0	0.41	0	0	0	0	0	13.36	0	0.37	0	0	gatatcagagtacgttttattttattaaaaacgtactctgatatcca	aacgtactctgatatcca
Sc6vya5_10213_1176288	Sc6vya5_10213_1176288-5p	0	0	0	0	0	0	0	0	0	0	0	0	0	0	0	0	0	0	0	0	0	0	0	0	0	0	0	0	gatatcagagtacgttttattttattaaaaacgtactctgatatcca	gatatcagagtacgtttt
Sc6vya5_10213_1176324	Sc6vya5_10213_1176324-3p	13	0	0	0	0	0	1.41	0	3.64	0	0	0	0	0	0	0.4	0	0.41	0	0.29	0	1.13	0	0	0.86	0	0	0	gtaaaaaccctcgtataagaacacacattttgccggtggttcaggctgatttggttcttatataaagggttataatctg	ttatataaagggttataatctg
Sc6vya5_10213_1176324	Sc6vya5_10213_1176324-5p	0	0	0	0	0	0	0	0	0	0	0	0	0	0	0	0	0	0	0	0	0	0	0	0	0	0	0	0	gtaaaaaccctcgtataagaacacacattttgccggtggttcaggctgatttggttcttatataaagggttataatctg	gtaaaaaccctcgtataaga
Sc6vya5_10217_1178841	Sc6vya5_10217_1178841-3p	4917	8.29	0	33.56	29.58	62.92	81.07	298.52	129.99	240.63	288.33	286.18	95.89	5.85	120.45	87.27	1.19	43.85	178.08	0	82.63	48.66	2.92	0	47.37	43.03	72.43	239.46	taccgtcagcccaaccaaaactgtcgttgtgttcgacttttggttcggctgaacgcagg	ttggttcggctgaacgcagg
Sc6vya5_10217_1178841	Sc6vya5_10217_1178841-5p	0	0	0	0	0	0	0	0	0	0	0	0	0	0	0	0	0	0	0	0	0	0	0	0	0	0	0	0	taccgtcagcccaaccaaaactgtcgttgtgttcgacttttggttcggctgaacgcagg	taccgtcagcccaaccaaaa
Sc6vya5_10217_1179337	Sc6vya5_10217_1179337-3p	8	0	0	0.43	0	0	0	0	0	0	0	0	0	0	0.29	0	0	0.41	0	0.87	0	0	0	0	0.86	0	0	0	atgtcgccgccatgttggatgaatgaccagagaagccaaagaggaattccttgttatttgaatccaaaatggcggcgatgac	tccaaaatggcggcgatgac
Sc6vya5_10217_1179337	Sc6vya5_10217_1179337-5p	3	0	1.41	0	0	0	0	0	0	0	0.45	0	0	0	0	0	0	0.41	0	0	0	0	0	0	0	0	0	0	atgtcgccgccatgttggatgaatgaccagagaagccaaagaggaattccttgttatttgaatccaaaatggcggcgatgac	atgtcgccgccatgttggat
Sc6vya5_10217_1179586	Sc6vya5_10217_1179586-5p	1500	27.23	80.23	30.55	17.93	22.65	11.98	21.87	4.86	21.88	33.18	24.03	12.37	21.07	24.32	28.28	4.74	25.58	16.65	17.97	18.36	34.32	11.68	86.82	47.37	29.42	83.87	22.45	gagacaaccgttgagcgtgcaatatgatagatacctatgaataattgtctgtaggtgcaaaagaaggtctctatcactgcacgctcaatagtcgtctcgt	gagacaaccgttgagcgtgc
Sc6vya5_10217_1179586	Sc6vya5_10217_1179586-3p	0	0	0	0	0	0	0	0	0	0	0	0	0	0	0	0	0	0	0	0	0	0	0	0	0	0	0	0	gagacaaccgttgagcgtgcaatatgatagatacctatgaataattgtctgtaggtgcaaaagaaggtctctatcactgcacgctcaatagtcgtctcgt	acgctcaatagtcgtctcgt
Sc6vya5_10217_1179694	Sc6vya5_10217_1179694-5p	345	2.37	2.82	6.45	0	5.87	7.05	5.91	2.43	1.46	8.07	5.46	3.09	3.51	9.38	5.25	5.93	11.77	7.4	2.61	2.9	10.18	2.34	11.82	6.46	8.09	17.15	4.28	taatatcaaagaggcaagattttgctagcacgaagctctgagtaacagtaaaccttgcctctttgataataat	taatatcaaagaggcaagat
Sc6vya5_10217_1179694	Sc6vya5_10217_1179694-3p	0	0	0	0	0	0	0	0	0	0	0	0	0	0	0	0	0	0	0	0	0	0	0	0	0	0	0	0	taatatcaaagaggcaagattttgctagcacgaagctctgagtaacagtaaaccttgcctctttgataataat	ttgcctctttgataataat
Sc6vya5_10222_1182035	Sc6vya5_10222_1182035-3p	1299	47.36	23.93	23.67	11.65	10.07	42.3	21.28	34.02	20.42	39.01	44.24	40.21	3.51	11.72	26.66	20.15	28.83	40.24	4.35	7.25	26.78	26.27	11.82	36.6	6.25	57.18	70.2	acggacagtttttccttgtcaagaaacctgtcaaggaaaaattgctcgtgt	tcaaggaaaaattgctcgtgt
Sc6vya5_10222_1182035	Sc6vya5_10222_1182035-5p	0	0	0	0	0	0	0	0	0	0	0	0	0	0	0	0	0	0	0	0	0	0	0	0	0	0	0	0	acggacagtttttccttgtcaagaaacctgtcaaggaaaaattgctcgtgt	acggacagtttttccttgtca
Sc6vya5_10230_1184171	Sc6vya5_10230_1184171-5p	1111	40.25	67.56	16.78	31.38	25.17	19.03	29.56	15.79	31.35	30.94	40.96	23.2	13.46	18.17	18.99	8.3	17.46	16.19	6.66	11.6	19.99	9.34	60.1	17.66	13.98	38.12	9.62	ttcagcgggctatatatgagtgatcccggtcactcaaatatagcccactga	ttcagcgggctatatatgagtg
Sc6vya5_10230_1184171	Sc6vya5_10230_1184171-3p	3	0	0	0	0	0	0	0.59	0	0	0	0	0	1.17	0	0	0	0	0	0	0	0	0	0	0	0	0	0	ttcagcgggctatatatgagtgatcccggtcactcaaatatagcccactga	actcaaatatagcccactga
Sc6vya5_10230_1184178	Sc6vya5_10230_1184178-5p	142	2.37	2.82	0.43	3.59	4.19	8.46	3.55	9.72	8.02	6.28	6.01	10.83	0.59	0	2.02	0	2.03	9.25	0	0	0.75	0	7.19	1.29	0	1.91	1.78	tgcgtacgcgcggacgtgagactttcacggcaaatttcacgtccgcacgtacgaact	tgcgtacgcgcggacgtgagactt
Sc6vya5_10230_1184178	Sc6vya5_10230_1184178-3p	6	0	0	0	0	0	0	0.59	0	0	0.45	1.64	0	0	0	0	0	0	0.46	0	0	0	0	0	0	0	0	0	tgcgtacgcgcggacgtgagactttcacggcaaatttcacgtccgcacgtacgaact	atttcacgtccgcacgtacgaact
Sc6vya5_10235_1186586	Sc6vya5_10235_1186586-5p	2927	10.66	33.78	80.47	13.45	18.46	97.29	86.3	57.1	75.83	145.29	144.18	83.52	21.66	7.91	86.05	10.67	90.95	109.16	8.4	7.25	69.4	9.34	33.9	93.88	12.51	40.03	73.05	tacggattttatcttcgagtgttgaaaagatcttgaagagattttcaacacgagaagataaagttcgtatc	tacggattttatcttcgagtgt
Sc6vya5_10235_1186586	Sc6vya5_10235_1186586-3p	0	0	0	0	0	0	0	0	0	0	0	0	0	0	0	0	0	0	0	0	0	0	0	0	0	0	0	0	tacggattttatcttcgagtgttgaaaagatcttgaagagattttcaacacgagaagataaagttcgtatc	acgagaagataaagttcgtatc
Sc6vya5_10235_1186850	Sc6vya5_10235_1186850-3p	763	21.31	26.74	11.62	2.69	5.87	6.34	23.65	13.36	17.5	32.29	7.65	9.28	8.19	8.79	9.7	2.37	23.14	14.34	8.11	8.7	22.25	3.5	16.44	32.73	8.09	17.15	16.75	gagacaacagttgagcgtacaatgatagatacctgtgaataattgtctgtaggtgtgaaagaaggtttctgtcattgcacactcaacggtcgtctcgcttcg	tcaacggtcgtctcgcttcg
Sc6vya5_10235_1186850	Sc6vya5_10235_1186850-5p	1	0	0	0	0	0	0	0	0	0	0	0	0	0	0	0	0	0	0	0	0.48	0	0	0	0	0	0	0	gagacaacagttgagcgtacaatgatagatacctgtgaataattgtctgtaggtgtgaaagaaggtttctgtcattgcacactcaacggtcgtctcgcttcg	gagacaacagttgagcgtac
Sc6vya5_10235_1186924	Sc6vya5_10235_1186924-3p	0	0	0	0	0	0	0	0	0	0	0	0	0	0	0	0	0	0	0	0	0	0	0	0	0	0	0	0	ttacaatcttcaccgttgtcgttttgttgttgctggtcccgtggttgaccgggggaccttccacggcgagtgggacttttacgtggagattgctttg	ttacgtggagattgctttg
Sc6vya5_10235_1186924	Sc6vya5_10235_1186924-5p	0	0	0	0	0	0	0	0	0	0	0	0	0	0	0	0	0	0	0	0	0	0	0	0	0	0	0	0	ttacaatcttcaccgttgtcgttttgttgttgctggtcccgtggttgaccgggggaccttccacggcgagtgggacttttacgtggagattgctttg	ttacaatcttcaccgttgtc
Sc6vya5_10237_1188248	Sc6vya5_10237_1188248-3p	97	2.37	2.82	1.72	0	1.68	0.7	0.59	0	0	1.79	0.55	0	3.51	0.59	2.02	1.19	4.06	0.93	3.19	0.48	1.13	1.75	2.57	3.44	3.31	1.91	1.07	aggacgaaacaaacgatttttgccctcttggaactagaatctattgttttgtcctcc	tagaatctattgttttgtcctcc
Sc6vya5_10237_1188248	Sc6vya5_10237_1188248-5p	0	0	0	0	0	0	0	0	0	0	0	0	0	0	0	0	0	0	0	0	0	0	0	0	0	0	0	0	aggacgaaacaaacgatttttgccctcttggaactagaatctattgttttgtcctcc	aggacgaaacaaacgatttttgc
Sc6vya5_10241_1188529	Sc6vya5_10241_1188529-3p	13	0	2.82	0	0	0	0	0.59	0	0	0	1.09	0	0	0.59	0	0	1.22	0	0	0	0	1.17	0	0	0.37	0	0	tacaactatcattggcctattaaacaattgtcttaaatctctacgacagttgtagc	aaatctctacgacagttgtagc
Sc6vya5_10241_1188529	Sc6vya5_10241_1188529-5p	0	0	0	0	0	0	0	0	0	0	0	0	0	0	0	0	0	0	0	0	0	0	0	0	0	0	0	0	tacaactatcattggcctattaaacaattgtcttaaatctctacgacagttgtagc	tacaactatcattggcctattaa
Sc6vya5_10241_1188756	Sc6vya5_10241_1188756-3p	19320	806.27	1273.85	534.45	303.01	145.98	252.38	299.11	323.16	322.3	357.84	440.73	151.57	101.26	8.5	493.29	7.11	477.08	306.21	151.26	52.67	314.19	1.75	1322.27	512.44	6.62	1458.17	922.57	tagcctgtgtacatccgtttctcgcccctccctatttttttggaggggtgagaaacggatgtacacaggctaa	aacggatgtacacaggctaa
Sc6vya5_10241_1188756	Sc6vya5_10241_1188756-5p	256	3.55	11.26	3.01	2.69	0	4.93	3.55	2.43	4.38	2.24	4.37	6.19	4.1	4.1	4.44	0	7.71	5.09	4.64	3.87	6.03	3.5	9.25	6.89	6.99	7.62	2.49	tagcctgtgtacatccgtttctcgcccctccctatttttttggaggggtgagaaacggatgtacacaggctaa	tagcctgtgtacatccgtttct
Sc6vya5_10241_1189215	Sc6vya5_10241_1189215-3p	272	1.18	1.41	3.87	0	3.36	6.34	4.73	2.43	2.19	7.17	3.82	0	5.85	5.28	3.64	3.56	2.44	7.86	3.48	2.9	7.17	3.5	4.11	12.06	2.57	5.72	11.76	cgcagccattagaggctcatttggtcactctcaatgagcctcgtaacgactgcgag	tgagcctcgtaacgactgcgag
Sc6vya5_10241_1189215	Sc6vya5_10241_1189215-5p	0	0	0	0	0	0	0	0	0	0	0	0	0	0	0	0	0	0	0	0	0	0	0	0	0	0	0	0	cgcagccattagaggctcatttggtcactctcaatgagcctcgtaacgactgcgag	cgcagccattagaggctcatt
Sc6vya5_10241_1189257	Sc6vya5_10241_1189257-3p	482	71.04	92.9	4.3	5.38	3.36	1.41	2.36	4.86	1.46	4.93	1.64	3.09	2.93	3.22	0.81	0	2.84	4.63	0.87	2.42	3.02	0	95.04	5.17	2.57	62.9	1.78	tcgtggtctacgagctaatagcccattaggcatcgcggactcggcctcgtgggctattagctcgtagtccactc	ttagctcgtagtccactc
Sc6vya5_10241_1189257	Sc6vya5_10241_1189257-5p	0	0	0	0	0	0	0	0	0	0	0	0	0	0	0	0	0	0	0	0	0	0	0	0	0	0	0	0	tcgtggtctacgagctaatagcccattaggcatcgcggactcggcctcgtgggctattagctcgtagtccactc	tcgtggtctacgagctaata
Sc6vya5_10241_1189713	Sc6vya5_10241_1189713-3p	0	0	0	0	0	0	0	0	0	0	0	0	0	0	0	0	0	0	0	0	0	0	0	0	0	0	0	0	ttatgacatggctacaacagtgttgttggggttgtttaatagccctacgatagtaacttgtagacatgttgttaggatgat	tagacatgttgttaggatgat
Sc6vya5_10241_1189713	Sc6vya5_10241_1189713-5p	4	2.37	0	0	0	0	0	0	0	0	0	0	0	0	0	0	0	0	0	0	0	0	0	1.03	0	0	0	0	ttatgacatggctacaacagtgttgttggggttgtttaatagccctacgatagtaacttgtagacatgttgttaggatgat	ttatgacatggctacaac
Sc6vya5_10241_1189894	Sc6vya5_10241_1189894-5p	673	46.17	23.93	5.16	8.07	6.71	9.87	28.37	26.73	26.25	33.63	33.86	10.83	3.51	2.93	6.06	1.19	6.09	20.35	0.87	3.38	11.32	0.58	37.5	10.33	0.37	53.37	18.53	ttggaggaatgaacaatagatagagaaatccttgttgctgttactccaaga	ttggaggaatgaacaatagat
Sc6vya5_10241_1189894	Sc6vya5_10241_1189894-3p	0	0	0	0	0	0	0	0	0	0	0	0	0	0	0	0	0	0	0	0	0	0	0	0	0	0	0	0	ttggaggaatgaacaatagatagagaaatccttgttgctgttactccaaga	ttgttgctgttactccaaga
Sc6vya5_10241_1189921	Sc6vya5_10241_1189921-5p	363	24.86	18.3	9.9	1.79	9.23	3.52	12.41	10.93	16.77	15.69	12.56	9.28	0.59	1.47	7.27	0	8.12	6.48	0.87	0.97	7.17	0	9.76	11.2	0	24.78	6.77	ccgagttgagactaaccctgcattcgacccaagttttacgctttcgggaatacagggttagcctcaactcgggata	ccgagttgagactaaccctg
Sc6vya5_10241_1189921	Sc6vya5_10241_1189921-3p	42	0	0	0.86	0	0	1.41	1.77	0	1.46	0.45	0	0	1.76	0.29	0.4	0	0.41	0.93	0.87	1.93	0	0	1.54	0.43	0	3.81	0.71	ccgagttgagactaaccctgcattcgacccaagttttacgctttcgggaatacagggttagcctcaactcgggata	ttagcctcaactcgggata
Sc6vya5_10241_1190118	Sc6vya5_10241_1190118-5p	5	0	0	0.43	0	0	0	0	0	0	0	0	0	0	0.29	0	1.19	0	0	0	0	0	0	0	0	0.37	0	0	tagggagggtgactggggcgaggaaatgtctctcctccccagttctccttccttgg	tagggagggtgactggggcgagga
Sc6vya5_10241_1190118	Sc6vya5_10241_1190118-3p	4	0	0	0.43	0	0	0	0	0	0	0	0	0	0	0.29	0	0	0	0	0	0	0	0	0	0.43	0.37	0	0	tagggagggtgactggggcgaggaaatgtctctcctccccagttctccttccttgg	ctccccagttctccttccttgg
Sc6vya5_10241_1190400	Sc6vya5_10241_1190400-5p	2	0	0	0	0	0	0	0	0	0	0.45	0	0	0	0	0	0	0	0	0	0	0	0	0	0	0	0	0	aatcagggacgtgggaagagattttcttcccacgtccctgctat	aatcagggacgtgggaagag
Sc6vya5_10241_1190400	Sc6vya5_10241_1190400-3p	0	0	0	0	0	0	0	0	0	0	0	0	0	0	0	0	0	0	0	0	0	0	0	0	0	0	0	0	aatcagggacgtgggaagagattttcttcccacgtccctgctat	tcttcccacgtccctgctat
Sc6vya5_10241_1190429	Sc6vya5_10241_1190429-5p	0	0	0	0	0	0	0	0	0	0	0	0	0	0	0	0	0	0	0	0	0	0	0	0	0	0	0	0	tttttcttgtttttttttcaggtattcactgtataagaaagaattagaaagatt	tttttcttgtttttttttca
Sc6vya5_10241_1190429	Sc6vya5_10241_1190429-3p	0	0	0	0	0	0	0	0	0	0	0	0	0	0	0	0	0	0	0	0	0	0	0	0	0	0	0	0	tttttcttgtttttttttcaggtattcactgtataagaaagaattagaaagatt	aagaaagaattagaaagatt
Sc6vya5_10241_1190950	Sc6vya5_10241_1190950-5p	90	1.18	0	1.72	0.9	0.84	0	0	0	0	0.9	0	1.55	2.93	4.69	1.21	0	1.22	0.93	2.32	1.93	3.39	0	2.05	3.01	1.47	0	0.71	tcacgatcccgtgcctcgcgggtacatggactagctagtgtgtagacccgcgaggctagggatcgcgacg	tcacgatcccgtgcctcgcg
Sc6vya5_10241_1190950	Sc6vya5_10241_1190950-3p	0	0	0	0	0	0	0	0	0	0	0	0	0	0	0	0	0	0	0	0	0	0	0	0	0	0	0	0	tcacgatcccgtgcctcgcgggtacatggactagctagtgtgtagacccgcgaggctagggatcgcgacg	cgaggctagggatcgcgacg
Sc6vya5_10241_1191020	Sc6vya5_10241_1191020-3p	19320	806.27	1273.85	534.45	303.01	145.98	252.38	299.11	323.16	322.3	357.84	440.73	151.57	101.26	8.5	493.29	7.11	477.08	306.21	151.26	52.67	314.19	1.75	1322.27	512.44	6.62	1458.17	922.57	tagcctgtgtacatccgtttctcacccctccaaaaaaatagggaggggcgagaaacggatgtacacaggctaa	aacggatgtacacaggctaa
Sc6vya5_10241_1191020	Sc6vya5_10241_1191020-5p	399	7.1	8.45	5.16	4.48	0.84	8.46	4.73	2.43	4.38	4.04	8.19	7.73	6.44	7.62	9.7	2.37	9.74	8.33	6.38	6.77	7.17	6.42	15.92	9.9	12.51	15.25	5.35	tagcctgtgtacatccgtttctcacccctccaaaaaaatagggaggggcgagaaacggatgtacacaggctaa	tagcctgtgtacatccgtttct
Sc6vya5_10241_1191191	Sc6vya5_10241_1191191-5p	96	0	0	0	0	0	0	0	0	0	0	0.55	0	0	0.59	0	0	0	0	0.29	0	0	0	0	0	0	0	0	ttggttggttggttggttggggttggttgattggttggttggttgattggttggttaattggttggttgatcagtaaattggtc	ttggttggttggttggtt
Sc6vya5_10241_1191191	Sc6vya5_10241_1191191-3p	0	0	0	0	0	0	0	0	0	0	0	0	0	0	0	0	0	0	0	0	0	0	0	0	0	0	0	0	ttggttggttggttggttggggttggttgattggttggttggttgattggttggttaattggttggttgatcagtaaattggtc	ttgatcagtaaattggtc
Sc6vya5_10241_1191226	Sc6vya5_10241_1191226-5p	6958	41.44	40.82	164.81	143.44	196.32	123.37	205.12	115.42	224.59	369.05	210.81	111.36	15.8	9.38	300.18	0	154.29	210	8.69	7.25	242.15	0	74.49	302.3	7.72	40.03	136.84	tcaaaatgtagtgagaacaaaaaagtacgcacgagacgcagttgagtgcgtgactgttgttctcactacattttggcg	tcaaaatgtagtgagaac
Sc6vya5_10241_1191226	Sc6vya5_10241_1191226-3p	27	0	2.82	0.86	0	0	0	1.77	0	0.73	0.45	0	0	0	0.29	0.81	0	0.81	1.85	0	0	0.75	0	1.54	0.86	0	0	0.36	tcaaaatgtagtgagaacaaaaaagtacgcacgagacgcagttgagtgcgtgactgttgttctcactacattttggcg	ttctcactacattttggcg
Sc6vya5_10241_1191249	Sc6vya5_10241_1191249-3p	13998	359.92	539.1	164.81	110.27	97.32	133.95	149.56	207.75	108.65	185.64	205.89	139.2	211.3	245.59	207.26	125.61	199.36	158.19	207.77	239.2	283.64	99.24	418.67	278.61	359.7	661.42	476.43	agaacagaggtacttttctcgcttctcggcgggtgagaaaagtacctctgttcgca	tgagaaaagtacctctgttcgca
Sc6vya5_10241_1191249	Sc6vya5_10241_1191249-5p	6	0	0	0	0	0	0	0	0	0	0	0	0	0.59	0	0	0	0.41	0	0	0	0	0.58	0	0	0.37	0	0	agaacagaggtacttttctcgcttctcggcgggtgagaaaagtacctctgttcgca	agaacagaggtacttttctcgctt
Sc6vya5_10241_1191296	Sc6vya5_10241_1191296-5p	392	4.74	5.63	4.3	0.9	1.68	4.93	8.28	7.29	5.83	6.73	7.1	7.73	7.61	2.64	5.66	8.3	9.34	5.55	8.11	5.32	12.45	10.51	2.57	12.49	4.41	5.72	12.12	tgacaaggaaaaattgctcgtgtaaatggggtaaaatggacaatttttccttgtcaagga	tgacaaggaaaaattgctcgtgt
Sc6vya5_10241_1191296	Sc6vya5_10241_1191296-3p	3	0	0	0	0	0	0	0	0	0	0	0	0	0	0	1.21	0	0	0	0	0	0	0	0	0	0	0	0	tgacaaggaaaaattgctcgtgtaaatggggtaaaatggacaatttttccttgtcaagga	caatttttccttgtcaagga
Sc6vya5_10241_1191518	Sc6vya5_10241_1191518-3p	123	0	0	0	0	0	0	0	1.21	0	0.45	1.09	0	6.44	4.1	0.4	1.19	0.41	0	4.64	4.83	0	1.75	0	0	17.29	1.91	0.71	acctagcaaaggtctacgatgcttcattaaaaatgagacctttgctagtgttg	tgagacctttgctagtgttg
Sc6vya5_10241_1191518	Sc6vya5_10241_1191518-5p	0	0	0	0	0	0	0	0	0	0	0	0	0	0	0	0	0	0	0	0	0	0	0	0	0	0	0	0	acctagcaaaggtctacgatgcttcattaaaaatgagacctttgctagtgttg	acctagcaaaggtctacga
Sc6vya5_10241_1192031	Sc6vya5_10241_1192031-5p	62	0	0	0	0	0.84	0	1.18	1.21	0.73	0.45	1.09	1.55	0	0.29	0.81	0	0.41	2.31	0.29	0	1.13	0.58	2.05	3.01	0.37	0	3.92	attgtacacttttcttcactgtgctagccacagtacagataagtgtagaaccc	attgtacacttttcttcactgtg
Sc6vya5_10241_1192031	Sc6vya5_10241_1192031-3p	46	0	0	0.43	0	0	1.41	3.55	0	3.65	3.14	6.55	9.28	0	0	0	0	0	0.93	0	0	0	0	0	1.29	0	0	0.71	attgtacacttttcttcactgtgctagccacagtacagataagtgtagaaccc	gtacagataagtgtagaaccc
Sc6vya5_10241_1192245	Sc6vya5_10241_1192245-5p	3	0	0	0	0	0	0	0	0	0	0	0	0	0	0	0	0	0	0	0.58	0	0	0	0	0	0	0	0	ttgcaagaaattgttttgtcttgcaagacaaagcaatttcttgcaagc	ttgcaagaaattgttttgtc
Sc6vya5_10241_1192245	Sc6vya5_10241_1192245-3p	0	0	0	0	0	0	0	0	0	0	0	0	0	0	0	0	0	0	0	0	0	0	0	0	0	0	0	0	ttgcaagaaattgttttgtcttgcaagacaaagcaatttcttgcaagc	caaagcaatttcttgcaagc
Sc6vya5_10241_1192803	Sc6vya5_10241_1192803-5p	56	2.37	2.82	0.43	0	0.84	0	1.77	3.64	1.46	4.04	1.09	0	0.59	0.29	0	0	0	1.39	0	0	0	0	3.6	1.29	0.37	7.62	3.92	tccacgattttgactttgatgtctgaagctttcacatcctcttccaacttcttctttgactcagaattagg	tccacgattttgactttgatg
Sc6vya5_10241_1192803	Sc6vya5_10241_1192803-3p	0	0	0	0	0	0	0	0	0	0	0	0	0	0	0	0	0	0	0	0	0	0	0	0	0	0	0	0	tccacgattttgactttgatgtctgaagctttcacatcctcttccaacttcttctttgactcagaattagg	tctttgactcagaattagg
Sc6vya5_10241_1192911	Sc6vya5_10241_1192911-5p	9	0	0	0	1.79	0	0	0	0	0	0	0	0	0	0.29	0.4	0	0	0	0	0	0	0	2.05	0	0.37	0	0	agcctgtgtgcatccgtttctcgccccaacaaaaaaagggttgggaaaaggatgtgtgcaggctaa	agcctgtgtgcatccgtttc
Sc6vya5_10241_1192911	Sc6vya5_10241_1192911-3p	0	0	0	0	0	0	0	0	0	0	0	0	0	0	0	0	0	0	0	0	0	0	0	0	0	0	0	0	agcctgtgtgcatccgtttctcgccccaacaaaaaaagggttgggaaaaggatgtgtgcaggctaa	aaaggatgtgtgcaggctaa
Sc6vya5_10244_1194383	Sc6vya5_10244_1194383-3p	3	0	0	0	0	0	0	0	0	0	0	0	0	0	0	0	0	0	0	0	0	0	0	1.54	0	0	0	0	ttcaagagttaacataagatacaaatcttatgttaactcttgaaat	ttatgttaactcttgaaat
Sc6vya5_10244_1194383	Sc6vya5_10244_1194383-5p	0	0	0	0	0	0	0	0	0	0	0	0	0	0	0	0	0	0	0	0	0	0	0	0	0	0	0	0	ttcaagagttaacataagatacaaatcttatgttaactcttgaaat	ttcaagagttaacataaga
Sc6vya5_10244_1194614	Sc6vya5_10244_1194614-5p	191	7.1	15.48	0.43	5.38	3.36	2.11	4.14	4.86	0	3.59	1.64	1.55	4.68	2.64	4.85	1.19	2.84	4.16	2.32	2.9	5.66	0.58	6.16	4.31	7.36	9.53	2.49	ttcgacagctgaataattttcatgaatatcagcagttgagata	ttcgacagctgaataattttc
Sc6vya5_10244_1194614	Sc6vya5_10244_1194614-3p	1	0	0	0	0	0.84	0	0	0	0	0	0	0	0	0	0	0	0	0	0	0	0	0	0	0	0	0	0	ttcgacagctgaataattttcatgaatatcagcagttgagata	tgaatatcagcagttgagata
Sc6vya5_10244_1194804	Sc6vya5_10244_1194804-5p	849	13.02	18.3	23.67	17.03	17.62	22.56	18.92	24.3	35	21.08	19.66	18.56	1.17	0.88	11.72	0	31.67	26.37	0.87	1.45	20.74	0	15.41	34.02	1.47	13.34	41.69	tgaacccacgacggagagatagatcgtttattcttctcctgtccatgggacatg	tgaacccacgacggagagat
Sc6vya5_10244_1194804	Sc6vya5_10244_1194804-3p	0	0	0	0	0	0	0	0	0	0	0	0	0	0	0	0	0	0	0	0	0	0	0	0	0	0	0	0	tgaacccacgacggagagatagatcgtttattcttctcctgtccatgggacatg	ctcctgtccatgggacatg
Sc6vya5_10244_1194942	Sc6vya5_10244_1194942-5p	841	33.15	25.34	19.79	14.34	23.49	15.51	19.51	27.94	18.96	24.21	8.19	27.84	9.37	8.5	10.1	17.78	17.46	14.34	6.09	4.83	11.69	31.52	27.23	15.93	8.46	47.65	12.83	tcacatccggcaggaacttttcgttcatggtatgattttgagcgaattttcagccttgatgtgacaatg	tcacatccggcaggaacttttcgtt
Sc6vya5_10244_1194942	Sc6vya5_10244_1194942-3p	6	0	0	0	0	0	0	0	0	0	0	0	0	0.59	0.29	0	0	0	0	0	0	0.75	0.58	0	0	0.37	0	0	tcacatccggcaggaacttttcgttcatggtatgattttgagcgaattttcagccttgatgtgacaatg	ttttcagccttgatgtgacaatg
Sc6vya5_10244_1195864	Sc6vya5_10244_1195864-3p	3	0	0	0	0	0	0	0	0	0	0	0	0	0	0	0	0	0	0	0	0	0	0	1.54	0	0	0	0	ttcaagagttaacataagatttgtatcttatgttaactcttgaaat	ttatgttaactcttgaaat
Sc6vya5_10244_1195864	Sc6vya5_10244_1195864-5p	0	0	0	0	0	0	0	0	0	0	0	0	0	0	0	0	0	0	0	0	0	0	0	0	0	0	0	0	ttcaagagttaacataagatttgtatcttatgttaactcttgaaat	ttcaagagttaacataaga
Sc6vya5_10244_1196685	Sc6vya5_10244_1196685-5p	117	0	5.63	1.72	5.38	5.03	3.52	4.14	3.64	5.1	4.04	1.09	1.55	2.93	0.88	0.4	0	2.03	6.94	1.16	0.48	2.26	0	1.54	1.29	0.37	0	2.49	tgggatcatatcatcgaacgacattgtcgacagttgtcgagatgaaatcattgcaag	tgggatcatatcatcgaac
Sc6vya5_10244_1196685	Sc6vya5_10244_1196685-3p	0	0	0	0	0	0	0	0	0	0	0	0	0	0	0	0	0	0	0	0	0	0	0	0	0	0	0	0	tgggatcatatcatcgaacgacattgtcgacagttgtcgagatgaaatcattgcaag	gagatgaaatcattgcaag
Sc6vya5_10245_1196863	Sc6vya5_10245_1196863-3p	1	0	0	0	0	0	0	0	0	0	0	0	0	0	0	0	0	0	0	0	0	0	0	0	0	0.37	0	0	ggggacaaaacaatggtggctttgtagtgaggaaaaaagcctttgttgttgtcctcca	cctttgttgttgtcctcca
Sc6vya5_10245_1196863	Sc6vya5_10245_1196863-5p	0	0	0	0	0	0	0	0	0	0	0	0	0	0	0	0	0	0	0	0	0	0	0	0	0	0	0	0	ggggacaaaacaatggtggctttgtagtgaggaaaaaagcctttgttgttgtcctcca	ggggacaaaacaatggtggct
Sc6vya5_10245_1197132	Sc6vya5_10245_1197132-5p	76	1.18	0	3.87	0	0	0	2.96	0	0.73	2.24	4.92	0	0	1.17	2.02	0	1.62	1.39	0.87	0	2.26	0	1.54	2.15	0.74	1.91	0.36	tgcgaacagagctacttttctcccccgccgagaagcgagaagtagctctgttcgcag	tgcgaacagagctacttttc
Sc6vya5_10245_1197132	Sc6vya5_10245_1197132-3p	2	0	0	0	0	0	0	0	0	0	0	0	0	0	0	0.4	0	0	0	0	0	0	0	0	0.43	0	0	0	tgcgaacagagctacttttctcccccgccgagaagcgagaagtagctctgttcgcag	gaagtagctctgttcgcag
Sc6vya5_10247_1197273	Sc6vya5_10247_1197273-3p	0	0	0	0	0	0	0	0	0	0	0	0	0	0	0	0	0	0	0	0	0	0	0	0	0	0	0	0	aagtcgggctagctactttttgaaattgagaaaaacaggatattactcctggctcgatatttgtagtgttttgacgtcgttg	agtgttttgacgtcgttg
Sc6vya5_10247_1197273	Sc6vya5_10247_1197273-5p	0	0	0	0	0	0	0	0	0	0	0	0	0	0	0	0	0	0	0	0	0	0	0	0	0	0	0	0	aagtcgggctagctactttttgaaattgagaaaaacaggatattactcctggctcgatatttgtagtgttttgacgtcgttg	aagtcgggctagctac
Sc6vya5_10247_1197345	Sc6vya5_10247_1197345-5p	2169	17.76	32.37	24.96	10.76	15.1	22.56	21.28	9.72	21.88	34.53	27.85	10.83	110.04	79.71	20.2	22.52	41.41	33.3	58.24	39.62	33.57	11.68	28.25	37.03	78.34	51.46	22.81	tcagagtatcaaacacggaatttcggcttttatttcttttctaaaattagaagaatacgaatattgtaaagaattctgacttttgatacgatatg	tcagagtatcaaacacggaat
Sc6vya5_10247_1197345	Sc6vya5_10247_1197345-3p	47	3.55	0	0.43	2.69	1.68	0.7	1.18	0	0	2.69	1.64	0	0	0.29	1.21	0	0.41	2.78	0	0	2.64	0	0	2.15	0	0	1.07	tcagagtatcaaacacggaatttcggcttttatttcttttctaaaattagaagaatacgaatattgtaaagaattctgacttttgatacgatatg	tctgacttttgatacgatatg
Sc6vya5_10248_1197566	Sc6vya5_10248_1197566-3p	127	18.94	0	0	0.9	13.42	0.7	1.18	4.86	0	0.9	2.18	1.55	0	1.76	0.4	32	0	0	0	3.38	0.38	16.35	0	0	0	1.91	0.36	ttagagttattctcctcctgtagccttatgaggctttttccccggggtcagtcagcaccaattggaacaggtctcatgataggttgagaaaacaatggaca	tgataggttgagaaaacaatggaca
Sc6vya5_10248_1197566	Sc6vya5_10248_1197566-5p	0	0	0	0	0	0	0	0	0	0	0	0	0	0	0	0	0	0	0	0	0	0	0	0	0	0	0	0	ttagagttattctcctcctgtagccttatgaggctttttccccggggtcagtcagcaccaattggaacaggtctcatgataggttgagaaaacaatggaca	ttagagttattctcctcctgtagccttatg
Sc6vya5_10249_1197948	Sc6vya5_10249_1197948-3p	0	0	0	0	0	0	0	0	0	0	0	0	0	0	0	0	0	0	0	0	0	0	0	0	0	0	0	0	ttcaaaccacaaaacgccaggtccagtctagtgattgtgtggtttgaatg	tgattgtgtggtttgaatg
Sc6vya5_10249_1197948	Sc6vya5_10249_1197948-5p	0	0	0	0	0	0	0	0	0	0	0	0	0	0	0	0	0	0	0	0	0	0	0	0	0	0	0	0	ttcaaaccacaaaacgccaggtccagtctagtgattgtgtggtttgaatg	ttcaaaccacaaaacgcc
Sc6vya5_10258_1202108	Sc6vya5_10258_1202108-5p	2	0	0	0	0	0	0	0	0	0	0	0	0	0	0	0	0	0	0	0	0	0	0	0	0	0	0	0.71	tgggagaacacgaaaaaggtgtaaacagtcccgagccggaggcgagagattttcagccttttgagtgttttcccaat	tgggagaacacgaaaaag
Sc6vya5_10258_1202108	Sc6vya5_10258_1202108-3p	0	0	0	0	0	0	0	0	0	0	0	0	0	0	0	0	0	0	0	0	0	0	0	0	0	0	0	0	tgggagaacacgaaaaaggtgtaaacagtcccgagccggaggcgagagattttcagccttttgagtgttttcccaat	tttgagtgttttcccaat
Sc6vya5_10263_1204616	Sc6vya5_10263_1204616-5p	1	1.18	0	0	0	0	0	0	0	0	0	0	0	0	0	0	0	0	0	0	0	0	0	0	0	0	0	0	gctggagactgagcctatgatttaatgggttggctaggggtgcaaggttttttatgacattctttgccgagctaagcctaggctttttggtgttttgtgcct	gctggagactgagcctat
Sc6vya5_10263_1204616	Sc6vya5_10263_1204616-3p	0	0	0	0	0	0	0	0	0	0	0	0	0	0	0	0	0	0	0	0	0	0	0	0	0	0	0	0	gctggagactgagcctatgatttaatgggttggctaggggtgcaaggttttttatgacattctttgccgagctaagcctaggctttttggtgttttgtgcct	aggctttttggtgttttgtgcct
Sc6vya5_10264_1205297	Sc6vya5_10264_1205297-3p	634	9.47	29.56	2.58	6.28	3.36	2.82	5.32	2.43	3.65	8.52	5.46	0	1.17	38.98	4.04	1.19	8.12	1.39	2.61	34.79	14.33	0.58	22.09	5.6	57.74	32.4	2.14	gagagactattactagtctaatcgtccctcatgttattatgcatgagggaggattactagtaatcgtccctcat	tactagtaatcgtccctcat
Sc6vya5_10264_1205297	Sc6vya5_10264_1205297-5p	0	0	0	0	0	0	0	0	0	0	0	0	0	0	0	0	0	0	0	0	0	0	0	0	0	0	0	0	gagagactattactagtctaatcgtccctcatgttattatgcatgagggaggattactagtaatcgtccctcat	gagagactattactagtctaat
Sc6vya5_10264_1205511	Sc6vya5_10264_1205511-5p	11058	104.19	109.79	197.08	36.76	78.02	330.64	380.69	323.16	379.17	637.65	428.72	337.17	10.54	9.96	186.65	1.19	298.43	504.64	8.11	12.08	345.12	0.58	137.67	505.12	5.88	72.43	380.93	tgtaagtgtccaaaattctgtaaatttggtgtaaatgatttccattcaaatttacagaatttttacacttacatc	tgtaagtgtccaaaattctg
Sc6vya5_10264_1205511	Sc6vya5_10264_1205511-3p	0	0	0	0	0	0	0	0	0	0	0	0	0	0	0	0	0	0	0	0	0	0	0	0	0	0	0	0	tgtaagtgtccaaaattctgtaaatttggtgtaaatgatttccattcaaatttacagaatttttacacttacatc	gaatttttacacttacatc
Sc6vya5_10266_1205834	Sc6vya5_10266_1205834-5p	12	0	0	0	0	0	0	0	0	0	0.9	0	0	0	0	1.21	0	0	0	0	0	0	0	3.08	0.43	0	0	0	tcggaacagctcgaagcgtgagttcttcgagcctacgatt	tcggaacagctcgaagcgt
Sc6vya5_10266_1205834	Sc6vya5_10266_1205834-3p	0	0	0	0	0	0	0	0	0	0	0	0	0	0	0	0	0	0	0	0	0	0	0	0	0	0	0	0	tcggaacagctcgaagcgtgagttcttcgagcctacgatt	gttcttcgagcctacgatt
Sc6vya5_10266_1206431	Sc6vya5_10266_1206431-5p	2583	9.47	14.08	75.3	9.86	14.26	92.35	78.62	52.24	64.9	135.42	132.71	72.69	20.49	7.62	75.15	9.48	80.8	99.45	8.4	6.28	58.84	8.17	13.36	81.82	11.4	24.78	65.57	tacggattttatcttcgagtgtttgaaaagatctctcacgagtgagcgtagcgatagaagataaaatccgtatc	tacggattttatcttcgagtgt
Sc6vya5_10266_1206431	Sc6vya5_10266_1206431-3p	0	0	0	0	0	0	0	0	0	0	0	0	0	0	0	0	0	0	0	0	0	0	0	0	0	0	0	0	tacggattttatcttcgagtgtttgaaaagatctctcacgagtgagcgtagcgatagaagataaaatccgtatc	gatagaagataaaatccgtatc
Sc6vya5_10267_1206648	Sc6vya5_10267_1206648-3p	307	16.58	28.15	5.59	9.86	4.19	2.82	4.73	0	4.38	3.59	1.09	3.09	0	1.17	7.27	0	6.09	0.93	0.29	0	3.77	0	57.53	5.6	1.1	53.37	1.43	tatcaggatctctcgaaggggttcttcgagagagcctgatact	ttcgagagagcctgatact
Sc6vya5_10267_1206648	Sc6vya5_10267_1206648-5p	2	0	0	0	0	0	0	0	0	0	0	0	0	0	0	0	0	0	0	0	0	0	0	0	0.86	0	0	0	tatcaggatctctcgaaggggttcttcgagagagcctgatact	tatcaggatctctcgaagggg
Sc6vya5_10267_1206684	Sc6vya5_10267_1206684-5p	3	0	0	0	0	0	0	0	0	0	0	0	0	0	0	0	0	0	0	0.29	0	0	0	0	0	0	0	0	aggcgccatcttggatgatcaaagttatcatccaagatggcgtcccca	aggcgccatcttggatgatc
Sc6vya5_10267_1206684	Sc6vya5_10267_1206684-3p	1	0	0	0	0	0	0	0	0	0	0	0	0	0	0	0	0	0	0	0	0	0	0	0	0	0	0	0	aggcgccatcttggatgatcaaagttatcatccaagatggcgtcccca	catccaagatggcgtcccca
Sc6vya5_10267_1207086	Sc6vya5_10267_1207086-5p	1163	22.49	16.89	11.19	4.48	1.68	28.9	33.1	29.16	24.79	39.46	51.34	29.39	24.58	11.72	17.78	1.19	25.17	40.24	12.75	11.6	30.17	2.92	13.36	46.08	7.36	3.81	35.28	taattggacgaggaaaattccgaggactgccgaaaattggacgaggccgtggccgagtccaatttggcagtcagaggaatttttcgagtctaattatttct	taattggacgaggaaaattcc
Sc6vya5_10267_1207086	Sc6vya5_10267_1207086-3p	352	4.74	4.22	9.47	0.9	2.52	4.23	3.55	2.43	9.48	11.21	7.65	4.64	3.51	1.17	7.68	1.19	10.56	17.58	2.9	1.45	21.12	0.58	5.14	19.38	1.47	1.91	4.63	taattggacgaggaaaattccgaggactgccgaaaattggacgaggccgtggccgagtccaatttggcagtcagaggaatttttcgagtctaattatttct	tttcgagtctaattatttct
Sc6vya5_10267_1207468	Sc6vya5_10267_1207468-5p	357	7.1	5.63	9.47	4.48	15.94	2.82	2.36	0	5.83	8.07	1.64	1.55	0	0.29	8.08	0	18.68	2.31	0	0	16.6	0	23.12	36.6	0	1.91	3.21	tatcaggctctctcgaagaaccccttcgagagatcctgatactcag	tatcaggctctctcgaag
Sc6vya5_10267_1207468	Sc6vya5_10267_1207468-3p	5	0	0	0	0	0	0	0	0	0	0	0	0	0	0	0	0	0	0	0	0	0.75	0	1.03	0	0	0	0.36	tatcaggctctctcgaagaaccccttcgagagatcctgatactcag	tcgagagatcctgatactcag
Sc6vya5_10268_1209053	Sc6vya5_10268_1209053-5p	313	4.74	8.45	3.87	8.07	4.19	2.82	17.14	7.29	11.67	13.9	8.74	3.09	1.17	3.52	4.04	0	4.47	11.1	1.16	1.45	7.54	0.58	7.19	9.04	5.52	1.91	9.26	tcagctggtagagcatcggtagtataaatttgagggtcgtgggttcgaataccagcgaga	tcagctggtagagcatcgg
Sc6vya5_10268_1209053	Sc6vya5_10268_1209053-3p	0	0	0	0	0	0	0	0	0	0	0	0	0	0	0	0	0	0	0	0	0	0	0	0	0	0	0	0	tcagctggtagagcatcggtagtataaatttgagggtcgtgggttcgaataccagcgaga	gtgggttcgaataccagcgaga
Sc6vya5_10268_1209280	Sc6vya5_10268_1209280-5p	9	0	0	0	0	0	0	0	0	0	0	0	0	0	0.88	0	0	0	0	0	0	0	0	0	0	0.37	0	0	tatcaatcttcgttttcttggccagcgctggccaagagaacgaaggttcgg	tatcaatcttcgttttcttggcca
Sc6vya5_10268_1209280	Sc6vya5_10268_1209280-3p	1	0	0	0	0	0	0	0	0	0	0	0	0	0	0	0	0	0	0	0	0	0	0	0	0	0	0	0	tatcaatcttcgttttcttggccagcgctggccaagagaacgaaggttcgg	gccaagagaacgaaggttcgg
Sc6vya5_10272_1213059	Sc6vya5_10272_1213059-3p	111	35.52	11.26	0.86	0.9	0	4.23	0.59	0	2.19	2.69	3.82	3.09	1.17	0	0	0	2.03	1.39	1.16	0.48	0.75	0	6.16	0	0	7.62	2.85	tgcgttacattcggttttatttgcttaaataaaataaataataccggaattgtaaaataaaatcggatgtaacgcag	ataaaatcggatgtaacgcag
Sc6vya5_10272_1213059	Sc6vya5_10272_1213059-5p	3	0	0	0	0	0.84	0	0	0	0	0	0	0	0	0	0	0	0	0	0.29	0.48	0	0	0	0	0	0	0	tgcgttacattcggttttatttgcttaaataaaataaataataccggaattgtaaaataaaatcggatgtaacgcag	tgcgttacattcggttttattt
Sc6vya5_10272_1213061	Sc6vya5_10272_1213061-3p	48	3.55	15.48	0	0	0	0	0	0	0	0.45	0	0	0	0.29	0	0	0	0	0	0	0	0	13.87	0	0	9.53	0	tgaaagtaacatttataaagtcacaattgttactttataaatgttactttcat	tttataaatgttactttcat
Sc6vya5_10272_1213061	Sc6vya5_10272_1213061-5p	71	0	0	0.43	0	0	0.7	0	0	0	0	0	1.55	2.34	0.88	0	3.56	0	0	6.09	1.45	0	1.17	0	0.43	1.47	0	0.71	tgaaagtaacatttataaagtcacaattgttactttataaatgttactttcat	tgaaagtaacatttataaagtc
Sc6vya5_10272_1215861	Sc6vya5_10272_1215861-3p	26	1.18	0	0	0	0	0	1.18	0	0	0	0	0	0	0.88	0.81	0	0	0	0.58	0.97	0.75	0.58	0	0	2.94	0	0.36	tgcgttacatccgattttattttacaattccggtattatttattttatttaagcaaataaaaccgaatgtaacgcagg	ataaaaccgaatgtaacgcagg
Sc6vya5_10272_1215861	Sc6vya5_10272_1215861-5p	34	0	0	0.43	0	0	0	0	0	3.65	0.9	0	1.55	0.59	1.47	0	1.19	0.41	0.46	0	2.42	0.38	0	1.03	0	1.47	1.91	0.36	tgcgttacatccgattttattttacaattccggtattatttattttatttaagcaaataaaaccgaatgtaacgcagg	tgcgttacatccgattttattt
Sc6vya5_10272_1215870	Sc6vya5_10272_1215870-3p	48	3.55	15.48	0	0	0	0	0	0	0	0.45	0	0	0	0.29	0	0	0	0	0	0	0	0	13.87	0	0	9.53	0	tgaaagtaacatttataaagtaacaattgtgactttataaatgttactttcat	tttataaatgttactttcat
Sc6vya5_10272_1215870	Sc6vya5_10272_1215870-5p	7	0	0	0.43	0	0	0	0	0	0	0	0	0	0.59	0.29	0	0	0	0	0.29	0	0	0	0	0.43	0	0	0	tgaaagtaacatttataaagtaacaattgtgactttataaatgttactttcat	tgaaagtaacatttataaagt
Sc6vya5_10272_1216809	Sc6vya5_10272_1216809-5p	1	0	0	0	0	0	0	0	0	0	0	0	0	0	0	0	0	0	0	0	0	0	0	0	0	0.37	0	0	actgtattgttaactgtattgttaacagtggctgttaaatgtattgttaacagtggctgttaaatgtattgttgaatgtattgttaacatg	actgtattgttaactgtatt
Sc6vya5_10272_1216809	Sc6vya5_10272_1216809-3p	0	0	0	0	0	0	0	0	0	0	0	0	0	0	0	0	0	0	0	0	0	0	0	0	0	0	0	0	actgtattgttaactgtattgttaacagtggctgttaaatgtattgttaacagtggctgttaaatgtattgttgaatgtattgttaacatg	ttgaatgtattgttaacatg
Sc6vya5_10273_1218092	Sc6vya5_10273_1218092-3p	64	1.18	0	1.72	0.9	0	1.41	2.96	1.21	2.19	2.69	1.64	1.55	0	0	4.04	0	2.84	1.39	0	0	2.26	0	0.51	3.88	0	0	0	ttgacgtaaaatttattctttggaatatcttttgtattgtaaaaatttcaaataataaatttgacgtcaag	aataaatttgacgtcaag
Sc6vya5_10273_1218092	Sc6vya5_10273_1218092-5p	3	0	0	0	0	0	0.7	0	0	0	0	0	0	0	0	0	0	0	0	0.29	0	0	0	0	0.43	0	0	0	ttgacgtaaaatttattctttggaatatcttttgtattgtaaaaatttcaaataataaatttgacgtcaag	ttgacgtaaaatttattcttt
Sc6vya5_10273_1218181	Sc6vya5_10273_1218181-5p	0	0	0	0	0	0	0	0	0	0	0	0	0	0	0	0	0	0	0	0	0	0	0	0	0	0	0	0	actgattaatttaacatgagtttcattactaaccatttcagttagtcataacactcatgtataaaacatcagtgt	actgattaatttaacatgag
Sc6vya5_10273_1218181	Sc6vya5_10273_1218181-3p	0	0	0	0	0	0	0	0	0	0	0	0	0	0	0	0	0	0	0	0	0	0	0	0	0	0	0	0	actgattaatttaacatgagtttcattactaaccatttcagttagtcataacactcatgtataaaacatcagtgt	catgtataaaacatcagtgt
Sc6vya5_10273_1218210	Sc6vya5_10273_1218210-5p	536	8.29	14.08	29.26	13.45	5.03	8.46	15.96	8.5	16.04	28.25	16.38	4.64	0	0.29	19.39	0	10.96	9.71	0.87	1.45	12.45	0	8.73	27.56	0	9.53	10.69	tcggcctcgtggactacgagtttacagcccatgaggccttctatcatctcgtagtccactcgccct	tcggcctcgtggactacgag
Sc6vya5_10273_1218210	Sc6vya5_10273_1218210-3p	1	0	0	0	0	0	0	0	0	0	0	0	0	0	0	0	0	0	0	0	0	0	0	0	0	0	0	0	tcggcctcgtggactacgagtttacagcccatgaggccttctatcatctcgtagtccactcgccct	ctcgtagtccactcgccct
Sc6vya5_10273_1218777	Sc6vya5_10273_1218777-5p	8567	73.4	84.45	207.41	64.55	140.11	234.76	195.66	190.74	260.32	326	335.87	208.8	39.22	47.48	310.68	18.96	228.59	289.09	17.1	24.64	214.62	28.61	171.58	239.86	59.21	129.62	290.06	tgacgtttcggatgttaatccttcgtcggggaaaagagacgaaggattaacgtccgaaacgtcagtaagtt	tgacgtttcggatgttaatcct
Sc6vya5_10273_1218777	Sc6vya5_10273_1218777-3p	155	0	1.41	0.43	0	0	0.7	1.18	0	0	2.69	2.18	0	7.02	5.57	0.81	1.19	2.44	0.46	3.77	5.8	2.64	2.34	2.57	4.31	8.09	1.91	1.78	tgacgtttcggatgttaatccttcgtcggggaaaagagacgaaggattaacgtccgaaacgtcagtaagtt	tccgaaacgtcagtaagtt
Sc6vya5_10278_1220932	Sc6vya5_10278_1220932-5p	0	0	0	0	0	0	0	0	0	0	0	0	0	0	0	0	0	0	0	0	0	0	0	0	0	0	0	0	taatatcttatattgtctctactatttcggggtttggaaacaccctaaatgggatcgaaaacagtatattaccgtgta	taatatcttatattgtctct
Sc6vya5_10278_1220932	Sc6vya5_10278_1220932-3p	0	0	0	0	0	0	0	0	0	0	0	0	0	0	0	0	0	0	0	0	0	0	0	0	0	0	0	0	taatatcttatattgtctctactatttcggggtttggaaacaccctaaatgggatcgaaaacagtatattaccgtgta	aaaacagtatattaccgtgta
Sc6vya5_10278_1221139	Sc6vya5_10278_1221139-5p	0	0	0	0	0	0	0	0	0	0	0	0	0	0	0	0	0	0	0	0	0	0	0	0	0	0	0	0	gccgccatgttggatgattgaataagagaaactaatgaggaatactttgtgatctttatccaatatggcggtgt	gccgccatgttggatgatt
Sc6vya5_10278_1221139	Sc6vya5_10278_1221139-3p	0	0	0	0	0	0	0	0	0	0	0	0	0	0	0	0	0	0	0	0	0	0	0	0	0	0	0	0	gccgccatgttggatgattgaataagagaaactaatgaggaatactttgtgatctttatccaatatggcggtgt	ttatccaatatggcggtgt
Sc6vya5_10278_1221424	Sc6vya5_10278_1221424-5p	2919	41.44	166.09	51.21	25.1	45.3	16.21	34.88	7.29	31.35	64.57	22.94	4.64	49.75	29.6	70.3	2.37	66.18	59.21	30.14	13.53	86.75	0.58	227.57	169.67	20.96	144.86	30.29	tacagaacgagagagcgtgttgtatcgggtgatctttagccccgatacaacacgctttcgagttctgtatacggct	tacagaacgagagagcgt
Sc6vya5_10278_1221424	Sc6vya5_10278_1221424-3p	34	2.37	8.45	1.29	0	0	0	0	1.21	2.19	0.9	0	0	0	0	0.81	0	0.41	0.46	0	0	1.13	0	1.03	0.86	0	5.72	0.36	tacagaacgagagagcgtgttgtatcgggtgatctttagccccgatacaacacgctttcgagttctgtatacggct	tcgagttctgtatacggct
Sc6vya5_10278_1221724	Sc6vya5_10278_1221724-3p	1583	22.49	32.37	14.63	8.96	15.1	13.39	13	10.93	10.94	12.11	14.2	15.47	23.41	39.86	9.29	50.96	10.96	14.8	40.57	33.34	15.84	65.97	38.01	17.22	60.69	41.93	18.53	tagcagacgttcttagcggttcgatcccgcagagaatcgaaccgaaccgctaagaacgtctgctacg	accgctaagaacgtctgctacg
Sc6vya5_10278_1221724	Sc6vya5_10278_1221724-5p	667	1.18	0	5.16	7.17	3.36	6.34	16.55	3.64	12.4	12.56	25.67	10.83	8.78	49.82	8.48	0	1.62	6.01	0.58	16.43	1.13	1.75	0	3.88	66.94	0	12.83	tagcagacgttcttagcggttcgatcccgcagagaatcgaaccgaaccgctaagaacgtctgctacg	tagcagacgttcttagcggttcg
Sc6vya5_10279_1222564	Sc6vya5_10279_1222564-3p	36	0	5.63	0.86	0	0	0.7	1.77	0	0	1.79	0	0	0	1.17	1.21	0	0.41	0	0	0.48	1.51	0.58	0.51	0.86	0	3.81	0.71	caatttgattggcttagatagtggtatttatccataatattggtatttcacattgcacaat	tggtatttcacattgcacaat
Sc6vya5_10279_1222564	Sc6vya5_10279_1222564-5p	2	0	0	0	0	0	0	0	0	0	0	0	0	0	0	0	0	0	0	0	0	0	0	0	0	0	0	0.71	caatttgattggcttagatagtggtatttatccataatattggtatttcacattgcacaat	caatttgattggcttagata
Sc6vya5_10279_1223474	Sc6vya5_10279_1223474-5p	1038	9.47	114.01	20.22	3.59	3.36	10.57	5.91	1.21	7.29	18.39	8.74	10.83	5.27	0.59	10.1	0	21.11	31.45	2.32	0.48	29.8	1.75	170.04	41.34	2.21	93.4	15.68	tacgacatggctacaactgtcgtagagataaaaacaattgtttgataactctacgacagttgtagctaaacgtaag	tacgacatggctacaactg
Sc6vya5_10279_1223474	Sc6vya5_10279_1223474-3p	0	0	0	0	0	0	0	0	0	0	0	0	0	0	0	0	0	0	0	0	0	0	0	0	0	0	0	0	tacgacatggctacaactgtcgtagagataaaaacaattgtttgataactctacgacagttgtagctaaacgtaag	gttgtagctaaacgtaag
Sc6vya5_10280_1224645	Sc6vya5_10280_1224645-5p	3	0	0	0	0	0	0	0	0	0	0	0	0	0	0	0	0	0	0	0	0	0	0	0	1.29	0	0	0	tgaggtgtggagggagggggagatccaaaaattttgtgccttaatatagcaaaatatttcctctccctccactcccctcctg	tgaggtgtggagggaggggg
Sc6vya5_10280_1224645	Sc6vya5_10280_1224645-3p	0	0	0	0	0	0	0	0	0	0	0	0	0	0	0	0	0	0	0	0	0	0	0	0	0	0	0	0	tgaggtgtggagggagggggagatccaaaaattttgtgccttaatatagcaaaatatttcctctccctccactcccctcctg	ctctccctccactcccctcctg
Sc6vya5_10281_1226728	Sc6vya5_10281_1226728-3p	2	0	0	0	0.9	0	0	0	0	0	0	0	0	0	0	0	0	0	0.46	0	0	0	0	0	0	0	0	0	agctggtgcagctggtgtagctagtgtagctagtgtagctagtgtagctggtgtagctgtgtagctcg	tggtgtagctgtgtagctcg
Sc6vya5_10281_1226728	Sc6vya5_10281_1226728-5p	0	0	0	0	0	0	0	0	0	0	0	0	0	0	0	0	0	0	0	0	0	0	0	0	0	0	0	0	agctggtgcagctggtgtagctagtgtagctagtgtagctagtgtagctggtgtagctgtgtagctcg	agctggtgcagctggtgtagctagt
Sc6vya5_10282_1227692	Sc6vya5_10282_1227692-5p	1	0	0	0	0	0	0	0	0	0	0	0	0	0	0	0	0	0	0	0	0	0	0	0	0	0	0	0	ttaccaaaacactaacgttcatcaagttgatgaacgatggtgctttggtaatg	ttaccaaaacactaacgttcatc
Sc6vya5_10282_1227692	Sc6vya5_10282_1227692-3p	0	0	0	0	0	0	0	0	0	0	0	0	0	0	0	0	0	0	0	0	0	0	0	0	0	0	0	0	ttaccaaaacactaacgttcatcaagttgatgaacgatggtgctttggtaatg	tgaacgatggtgctttggtaatg
Sc6vya5_10282_1227740	Sc6vya5_10282_1227740-5p	3	0	0	0	0	0.84	0	0	0	0	0	0	0	0	0	0	0	0	0	0	0	0	0	0	0.43	0	0	0	tcacatctggacaaactacggtaagtctgatggacgtagtttgtctggatgtgatgtagt	tcacatctggacaaactacg
Sc6vya5_10282_1227740	Sc6vya5_10282_1227740-3p	0	0	0	0	0	0	0	0	0	0	0	0	0	0	0	0	0	0	0	0	0	0	0	0	0	0	0	0	tcacatctggacaaactacggtaagtctgatggacgtagtttgtctggatgtgatgtagt	tttgtctggatgtgatgtagt
Sc6vya5_10282_1227753	Sc6vya5_10282_1227753-3p	121	3.55	2.82	1.29	0.9	0	1.41	2.96	0	0.73	0.9	1.09	3.09	0.59	4.4	0.81	2.37	2.44	1.39	3.19	1.93	1.13	0.58	4.11	2.58	2.57	11.44	2.49	cccgcggttgtactggccagacaaaatcagcctgttttgactggctagactgcgtga	ttgactggctagactgcgtga
Sc6vya5_10282_1227753	Sc6vya5_10282_1227753-5p	1	0	0	0	0	0	0	0	0	0	0	0	0	0	0	0	0	0	0	0	0	0	0	0	0.43	0	0	0	cccgcggttgtactggccagacaaaatcagcctgttttgactggctagactgcgtga	cccgcggttgtactggcc
Sc6vya5_10282_1228082	Sc6vya5_10282_1228082-3p	121	3.55	2.82	1.29	0.9	0	1.41	2.96	0	0.73	0.9	1.09	3.09	0.59	4.4	0.81	2.37	2.44	1.39	3.19	1.93	1.13	0.58	4.11	2.58	2.57	11.44	2.49	cccgcggttgtactggccagacaaaatcagcctgttttgactggctagactgcgtga	ttgactggctagactgcgtga
Sc6vya5_10282_1228082	Sc6vya5_10282_1228082-5p	1	0	0	0	0	0	0	0	0	0	0	0	0	0	0	0	0	0	0	0	0	0	0	0	0.43	0	0	0	cccgcggttgtactggccagacaaaatcagcctgttttgactggctagactgcgtga	cccgcggttgtactggcc
Sc6vya5_10283_1228126	Sc6vya5_10283_1228126-3p	48	0	0	0	0	0	0	0.59	2.43	0	0	0.55	0	2.34	4.1	0	4.74	0.41	0.46	0	2.9	0	4.09	0	0	1.47	1.91	0	acgagcaatttttcattgacaaattttttgacaaggaaaaattgcccgtgt	gacaaggaaaaattgcccgtgt
Sc6vya5_10283_1228126	Sc6vya5_10283_1228126-5p	0	0	0	0	0	0	0	0	0	0	0	0	0	0	0	0	0	0	0	0	0	0	0	0	0	0	0	0	acgagcaatttttcattgacaaattttttgacaaggaaaaattgcccgtgt	acgagcaatttttcattgacaa
Sc6vya5_10288_1228701	Sc6vya5_10288_1228701-3p	0	0	0	0	0	0	0	0	0	0	0	0	0	0	0	0	0	0	0	0	0	0	0	0	0	0	0	0	tatgttcataatacctagtctactaggtaaacgaacaaggt	taggtaaacgaacaaggt
Sc6vya5_10288_1228701	Sc6vya5_10288_1228701-5p	0	0	0	0	0	0	0	0	0	0	0	0	0	0	0	0	0	0	0	0	0	0	0	0	0	0	0	0	tatgttcataatacctagtctactaggtaaacgaacaaggt	tatgttcataatacctagt
Sc6vya5_10288_1228785	Sc6vya5_10288_1228785-3p	23	0	0	0.43	0	0	0	0	0	0	0.45	0	0	0	0	0.81	0	1.22	0	0	0	3.39	0	0	2.58	0	0	0.36	gctcaatagcccatgagacccagtccgcgaggtcgagtgggctattgagccg	tcgagtgggctattgagccg
Sc6vya5_10288_1228785	Sc6vya5_10288_1228785-5p	0	0	0	0	0	0	0	0	0	0	0	0	0	0	0	0	0	0	0	0	0	0	0	0	0	0	0	0	gctcaatagcccatgagacccagtccgcgaggtcgagtgggctattgagccg	gctcaatagcccatgagacc
Sc6vya5_10290_1230579	Sc6vya5_10290_1230579-3p	69	0	1.41	0	1.79	3.36	0	3.55	7.29	2.19	2.69	0	1.55	0	0.29	0.4	1.19	0	1.39	0.58	0	0.75	3.5	3.08	0.86	1.1	1.91	1.78	gggcccaaaatcgacttaagtatattcaaaatactgagtcgactttgagacccg	tactgagtcgactttgagacccg
Sc6vya5_10290_1230579	Sc6vya5_10290_1230579-5p	0	0	0	0	0	0	0	0	0	0	0	0	0	0	0	0	0	0	0	0	0	0	0	0	0	0	0	0	gggcccaaaatcgacttaagtatattcaaaatactgagtcgactttgagacccg	gggcccaaaatcgacttaagtata
Sc6vya5_10290_1230644	Sc6vya5_10290_1230644-5p	91	5.92	18.3	0.86	3.59	0	0	0	0	0.73	0.45	0	3.09	1.76	0	0.4	0	0	0	0.29	0	0.38	0	21.58	0.43	0	15.25	0.36	tctcctctcgcagccgttatgacgctctttccctggtctctctcccctataggggaaggctcataacggcgttaagaggagact	tctcctctcgcagccgtta
Sc6vya5_10290_1230644	Sc6vya5_10290_1230644-3p	0	0	0	0	0	0	0	0	0	0	0	0	0	0	0	0	0	0	0	0	0	0	0	0	0	0	0	0	tctcctctcgcagccgttatgacgctctttccctggtctctctcccctataggggaaggctcataacggcgttaagaggagact	acggcgttaagaggagact
Sc6vya5_10290_1231075	Sc6vya5_10290_1231075-5p	3	0	0	0	0	0	0	0	0	0	0	0	0	0	0	0	1.19	0	0	0	0	0	1.17	0	0	0	0	0	ggtctcaaagtcgactcagtattttgaatatacttaagtcgattttgggcccca	ggtctcaaagtcgactcagtatt
Sc6vya5_10290_1231075	Sc6vya5_10290_1231075-3p	0	0	0	0	0	0	0	0	0	0	0	0	0	0	0	0	0	0	0	0	0	0	0	0	0	0	0	0	ggtctcaaagtcgactcagtattttgaatatacttaagtcgattttgggcccca	tacttaagtcgattttgggcccca
Sc6vya5_10294_1233395	Sc6vya5_10294_1233395-5p	558	2.37	1.41	9.04	2.69	1.68	2.11	4.73	1.21	5.1	13.45	6.01	0	31.61	11.72	7.27	1.19	8.93	9.25	13.91	11.11	12.45	0.58	8.22	11.2	16.18	13.34	6.41	tacaacatgagcggccgtgtttgtatgggattttacaacacgggaatgttgtaaa	tacaacatgagcggccgtg
Sc6vya5_10294_1233395	Sc6vya5_10294_1233395-3p	0	0	0	0	0	0	0	0	0	0	0	0	0	0	0	0	0	0	0	0	0	0	0	0	0	0	0	0	tacaacatgagcggccgtgtttgtatgggattttacaacacgggaatgttgtaaa	cgggaatgttgtaaa
Sc6vya5_10294_1234024	Sc6vya5_10294_1234024-3p	1914	24.86	30.97	46.04	20.62	19.3	20.44	36.65	31.59	46.67	57.85	40.96	9.28	43.31	31.65	37.98	8.3	36.14	38.39	25.5	15.95	54.31	8.76	54.97	62.44	25.01	74.34	39.55	ttcacggttacctgcaccatcttgaaaggtagccgtacctttacattgaagcgagacgaccgttgagcgtgc	gagacgaccgttgagcgtgc
Sc6vya5_10294_1234024	Sc6vya5_10294_1234024-5p	18	0	2.82	0.43	2.69	0.84	0	0	0	0	0	0	0	0.59	0	0.81	0	0	0	0.29	0	0.38	0	2.05	0	0	1.91	0	ttcacggttacctgcaccatcttgaaaggtagccgtacctttacattgaagcgagacgaccgttgagcgtgc	ttcacggttacctgcaccat
Sc6vya5_10296_1234228	Sc6vya5_10296_1234228-5p	680	46.17	23.93	5.16	8.07	7.55	9.87	28.97	26.73	26.25	33.63	33.86	10.83	3.51	2.93	6.06	1.19	6.09	20.81	0.87	3.38	11.69	1.17	38.01	10.33	0.37	53.37	18.89	ttggaggaatgaacaatagatactaatgagaaatcctttgttaaagttcctccaagatggcc	ttggaggaatgaacaatagat
Sc6vya5_10296_1234228	Sc6vya5_10296_1234228-3p	15	0	0	0	0.9	0	0	0	0	0	0	0.55	0	1.76	0	0	0	0	0	2.03	0	0	0	0	0	0	0	0	ttggaggaatgaacaatagatactaatgagaaatcctttgttaaagttcctccaagatggcc	taaagttcctccaagatggcc
Sc6vya5_10297_1234345	Sc6vya5_10297_1234345-3p	1125	0	1.41	2.58	0	6.71	2.82	2.36	0	4.38	3.59	1.09	1.55	9.37	104.04	2.83	1.19	1.22	1.85	7.24	52.19	9.05	1.17	2.05	1.72	173.6	3.81	4.28	agaacggaggcaatcagcctaatacatagtataggctgattgccgacgttct	ataggctgattgccgacgttct
Sc6vya5_10297_1234345	Sc6vya5_10297_1234345-5p	4	0	0	0	0	0	0	0	0	0	0	0	0	0.59	0.59	0	0	0	0	0	0	0	0	0	0	0	0	0	agaacggaggcaatcagcctaatacatagtataggctgattgccgacgttct	agaacggaggcaatcagccta
Sc6vya5_10297_1234370	Sc6vya5_10297_1234370-5p	3	0	0	0	0	0	0	0	0	0	0	0	0	0	0	0	0	0	0	0	0	0	0.58	0	0	0.74	0	0	tatgctttccatttgggcatattttcccgtaccacatccttccctttggttttatcaataatcccttgtagatggtttttaggtttgcccaaataaaaaggtattaa	tatgctttccatttgggc
Sc6vya5_10297_1234370	Sc6vya5_10297_1234370-3p	0	0	0	0	0	0	0	0	0	0	0	0	0	0	0	0	0	0	0	0	0	0	0	0	0	0	0	0	tatgctttccatttgggcatattttcccgtaccacatccttccctttggttttatcaataatcccttgtagatggtttttaggtttgcccaaataaaaaggtattaa	ccaaataaaaaggtattaa
Sc6vya5_10299_1235182	Sc6vya5_10299_1235182-5p	1291	63.93	67.56	27.11	16.14	15.1	13.39	23.05	19.44	20.42	39.01	21.3	12.37	11.12	9.96	28.28	1.19	44.26	28.68	4.06	2.9	40.36	1.17	60.62	66.32	6.62	62.9	26.37	tcgactgcctgacgtttagttctggggactaaaacgtcaggcagtcgaaaaatct	tcgactgcctgacgtttagt
Sc6vya5_10299_1235182	Sc6vya5_10299_1235182-3p	8	1.18	0	0	0	0.84	0	0	0	1.46	0	0	0	0	0.29	0	0	0	0	0	0.48	0	0	0.51	0	0	0	0	tcgactgcctgacgtttagttctggggactaaaacgtcaggcagtcgaaaaatct	tcaggcagtcgaaaaatct
Sc6vya5_10299_1235189	Sc6vya5_10299_1235189-5p	1028	44.99	54.9	21.95	9.86	8.39	9.16	14.78	7.29	18.23	31.84	15.84	10.83	9.37	7.33	22.62	0	34.92	23.13	3.19	1.45	30.17	0.58	61.64	59.43	2.94	57.18	18.53	tcgactgcctgacgtttagtcgtttagtcgcagaactaaacgtcaagcagtcgactt	tcgactgcctgacgtttagt
Sc6vya5_10299_1235189	Sc6vya5_10299_1235189-3p	0	0	0	0	0	0	0	0	0	0	0	0	0	0	0	0	0	0	0	0	0	0	0	0	0	0	0	0	tcgactgcctgacgtttagtcgtttagtcgcagaactaaacgtcaagcagtcgactt	taaacgtcaagcagtcgactt
Sc6vya5_10300_1235269	Sc6vya5_10300_1235269-3p	16	0	5.63	0	0.9	0	0.7	0	0	0	0.45	0	0	0	0	0	0	0	0	0	0.48	0	0	3.6	0	0.37	0	0	tgagcttgtaatgatcaatagttgttatgaacaaaaggtattctatcactgcaggctcaac	tatcactgcaggctcaac
Sc6vya5_10300_1235269	Sc6vya5_10300_1235269-5p	0	0	0	0	0	0	0	0	0	0	0	0	0	0	0	0	0	0	0	0	0	0	0	0	0	0	0	0	tgagcttgtaatgatcaatagttgttatgaacaaaaggtattctatcactgcaggctcaac	tgagcttgtaatgatcaa
Sc6vya5_10300_1235621	Sc6vya5_10300_1235621-3p	62	1.18	0	0.86	0	0.84	2.11	1.18	1.21	0.73	1.79	1.09	1.55	0	0	4.04	0	2.03	1.85	0	0	2.26	0	2.57	3.44	0.37	1.91	1.07	caatttttccttgtcaaggaaaacttgtcaaggaaaaattactcgtgt	tcaaggaaaaattactcgtgt
Sc6vya5_10300_1235621	Sc6vya5_10300_1235621-5p	3	0	0	0	0	0	0	0	0	0	0	0	0	0	0	1.21	0	0	0	0	0	0	0	0	0	0	0	0	caatttttccttgtcaaggaaaacttgtcaaggaaaaattactcgtgt	caatttttccttgtcaagga
Sc6vya5_10300_1235774	Sc6vya5_10300_1235774-3p	1427171	23352.1	14713.4	36200.2	21371.3	22076.7	41687.6	42308.2	59069.9	37839.4	34250.4	19107.7	60132.6	10400	14250.9	21630.5	21650.3	69637.8	34760.5	5561.66	18839.2	42780.7	13092.7	19479.6	40368.8	10161.8	15544.3	28946	tgggatacattctagggagatcaccttggatgttctctccagattgtgttctaag	ttctctccagattgtgttctaag
Sc6vya5_10300_1235774	Sc6vya5_10300_1235774-5p	3090	24.86	61.93	18.5	10.76	20.97	21.15	13.6	26.73	7.29	16.14	7.65	37.12	143.99	111.66	21.01	69.92	34.11	23.59	111.27	110.18	29.04	61.88	71.92	41.77	71.35	80.06	23.87	tgggatacattctagggagatcaccttggatgttctctccagattgtgttctaag	tgggatacattctagggagatca
Sc6vya5_10307_1238372	Sc6vya5_10307_1238372-3p	10085	317.3	325.15	191.92	233.98	108.23	201.62	264.83	303.73	257.4	291.47	344.61	219.63	54.43	29.6	260.58	60.44	155.1	241.91	71	23.19	214.99	58.38	296.92	220.05	48.18	495.59	432.6	agcagagtgtatttccttacctcaataaaatgtttattgaggtaaggaaatacactctgctcg	gtaaggaaatacactctgctcg
Sc6vya5_10307_1238372	Sc6vya5_10307_1238372-5p	390	2.37	9.85	11.19	6.28	2.52	9.16	10.64	7.29	7.29	9.87	11.47	7.73	1.17	1.47	14.95	2.37	7.31	12.95	1.74	0.97	10.94	1.17	7.71	10.33	3.68	9.53	11.05	agcagagtgtatttccttacctcaataaaatgtttattgaggtaaggaaatacactctgctcg	agcagagtgtatttccttacct
Sc6vya5_10307_1238424	Sc6vya5_10307_1238424-3p	1154	23.68	45.04	28.83	8.96	10.07	21.85	30.74	17.01	19.69	41.7	40.96	21.65	1.76	7.33	42.42	0	25.17	34.69	2.03	3.87	35.83	0	46.23	50.38	5.15	34.31	25.3	tgacgtcaaatttattcttttgaaatttttataatataaaggaattcaaaagaataaaataaatttgacgtcaagtgc	ataaatttgacgtcaagtgc
Sc6vya5_10307_1238424	Sc6vya5_10307_1238424-5p	80	0	0	0.86	0.9	1.68	4.23	2.36	2.43	2.92	2.24	0.55	3.09	0	0.59	0.81	0	4.06	1.85	0.58	0	3.02	0.58	1.03	2.58	1.47	0	3.21	tgacgtcaaatttattcttttgaaatttttataatataaaggaattcaaaagaataaaataaatttgacgtcaagtgc	tgacgtcaaatttattcttt
Sc6vya5_10307_1238660	Sc6vya5_10307_1238660-3p	89	0	1.41	0	0	0	0.7	1.18	0	0.73	0.45	0.55	0	1.76	3.22	1.62	1.19	0.81	1.39	3.19	3.38	3.39	1.17	3.08	1.29	1.47	5.72	0.36	tatggcgatttagacgacacaaattttgcctacaaccatcgcatg	tttgcctacaaccatcgcatg
Sc6vya5_10307_1238660	Sc6vya5_10307_1238660-5p	0	0	0	0	0	0	0	0	0	0	0	0	0	0	0	0	0	0	0	0	0	0	0	0	0	0	0	0	tatggcgatttagacgacacaaattttgcctacaaccatcgcatg	tatggcgatttagacgacac
Sc6vya5_10307_1238810	Sc6vya5_10307_1238810-5p	18	0	0	0.43	0	0	0	2.36	0	1.46	0.9	0	0	0	0	0	0	0.41	0.93	0.29	0	0	0	0	1.29	0.37	0	0.36	tcagagtataaaccacaggctgagattatgttgccgttttcaaaaatcgcacgcacacaatcatggtttatactct	tcagagtataaaccacaggctg
Sc6vya5_10307_1238810	Sc6vya5_10307_1238810-3p	0	0	0	0	0	0	0	0	0	0	0	0	0	0	0	0	0	0	0	0	0	0	0	0	0	0	0	0	tcagagtataaaccacaggctgagattatgttgccgttttcaaaaatcgcacgcacacaatcatggtttatactct	acaatcatggtttatactct
Sc6vya5_10307_1238928	Sc6vya5_10307_1238928-5p	294	17.76	30.97	2.15	17.03	9.23	0.7	4.14	3.64	2.92	4.48	3.28	1.55	0	0.29	2.83	0	3.65	5.09	0.29	0	4.53	0	41.1	6.89	0	47.65	6.06	cacaaaagaattgcagacgaagtttcgaggaaataatcttaatctatcttttatttcactggagcctcgactacaattcttttgtgta	cacaaaagaattgcagacg
Sc6vya5_10307_1238928	Sc6vya5_10307_1238928-3p	0	0	0	0	0	0	0	0	0	0	0	0	0	0	0	0	0	0	0	0	0	0	0	0	0	0	0	0	cacaaaagaattgcagacgaagtttcgaggaaataatcttaatctatcttttatttcactggagcctcgactacaattcttttgtgta	actacaattcttttgtgta
Sc6vya5_10307_1239195	Sc6vya5_10307_1239195-5p	7215	30.78	85.86	89.08	57.38	80.54	157.21	310.93	267.28	280.01	361.42	409.06	222.72	17.56	14.65	222.2	17.78	97.85	224.8	8.11	5.8	191.61	9.92	148.46	176.12	18.02	142.96	308.95	taaatcttatacaacactagtgttgcatcacagtgttgtatcagatttacaagg	taaatcttatacaacactagtg
Sc6vya5_10307_1239195	Sc6vya5_10307_1239195-3p	9	0	0	0	0	0	0	0	0	0	0.9	0	0	0	1.17	0	0	0	0	0	0	0	0.58	0	0	0.74	0	0	taaatcttatacaacactagtgttgcatcacagtgttgtatcagatttacaagg	ttgtatcagatttacaagg
Sc6vya5_10309_1240125	Sc6vya5_10309_1240125-5p	647	15.39	12.67	2.15	80.68	41.95	10.57	5.32	9.72	2.19	6.28	10.92	23.2	15.8	29.01	1.62	29.63	6.9	4.16	5.8	2.42	1.13	14.01	6.68	2.58	44.87	1.91	1.43	tataaacgggtttttaggtaaatttaaaaaccagtcgataaacaaacggtctgacttaaatttacaaagccctgcataaat	tataaacgggtttttaggtaaattt
Sc6vya5_10309_1240125	Sc6vya5_10309_1240125-3p	2	0	0	0	0	0	0	0	0	0	0	0	0	0	0.29	0	0	0	0	0.29	0	0	0	0	0	0	0	0	tataaacgggtttttaggtaaatttaaaaaccagtcgataaacaaacggtctgacttaaatttacaaagccctgcataaat	tttacaaagccctgcataaat
Sc6vya5_10314_1242238	Sc6vya5_10314_1242238-3p	927	27.23	14.08	9.47	32.27	49.5	16.21	10.05	9.72	9.48	14.8	12.56	9.28	7.02	7.33	19.8	7.11	21.11	28.68	8.4	4.35	27.53	0.58	32.88	27.13	5.15	24.78	23.16	aaagataaattttacaccgtaacttagtaagttgtttcacttatttttttacggtgttaaatttatcttttt	tacggtgttaaatttatcttttt
Sc6vya5_10314_1242238	Sc6vya5_10314_1242238-5p	0	0	0	0	0	0	0	0	0	0	0	0	0	0	0	0	0	0	0	0	0	0	0	0	0	0	0	0	aaagataaattttacaccgtaacttagtaagttgtttcacttatttttttacggtgttaaatttatcttttt	aaagataaattttacaccgtaac
Sc6vya5_10314_1242456	Sc6vya5_10314_1242456-3p	927	27.23	14.08	9.47	32.27	49.5	16.21	10.05	9.72	9.48	14.8	12.56	9.28	7.02	7.33	19.8	7.11	21.11	28.68	8.4	4.35	27.53	0.58	32.88	27.13	5.15	24.78	23.16	aaagataaattttacaccgtaacttagtaagttgtttcacttatttttttacggtgttaaatttatcttttt	tacggtgttaaatttatcttttt
Sc6vya5_10314_1242456	Sc6vya5_10314_1242456-5p	0	0	0	0	0	0	0	0	0	0	0	0	0	0	0	0	0	0	0	0	0	0	0	0	0	0	0	0	aaagataaattttacaccgtaacttagtaagttgtttcacttatttttttacggtgttaaatttatcttttt	aaagataaattttacaccgtaac
Sc6vya5_10319_1244862	Sc6vya5_10319_1244862-5p	575	7.1	22.52	16.78	5.38	6.71	6.34	5.91	8.5	5.83	17.94	7.65	3.09	11.12	9.38	17.78	1.19	13.4	9.71	5.8	4.35	16.6	1.75	21.06	20.67	8.83	11.44	12.47	aaaacacgcgggatgtggggagaacatgagagaagcgtaggaaaccacaacgcgaagcttcttgggtgttctctccacatcccaagtgtttttatcag	aaaacacgcgggatgtggg
Sc6vya5_10319_1244862	Sc6vya5_10319_1244862-3p	1	0	0	0	0	0	0	0	0	0	0	0	0	0	0	0	0	0	0	0	0	0	0	0	0	0	0	0	aaaacacgcgggatgtggggagaacatgagagaagcgtaggaaaccacaacgcgaagcttcttgggtgttctctccacatcccaagtgtttttatcag	atcccaagtgtttttatcag
Sc6vya5_10319_1244966	Sc6vya5_10319_1244966-5p	1207	23.68	67.56	27.54	17.03	15.1	9.87	17.73	4.86	21.15	26.46	19.66	7.73	15.8	16.41	25.45	3.56	22.74	14.34	16.23	14.01	30.17	11.09	55.48	41.77	24.64	70.53	19.24	gagacaaccgttgagcgtgcgatgatagaaaccttctttcacaccaacagacaattattcacaggtatctatcattgcgcgctcaacggtcgtctcgcttcg	gagacaaccgttgagcgtgc
Sc6vya5_10319_1244966	Sc6vya5_10319_1244966-3p	775	22.49	26.74	12.05	2.69	5.87	7.75	23.05	13.36	17.5	32.29	7.65	9.28	8.19	8.21	9.29	2.37	23.96	14.34	8.11	8.7	22.25	3.5	20.03	33.59	7.72	17.15	17.46	gagacaaccgttgagcgtgcgatgatagaaaccttctttcacaccaacagacaattattcacaggtatctatcattgcgcgctcaacggtcgtctcgcttcg	tcaacggtcgtctcgcttcg
Sc6vya5_10319_1245184	Sc6vya5_10319_1245184-5p	0	0	0	0	0	0	0	0	0	0	0	0	0	0	0	0	0	0	0	0	0	0	0	0	0	0	0	0	aaaggctcttgaatgtacgacgattcagtgaatcgatactgaaaataattattgtcagtattcaaagatgtcgggta	aaaggctcttgaatgtacg
Sc6vya5_10319_1245184	Sc6vya5_10319_1245184-3p	0	0	0	0	0	0	0	0	0	0	0	0	0	0	0	0	0	0	0	0	0	0	0	0	0	0	0	0	aaaggctcttgaatgtacgacgattcagtgaatcgatactgaaaataattattgtcagtattcaaagatgtcgggta	tattcaaagatgtcgggta
Sc6vya5_10319_1245684	Sc6vya5_10319_1245684-3p	7	0	0	0	0	0	0	0.59	0	0	0	0	0	0	0.59	0	0	0	0	0	0	0	0	0	0	0.37	0	0	cacaactacgatagcgtttagctaagttgttattgtaactgttgctgctgatgttgttgctgttgttcttgctgctgctgttgttgttgttgc	tgctgctgttgttgttgttgc	mir-2491 1hits;	mir-2491
Sc6vya5_10319_1245684	Sc6vya5_10319_1245684-5p	0	0	0	0	0	0	0	0	0	0	0	0	0	0	0	0	0	0	0	0	0	0	0	0	0	0	0	0	cacaactacgatagcgtttagctaagttgttattgtaactgttgctgctgatgttgttgctgttgttcttgctgctgctgttgttgttgttgc	cacaactacgatagcgtttagc	mir-2491 1hits;	mir-2491
Sc6vya5_10323_1247084	Sc6vya5_10323_1247084-5p	5	0	0	0	0.9	0	0	0	1.21	0	0	0	0	0	0	0	1.19	0	0	0	0	0	0.58	0	0	0.37	0	0	tggacagatttgataaccttggtgaactgatcataggagtattgatactgtgcata	tggacagatttgataaccttggt
Sc6vya5_10323_1247084	Sc6vya5_10323_1247084-3p	0	0	0	0	0	0	0	0	0	0	0	0	0	0	0	0	0	0	0	0	0	0	0	0	0	0	0	0	tggacagatttgataaccttggtgaactgatcataggagtattgatactgtgcata	cataggagtattgatactgtgcata
Sc6vya5_10324_1247451	Sc6vya5_10324_1247451-5p	90	1.18	0	1.72	0.9	0.84	0	0	0	0	0.9	0	1.55	2.93	4.69	1.21	0	1.22	0.93	2.32	1.93	3.39	0	2.05	3.01	1.47	0	0.71	tcacgatcccgtgcctcgcgggtctacactacagactagtatgtatccagctaggcacgggaacgtgaag	tcacgatcccgtgcctcgcg
Sc6vya5_10324_1247451	Sc6vya5_10324_1247451-3p	0	0	0	0	0	0	0	0	0	0	0	0	0	0	0	0	0	0	0	0	0	0	0	0	0	0	0	0	tcacgatcccgtgcctcgcgggtctacactacagactagtatgtatccagctaggcacgggaacgtgaag	ctaggcacgggaacgtgaag
Sc6vya5_10325_1248719	Sc6vya5_10325_1248719-5p	2	0	0	0	0.9	0	0	0	0	0	0	0	0	0	0	0	0	0	0	0	0	0	0.58	0	0	0	0	0	taggccttcctttgagcagaaaagatagattattattttttatatattttcaaatttctaacaaagaaagcccatc	taggccttcctttgagcagaaaaga	MIR8562 1hits;	MIR8562
Sc6vya5_10325_1248719	Sc6vya5_10325_1248719-3p	0	0	0	0	0	0	0	0	0	0	0	0	0	0	0	0	0	0	0	0	0	0	0	0	0	0	0	0	taggccttcctttgagcagaaaagatagattattattttttatatattttcaaatttctaacaaagaaagcccatc	atttctaacaaagaaagcccatc	MIR8562 1hits;	MIR8562
Sc6vya5_10329_1250533	Sc6vya5_10329_1250533-5p	0	0	0	0	0	0	0	0	0	0	0	0	0	0	0	0	0	0	0	0	0	0	0	0	0	0	0	0	tgcgggtctgttgtgtgtgtcaaggggaggcccctgtggctgacctgagaggcatggagcgggacccggcgc	tgcgggtctgttgtgtgtgtc
Sc6vya5_10329_1250533	Sc6vya5_10329_1250533-3p	0	0	0	0	0	0	0	0	0	0	0	0	0	0	0	0	0	0	0	0	0	0	0	0	0	0	0	0	tgcgggtctgttgtgtgtgtcaaggggaggcccctgtggctgacctgagaggcatggagcgggacccggcgc	ggcatggagcgggacccggcgc
Sc6vya5_10331_1251312	Sc6vya5_10331_1251312-3p	33	3.55	2.82	0.43	0	0	0	0	0	0	0	0	0	1.17	0.29	0	0	0.81	0	0	0	0	0	7.71	1.72	0	1.91	0	gtacttattgactgaatgggaggaccgtacgggaaagtatttggctcggggttatgccgtacagaccgacctaactcagtcaataagcat	taactcagtcaataagcat
Sc6vya5_10331_1251312	Sc6vya5_10331_1251312-5p	0	0	0	0	0	0	0	0	0	0	0	0	0	0	0	0	0	0	0	0	0	0	0	0	0	0	0	0	gtacttattgactgaatgggaggaccgtacgggaaagtatttggctcggggttatgccgtacagaccgacctaactcagtcaataagcat	gtacttattgactgaatggga
Sc6vya5_10333_1251635	Sc6vya5_10333_1251635-3p	2046	7.1	22.52	41.74	6.28	10.07	43	25.42	19.44	24.79	37.67	27.85	23.2	39.22	9.67	33.94	7.11	62.53	76.32	53.03	10.15	58.84	8.17	29.79	78.37	0	40.03	84.45	atctcttcattcaaactccacaatcactggactgtgtctggtgtcgtgtggtttgaatgatgaccacgtagagtgtt	tgaatgatgaccacgtagagtgtt
Sc6vya5_10333_1251635	Sc6vya5_10333_1251635-5p	44	0	1.41	1.72	0.9	1.68	0	1.18	0	0	0.9	0.55	0	0	0.88	1.62	0	3.25	0.46	0.29	0	1.51	0	1.54	1.29	0	0	0.71	atctcttcattcaaactccacaatcactggactgtgtctggtgtcgtgtggtttgaatgatgaccacgtagagtgtt	atctcttcattcaaactcca
Sc6vya5_10333_1251668	Sc6vya5_10333_1251668-3p	4	0	0	0	0	0	0	0	0	0	0.9	0	0	0	0	0	0	0	0	0	0	0	0	0.51	0.43	0	0	0	ttcaaactacacgacggtagccacaggtaagtgattgtggagtttgaatg	tgattgtggagtttgaatg
Sc6vya5_10333_1251668	Sc6vya5_10333_1251668-5p	1	0	0	0.43	0	0	0	0	0	0	0	0	0	0	0	0	0	0	0	0	0	0	0	0	0	0	0	0	ttcaaactacacgacggtagccacaggtaagtgattgtggagtttgaatg	ttcaaactacacgacggtagcc
Sc6vya5_10333_1251745	Sc6vya5_10333_1251745-5p	5	0	0	0	0	0	0	0.59	0	0	0	1.64	0	0	0	0	0	0	0	0	0	0	0	0	0	0	0	0.36	ttggatgtaagcagaatgtataaaatatgctgttttctacttgatgctactgtactgatatttttacactctgcttgccaattgtat	ttggatgtaagcagaatgt
Sc6vya5_10333_1251745	Sc6vya5_10333_1251745-3p	1	0	0	0	0	0	0	0	0	0	0	0	0	0	0.29	0	0	0	0	0	0	0	0	0	0	0	0	0	ttggatgtaagcagaatgtataaaatatgctgttttctacttgatgctactgtactgatatttttacactctgcttgccaattgtat	actctgcttgccaattgtat
Sc6vya5_10333_1252576	Sc6vya5_10333_1252576-3p	45	1.18	2.82	0.86	0	0	0	0.59	0	0	0	0	0	0.59	0.29	0	0	2.03	0.46	0.29	0.48	3.02	0	3.08	0.43	1.47	1.91	0	tgatatcaaagagccaagattttgcctctttgatatcatat	tgcctctttgatatcatat
Sc6vya5_10333_1252576	Sc6vya5_10333_1252576-5p	1	0	0	0	0	0	0	0	0	0	0	0	0	0	0.29	0	0	0	0	0	0	0	0	0	0	0	0	0	tgatatcaaagagccaagattttgcctctttgatatcatat	tgatatcaaagagccaagattt
Sc6vya5_10333_1253211	Sc6vya5_10333_1253211-5p	6	0	0	0	0	0	0	0	0	0	0	0	0	0.59	0	0	0	0	0	0.29	0	0	0	0	0	0	0	0	tctccttgcagccatgtttagtttcagtcacggagaaggttgcattgtgcgtgactgaaactaaacttaggctgcgaagagact	tctccttgcagccatgtttag
Sc6vya5_10333_1253211	Sc6vya5_10333_1253211-3p	1	0	0	0	0	0	0	0	0	0	0.45	0	0	0	0	0	0	0	0	0	0	0	0	0	0	0	0	0	tctccttgcagccatgtttagtttcagtcacggagaaggttgcattgtgcgtgactgaaactaaacttaggctgcgaagagact	taaacttaggctgcgaagagact
Sc6vya5_10333_1255662	Sc6vya5_10333_1255662-3p	1	0	0	0	0	0	0	0	0	0	0	0	0	0	0	0	0	0	0	0	0	0	0	0	0	0	0	0	actccccctgtggggaaaattcctcaccgaatcttccctgcagggggagggg	atcttccctgcagggggagggg
Sc6vya5_10333_1255662	Sc6vya5_10333_1255662-5p	0	0	0	0	0	0	0	0	0	0	0	0	0	0	0	0	0	0	0	0	0	0	0	0	0	0	0	0	actccccctgtggggaaaattcctcaccgaatcttccctgcagggggagggg	actccccctgtggggaaaattc
Sc6vya5_10333_1256115	Sc6vya5_10333_1256115-3p	1279	14.21	35.19	25.82	18.83	16.78	47.23	38.42	25.51	32.08	33.18	36.59	27.84	1.17	1.17	11.31	1.19	49.13	55.97	0.58	0.48	38.47	1.17	66.27	39.62	2.94	110.55	29.93	agagttagtagaggagacagtctcctctactaactctggttt	tcctctactaactctggttt
Sc6vya5_10333_1256115	Sc6vya5_10333_1256115-5p	30	1.18	0	0.86	1.79	0.84	0.7	0.59	0	0	0	0	0	0	1.47	0	0	0	0	0.29	1.45	0.75	0	2.05	0.43	1.1	0	0.36	agagttagtagaggagacagtctcctctactaactctggttt	agagttagtagaggagacag
Sc6vya5_10334_1257084	Sc6vya5_10334_1257084-3p	3	0	0	0	0	0	0.7	0	0	0	0	0	0	0	0	0	1.19	0	0	0	0	0	0	0	0	0	0	0	ctgtgcaacataaataccactaaatattgctaaattatgctaattatattgttttctactgtttaattaacactaatttgcagtaaatactggaaagtgttgcacacatt	tggaaagtgttgcacacatt
Sc6vya5_10334_1257084	Sc6vya5_10334_1257084-5p	1	0	0	0	0	0	0	0	0	0	0	0	0	0	0	0	1.19	0	0	0	0	0	0	0	0	0	0	0	ctgtgcaacataaataccactaaatattgctaaattatgctaattatattgttttctactgtttaattaacactaatttgcagtaaatactggaaagtgttgcacacatt	ctgtgcaacataaataccact
Sc6vya5_10334_1257104	Sc6vya5_10334_1257104-5p	64	4.74	0	0.43	4.48	0.84	0.7	2.36	1.21	1.46	2.24	2.73	1.55	0.59	0.29	0	0	0.81	1.39	0.58	0	0	0	4.62	0.43	0	5.72	2.49	tagagcggatttcgtatgattgtgcaacggcacggatcacaacacggcacggcacggcacggtcaccgaacctcgccttctagg	tagagcggatttcgtatga	mir-2976 7hits;	mir-2976
Sc6vya5_10334_1257104	Sc6vya5_10334_1257104-3p	0	0	0	0	0	0	0	0	0	0	0	0	0	0	0	0	0	0	0	0	0	0	0	0	0	0	0	0	tagagcggatttcgtatgattgtgcaacggcacggatcacaacacggcacggcacggcacggtcaccgaacctcgccttctagg	accgaacctcgccttctagg	mir-2976 7hits;	mir-2976
Sc6vya5_10334_1258168	Sc6vya5_10334_1258168-3p	652	16.58	32.37	5.16	0	2.52	4.93	3.55	2.43	2.92	8.07	4.92	0	29.27	5.86	2.42	0	7.31	13.41	25.79	3.87	9.43	0	44.18	8.18	11.4	15.25	7.48	gtcttaatccaggtttaactccatataggttttctaagagttaacccaggattagcacta	ttaacccaggattagcacta
Sc6vya5_10334_1258168	Sc6vya5_10334_1258168-5p	0	0	0	0	0	0	0	0	0	0	0	0	0	0	0	0	0	0	0	0	0	0	0	0	0	0	0	0	gtcttaatccaggtttaactccatataggttttctaagagttaacccaggattagcacta	gtcttaatccaggtttaact
Sc6vya5_10334_1258210	Sc6vya5_10334_1258210-5p	277	13.02	23.93	2.15	2.69	3.36	2.11	10.05	3.64	10.94	6.28	3.82	4.64	7.61	5.57	1.21	0	8.93	5.09	3.19	5.8	5.66	0	9.25	6.03	1.84	7.62	3.21	ttgagactaaccctgtattcccagaaggatcataccttaggtcttatgagaatataggtttaggggaaaat	ttgagactaaccctgtat
Sc6vya5_10334_1258210	Sc6vya5_10334_1258210-3p	0	0	0	0	0	0	0	0	0	0	0	0	0	0	0	0	0	0	0	0	0	0	0	0	0	0	0	0	ttgagactaaccctgtattcccagaaggatcataccttaggtcttatgagaatataggtttaggggaaaat	ataggtttaggggaaaat
Sc6vya5_10334_1258717	Sc6vya5_10334_1258717-5p	0	0	0	0	0	0	0	0	0	0	0	0	0	0	0	0	0	0	0	0	0	0	0	0	0	0	0	0	tgttgacgcgttgacgcgtagccaaaagccaaaaaaatgtctattagtaaggcggctacgcgtcaacgcgtagccagctacg	tgttgacgcgttgacgcgtagcca
Sc6vya5_10334_1258717	Sc6vya5_10334_1258717-3p	0	0	0	0	0	0	0	0	0	0	0	0	0	0	0	0	0	0	0	0	0	0	0	0	0	0	0	0	tgttgacgcgttgacgcgtagccaaaagccaaaaaaatgtctattagtaaggcggctacgcgtcaacgcgtagccagctacg	gctacgcgtcaacgcgtagccagctacg
Sc6vya5_10334_1259374	Sc6vya5_10334_1259374-3p	784	8.29	1.41	11.62	0.9	0	2.82	1.18	1.21	0	1.79	0	0	20.49	9.38	12.52	1.19	10.56	1.85	35.64	17.4	13.2	1.17	10.27	15.93	0.37	1.91	3.56	tcggacgttaatccttcgtcacttttactacgtacacttcgtacacatttactccgacgaaggattaacgtccga	cgacgaaggattaacgtccga
Sc6vya5_10334_1259374	Sc6vya5_10334_1259374-5p	529	2.37	8.45	18.93	6.28	1.68	6.34	4.14	1.21	0	6.28	1.09	0	3.51	1.76	11.31	0	15.43	11.56	4.06	7.73	23.76	0	4.11	26.27	0.37	13.34	4.63	tcggacgttaatccttcgtcacttttactacgtacacttcgtacacatttactccgacgaaggattaacgtccga	tcggacgttaatccttcgtc
Sc6vya5_10334_1259379	Sc6vya5_10334_1259379-3p	8	0	0	0	0	0	0	0	0	0	0	0	0	0	0.59	0	0	0.41	0	0	0	0	0	0	0	0	0	0	tcttcaaaagcatgttatgtaactattttttaaaatacataaaattcttttgaagagg	tacataaaattcttttgaagagg
Sc6vya5_10334_1259379	Sc6vya5_10334_1259379-5p	10	0	0	0	0	0	0	0	0	0	0	0	0	1.76	0	0	0	0	0	0.87	0.48	0.38	0	0	0	0	0	0	tcttcaaaagcatgttatgtaactattttttaaaatacataaaattcttttgaagagg	tcttcaaaagcatgttatgta
Sc6vya5_10336_1259904	Sc6vya5_10336_1259904-3p	101	1.18	5.63	0.86	0.9	0	0	0.59	0	2.92	0.45	0.55	0	2.34	2.05	2.02	0	0.41	0.93	2.61	1.45	1.13	0	5.14	2.58	1.84	3.81	1.78	cctcgcaggcgccgtggagcccgccactaagaacggctgcgaggag	taagaacggctgcgaggag
Sc6vya5_10336_1259904	Sc6vya5_10336_1259904-5p	0	0	0	0	0	0	0	0	0	0	0	0	0	0	0	0	0	0	0	0	0	0	0	0	0	0	0	0	cctcgcaggcgccgtggagcccgccactaagaacggctgcgaggag	cctcgcaggcgccgtggag
Sc6vya5_10336_1260059	Sc6vya5_10336_1260059-5p	73	7.1	1.41	1.29	0.9	0	3.52	2.36	1.21	0.73	1.35	2.73	3.09	0	0	0.4	0	2.84	1.39	0	0	1.51	0	6.68	2.15	0.37	3.81	1.78	tgagtgtgcaatgatagaaaccttttttgcacctgtcaagtaaggttgtctttcattcatcttattcata	tgagtgtgcaatgatagaaac
Sc6vya5_10336_1260059	Sc6vya5_10336_1260059-3p	0	0	0	0	0	0	0	0	0	0	0	0	0	0	0	0	0	0	0	0	0	0	0	0	0	0	0	0	tgagtgtgcaatgatagaaaccttttttgcacctgtcaagtaaggttgtctttcattcatcttattcata	tgtctttcattcatcttattcata
Sc6vya5_10336_1260283	Sc6vya5_10336_1260283-3p	101	1.18	5.63	0.86	0.9	0	0	0.59	0	2.92	0.45	0.55	0	2.34	2.05	2.02	0	0.41	0.93	2.61	1.45	1.13	0	5.14	2.58	1.84	3.81	1.78	cctcgcaggcgccgtggagcccgccactaagaacggctgcgaggag	taagaacggctgcgaggag
Sc6vya5_10336_1260283	Sc6vya5_10336_1260283-5p	0	0	0	0	0	0	0	0	0	0	0	0	0	0	0	0	0	0	0	0	0	0	0	0	0	0	0	0	cctcgcaggcgccgtggagcccgccactaagaacggctgcgaggag	cctcgcaggcgccgtggag
Sc6vya5_10337_1260691	Sc6vya5_10337_1260691-5p	148	5.92	18.3	0	0.9	4.19	0	0.59	0	0.73	2.24	0.55	0	0	0	0.81	0	3.65	1.85	0	0	3.39	0	32.88	5.17	0	13.34	0.71	tcctctgatataaacacgatgggagtttttttcgctacgctcgtgtttctaagcttgcttctctcgtgcttttcgaactcccactttatatcagaggacagga	tcctctgatataaacacg
Sc6vya5_10337_1260691	Sc6vya5_10337_1260691-3p	4	0	0	0.43	0	0	0	0	0	0	0	0	0	0	0	0	0	0	0	0	0	0	0	0	0	0	5.72	0	tcctctgatataaacacgatgggagtttttttcgctacgctcgtgtttctaagcttgcttctctcgtgcttttcgaactcccactttatatcagaggacagga	tttatatcagaggacagga
Sc6vya5_10339_1262036	Sc6vya5_10339_1262036-5p	146	0	4.22	0.43	0.9	0.84	4.93	8.28	10.93	6.56	7.62	6.01	1.55	0	0	1.21	0	1.22	10.64	0	0	1.89	0	1.54	6.03	0	0	6.06	tagaccctatagatactgtagatcttatagatcctatagatactgtagatcctat	tagaccctatagatactgtag
Sc6vya5_10339_1262036	Sc6vya5_10339_1262036-3p	18	2.37	0	0	0	0	0	0	0	0	0.45	0.55	1.55	0.59	0	0	0	0	0	0.29	0	0	0	3.6	0.43	0	3.81	0	tagaccctatagatactgtagatcttatagatcctatagatactgtagatcctat	tagatactgtagatcctat
Sc6vya5_10339_1262265	Sc6vya5_10339_1262265-5p	0	0	0	0	0	0	0	0	0	0	0	0	0	0	0	0	0	0	0	0	0	0	0	0	0	0	0	0	tctttgtttgtttttgttttaaattttatgttgacaaatgcagacacaagata	tctttgtttgtttttgtttt
Sc6vya5_10339_1262265	Sc6vya5_10339_1262265-3p	0	0	0	0	0	0	0	0	0	0	0	0	0	0	0	0	0	0	0	0	0	0	0	0	0	0	0	0	tctttgtttgtttttgttttaaattttatgttgacaaatgcagacacaagata	gacaaatgcagacacaagata
Sc6vya5_10339_1262464	Sc6vya5_10339_1262464-5p	2919	113.66	226.62	56.8	35.86	46.14	34.54	79.21	57.1	80.21	109.41	54.07	40.21	41.56	17.29	41.21	3.56	58.47	70.77	16.81	13.05	68.65	6.42	165.41	84.83	11.03	173.46	41.34	tcgagtggactacgagctaatataagctcgtagtccacgaggccga	tcgagtggactacgagctaa
Sc6vya5_10339_1262464	Sc6vya5_10339_1262464-3p	2	0	0	0	0	0	0	0	0	0	0	0	0	0	0.29	0	0	0	0	0	0	0	0	0	0	0	0	0	tcgagtggactacgagctaatataagctcgtagtccacgaggccga	tcgtagtccacgaggccga
Sc6vya5_10340_1263255	Sc6vya5_10340_1263255-5p	147	7.1	49.27	0	0.9	2.52	2.11	2.96	0	0	1.79	0.55	1.55	2.93	0.29	2.83	0	0.41	0.46	0.29	0	2.64	0	14.38	3.88	0	13.34	4.63	atgcattgtgggatcagtttctaaagaaaacaaaagaaatccgccatgttctgtcccaaacatatcctacaatgcattgcgt	atgcattgtgggatcagt
Sc6vya5_10340_1263255	Sc6vya5_10340_1263255-3p	3	0	0	0.86	0	0	0	0	0	0	0	0	0	0	0	0	0	0	0	0	0.48	0	0	0	0	0	0	0	atgcattgtgggatcagtttctaaagaaaacaaaagaaatccgccatgttctgtcccaaacatatcctacaatgcattgcgt	tcctacaatgcattgcgt
Sc6vya5_10341_1263522	Sc6vya5_10341_1263522-5p	1138	22.49	16.89	11.19	4.48	1.68	28.9	33.1	27.94	24.06	38.56	49.15	29.39	24.58	11.72	17.37	1.19	22.74	40.24	12.75	11.6	28.67	2.92	13.36	43.49	7.36	3.81	35.28	taattggacgaggaaaattccgatgactgccaaaaattggacgaggccgtggccgagtccaatttggcagtcagaggaatttttcgagtctaattatttct	taattggacgaggaaaattcc
Sc6vya5_10341_1263522	Sc6vya5_10341_1263522-3p	352	4.74	4.22	9.47	0.9	2.52	4.23	3.55	2.43	9.48	11.21	7.65	4.64	3.51	1.17	7.68	1.19	10.56	17.58	2.9	1.45	21.12	0.58	5.14	19.38	1.47	1.91	4.63	taattggacgaggaaaattccgatgactgccaaaaattggacgaggccgtggccgagtccaatttggcagtcagaggaatttttcgagtctaattatttct	tttcgagtctaattatttct
Sc6vya5_10341_1263753	Sc6vya5_10341_1263753-3p	1255	1.18	4.22	1.29	0	0	0.7	1.18	0	0.73	0.9	0	0	51.51	9.09	3.23	1.19	4.47	3.7	106.64	36.73	12.07	2.92	5.14	23.68	6.99	5.72	9.98	gatttttagacgggcctgggttcgacgctcaacgcttttctccgaagaggaggaaagcgtcagcatcggacccaggcccgtctgaaaatcag	caggcccgtctgaaaatcag
Sc6vya5_10341_1263753	Sc6vya5_10341_1263753-5p	0	0	0	0	0	0	0	0	0	0	0	0	0	0	0	0	0	0	0	0	0	0	0	0	0	0	0	0	gatttttagacgggcctgggttcgacgctcaacgcttttctccgaagaggaggaaagcgtcagcatcggacccaggcccgtctgaaaatcag	gatttttagacgggcctggg
Sc6vya5_10343_1264119	Sc6vya5_10343_1264119-3p	0	0	0	0	0	0	0	0	0	0	0	0	0	0	0	0	0	0	0	0	0	0	0	0	0	0	0	0	ggctgatcgactgactgatttataattgattgattggttgattgttattttgttaatccaccaatcagg	tttgttaatccaccaatcagg
Sc6vya5_10343_1264119	Sc6vya5_10343_1264119-5p	0	0	0	0	0	0	0	0	0	0	0	0	0	0	0	0	0	0	0	0	0	0	0	0	0	0	0	0	ggctgatcgactgactgatttataattgattgattggttgattgttattttgttaatccaccaatcagg	ggctgatcgactgactgatt
Sc6vya5_10344_1265087	Sc6vya5_10344_1265087-3p	0	0	0	0	0	0	0	0	0	0	0	0	0	0	0	0	0	0	0	0	0	0	0	0	0	0	0	0	ttcctagctgctccgagagagttttggccgtagaactagaatcccctttttgtttccagcccagattctctcggagcggccgggaacg	tctcggagcggccgggaacg
Sc6vya5_10344_1265087	Sc6vya5_10344_1265087-5p	3	0	0	0	0	0	0	0	0	0	0.45	0	0	0	0	0	0	0	0.46	0.29	0	0	0	0	0	0	0	0	ttcctagctgctccgagagagttttggccgtagaactagaatcccctttttgtttccagcccagattctctcggagcggccgggaacg	ttcctagctgctccgagagagtt
Sc6vya5_10345_1265707	Sc6vya5_10345_1265707-5p	12	0	0	0.86	0	0	0	0	0	0	0	0	0	0	0.29	0	0	0.41	0	0.29	0	0.38	0	0.51	0.86	0	0	1.07	attgattgattgattgattgtttgttgtttaattaattagataattgatct	attgattgattgattgattg
Sc6vya5_10345_1265707	Sc6vya5_10345_1265707-3p	0	0	0	0	0	0	0	0	0	0	0	0	0	0	0	0	0	0	0	0	0	0	0	0	0	0	0	0	attgattgattgattgattgtttgttgtttaattaattagataattgatct	attaattagataattgatct
Sc6vya5_10345_1265850	Sc6vya5_10345_1265850-3p	20	1.18	0	0	0.9	0	0.7	0	0	1.46	0	2.18	0	0	0	0	0	0	0	0	0	0.38	0	0.51	0.86	0	1.91	1.43	tttctcagcctcagccgttcttagtgactaagaacggctgagaggagactat	agaacggctgagaggagactat
Sc6vya5_10345_1265850	Sc6vya5_10345_1265850-5p	0	0	0	0	0	0	0	0	0	0	0	0	0	0	0	0	0	0	0	0	0	0	0	0	0	0	0	0	tttctcagcctcagccgttcttagtgactaagaacggctgagaggagactat	tttctcagcctcagccgttctta
Sc6vya5_10347_1267348	Sc6vya5_10347_1267348-5p	5	0	0	0	0	0	0	0	0	0	0	0	0	0.59	0.29	0	0	0	0	0.29	0	0	0	0	0	0.37	0	0	tttcgtatttttgtctttgctatttatttttaacgacgttaaaaaagctcaaaagcaaagacaaaagtacgataa	tttcgtatttttgtctttgc
Sc6vya5_10347_1267348	Sc6vya5_10347_1267348-3p	1	0	0	0	0	0	0	0	0	0	0	0	0	0	0	0	0	0	0	0	0	0	0	0	0.43	0	0	0	tttcgtatttttgtctttgctatttatttttaacgacgttaaaaaagctcaaaagcaaagacaaaagtacgataa	caaagacaaaagtacgataa
Sc6vya5_10351_1269507	Sc6vya5_10351_1269507-5p	4	0	0	0.43	0	0	0	0	0	0	0	0	0	0	0	0	0	0	0.93	0	0	0	0	0	0	0.37	0	0	tttttgcattgttctcgtttcctggagggaaacgaaaacaatgcaaaaacg	tttttgcattgttctcgtttc
Sc6vya5_10351_1269507	Sc6vya5_10351_1269507-3p	0	0	0	0	0	0	0	0	0	0	0	0	0	0	0	0	0	0	0	0	0	0	0	0	0	0	0	0	tttttgcattgttctcgtttcctggagggaaacgaaaacaatgcaaaaacg	aacgaaaacaatgcaaaaacg
Sc6vya5_10353_1269794	Sc6vya5_10353_1269794-5p	51	0	9.85	1.72	1.79	1.68	0	1.18	0	0	0	0.55	0	0.59	0.59	2.02	0	0.81	0.46	0	0	1.51	0	5.65	1.29	0	3.81	0.36	acggtttaagtgcgatcactgttagtatttcacttgtagtatttgcactttatcagtca	acggtttaagtgcgatcac
Sc6vya5_10353_1269794	Sc6vya5_10353_1269794-3p	0	0	0	0	0	0	0	0	0	0	0	0	0	0	0	0	0	0	0	0	0	0	0	0	0	0	0	0	acggtttaagtgcgatcactgttagtatttcacttgtagtatttgcactttatcagtca	atttgcactttatcagtca
Sc6vya5_10353_1269966	Sc6vya5_10353_1269966-3p	11	0	0	0	0	0	0	0	0	0	0	0	0	0	0	0	0	0	0	2.03	0	0	0	0	0	0	0	0	gttgtaaatgaatgatctaatttattaatggtaagaccgttcatttacaacaa	taagaccgttcatttacaacaa
Sc6vya5_10353_1269966	Sc6vya5_10353_1269966-5p	0	0	0	0	0	0	0	0	0	0	0	0	0	0	0	0	0	0	0	0	0	0	0	0	0	0	0	0	gttgtaaatgaatgatctaatttattaatggtaagaccgttcatttacaacaa	gttgtaaatgaatgatctaatt
Sc6vya5_10354_1270299	Sc6vya5_10354_1270299-3p	912	35.52	43.63	15.49	6.28	7.55	19.74	13.6	17.01	25.52	25.56	21.3	12.37	8.78	18.46	25.05	0	19.08	20.81	2.9	5.32	22.63	0.58	56.51	26.27	9.19	30.5	14.61	taagtgtccaaaattctataaattttatggaaatcatttacatcaaatttacagacttttggacacttacatcatat	ttggacacttacatcatat
Sc6vya5_10354_1270299	Sc6vya5_10354_1270299-5p	4	0	0	0	0	0.84	0.7	0	0	0	0	0	0	0	0	0	0	0	0	0	0	0	0	0	0	0	0	0	taagtgtccaaaattctataaattttatggaaatcatttacatcaaatttacagacttttggacacttacatcatat	taagtgtccaaaattcta
Sc6vya5_10354_1271040	Sc6vya5_10354_1271040-5p	20	0	0	0	0	0	0.7	0	0	0	0.45	0.55	0	0	0.29	1.62	0	0	0	0	0.48	0.75	0	0	0.86	0.37	0	1.07	tgacaaggaaaaattgctcgagtaaatgggttaaaattgacaatttttccttgttaag	tgacaaggaaaaattgctcg
Sc6vya5_10354_1271040	Sc6vya5_10354_1271040-3p	0	0	0	0	0	0	0	0	0	0	0	0	0	0	0	0	0	0	0	0	0	0	0	0	0	0	0	0	tgacaaggaaaaattgctcgagtaaatgggttaaaattgacaatttttccttgttaag	acaatttttccttgttaag
Sc6vya5_10354_1271342	Sc6vya5_10354_1271342-5p	2	0	0	0	0	0	0	0	0	0	0	0	0	0	0	0	0	0	0	0	0	0	0	0	0	0	0	0	aaggagtttgagctatcagtgtactggggcaagcttgagacagatggctcaccttcctcgca	aaggagtttgagctatcagtgtact
Sc6vya5_10354_1271342	Sc6vya5_10354_1271342-3p	1	0	0	0	0	0	0	0	0	0	0	0	0	0	0.29	0	0	0	0	0	0	0	0	0	0	0	0	0	aaggagtttgagctatcagtgtactggggcaagcttgagacagatggctcaccttcctcgca	acagatggctcaccttcctcgca
Sc6vya5_10354_1273146	Sc6vya5_10354_1273146-5p	10462	85.24	87.27	191.06	26.89	56.21	324.29	367.68	309.8	371.88	611.19	416.7	324.8	5.85	3.22	169.68	0	291.93	485.68	3.19	6.28	333.05	0	111.99	490.48	1.84	61	367.03	tgtaagtgtccaaaattctggaaatttaatggaaatcgattatttacatcaaatttatagaattttggacacttacatcata	tgtaagtgtccaaaattctg
Sc6vya5_10354_1273146	Sc6vya5_10354_1273146-3p	922	28.41	23.93	18.5	8.96	10.91	21.15	17.14	18.22	29.17	31.84	24.58	12.37	6.44	16.12	28.68	0	21.11	22.66	2.32	3.87	24.14	1.17	25.69	36.6	6.25	32.4	19.6	tgtaagtgtccaaaattctggaaatttaatggaaatcgattatttacatcaaatttatagaattttggacacttacatcata	ttttggacacttacatcata
Sc6vya5_10355_1273693	Sc6vya5_10355_1273693-3p	52303	917.56	1463.88	1467.8	1191.43	736.62	842.45	1214.18	1228.27	1210.44	1377.08	1835.56	725.38	486.4	8.5	1638.65	33.18	1360.99	948.22	583.61	176.38	945.22	2.34	1435.8	1372.83	6.62	1595.41	2479.42	tgtgtacatcggaggggtgagaaacggatgtacacaggctaat	aacggatgtacacaggctaat
Sc6vya5_10355_1273693	Sc6vya5_10355_1273693-5p	0	0	0	0	0	0	0	0	0	0	0	0	0	0	0	0	0	0	0	0	0	0	0	0	0	0	0	0	tgtgtacatcggaggggtgagaaacggatgtacacaggctaat	tgtgtacatcggaggggt
Sc6vya5_10359_1275054	Sc6vya5_10359_1275054-3p	185	29.6	33.78	1.72	2.69	1.68	0	0	0	0	0	0	0	1.76	0.59	0.81	0	0	0.93	0.58	0	1.89	0	48.29	1.72	0	9.53	0.36	ttgttcaaagcccgattagcgttaatccaaggctaactccataggttttctaagagttaacccaggatctaactaatcgggctttgaacaac	taatcgggctttgaacaac
Sc6vya5_10359_1275054	Sc6vya5_10359_1275054-5p	17	0	0	0	0	0	0	0.59	0	0	0	0	0	0.59	0.29	0.4	0	0.41	0	0.87	0	0	1.17	0	0	0	0	0.36	ttgttcaaagcccgattagcgttaatccaaggctaactccataggttttctaagagttaacccaggatctaactaatcgggctttgaacaac	ttgttcaaagcccgattagcg
Sc6vya5_10359_1275200	Sc6vya5_10359_1275200-5p	11058	104.19	109.79	197.08	36.76	78.02	330.64	380.69	323.16	379.17	637.65	428.72	337.17	10.54	9.96	186.65	1.19	298.43	504.64	8.11	12.08	345.12	0.58	137.67	505.12	5.88	72.43	380.93	tgtaagtgtccaaaattctgtaaatttaatggaaatcatttgcatcaaatttacagaattttggactcttacatcacatt	tgtaagtgtccaaaattctg
Sc6vya5_10359_1275200	Sc6vya5_10359_1275200-3p	0	0	0	0	0	0	0	0	0	0	0	0	0	0	0	0	0	0	0	0	0	0	0	0	0	0	0	0	tgtaagtgtccaaaattctgtaaatttaatggaaatcatttgcatcaaatttacagaattttggactcttacatcacatt	ttttggactcttacatcacatt
Sc6vya5_10360_1275514	Sc6vya5_10360_1275514-3p	6	1.18	0	0	0	0	0	0	0	0	0	0	0	0	0	0	0	0	0	0	0	0	0	0	0	0	9.53	0	ctggacattaattactttattccaagttttatttagactagtgta	ttttatttagactagtgta
Sc6vya5_10360_1275514	Sc6vya5_10360_1275514-5p	2	0	0	0	0	0	0	0	0	0	0	0	0	0	0	0	0	0	0	0	0	0	0	0	0	0	3.81	0	ctggacattaattactttattccaagttttatttagactagtgta	ctggacattaattacttta
Sc6vya5_10361_1275588	Sc6vya5_10361_1275588-5p	175	0	0	0	0	0	0	0	0	0	0	0	0	12.29	7.33	0	2.37	0	0	4.64	4.83	1.51	2.92	0	0	19.86	0	0.36	gcaggacgcagttgcgagtcatgcactttggtgcatgctccactgacgagcta	gcaggacgcagttgcgagtcatg
Sc6vya5_10361_1275588	Sc6vya5_10361_1275588-3p	0	0	0	0	0	0	0	0	0	0	0	0	0	0	0	0	0	0	0	0	0	0	0	0	0	0	0	0	gcaggacgcagttgcgagtcatgcactttggtgcatgctccactgacgagcta	tgctccactgacgagcta
Sc6vya5_10361_1276327	Sc6vya5_10361_1276327-5p	71	0	1.41	0	0	0	0	0	0	0	0	0	1.55	2.93	3.52	0	0	0	0	2.32	4.35	0.75	1.17	0	0.86	3.31	1.91	0	cttcgcagcctcccgtttgtctggcttcctgtccctcacagaaggcccgagaaaatgggaggctgcaaagga	cttcgcagcctcccgtttgtc
Sc6vya5_10361_1276327	Sc6vya5_10361_1276327-3p	0	0	0	0	0	0	0	0	0	0	0	0	0	0	0	0	0	0	0	0	0	0	0	0	0	0	0	0	cttcgcagcctcccgtttgtctggcttcctgtccctcacagaaggcccgagaaaatgggaggctgcaaagga	aaaatgggaggctgcaaagga
Sc6vya5_10361_1276368	Sc6vya5_10361_1276368-3p	10	0	1.41	0.43	0	0	0	0	0	0	0	0.55	0	0	0	0	0	0.41	0.46	0	0	0.38	0	1.54	0	0	0	0	agagttagtagaggagactactactcctctactaactctgtttc	tcctctactaactctgtttc
Sc6vya5_10361_1276368	Sc6vya5_10361_1276368-5p	10	5.92	0	0	0	0	0	0	0	0	0	0	0	0	0	0	0	0	0	0.29	0	0	0	1.03	0	0	0	0.36	agagttagtagaggagactactactcctctactaactctgtttc	agagttagtagaggagact
Sc6vya5_10363_1277428	Sc6vya5_10363_1277428-3p	1	0	0	0	0	0	0	0	0	0	0	0	0	0	0	0	0	0	0	0.29	0	0	0	0	0	0	0	0	atttgggataaataacacttgcagtatttcaaaattgtcacattgtggcttgacaattttgaaatatcaggtgtggcatttatctcaaat	aggtgtggcatttatctcaaat
Sc6vya5_10363_1277428	Sc6vya5_10363_1277428-5p	0	0	0	0	0	0	0	0	0	0	0	0	0	0	0	0	0	0	0	0	0	0	0	0	0	0	0	0	atttgggataaataacacttgcagtatttcaaaattgtcacattgtggcttgacaattttgaaatatcaggtgtggcatttatctcaaat	atttgggataaataacacttgca
Sc6vya5_10364_1277588	Sc6vya5_10364_1277588-3p	59	0	1.41	1.72	0	0.84	0	0.59	1.21	0	0.45	0.55	0	1.76	2.05	2.02	0	1.62	0	0.29	0.48	1.89	0	0	7.32	0.37	1.91	0	ttgaggcctaaccctgtatccccagaaggcctacagggtatacaggggatacagggttagtctcaact	tacagggttagtctcaact
Sc6vya5_10364_1277588	Sc6vya5_10364_1277588-5p	10	0	1.41	0	0	0	0	0	0	0	0	0	0	0	0.29	0	0	0	0.93	0.29	0	0.75	0	0	0	0.37	0	0	ttgaggcctaaccctgtatccccagaaggcctacagggtatacaggggatacagggttagtctcaact	ttgaggcctaaccctgtatc
Sc6vya5_10365_1277742	Sc6vya5_10365_1277742-5p	4577	100.64	143.57	93.81	80.68	67.12	72.61	108.77	129.99	129.79	156.5	149.1	89.71	61.46	26.67	73.53	9.48	97.04	109.16	47.23	18.85	71.66	8.17	183.91	118.85	17.65	99.12	117.95	tagacctctcggcctcgtggactacgagctagtagcctattcggcctcgcggactcggcctcatgggctggcgtagtccactcgacctcgaggtct	tagacctctcggcctcgtggact
Sc6vya5_10365_1277742	Sc6vya5_10365_1277742-3p	208	0	1.41	7.32	0.9	0	1.41	1.18	1.21	0.73	8.07	4.92	0	1.17	0.29	8.08	0	5.68	6.94	2.61	0	8.68	0	4.62	10.77	0	1.91	4.28	tagacctctcggcctcgtggactacgagctagtagcctattcggcctcgcggactcggcctcatgggctggcgtagtccactcgacctcgaggtct	tccactcgacctcgaggtct
Sc6vya5_10365_1277808	Sc6vya5_10365_1277808-5p	12	0	0	0	0	0	0.7	0.59	0	0	0.45	0	0	0	0.29	0.81	0	0	0.46	0.29	0.48	0.75	0	0	0	0.37	0	0	tgaaagaaggttatagtgcttagcgttaagcgctataactttctttcatttct	tgaaagaaggttatagtgct
Sc6vya5_10365_1277808	Sc6vya5_10365_1277808-3p	24	0	1.41	0	1.79	0	0	4.73	1.21	0	0.45	2.73	0	0	0	0	0	0	0	0	0	0.38	0	0.51	0	1.1	0	0	tgaaagaaggttatagtgcttagcgttaagcgctataactttctttcatttct	tataactttctttcatttct
Sc6vya5_10365_1278172	Sc6vya5_10365_1278172-3p	22	0	0	0	0	0.84	0	0	0	0	0	0	0	0.59	0.59	0.4	0	0.41	0	0.87	0	0	2.92	1.54	0	1.1	0	0	aggacgaaacaaaagatttttgctcttttgggaacttgaatccattgttttgtcctcc	gaatccattgttttgtcctcc
Sc6vya5_10365_1278172	Sc6vya5_10365_1278172-5p	0	0	0	0	0	0	0	0	0	0	0	0	0	0	0	0	0	0	0	0	0	0	0	0	0	0	0	0	aggacgaaacaaaagatttttgctcttttgggaacttgaatccattgttttgtcctcc	aggacgaaacaaaagattttt
Sc6vya5_10366_1278266	Sc6vya5_10366_1278266-5p	118	2.37	0	7.32	0.9	0.84	1.41	3.55	0	0.73	1.79	3.82	3.09	0.59	0	6.06	0	6.9	3.7	0	0.48	1.89	0	2.05	5.17	0	0	3.21	taaaatgcttattgactgagttaggtcgggtcgtacgggaaaatatttggctctcggtcatttgtacggacctcgctgcgctcggtccgtacggcataacctcgagc	taaaatgcttattgactgag
Sc6vya5_10366_1278266	Sc6vya5_10366_1278266-3p	6	0	0	0	0	0	0	0.59	0	0	0	0	0	0	0	0	0	0	0	0.29	0	0.75	0	0	0	0	0	0	taaaatgcttattgactgagttaggtcgggtcgtacgggaaaatatttggctctcggtcatttgtacggacctcgctgcgctcggtccgtacggcataacctcgagc	tccgtacggcataacctcgagc
Sc6vya5_10366_1279952	Sc6vya5_10366_1279952-3p	35	0	1.41	0.86	0	0.84	0	1.18	0	0	0	0.55	0	0	0.59	0.81	0	0	0.46	0	0.48	3.02	0	0	4.31	0	3.81	0.36	tgaggctagacctatattccaaaaaggattaaaacttacttgtaggtctaataggaatacagggttagtctcaac	tacagggttagtctcaac
Sc6vya5_10366_1279952	Sc6vya5_10366_1279952-5p	0	0	0	0	0	0	0	0	0	0	0	0	0	0	0	0	0	0	0	0	0	0	0	0	0	0	0	0	tgaggctagacctatattccaaaaaggattaaaacttacttgtaggtctaataggaatacagggttagtctcaac	tgaggctagacctatatt
Sc6vya5_10367_1280410	Sc6vya5_10367_1280410-5p	401	4.74	5.63	4.3	0.9	1.68	6.34	8.28	7.29	5.1	7.17	7.65	7.73	8.19	2.93	5.66	8.3	8.93	6.01	8.11	5.32	13.58	9.34	2.57	12.92	4.78	5.72	12.47	tgacaaggaaaaattgctcgtgtatatataaatgggataaaatgggcaatttttccttatcaag	tgacaaggaaaaattgctcgtgt
Sc6vya5_10367_1280410	Sc6vya5_10367_1280410-3p	0	0	0	0	0	0	0	0	0	0	0	0	0	0	0	0	0	0	0	0	0	0	0	0	0	0	0	0	tgacaaggaaaaattgctcgtgtatatataaatgggataaaatgggcaatttttccttatcaag	atgggcaatttttccttatcaag
Sc6vya5_10369_1281103	Sc6vya5_10369_1281103-5p	32	9.47	12.67	0	0	0	0	0	0	0	0.45	0	0	0	0	0.4	0	0	0.46	0	0	0	0	5.14	0.43	0	1.91	0	tgatcgcacttaaaccgttcaactgtacaaaatatttagtttatttagtacatcgtacatgcggtagagtgatcgcacttt	tgatcgcacttaaaccgt
Sc6vya5_10369_1281103	Sc6vya5_10369_1281103-3p	0	0	0	0	0	0	0	0	0	0	0	0	0	0	0	0	0	0	0	0	0	0	0	0	0	0	0	0	tgatcgcacttaaaccgttcaactgtacaaaatatttagtttatttagtacatcgtacatgcggtagagtgatcgcacttt	ggtagagtgatcgcacttt
Sc6vya5_10379_1282999	Sc6vya5_10379_1282999-5p	0	0	0	0	0	0	0	0	0	0	0	0	0	0	0	0	0	0	0	0	0	0	0	0	0	0	0	0	tgcaaagagagttaaaagcaatagatgtaatgttgtgctctttttgtagc	tgcaaagagagttaaaag
Sc6vya5_10379_1282999	Sc6vya5_10379_1282999-3p	0	0	0	0	0	0	0	0	0	0	0	0	0	0	0	0	0	0	0	0	0	0	0	0	0	0	0	0	tgcaaagagagttaaaagcaatagatgtaatgttgtgctctttttgtagc	ttgtgctctttttgtagc
Sc6vya5_10379_1283037	Sc6vya5_10379_1283037-5p	58	2.37	0	0.43	0	0	1.41	2.36	0	5.1	2.69	1.64	0	0	0.29	1.62	0	5.28	1.39	0	0	1.89	0	1.03	1.72	0	0	0.36	aaaatgaaacgactaaagattttttttagtcgtttcatttttttc	aaaatgaaacgactaaagat
Sc6vya5_10379_1283037	Sc6vya5_10379_1283037-3p	5	0	1.41	0	0	0	0	1.18	0	0	0	0	0	0.59	0	0	0	0	0	0	0	0	0	0	0	0	1.91	0	aaaatgaaacgactaaagattttttttagtcgtttcatttttttc	tttagtcgtttcatttttttc
Sc6vya5_10379_1283193	Sc6vya5_10379_1283193-5p	58	2.37	0	0.43	0	0	1.41	2.36	0	5.1	2.69	1.64	0	0	0.29	1.62	0	5.28	1.39	0	0	1.89	0	1.03	1.72	0	0	0.36	aaaatgaaacgactaaagattttttttagtcgtttcatttttttc	aaaatgaaacgactaaagat
Sc6vya5_10379_1283193	Sc6vya5_10379_1283193-3p	5	0	1.41	0	0	0	0	1.18	0	0	0	0	0	0.59	0	0	0	0	0	0	0	0	0	0	0	0	1.91	0	aaaatgaaacgactaaagattttttttagtcgtttcatttttttc	tttagtcgtttcatttttttc
Sc6vya5_10380_1283459	Sc6vya5_10380_1283459-3p	3	0	0	0	0	0	0	0	0	0	0	0	0	0	0	0	0	0	0	0	0	0	0	1.54	0	0	0	0	tagaatggggacgtcagcaaacccacactattcacacagacatgtgggtttgctcgcggcttttttctagt	ctcgcggcttttttctagt
Sc6vya5_10380_1283459	Sc6vya5_10380_1283459-5p	0	0	0	0	0	0	0	0	0	0	0	0	0	0	0	0	0	0	0	0	0	0	0	0	0	0	0	0	tagaatggggacgtcagcaaacccacactattcacacagacatgtgggtttgctcgcggcttttttctagt	tagaatggggacgtcagca
Sc6vya5_10380_1283580	Sc6vya5_10380_1283580-3p	3	0	0	0	0	0	0	0	0	0	0	0	0	0	0	0	0	0	0	0	0	0	0	1.54	0	0	0	0	tagaatggggacgtcagcaaacccacactattcacacagacatgtgggtttgctcgcggcttttttctagt	ctcgcggcttttttctagt
Sc6vya5_10380_1283580	Sc6vya5_10380_1283580-5p	0	0	0	0	0	0	0	0	0	0	0	0	0	0	0	0	0	0	0	0	0	0	0	0	0	0	0	0	tagaatggggacgtcagcaaacccacactattcacacagacatgtgggtttgctcgcggcttttttctagt	tagaatggggacgtcagca
Sc6vya5_10383_1284926	Sc6vya5_10383_1284926-5p	317	1.18	0	4.73	2.69	1.68	12.69	4.14	13.36	7.29	5.83	4.37	12.37	6.44	4.1	1.62	5.93	10.96	13.41	5.51	2.9	7.54	5.84	3.6	6.46	1.84	0	13.18	cgtttgttcatggctttgaaaccgggtcacgctaggaggtgatacgtaacaaatttcttatcgtgctaatacgggttttcaagacagtcaaacgcc	cgtttgttcatggctttgaaacc
Sc6vya5_10383_1284926	Sc6vya5_10383_1284926-3p	0	0	0	0	0	0	0	0	0	0	0	0	0	0	0	0	0	0	0	0	0	0	0	0	0	0	0	0	cgtttgttcatggctttgaaaccgggtcacgctaggaggtgatacgtaacaaatttcttatcgtgctaatacgggttttcaagacagtcaaacgcc	ttttcaagacagtcaaacgcc
Sc6vya5_10383_1285339	Sc6vya5_10383_1285339-3p	14	0	0	0	0	0	1.41	0.59	0	0	0.9	0	0	0.59	0.29	0	0	0.41	0	0.29	0.97	0	0.58	0.51	0	0	0	0.36	taagctaatgattcaccaatcgaattcctttgatacaagtggtataagcccattaccaatggttcgaacgggacgaatggtaagagtcttgaggct	gacgaatggtaagagtcttgaggct
Sc6vya5_10383_1285339	Sc6vya5_10383_1285339-5p	0	0	0	0	0	0	0	0	0	0	0	0	0	0	0	0	0	0	0	0	0	0	0	0	0	0	0	0	taagctaatgattcaccaatcgaattcctttgatacaagtggtataagcccattaccaatggttcgaacgggacgaatggtaagagtcttgaggct	taagctaatgattcaccaatcgaattcc
Sc6vya5_10389_1286176	Sc6vya5_10389_1286176-5p	1	0	0	0	0	0	0	0	0	0	0	0	0	0	0	0	0	0	0	0	0	0	0	0.51	0	0	0	0	ttagctgtcagtaattcatccaacgcatcaaactgtggacaatatcccattgtctgatgtgcatcatggatctctgataggacactatc	ttagctgtcagtaattcat
Sc6vya5_10389_1286176	Sc6vya5_10389_1286176-3p	0	0	0	0	0	0	0	0	0	0	0	0	0	0	0	0	0	0	0	0	0	0	0	0	0	0	0	0	ttagctgtcagtaattcatccaacgcatcaaactgtggacaatatcccattgtctgatgtgcatcatggatctctgataggacactatc	gatctctgataggacactatc
Sc6vya5_10389_1286462	Sc6vya5_10389_1286462-5p	31	0	0	0.43	4.48	2.52	3.52	2.36	2.43	2.19	0.45	0	4.64	0	0	0	0	0	0.46	0	0	0	0	0	0	0	0	1.07	tggactattacagatgatgatgatgaatcaacaaagatctgaaatgctc	tggactattacagatgatgatgat
Sc6vya5_10389_1286462	Sc6vya5_10389_1286462-3p	1	0	0	0	0	0	0.7	0	0	0	0	0	0	0	0	0	0	0	0	0	0	0	0	0	0	0	0	0	tggactattacagatgatgatgatgaatcaacaaagatctgaaatgctc	tcaacaaagatctgaaatgctc
Sc6vya5_10392_1288509	Sc6vya5_10392_1288509-3p	1389	9.47	16.89	37.44	3.59	5.03	33.13	25.42	10.93	22.6	49.77	39.32	6.19	4.1	0.29	40.4	0	44.26	50.88	6.09	0	62.99	0	21.58	93.01	0.37	9.53	45.26	aagcgccgtccttgaggccgaagacttacggttcgggcttcggcgtcaaggacggcgcttcgcgc	tcaaggacggcgcttcgcgc
Sc6vya5_10392_1288509	Sc6vya5_10392_1288509-5p	1	0	0	0.43	0	0	0	0	0	0	0	0	0	0	0	0	0	0	0	0	0	0	0	0	0	0	0	0	aagcgccgtccttgaggccgaagacttacggttcgggcttcggcgtcaaggacggcgcttcgcgc	aagcgccgtccttgaggccg
Sc6vya5_10393_1289453	Sc6vya5_10393_1289453-5p	60	3.55	1.41	0	0	0	0.7	0	0	0.73	0.45	1.09	0	0.59	0	0.4	0	0.41	2.31	2.32	0.48	0.38	0	2.05	2.15	0.74	0	2.14	taaagtgtaaggtgatagaacggttcatttactgtctatattcttgtacttttaa	taaagtgtaaggtgatagaacggt
Sc6vya5_10393_1289453	Sc6vya5_10393_1289453-3p	0	0	0	0	0	0	0	0	0	0	0	0	0	0	0	0	0	0	0	0	0	0	0	0	0	0	0	0	taaagtgtaaggtgatagaacggttcatttactgtctatattcttgtacttttaa	tgtctatattcttgtacttttaa
Sc6vya5_10397_1291103	Sc6vya5_10397_1291103-3p	13	0	0	0	0	2.52	0	0	1.21	0	0	0	0	0	0	0	0	0	0	0	0	0	5.25	0	0	0	0	0	gttctaacctgcaaaataaagcggatctgttatattttgctggttggacccg	tatattttgctggttggacccg
Sc6vya5_10397_1291103	Sc6vya5_10397_1291103-5p	0	0	0	0	0	0	0	0	0	0	0	0	0	0	0	0	0	0	0	0	0	0	0	0	0	0	0	0	gttctaacctgcaaaataaagcggatctgttatattttgctggttggacccg	gttctaacctgcaaaataaagc
Sc6vya5_10397_1291283	Sc6vya5_10397_1291283-3p	1299	47.36	23.93	23.67	11.65	10.07	42.3	21.28	34.02	20.42	39.01	44.24	40.21	3.51	11.72	26.66	20.15	28.83	40.24	4.35	7.25	26.78	26.27	11.82	36.6	6.25	57.18	70.2	acggacaattcctccttctcaagaaacttgtcaaggaaaaattgctcgtgt	tcaaggaaaaattgctcgtgt
Sc6vya5_10397_1291283	Sc6vya5_10397_1291283-5p	0	0	0	0	0	0	0	0	0	0	0	0	0	0	0	0	0	0	0	0	0	0	0	0	0	0	0	0	acggacaattcctccttctcaagaaacttgtcaaggaaaaattgctcgtgt	acggacaattcctccttctca
Sc6vya5_10397_1291286	Sc6vya5_10397_1291286-3p	322	0	8.45	4.73	9.86	0.84	7.75	9.46	29.16	7.29	5.38	6.55	4.64	2.93	2.34	4.04	0	4.47	11.56	1.74	9.18	8.68	2.92	3.6	5.6	4.41	3.81	17.46	cgagcaatttttccttcacaagttttccttacaaggaaaaattgctcgtg	ttacaaggaaaaattgctcgtg
Sc6vya5_10397_1291286	Sc6vya5_10397_1291286-5p	0	0	0	0	0	0	0	0	0	0	0	0	0	0	0	0	0	0	0	0	0	0	0	0	0	0	0	0	cgagcaatttttccttcacaagttttccttacaaggaaaaattgctcgtg	cgagcaatttttccttcacaagt
Sc6vya5_10400_1292125	Sc6vya5_10400_1292125-3p	107	0	0	0	1.79	1.68	0	0.59	19.44	0.73	0.45	1.09	0	0	0.29	0	2.37	0.81	0	0	6.28	12.45	1.75	4.62	0	0	28.59	0.71	tgatgatgatttctagtaagatattatcattatattactgtaatcatcactatc	tattactgtaatcatcactatc
Sc6vya5_10400_1292125	Sc6vya5_10400_1292125-5p	0	0	0	0	0	0	0	0	0	0	0	0	0	0	0	0	0	0	0	0	0	0	0	0	0	0	0	0	tgatgatgatttctagtaagatattatcattatattactgtaatcatcactatc	tgatgatgatttctagtaagata
Sc6vya5_10400_1292137	Sc6vya5_10400_1292137-3p	66	0	2.82	0	0	0	0	0	0	0	0.45	0	0	3.51	3.52	0	0	0.41	0	1.45	1.45	0.38	2.92	2.57	0.43	4.78	0	1.07	tctcgctactgcggacactatattacgattcagagggtgtccgtaatagcgagagttgact	tccgtaatagcgagagttgact
Sc6vya5_10400_1292137	Sc6vya5_10400_1292137-5p	4	0	0	0	0	1.68	0	0	0	0	0	0	0	0	0	0	0	0.41	0	0	0	0	0	0	0	0	0	0	tctcgctactgcggacactatattacgattcagagggtgtccgtaatagcgagagttgact	tctcgctactgcggacact
Sc6vya5_10400_1292185	Sc6vya5_10400_1292185-3p	66	0	2.82	0	0	0	0	0	0	0	0.45	0	0	3.51	3.52	0	0	0.41	0	1.45	1.45	0.38	2.92	2.57	0.43	4.78	0	1.07	tctcgctactgcggacactatattacgattcagagggtgtccgtaatagcgagagttgact	tccgtaatagcgagagttgact
Sc6vya5_10400_1292185	Sc6vya5_10400_1292185-5p	4	0	0	0	0	1.68	0	0	0	0	0	0	0	0	0	0	0	0.41	0	0	0	0	0	0	0	0	0	0	tctcgctactgcggacactatattacgattcagagggtgtccgtaatagcgagagttgact	tctcgctactgcggacact
Sc6vya5_10401_1292442	Sc6vya5_10401_1292442-5p	22	0	0	0.86	0	0	0	0	1.21	0	0	0	0	3.51	1.17	0	0	0	0.46	0.29	0	0	0	1.03	0.86	0.74	0	0	tagtctcctctcgcagccgtcacgaggccttcggttccagactgggaacgagcctcgtaacggctgcgcgaggagatttaa	tagtctcctctcgcagccg
Sc6vya5_10401_1292442	Sc6vya5_10401_1292442-3p	0	0	0	0	0	0	0	0	0	0	0	0	0	0	0	0	0	0	0	0	0	0	0	0	0	0	0	0	tagtctcctctcgcagccgtcacgaggccttcggttccagactgggaacgagcctcgtaacggctgcgcgaggagatttaa	gctgcgcgaggagatttaa
Sc6vya5_10401_1292808	Sc6vya5_10401_1292808-5p	489	34.33	23.93	12.05	9.86	11.75	4.93	14.19	14.58	18.23	21.08	16.93	9.28	1.76	1.47	8.89	0	12.59	10.18	1.16	1.45	10.56	0	11.82	12.92	0	34.31	9.98	ccgagttgagactaaccctgttttcccataagacctaaggtatgagccttctgggaatacagggttagcctcaactcga	ccgagttgagactaaccctg
Sc6vya5_10401_1292808	Sc6vya5_10401_1292808-3p	9	0	0	0	0	0	0	0	0	0.73	0	0	0	1.76	0.29	0	0	0	0	0.58	0	0	0	0	0	0	0	0.36	ccgagttgagactaaccctgttttcccataagacctaaggtatgagccttctgggaatacagggttagcctcaactcga	cagggttagcctcaactcga
Sc6vya5_10401_1293038	Sc6vya5_10401_1293038-3p	21	2.37	5.63	0	0	0	0	0	0	0	0.45	0	0	0	0	0	0	0	0.46	0	0.48	0	0	2.57	0	0	1.91	1.78	ctagattcagtacaaacatcttttgttcatgtggccaaatatggtgttgtttgtacggtagctagaccac	tttgtacggtagctagaccac
Sc6vya5_10401_1293038	Sc6vya5_10401_1293038-5p	0	0	0	0	0	0	0	0	0	0	0	0	0	0	0	0	0	0	0	0	0	0	0	0	0	0	0	0	ctagattcagtacaaacatcttttgttcatgtggccaaatatggtgttgtttgtacggtagctagaccac	ctagattcagtacaaacatcttt
Sc6vya5_10401_1293306	Sc6vya5_10401_1293306-5p	7	1.18	0	0	0	0	0	0	0	0	0	0	0	0	0.59	0	0	0.41	0	0.29	0	0	0	0	0	0	0	0	tagtctccttcacggttcctgcaccatcatgaaaagtggccgtgcttttgcatggagccgtgaaggagactattg	tagtctccttcacggttcc
Sc6vya5_10401_1293306	Sc6vya5_10401_1293306-3p	3	0	0	0	0	0	0	0	0	0	0.45	0	0	0	0	0	0	0.41	0	0	0	0	0	0	0	0	0	0	tagtctccttcacggttcctgcaccatcatgaaaagtggccgtgcttttgcatggagccgtgaaggagactattg	agccgtgaaggagactattg
Sc6vya5_10402_1293918	Sc6vya5_10402_1293918-5p	2919	41.44	166.09	51.21	25.1	45.3	16.21	34.88	7.29	31.35	64.57	22.94	4.64	49.75	29.6	70.3	2.37	66.18	59.21	30.14	13.53	86.75	0.58	227.57	169.67	20.96	144.86	30.29	tacagaacgagagagcgtgttgtattcgggtgagccgaaggcgaggatcttaagccccgatacaacacgccctcgagttctgtatacggct	tacagaacgagagagcgt
Sc6vya5_10402_1293918	Sc6vya5_10402_1293918-3p	34	2.37	8.45	1.29	0	0	0	0	1.21	2.19	0.9	0	0	0	0	0.81	0	0.41	0.46	0.29	0	1.13	0	1.03	0.86	0	5.72	0	tacagaacgagagagcgtgttgtattcgggtgagccgaaggcgaggatcttaagccccgatacaacacgccctcgagttctgtatacggct	tcgagttctgtatacggct
Sc6vya5_10402_1293974	Sc6vya5_10402_1293974-5p	0	0	0	0	0	0	0	0	0	0	0	0	0	0	0	0	0	0	0	0	0	0	0	0	0	0	0	0	tcattattatgtgcaccgggacggaacaggaggtcattatttcgataaataatgacctactgtcacatctccgtgaacatagtaat	tcattattatgtgcaccggga
Sc6vya5_10402_1293974	Sc6vya5_10402_1293974-3p	1	1.18	0	0	0	0	0	0	0	0	0	0	0	0	0	0	0	0	0	0	0	0	0	0	0	0	0	0	tcattattatgtgcaccgggacggaacaggaggtcattatttcgataaataatgacctactgtcacatctccgtgaacatagtaat	tctccgtgaacatagtaat
Sc6vya5_10405_1295267	Sc6vya5_10405_1295267-5p	15	1.18	4.22	0.43	0	0	0	0	0	0	0	0	0	0	0	0	0	1.22	0.93	0.29	0	0	0	1.03	0.43	0.37	0	0	tagatcatgtagaacaagctacactatgtaatgcatcagtcaatt	tagatcatgtagaacaagc
Sc6vya5_10405_1295267	Sc6vya5_10405_1295267-3p	1	0	0	0	0	0	0	0	0	0	0	0	0	0.59	0	0	0	0	0	0	0	0	0	0	0	0	0	0	tagatcatgtagaacaagctacactatgtaatgcatcagtcaatt	tgtaatgcatcagtcaatt
Sc6vya5_10407_1295963	Sc6vya5_10407_1295963-3p	547	10.66	11.26	9.04	3.59	3.36	13.39	15.37	13.36	18.96	22.87	24.03	9.28	0.59	0.59	10.5	0	18.68	22.2	0.58	0	10.94	1.17	19.01	21.1	2.21	9.53	19.6	cagtatcaatgacgaaaacgcaatcaagatgaattaaaaatggtctcatgtggatttatcttcattgcgttctggttcattgatactgac	ttctggttcattgatactgac
Sc6vya5_10407_1295963	Sc6vya5_10407_1295963-5p	0	0	0	0	0	0	0	0	0	0	0	0	0	0	0	0	0	0	0	0	0	0	0	0	0	0	0	0	cagtatcaatgacgaaaacgcaatcaagatgaattaaaaatggtctcatgtggatttatcttcattgcgttctggttcattgatactgac	cagtatcaatgacgaaaacg
Sc6vya5_10408_1296435	Sc6vya5_10408_1296435-5p	5	0	0	0	0.9	0	0	0	0	0	0	0.55	0	0	0	0	0	0	1.39	0	0	0	0	0	0	0	0	0	tggaaacaaaggaatttgcataattttgtttttatgcaaatttctttgtttccaat	tggaaacaaaggaatttgc
Sc6vya5_10408_1296435	Sc6vya5_10408_1296435-3p	0	0	0	0	0	0	0	0	0	0	0	0	0	0	0	0	0	0	0	0	0	0	0	0	0	0	0	0	tggaaacaaaggaatttgcataattttgtttttatgcaaatttctttgtttccaat	aaatttctttgtttccaat
Sc6vya5_10409_1297111	Sc6vya5_10409_1297111-3p	5511	86.43	118.24	22.38	18.83	37.75	92.35	112.91	93.55	57.61	99.55	110.87	71.15	80.19	75.32	39.59	33.18	58.06	141.54	53.32	92.3	132.39	40.87	254.28	164.07	66.2	284.01	275.45	tggtctagattcggtacaaacatctttttgttcatgctgccaaatatggtgttttttgtactgaagctagaccaca	tttgtactgaagctagaccaca
Sc6vya5_10409_1297111	Sc6vya5_10409_1297111-5p	22	1.18	0	0	0	0	0.7	0	0	0	0.45	0.55	0	0.59	0.29	0.4	0	0	0	0	0.97	1.13	0	2.57	0	1.1	3.81	0	tggtctagattcggtacaaacatctttttgttcatgctgccaaatatggtgttttttgtactgaagctagaccaca	tggtctagattcggtacaaa
Sc6vya5_10409_1297149	Sc6vya5_10409_1297149-3p	123	5.92	8.45	2.15	0.9	0.84	0.7	2.36	0	2.92	4.48	1.64	0	1.76	1.76	1.62	0	2.44	4.63	2.61	0.97	1.51	0	6.16	3.01	1.1	1.91	1.43	agcgtgcagtgataaaaaaccttctttcacacctacagacaattattcccaggtatctatcattgcacgctca	tatctatcattgcacgctca
Sc6vya5_10409_1297149	Sc6vya5_10409_1297149-5p	0	0	0	0	0	0	0	0	0	0	0	0	0	0	0	0	0	0	0	0	0	0	0	0	0	0	0	0	agcgtgcagtgataaaaaaccttctttcacacctacagacaattattcccaggtatctatcattgcacgctca	agcgtgcagtgataaaaaacc
Sc6vya5_10409_1297658	Sc6vya5_10409_1297658-3p	2251	63.93	171.72	38.3	23.31	37.75	38.07	48.47	21.87	35.73	86.54	51.34	15.47	27.51	14.65	37.98	4.74	40.2	58.28	15.07	14.5	49.79	11.68	71.4	61.58	14.34	114.37	54.16	aacatgagcgtttgtgttttatgggattttacaatctcgagccgaaggcgagagattgtaaagcccgtgcaacacggacgcgaatgttgt	aacacggacgcgaatgttgt
Sc6vya5_10409_1297658	Sc6vya5_10409_1297658-5p	0	0	0	0	0	0	0	0	0	0	0	0	0	0	0	0	0	0	0	0	0	0	0	0	0	0	0	0	aacatgagcgtttgtgttttatgggattttacaatctcgagccgaaggcgagagattgtaaagcccgtgcaacacggacgcgaatgttgt	aacatgagcgtttgtgtttt
Sc6vya5_10409_1297700	Sc6vya5_10409_1297700-5p	115	4.74	5.63	0.86	0.9	1.68	2.11	2.36	2.43	1.46	3.59	3.82	0	0.59	1.17	2.02	0	5.68	1.85	1.45	0.48	3.02	0	2.57	8.18	0	1.91	1.78	agcgtgcaatgatagatacctgggaataattgtctgtaggtgtgaaagaaggttttttatcactgcacgctca	agcgtgcaatgatagatacct
Sc6vya5_10409_1297700	Sc6vya5_10409_1297700-3p	0	0	0	0	0	0	0	0	0	0	0	0	0	0	0	0	0	0	0	0	0	0	0	0	0	0	0	0	agcgtgcaatgatagatacctgggaataattgtctgtaggtgtgaaagaaggttttttatcactgcacgctca	tttttatcactgcacgctca
Sc6vya5_10410_1298242	Sc6vya5_10410_1298242-5p	46	0	1.41	0	0	0	0	0	0	0	0	0	0	2.34	0.59	0.4	0	0.41	0	2.9	1.45	0	0.58	1.03	0	0.37	0	1.43	cttgtcaaggaaaagccaacatggtcgcttttccttgacaagga	cttgtcaaggaaaagccaaca
Sc6vya5_10410_1298242	Sc6vya5_10410_1298242-3p	0	0	0	0	0	0	0	0	0	0	0	0	0	0	0	0	0	0	0	0	0	0	0	0	0	0	0	0	cttgtcaaggaaaagccaacatggtcgcttttccttgacaagga	gtcgcttttccttgacaagga
Sc6vya5_10410_1298344	Sc6vya5_10410_1298344-3p	3	0	0	0	0	0	0	0	0	0	0	0	0	0	0.29	0.4	0	0	0	0	0	0	0	0	0	0	0	0.36	tatcttactaacaattgcttaatattataatattaagcaattgttagtaatgaccag	ttaagcaattgttagtaatgaccag
Sc6vya5_10410_1298344	Sc6vya5_10410_1298344-5p	0	0	0	0	0	0	0	0	0	0	0	0	0	0	0	0	0	0	0	0	0	0	0	0	0	0	0	0	tatcttactaacaattgcttaatattataatattaagcaattgttagtaatgaccag	tatcttactaacaattgcttaata
Sc6vya5_10413_1300319	Sc6vya5_10413_1300319-5p	7	3.55	0	0	0	0	0	0	0	0	0	0	0	0	0	0	0	0	1.39	0	0	0	0	0	0.43	0	0	0	acgtaaaaactctgtaaatttgatgtgaattaaatttacatagtttttacacta	acgtaaaaactctgtaaattt
Sc6vya5_10413_1300319	Sc6vya5_10413_1300319-3p	0	0	0	0	0	0	0	0	0	0	0	0	0	0	0	0	0	0	0	0	0	0	0	0	0	0	0	0	acgtaaaaactctgtaaatttgatgtgaattaaatttacatagtttttacacta	atttacatagtttttacacta
Sc6vya5_10414_1300419	Sc6vya5_10414_1300419-5p	11058	104.19	109.79	197.08	36.76	78.02	330.64	380.69	323.16	379.17	637.65	428.72	337.17	10.54	9.96	186.65	1.19	298.43	504.64	8.11	12.08	345.12	0.58	137.67	505.12	5.88	72.43	380.93	tgtaagtgtccaaaattctgtaaatttaatgggactgatttacatcaaatttacagacttttggacacttacatcgta	tgtaagtgtccaaaattctg
Sc6vya5_10414_1300419	Sc6vya5_10414_1300419-3p	69	1.18	0	0	0.9	0	3.52	0.59	1.21	0.73	1.35	1.64	0	1.76	0.88	2.83	0	1.22	2.31	0	0.48	1.89	0	1.54	1.29	4.41	1.91	1.07	tgtaagtgtccaaaattctgtaaatttaatgggactgatttacatcaaatttacagacttttggacacttacatcgta	ttttggacacttacatcgta
Sc6vya5_10415_1301046	Sc6vya5_10415_1301046-5p	19	0	0	0	0	0	0	0	0	0	0	0	0	0	0.29	0	3.56	0.41	0	0.29	0.97	0	2.92	0	0.43	0.74	0	0	gccgccatcttggatgatcaaagttatcatccaagatggtgtccc	gccgccatcttggatgatc
Sc6vya5_10415_1301046	Sc6vya5_10415_1301046-3p	0	0	0	0	0	0	0	0	0	0	0	0	0	0	0	0	0	0	0	0	0	0	0	0	0	0	0	0	gccgccatcttggatgatcaaagttatcatccaagatggtgtccc	tcatccaagatggtgtccc
Sc6vya5_10415_1301299	Sc6vya5_10415_1301299-5p	72	13.02	22.52	0	1.79	0	0	1.77	1.21	1.46	0.45	0	0	0.59	0.59	0	0	0.41	1.85	0.29	0	0.75	0	6.68	2.15	0	7.62	0.36	ttgagactaaccctgtatacccagaaggcttgtgtcttatgagaatacagggttactctcaact	ttgagactaaccctgtat
Sc6vya5_10415_1301299	Sc6vya5_10415_1301299-3p	0	0	0	0	0	0	0	0	0	0	0	0	0	0	0	0	0	0	0	0	0	0	0	0	0	0	0	0	ttgagactaaccctgtatacccagaaggcttgtgtcttatgagaatacagggttactctcaact	acagggttactctcaact
Sc6vya5_10416_1302444	Sc6vya5_10416_1302444-3p	37	0	0	1.29	0	3.36	0.7	1.77	0	0	1.35	0	0	0	0	0	0	1.22	1.85	0	0	0.75	0	0	0.43	0	0	4.28	cggtggggctccgaggggactccggggtagaagtaccgaggaagctcgtcggatctcttaggg	gctcgtcggatctcttaggg
Sc6vya5_10416_1302444	Sc6vya5_10416_1302444-5p	0	0	0	0	0	0	0	0	0	0	0	0	0	0	0	0	0	0	0	0	0	0	0	0	0	0	0	0	cggtggggctccgaggggactccggggtagaagtaccgaggaagctcgtcggatctcttaggg	cggtggggctccgaggggact
Sc6vya5_10417_1303457	Sc6vya5_10417_1303457-5p	2576	9.47	14.08	74.44	8.96	14.26	92.35	78.03	52.24	64.9	135.42	132.71	72.69	20.49	7.33	75.15	9.48	80.39	99.45	8.4	6.28	58.84	8.17	13.36	81.82	11.4	24.78	65.57	tacggattttatcttcgagtgttaaaagatctctcatgagtgagcacagcgaagagaagataaaatttgtatctctaa	tacggattttatcttcgagtgt
Sc6vya5_10417_1303457	Sc6vya5_10417_1303457-3p	1	0	0	0	0	0	0	0	0	0	0	0	0	0	0	0	0	0	0	0	0	0	0	0.51	0	0	0	0	tacggattttatcttcgagtgttaaaagatctctcatgagtgagcacagcgaagagaagataaaatttgtatctctaa	taaaatttgtatctctaa
Sc6vya5_10417_1304040	Sc6vya5_10417_1304040-3p	1	0	0	0	0	0	0	0	0	0	0	0	0	0	0	0	0	0	0	0	0	0	0	0	0.43	0	0	0	gaatggtgggtaacattgtttttaaaatgtgcagcgacgccatcttg	tgtgcagcgacgccatcttg
Sc6vya5_10417_1304040	Sc6vya5_10417_1304040-5p	0	0	0	0	0	0	0	0	0	0	0	0	0	0	0	0	0	0	0	0	0	0	0	0	0	0	0	0	gaatggtgggtaacattgtttttaaaatgtgcagcgacgccatcttg	gaatggtgggtaacatt
Sc6vya5_1041_66690	Sc6vya5_1041_66690-3p	2421	192.98	277.29	29.69	71.72	34.4	6.34	14.78	12.15	13.85	25.56	10.92	4.64	9.37	1.47	23.43	0	21.11	12.49	22.02	5.32	18.1	0	463.87	17.22	0	430.78	37.42	agcctgtgtacatcagtttctcacccctacaaaaattttccccgtaagggggaggggtgagaacggatgtacacaggcta	aacggatgtacacaggcta
Sc6vya5_1041_66690	Sc6vya5_1041_66690-5p	0	0	0	0	0	0	0	0	0	0	0	0	0	0	0	0	0	0	0	0	0	0	0	0	0	0	0	0	agcctgtgtacatcagtttctcacccctacaaaaattttccccgtaagggggaggggtgagaacggatgtacacaggcta	agcctgtgtacatcagtttc
Sc6vya5_10425_1307505	Sc6vya5_10425_1307505-5p	13844	454.63	277.29	169.54	284.19	297	262.25	578.12	702.22	688.35	582.04	672.84	552.16	119.99	133.64	209.28	209.75	145.76	275.68	85.77	77.32	175.39	161.13	218.32	154.16	105.19	312.6	381.29	tatgaggatttaaaacagcgagctgaaagcgagctgttttaaacctcatacagatc	tatgaggatttaaaacagcgag
Sc6vya5_10425_1307505	Sc6vya5_10425_1307505-3p	211	17.76	11.26	6.02	1.79	9.23	1.41	4.14	3.64	5.1	4.04	8.19	3.09	0	0.29	4.85	1.19	5.68	5.09	1.16	0.48	6.41	0	10.27	7.32	0.37	9.53	0.36	tatgaggatttaaaacagcgagctgaaagcgagctgttttaaacctcatacagatc	ttttaaacctcatacagatc
Sc6vya5_10426_1308076	Sc6vya5_10426_1308076-5p	571	9.47	25.34	9.47	10.76	10.07	8.46	24.24	10.93	14.58	29.6	10.38	1.55	0.59	0.59	10.5	0	13.8	21.28	0.29	0.48	16.97	0	41.1	23.25	0	20.97	4.99	ttgagactaacactgtattcccataagacctaaggtatgagcgttctgagaatagaggtttatcctcaact	ttgagactaacactgtat
Sc6vya5_10426_1308076	Sc6vya5_10426_1308076-3p	0	0	0	0	0	0	0	0	0	0	0	0	0	0	0	0	0	0	0	0	0	0	0	0	0	0	0	0	ttgagactaacactgtattcccataagacctaaggtatgagcgttctgagaatagaggtttatcctcaact	agaggtttatcctcaact
Sc6vya5_10426_1308339	Sc6vya5_10426_1308339-3p	742	181.14	154.83	1.29	1.79	0	0	0.59	0	1.46	0.9	1.09	0	0	0	0	0	0.41	1.39	0	0	1.13	0	193.15	0.43	0.37	148.68	0.36	tttaatctcatttgtcccagtacagtactgggacaaattagattaaac	tgggacaaattagattaaac
Sc6vya5_10426_1308339	Sc6vya5_10426_1308339-5p	815	11.84	15.48	7.32	5.38	3.36	8.46	6.5	3.64	9.48	8.07	9.28	6.19	21.07	21.98	8.08	3.56	4.87	13.88	36.22	17.4	7.17	4.09	11.3	12.06	28.69	22.87	7.84	tttaatctcatttgtcccagtacagtactgggacaaattagattaaac	tttaatctcatttgtcccagt
Sc6vya5_10428_1309944	Sc6vya5_10428_1309944-3p	32	0	1.41	0.43	0	0	0.7	0	0	0	0	0	0	0.59	2.05	0	0	0	0.46	0.87	0.48	0	2.34	0	0.86	1.47	0	1.43	tccgtagcagacatttcaagccacctggaacgtctgctacggaggc	tggaacgtctgctacggaggc
Sc6vya5_10428_1309944	Sc6vya5_10428_1309944-5p	0	0	0	0	0	0	0	0	0	0	0	0	0	0	0	0	0	0	0	0	0	0	0	0	0	0	0	0	tccgtagcagacatttcaagccacctggaacgtctgctacggaggc	tccgtagcagacatttcaag
Sc6vya5_10428_1309974	Sc6vya5_10428_1309974-3p	506	4.74	7.04	0.86	0	1.68	2.11	0	0	0.73	1.79	2.73	0	13.46	45.43	1.62	1.19	0.41	4.16	6.66	22.23	2.26	5.25	19.52	2.58	40.83	5.72	1.07	tggaccttaatatctcatctgataaaacacttcttattagtattctttatataaagaaaactaataagggtgacctttatcagatataaaggtccatg	tcagatataaaggtccatg
Sc6vya5_10428_1309974	Sc6vya5_10428_1309974-5p	0	0	0	0	0	0	0	0	0	0	0	0	0	0	0	0	0	0	0	0	0	0	0	0	0	0	0	0	tggaccttaatatctcatctgataaaacacttcttattagtattctttatataaagaaaactaataagggtgacctttatcagatataaaggtccatg	tggaccttaatatctcatctgata
Sc6vya5_10428_1310008	Sc6vya5_10428_1310008-5p	396	1.18	9.85	7.75	0.9	5.03	9.16	1.77	7.29	2.19	10.31	3.82	3.09	19.9	2.64	10.1	2.37	12.99	21.28	7.24	1.93	13.58	0	6.16	16.36	3.68	1.91	3.56	ttacaacatggctacaactgtcgtggggctatcaagcactgaattgttttaaatccctacaacagatgtatcgcctcatgtaaga	ttacaacatggctacaactgt
Sc6vya5_10428_1310008	Sc6vya5_10428_1310008-3p	0	0	0	0	0	0	0	0	0	0	0	0	0	0	0	0	0	0	0	0	0	0	0	0	0	0	0	0	ttacaacatggctacaactgtcgtggggctatcaagcactgaattgttttaaatccctacaacagatgtatcgcctcatgtaaga	agatgtatcgcctcatgtaaga
Sc6vya5_10428_1310036	Sc6vya5_10428_1310036-5p	74	0	1.41	0.43	0	0.84	4.23	2.36	1.21	2.19	2.69	3.28	0	0.59	0	0.4	0	1.22	2.78	0.29	0.48	1.51	0	4.11	0.43	0.37	5.72	4.28	tctgtagcctacaactgtagcgtaaacaattgatgtgtagcctacaactgtagcgttaac	tctgtagcctacaactgtag
Sc6vya5_10428_1310036	Sc6vya5_10428_1310036-3p	1	0	0	0	0	0	0	0	0	0	0	0.55	0	0	0	0	0	0	0	0	0	0	0	0	0	0	0	0	tctgtagcctacaactgtagcgtaaacaattgatgtgtagcctacaactgtagcgttaac	tacaactgtagcgttaac
Sc6vya5_10428_1310274	Sc6vya5_10428_1310274-5p	190	3.55	1.41	1.29	7.17	1.68	1.41	1.18	1.21	2.19	3.14	1.09	1.55	8.19	7.33	1.62	1.19	0.81	3.24	5.51	0.97	0.75	2.92	4.11	2.15	5.15	11.44	5.7	tagcctccgtagcagacgttccaggtggcttgaaatgtctgctacggaggctact	tagcctccgtagcagacgttc
Sc6vya5_10428_1310274	Sc6vya5_10428_1310274-3p	0	0	0	0	0	0	0	0	0	0	0	0	0	0	0	0	0	0	0	0	0	0	0	0	0	0	0	0	tagcctccgtagcagacgttccaggtggcttgaaatgtctgctacggaggctact	atgtctgctacggaggctact
Sc6vya5_10429_1310916	Sc6vya5_10429_1310916-3p	0	0	0	0	0	0	0	0	0	0	0	0	0	0	0	0	0	0	0	0	0	0	0	0	0	0	0	0	ttcaatcaaccatgaataattttaaaattattaatggttgattaaaca	ttattaatggttgattaaaca
Sc6vya5_10429_1310916	Sc6vya5_10429_1310916-5p	0	0	0	0	0	0	0	0	0	0	0	0	0	0	0	0	0	0	0	0	0	0	0	0	0	0	0	0	ttcaatcaaccatgaataattttaaaattattaatggttgattaaaca	ttcaatcaaccatgaataatt
Sc6vya5_10429_1311773	Sc6vya5_10429_1311773-3p	4	0	0	0	0	0	0	0	0	0	0	0	0	0	0	0	1.19	0	0	0	0	0	1.75	0	0	0	0	0	ggggttaacgaatgagagaatgaattatagtcacaagctcatcgtttattccat	acaagctcatcgtttattccat
Sc6vya5_10429_1311773	Sc6vya5_10429_1311773-5p	0	0	0	0	0	0	0	0	0	0	0	0	0	0	0	0	0	0	0	0	0	0	0	0	0	0	0	0	ggggttaacgaatgagagaatgaattatagtcacaagctcatcgtttattccat	ggggttaacgaatgagagaatga
Sc6vya5_10429_1312596	Sc6vya5_10429_1312596-3p	203765	1630.29	2366.13	3999.77	896.49	1827.28	8180.58	5138.08	3573.04	4423.94	7944.13	7761.68	3271.19	930.66	796.84	4259.44	601.99	4534.06	9928.59	523.33	591.96	4945.98	311.16	5606.04	5906.86	426.27	2390.26	9435.56	tgtttaatcaaccattaataattttaaaattattcatggttgattgaaca	ttattcatggttgattgaaca
Sc6vya5_10429_1312596	Sc6vya5_10429_1312596-5p	359	0	0	0.43	0.9	0.84	2.11	7.09	6.07	5.83	4.48	9.28	4.64	18.14	11.14	2.42	0	0.81	7.86	17.97	19.33	1.89	0	2.05	3.01	12.87	0	2.49	tgtttaatcaaccattaataattttaaaattattcatggttgattgaaca	tgtttaatcaaccattaataatt
Sc6vya5_10429_1312622	Sc6vya5_10429_1312622-3p	6	0	0	0	1.79	0	0	0.59	1.21	0	0	0	0	0	0	0	0	0	0.46	0	0	0	0	0	0	0	0	0.36	ttttttatttacaatctcataacatatattttgatcaatacattgtaacatctattatgagattgtaaataaaaaca	tgagattgtaaataaaaaca
Sc6vya5_10429_1312622	Sc6vya5_10429_1312622-5p	0	0	0	0	0	0	0	0	0	0	0	0	0	0	0	0	0	0	0	0	0	0	0	0	0	0	0	0	ttttttatttacaatctcataacatatattttgatcaatacattgtaacatctattatgagattgtaaataaaaaca	ttttttatttacaatctcata
Sc6vya5_10429_1312945	Sc6vya5_10429_1312945-5p	1	0	0	0	0	0	0	0	0	0	0	0	0	0	0	0	0	0	0	0	0	0	0.58	0	0	0	0	0	ttactgcgatatgagccacgaggagggtgagaccattttacgcgtcctatatggatctttctagtcataatt	ttactgcgatatgagccacg
Sc6vya5_10429_1312945	Sc6vya5_10429_1312945-3p	1	0	0	0	0	0	0	0	0	0	0	0	0	0.59	0	0	0	0	0	0	0	0	0	0	0	0	0	0	ttactgcgatatgagccacgaggagggtgagaccattttacgcgtcctatatggatctttctagtcataatt	tggatctttctagtcataatt
Sc6vya5_10429_1312947	Sc6vya5_10429_1312947-3p	1299	47.36	23.93	23.67	11.65	10.07	42.3	21.28	34.02	20.42	39.01	44.24	40.21	3.51	11.72	26.66	20.15	28.83	40.24	4.35	7.25	26.78	26.27	11.82	36.6	6.25	57.18	70.2	acgagcaatttttcactgtcaaggaaaacttgtcaaggaaaaattgctcgtgt	tcaaggaaaaattgctcgtgt
Sc6vya5_10429_1312947	Sc6vya5_10429_1312947-5p	0	0	0	0	0	0	0	0	0	0	0	0	0	0	0	0	0	0	0	0	0	0	0	0	0	0	0	0	acgagcaatttttcactgtcaaggaaaacttgtcaaggaaaaattgctcgtgt	acgagcaatttttcactgtca
Sc6vya5_1042_66715	Sc6vya5_1042_66715-3p	441	1.18	0	1.29	0.9	0	18.33	11.82	9.72	16.77	11.21	32.77	18.56	1.76	0	4.04	3.56	2.84	13.41	0.29	0.48	0	7.59	0	1.72	1.1	5.72	64.85	agctcagtcactcgtcaaaaactattgtcttttaacgagtgactgagtttttt	ttaacgagtgactgagtttttt
Sc6vya5_1042_66715	Sc6vya5_1042_66715-5p	0	0	0	0	0	0	0	0	0	0	0	0	0	0	0	0	0	0	0	0	0	0	0	0	0	0	0	0	agctcagtcactcgtcaaaaactattgtcttttaacgagtgactgagtttttt	agctcagtcactcgtcaaaa
Sc6vya5_1042_66742	Sc6vya5_1042_66742-3p	0	0	0	0	0	0	0	0	0	0	0	0	0	0	0	0	0	0	0	0	0	0	0	0	0	0	0	0	aactcagtcactcgttaaaagacaatagtttttgacgagtgactgagcttt	tttgacgagtgactgagcttt
Sc6vya5_1042_66742	Sc6vya5_1042_66742-5p	0	0	0	0	0	0	0	0	0	0	0	0	0	0	0	0	0	0	0	0	0	0	0	0	0	0	0	0	aactcagtcactcgttaaaagacaatagtttttgacgagtgactgagcttt	aactcagtcactcgttaaaag
Sc6vya5_10430_1313518	Sc6vya5_10430_1313518-3p	2	0	0	0	0	0	0	0	0	0	0	0	0	0	0	0	0	0	0.46	0	0	0	0	0	0	0.37	0	0	acgcgcttgcttaattgatcattgcattccttgcttaggatcagcaaacatcatttatagcgagctgagc	atcatttatagcgagctgagc
Sc6vya5_10430_1313518	Sc6vya5_10430_1313518-5p	0	0	0	0	0	0	0	0	0	0	0	0	0	0	0	0	0	0	0	0	0	0	0	0	0	0	0	0	acgcgcttgcttaattgatcattgcattccttgcttaggatcagcaaacatcatttatagcgagctgagc	acgcgcttgcttaattgatca
Sc6vya5_10432_1313756	Sc6vya5_10432_1313756-5p	172	5.92	9.85	3.01	0.9	5.03	0.7	0	0	0.73	4.48	1.09	0	1.17	0	3.64	0	2.03	3.7	0	0	2.64	0	33.39	7.32	0	13.34	0.71	ttcgctagtcgaggactatattgaaaatagaccccgagtagcgtag	ttcgctagtcgaggacta
Sc6vya5_10432_1313756	Sc6vya5_10432_1313756-3p	5	0	0	0	0	0	0	0	0	0	0	0	0	1.17	0	0	0	0	0	0	0	0	0	0	0	0	0	0.71	ttcgctagtcgaggactatattgaaaatagaccccgagtagcgtag	tagaccccgagtagcgtag
Sc6vya5_10432_1313846	Sc6vya5_10432_1313846-3p	189	2.37	2.82	5.16	0.9	4.19	4.23	4.14	7.29	9.48	10.31	3.28	3.09	1.76	0.88	3.64	0	3.65	5.09	0.58	0.48	6.03	1.17	3.6	4.31	0.37	11.44	6.41	gttgacgcactgaatccgtgaaaactatatttgactaaattgtcgaactatttagtttgaacagctgcacggattaagtgcgatcact	acggattaagtgcgatcact
Sc6vya5_10432_1313846	Sc6vya5_10432_1313846-5p	2	0	0	0	0	0	0	0	0	0	0	0	0	0	0	0	0	0	0	0.29	0	0	0	0	0	0	0	0.36	gttgacgcactgaatccgtgaaaactatatttgactaaattgtcgaactatttagtttgaacagctgcacggattaagtgcgatcact	gttgacgcactgaatccgt
Sc6vya5_10432_1313887	Sc6vya5_10432_1313887-3p	10	2.37	0	0	0	0	0	0	0	0	0	0	0	0.59	0	0	0	0.41	0	0.29	0	0.38	0	2.05	0	0	0	0	gcagcccaaccaaagcataatcacagttttggttcggctgcac	gttttggttcggctgcac
Sc6vya5_10432_1313887	Sc6vya5_10432_1313887-5p	0	0	0	0	0	0	0	0	0	0	0	0	0	0	0	0	0	0	0	0	0	0	0	0	0	0	0	0	gcagcccaaccaaagcataatcacagttttggttcggctgcac	gcagcccaaccaaagcat
Sc6vya5_10432_1314035	Sc6vya5_10432_1314035-5p	62	1.18	5.63	2.58	0.9	0.84	0	0.59	0	0.73	0	0	0	1.76	2.05	0	0	0	0.93	0.87	0.48	1.13	0.58	7.19	0.43	0.37	1.91	1.07	tgatcgcacttaatccgtgcagctgttcaaactaaatagttcgacaatttagtcaaatatagttttcacggattcagtgcgtcaac	tgatcgcacttaatccgt
Sc6vya5_10432_1314035	Sc6vya5_10432_1314035-3p	0	0	0	0	0	0	0	0	0	0	0	0	0	0	0	0	0	0	0	0	0	0	0	0	0	0	0	0	tgatcgcacttaatccgtgcagctgttcaaactaaatagttcgacaatttagtcaaatatagttttcacggattcagtgcgtcaac	ggattcagtgcgtcaac
Sc6vya5_10432_1314082	Sc6vya5_10432_1314082-3p	26	4.74	7.04	0.43	0	0	1.41	0	0	0	0	0	0	0.59	0.29	0.4	0	0	0	0	0	0	0	5.65	0	0	0	0	tgcagccgaaccaaaactgtgattatgctttggttgggctgcacacagca	tttggttgggctgcacacagca
Sc6vya5_10432_1314082	Sc6vya5_10432_1314082-5p	31	4.74	4.22	0	0	0	0	0	0	0	0	0	0	1.17	0	0	0	0	0	0.87	0	0.38	0	6.16	0.43	0	5.72	0	tgcagccgaaccaaaactgtgattatgctttggttgggctgcacacagca	tgcagccgaaccaaaact
Sc6vya5_10433_1315333	Sc6vya5_10433_1315333-5p	11058	104.19	109.79	197.08	36.76	78.02	330.64	380.69	323.16	379.17	637.65	428.72	337.17	10.54	9.96	186.65	1.19	298.43	504.64	8.11	12.08	345.12	0.58	137.67	505.12	5.88	72.43	380.93	tgtaagtgtccaaaattctgtaaatctcatagtaaatgatttccattaaatgtacagaattttggacacttacatcata	tgtaagtgtccaaaattctg
Sc6vya5_10433_1315333	Sc6vya5_10433_1315333-3p	922	28.41	23.93	18.5	8.96	10.91	21.15	17.14	18.22	29.17	31.84	24.58	12.37	6.44	16.12	28.68	0	21.11	22.66	2.32	3.87	24.14	1.17	25.69	36.6	6.25	32.4	19.6	tgtaagtgtccaaaattctgtaaatctcatagtaaatgatttccattaaatgtacagaattttggacacttacatcata	ttttggacacttacatcata
Sc6vya5_10433_1315609	Sc6vya5_10433_1315609-3p	4	0	0	0	1.79	0	0	1.18	0	0	0	0	0	0	0	0	0	0	0	0	0	0	0	0	0	0	0	0	atgccagagtagatcgtttattagacactaataaacgatctacactggcaaca	taaacgatctacactggcaaca
Sc6vya5_10433_1315609	Sc6vya5_10433_1315609-5p	0	0	0	0	0	0	0	0	0	0	0	0	0	0	0	0	0	0	0	0	0	0	0	0	0	0	0	0	atgccagagtagatcgtttattagacactaataaacgatctacactggcaaca	atgccagagtagatcgtttatt
Sc6vya5_10433_1316519	Sc6vya5_10433_1316519-5p	6	0	0	0	0	0	0	0	0	0	0	1.09	0	0	0	0	0	0	0	0	0	0	0	1.54	0	0	0	0.36	aacttactgacgtttcgaacgctaattctttgtcggagaaaagagcaacgacgaagaattaacatcccaaacgtctgtaagttgt	aacttactgacgtttcga
Sc6vya5_10433_1316519	Sc6vya5_10433_1316519-3p	0	0	0	0	0	0	0	0	0	0	0	0	0	0	0	0	0	0	0	0	0	0	0	0	0	0	0	0	aacttactgacgtttcgaacgctaattctttgtcggagaaaagagcaacgacgaagaattaacatcccaaacgtctgtaagttgt	caaacgtctgtaagttgt
Sc6vya5_10433_1317563	Sc6vya5_10433_1317563-5p	13	0	0	0	0	0	0	0	0	2.19	0	1.09	0	1.17	0.29	0	0	0	0	0	0	0.38	0	0	1.72	0	0	0	ctgcggcctttcaaatattctaatatttctaaagaaatgaatggaaagccgtgaatgtgt	ctgcggcctttcaaatattc
Sc6vya5_10433_1317563	Sc6vya5_10433_1317563-3p	5	0	0	0.43	0	0	0	0	0	0	0	0	0	0	0.59	0	0	0	0	0	0	0	0	0	0.86	0	0	0	ctgcggcctttcaaatattctaatatttctaaagaaatgaatggaaagccgtgaatgtgt	atggaaagccgtgaatgtgt
Sc6vya5_10434_1319168	Sc6vya5_10434_1319168-5p	83	3.55	0	1.72	0.9	0	0.7	3.55	2.43	5.1	4.04	4.37	3.09	0.59	0.59	0	0	0	1.85	0.29	0	0.38	0	2.05	1.29	0	1.91	7.13	tttgaaacctgatcattgacaattctccattctgtgaagaaattcaagct	tttgaaacctgatcattgac
Sc6vya5_10434_1319168	Sc6vya5_10434_1319168-3p	0	0	0	0	0	0	0	0	0	0	0	0	0	0	0	0	0	0	0	0	0	0	0	0	0	0	0	0	tttgaaacctgatcattgacaattctccattctgtgaagaaattcaagct	ctgtgaagaaattcaagct
Sc6vya5_10437_1321220	Sc6vya5_10437_1321220-5p	13844	454.63	277.29	169.54	284.19	297	262.25	578.12	702.22	688.35	582.04	672.84	552.16	119.99	133.64	209.28	209.75	145.76	275.68	85.77	77.32	175.39	161.13	218.32	154.16	105.19	312.6	381.29	tatgaggatttaaaacagcgagctgaaagagagctgttttaaacctcatacagatcg	tatgaggatttaaaacagcgag
Sc6vya5_10437_1321220	Sc6vya5_10437_1321220-3p	1322	21.31	11.26	25.39	8.07	18.46	5.64	27.78	19.44	30.63	31.84	43.69	17.01	49.17	38.39	30.3	11.85	36.14	17.11	19.7	21.26	34.7	9.34	10.27	36.17	18.02	15.25	9.26	tatgaggatttaaaacagcgagctgaaagagagctgttttaaacctcatacagatcg	ttttaaacctcatacagatcg
Sc6vya5_10438_1323280	Sc6vya5_10438_1323280-3p	0	0	0	0	0	0	0	0	0	0	0	0	0	0	0	0	0	0	0	0	0	0	0	0	0	0	0	0	cgcacttggcgccaaatttattcttttgaaattttgacaatacaaaaggaattcagaagaataaatttgatgtcatgtgtgga	aatttgatgtcatgtgtgga
Sc6vya5_10438_1323280	Sc6vya5_10438_1323280-5p	0	0	0	0	0	0	0	0	0	0	0	0	0	0	0	0	0	0	0	0	0	0	0	0	0	0	0	0	cgcacttggcgccaaatttattcttttgaaattttgacaatacaaaaggaattcagaagaataaatttgatgtcatgtgtgga	cgcacttggcgccaaattta
Sc6vya5_10438_1323449	Sc6vya5_10438_1323449-3p	569	8.29	14.08	18.5	3.59	5.87	5.64	16.55	9.72	23.33	35.87	13.65	7.73	0	0	21.01	0	21.11	14.8	0.29	0	19.61	0	7.19	35.74	0	9.53	6.41	gcataaatttcagtcattcgtgaaaagacaatagtttttcacagttgactgagctttacgcac	ttgactgagctttacgcac
Sc6vya5_10438_1323449	Sc6vya5_10438_1323449-5p	0	0	0	0	0	0	0	0	0	0	0	0	0	0	0	0	0	0	0	0	0	0	0	0	0	0	0	0	gcataaatttcagtcattcgtgaaaagacaatagtttttcacagttgactgagctttacgcac	gcataaatttcagtcattc
Sc6vya5_10438_1323794	Sc6vya5_10438_1323794-5p	680	46.17	23.93	5.16	8.07	7.55	9.87	28.97	26.73	26.25	33.63	33.86	10.83	3.51	2.93	6.06	1.19	6.09	20.81	0.87	3.38	11.69	1.17	38.01	10.33	0.37	53.37	18.89	ttggaggaatgaacaatagatactaattagaaatccgtcgttgaagctcctccaaga	ttggaggaatgaacaatagat
Sc6vya5_10438_1323794	Sc6vya5_10438_1323794-3p	0	0	0	0	0	0	0	0	0	0	0	0	0	0	0	0	0	0	0	0	0	0	0	0	0	0	0	0	ttggaggaatgaacaatagatactaattagaaatccgtcgttgaagctcctccaaga	ccgtcgttgaagctcctccaaga
Sc6vya5_10438_1323963	Sc6vya5_10438_1323963-3p	89	7.1	5.63	0.86	5.38	1.68	1.41	1.18	0	0	1.35	1.09	0	0	0	3.23	0	0	2.78	0.58	0.48	0.38	0	8.73	0.86	0.74	7.62	3.56	gtacagtcagatagagctgatttcgtatgactgtgcaa	tttcgtatgactgtgcaa
Sc6vya5_10438_1323963	Sc6vya5_10438_1323963-5p	0	0	0	0	0	0	0	0	0	0	0	0	0	0	0	0	0	0	0	0	0	0	0	0	0	0	0	0	gtacagtcagatagagctgatttcgtatgactgtgcaa	gtacagtcagatagagctg
Sc6vya5_10438_1323982	Sc6vya5_10438_1323982-3p	24	0	1.41	0.43	0	0	0.7	0	1.21	0	1.79	0	0	0	0.29	0.4	0	0.81	0.46	0	0	1.89	0	1.54	0.86	0	0	0	ggtaaaaaaacgttttcgcaagcgaccacctctagtaagcgaccactttttcctgatcccgaggtggtcacttacgagagagttgactgt	ttacgagagagttgactgt
Sc6vya5_10438_1323982	Sc6vya5_10438_1323982-5p	0	0	0	0	0	0	0	0	0	0	0	0	0	0	0	0	0	0	0	0	0	0	0	0	0	0	0	0	ggtaaaaaaacgttttcgcaagcgaccacctctagtaagcgaccactttttcctgatcccgaggtggtcacttacgagagagttgactgt	ggtaaaaaaacgttttcgcaagc
Sc6vya5_10439_1324103	Sc6vya5_10439_1324103-3p	10	0	0	0	2.69	0	0	0	2.43	0	0	0	0	0	0	0	0	0.41	0	0.29	0.48	0	0	1.03	0	0	0	0	gccgagatccgttcagaagtagagcacgcatctaccactggacagatttcatg	taccactggacagatttcatg
Sc6vya5_10439_1324103	Sc6vya5_10439_1324103-5p	7	0	0	0	0	0	0	0	0	0	0	0	0	0	0.29	0	0	0	0	0.29	0	0	0	0	0.43	0.74	0	0.36	gccgagatccgttcagaagtagagcacgcatctaccactggacagatttcatg	gccgagatccgttcagaagtag
Sc6vya5_10439_1324670	Sc6vya5_10439_1324670-5p	184	1.18	9.85	2.58	0	6.71	4.93	2.96	6.07	2.92	9.87	7.65	3.09	0	0.59	4.04	0	3.65	8.33	0	0	3.77	0	9.76	5.17	0.74	7.62	4.28	ttgtcaactaactaagaattcactgtggcataaacagaatgccaaaaaggaaattgtctttgtttacacctcgctgaattcttagttgataact	ttgtcaactaactaagaatt
Sc6vya5_10439_1324670	Sc6vya5_10439_1324670-3p	0	0	0	0	0	0	0	0	0	0	0	0	0	0	0	0	0	0	0	0	0	0	0	0	0	0	0	0	ttgtcaactaactaagaattcactgtggcataaacagaatgccaaaaaggaaattgtctttgtttacacctcgctgaattcttagttgataact	ttcttagttgataact
Sc6vya5_10439_1324833	Sc6vya5_10439_1324833-5p	1514	15.39	101.35	13.77	25.1	20.97	31.02	64.43	65.6	93.34	65.92	74.27	41.76	2.34	1.76	16.16	0	9.74	64.29	1.74	2.9	10.18	0	105.31	14.64	2.57	55.28	43.47	tacaatcgacgtggcacttacaatttttctgtctctggaaaaatcccaagtgccaggcgtcgattgtata	tacaatcgacgtggcactta
Sc6vya5_10439_1324833	Sc6vya5_10439_1324833-3p	0	0	0	0	0	0	0	0	0	0	0	0	0	0	0	0	0	0	0	0	0	0	0	0	0	0	0	0	tacaatcgacgtggcacttacaatttttctgtctctggaaaaatcccaagtgccaggcgtcgattgtata	agtgccaggcgtcgattgtata
Sc6vya5_10440_1325978	Sc6vya5_10440_1325978-5p	2	1.18	0	0	0	0	0	0	0	0	0	0	0	0.59	0	0	0	0	0	0	0	0	0	0	0	0	0	0	ttcaaagcctgattagcgctaatcctgggttaagtcttagaaaaacctatggagttaactcttgattaacgctaatcacgatttaaaca	ttcaaagcctgattagcgc
Sc6vya5_10440_1325978	Sc6vya5_10440_1325978-3p	0	0	0	0	0	0	0	0	0	0	0	0	0	0	0	0	0	0	0	0	0	0	0	0	0	0	0	0	ttcaaagcctgattagcgctaatcctgggttaagtcttagaaaaacctatggagttaactcttgattaacgctaatcacgatttaaaca	gctaatcacgatttaaaca
Sc6vya5_10440_1328516	Sc6vya5_10440_1328516-5p	0	0	0	0	0	0	0	0	0	0	0	0	0	0	0	0	0	0	0	0	0	0	0	0	0	0	0	0	tcttgtttcacggtttaagtgattccactctcctagagtgaggtcattaaacctgtgaaacacaat	tcttgtttcacggtttaagtg
Sc6vya5_10440_1328516	Sc6vya5_10440_1328516-3p	1	0	0	0	0	0	0	0	0	0	0.45	0	0	0	0	0	0	0	0	0	0	0	0	0	0	0	0	0	tcttgtttcacggtttaagtgattccactctcctagagtgaggtcattaaacctgtgaaacacaat	ttaaacctgtgaaacacaat
Sc6vya5_10441_1329669	Sc6vya5_10441_1329669-3p	1	0	0	0	0	0.84	0	0	0	0	0	0	0	0	0	0	0	0	0	0	0	0	0	0	0	0	0	0	ggttcacagaaagacataagcataacataagaaaaaaaaaatagaaaaaaatatcccttatgtctttgtgtgaaccag	atgtctttgtgtgaaccag
Sc6vya5_10441_1329669	Sc6vya5_10441_1329669-5p	0	0	0	0	0	0	0	0	0	0	0	0	0	0	0	0	0	0	0	0	0	0	0	0	0	0	0	0	ggttcacagaaagacataagcataacataagaaaaaaaaaatagaaaaaaatatcccttatgtctttgtgtgaaccag	ggttcacagaaagacataa
Sc6vya5_10441_1329911	Sc6vya5_10441_1329911-3p	1	0	0	0	0	0	0	0	0	0	0	0	0	0	0.29	0	0	0	0	0	0	0	0	0	0	0	0	0	agtttgcattgcattgtggtcaggttttggtacaaacatctcttgttcatgatgccaaatatggtggtgtttgtactggagctagaccaaaatgcaccatgattttgt	aatgcaccatgattttgt
Sc6vya5_10441_1329911	Sc6vya5_10441_1329911-5p	0	0	0	0	0	0	0	0	0	0	0	0	0	0	0	0	0	0	0	0	0	0	0	0	0	0	0	0	agtttgcattgcattgtggtcaggttttggtacaaacatctcttgttcatgatgccaaatatggtggtgtttgtactggagctagaccaaaatgcaccatgattttgt	agtttgcattgcattgt
Sc6vya5_10441_1330420	Sc6vya5_10441_1330420-3p	863	18.94	22.52	13.34	2.69	0.84	9.16	2.96	3.64	2.92	8.52	0	9.28	48.58	13.48	5.25	15.41	21.52	6.01	14.78	15.95	18.86	4.09	49.32	28.42	5.52	22.87	12.12	ccccttttcgtcccgcttggttaattaaccgagcgggtcgaaaaggggct	cgagcgggtcgaaaaggggct
Sc6vya5_10441_1330420	Sc6vya5_10441_1330420-5p	726	14.21	12.67	1.29	0	0	0	0.59	0	0	2.24	0	0	40.97	33.41	0.4	20.15	2.44	2.31	21.15	28.03	4.53	15.18	9.76	3.01	29.42	13.34	1.78	ccccttttcgtcccgcttggttaattaaccgagcgggtcgaaaaggggct	ccccttttcgtcccgcttggt
Sc6vya5_10441_1330536	Sc6vya5_10441_1330536-3p	162	24.86	30.97	0.86	1.79	1.68	0	0	0	0	0	0	0	1.17	0.59	0.81	0	0	0.93	0.29	0	0	0	47.26	0.86	0	9.53	0.36	ttgttcaaagcccgattagcgttaatccaaggttatttaactacatgggttttctaagagttaacttaggattagcgctaatcgggctttgaacaac	taatcgggctttgaacaac
Sc6vya5_10441_1330536	Sc6vya5_10441_1330536-5p	17	0	0	0	0	0	0	0.59	0	0	0	0	0	0.59	0.29	0.4	0	0.41	0	0.87	0	0	1.17	0	0	0	0	0.36	ttgttcaaagcccgattagcgttaatccaaggttatttaactacatgggttttctaagagttaacttaggattagcgctaatcgggctttgaacaac	ttgttcaaagcccgattagcg
Sc6vya5_10441_1331369	Sc6vya5_10441_1331369-3p	34	0	0	1.29	0	0	0	0.59	2.43	0.73	0	0	0	0.59	1.47	0	0	0	0.93	1.16	0.97	0.38	0.58	0	0	0.37	0	0	ttaagtgacttgaactctagccccgctacatctgtggagcaggttcctagcccatcgttaagcgtgggtcatttcgagtttgagttgagtttgagttgag	ttgagttgagtttgagttgag
Sc6vya5_10441_1331369	Sc6vya5_10441_1331369-5p	1	0	0	0	0	0	0	0	0	0	0	0	0	0	0	0	0	0	0	0.29	0	0	0	0	0	0	0	0	ttaagtgacttgaactctagccccgctacatctgtggagcaggttcctagcccatcgttaagcgtgggtcatttcgagtttgagttgagtttgagttgag	ttaagtgacttgaactcta
Sc6vya5_10441_1332088	Sc6vya5_10441_1332088-5p	59	1.18	0	0.86	0	0	0.7	0	0	0	0.9	1.09	0	1.76	0.88	1.21	0	0	0.46	2.61	0	2.26	0	0	0.43	0	1.91	0	agccccttttcgacccgctcggttaattaaccaagcgggacgaaaaggggctgg	agccccttttcgacccgctcg
Sc6vya5_10441_1332088	Sc6vya5_10441_1332088-3p	70	0	0	0	0	0	2.82	1.18	1.21	1.46	0.9	0.55	6.19	1.76	0.88	1.21	0	0	0.93	1.74	0.48	1.51	0	7.71	1.72	0.74	0	2.49	agccccttttcgacccgctcggttaattaaccaagcgggacgaaaaggggctgg	caagcgggacgaaaaggggctgg
Sc6vya5_10443_1333169	Sc6vya5_10443_1333169-3p	8	1.18	0	0	0	0	0	0	0	0	0	0	0	0	0	0	0	0	0	0	0	0	0	3.6	0	0	0	0	acagaatactaattaagctagttagtattctgtatgagtttttaagaatactaattagcttaattagtattctgtat	ttaattagtattctgtat
Sc6vya5_10443_1333169	Sc6vya5_10443_1333169-5p	0	0	0	0	0	0	0	0	0	0	0	0	0	0	0	0	0	0	0	0	0	0	0	0	0	0	0	0	acagaatactaattaagctagttagtattctgtatgagtttttaagaatactaattagcttaattagtattctgtat	acagaatactaattaagc
Sc6vya5_10446_1335462	Sc6vya5_10446_1335462-5p	2325	65.12	102.75	64.12	66.34	52.02	28.9	62.07	51.03	62.71	90.58	59.53	38.67	11.12	14.65	60.6	0	43.04	54.58	8.11	4.83	49.79	2.34	120.72	80.1	5.88	64.81	51.31	tctcggcctcgtggactacgagctactagcccattcggcctcgcggactcggcctcatgggctattagctcgtagtccattcgacctcgagg	tctcggcctcgtggactac
Sc6vya5_10446_1335462	Sc6vya5_10446_1335462-3p	0	0	0	0	0	0	0	0	0	0	0	0	0	0	0	0	0	0	0	0	0	0	0	0	0	0	0	0	tctcggcctcgtggactacgagctactagcccattcggcctcgcggactcggcctcatgggctattagctcgtagtccattcgacctcgagg	agtccattcgacctcgagg
Sc6vya5_10446_1335644	Sc6vya5_10446_1335644-5p	150	5.92	12.67	2.58	2.69	0.84	2.11	3.55	1.21	2.92	8.07	4.37	3.09	2.34	2.05	3.64	0	2.03	4.63	0.29	0.48	2.64	0	7.19	3.01	0.74	7.62	2.85	ttcatttcgaggctggagttttctacaaaagataaaacaccagcctcgaaatgaagc	ttcatttcgaggctggagtttt
Sc6vya5_10446_1335644	Sc6vya5_10446_1335644-3p	0	0	0	0	0	0	0	0	0	0	0	0	0	0	0	0	0	0	0	0	0	0	0	0	0	0	0	0	ttcatttcgaggctggagttttctacaaaagataaaacaccagcctcgaaatgaagc	aacaccagcctcgaaatgaagc
Sc6vya5_10446_1336096	Sc6vya5_10446_1336096-5p	14	0	0	0	0	0.84	0.7	0	0	0	0.45	2.18	0	0	0	0	0	0.81	0	0.29	0.48	0.75	0	0.51	0	0	0	0	tttgtggttactccgtctattagacgggtaaccactttgtta	tttgtggttactccgtctat
Sc6vya5_10446_1336096	Sc6vya5_10446_1336096-3p	1	0	0	0	0	0	0	0	0	0	0	0	0	0	0	0	0	0	0.46	0	0	0	0	0	0	0	0	0	tttgtggttactccgtctattagacgggtaaccactttgtta	tagacgggtaaccactttgtta
Sc6vya5_10446_1336097	Sc6vya5_10446_1336097-5p	5559	1.18	0	2.58	0	0	2.82	0.59	1.21	0.73	0	1.64	1.55	141.06	267.28	2.42	392.24	1.22	0	152.71	439.74	0.75	580.87	2.05	1.29	2.94	3.81	0.36	tcgcagccgttttccggtgtcgtctcctaatcctcccccacgattaggagacgacaccggaaaacgggtgggggg	tcgcagccgttttccggtgtcg
Sc6vya5_10446_1336097	Sc6vya5_10446_1336097-3p	0	0	0	0	0	0	0	0	0	0	0	0	0	0	0	0	0	0	0	0	0	0	0	0	0	0	0	0	tcgcagccgttttccggtgtcgtctcctaatcctcccccacgattaggagacgacaccggaaaacgggtgggggg	acaccggaaaacgggtgggggg
Sc6vya5_10446_1336149	Sc6vya5_10446_1336149-5p	10958	100.64	98.53	196.22	33.17	74.67	328.52	377.14	320.74	380.63	636.3	426.53	332.53	9.95	9.96	183.82	0	298.02	502.79	7.53	11.6	344.37	0.58	128.94	503.83	5.15	64.81	378.43	tgtaagtgtccaaaattctgtaattttgatgtaaatgatttccattaaattttggaaacttacatcata	tgtaagtgtccaaaattctg
Sc6vya5_10446_1336149	Sc6vya5_10446_1336149-3p	4	0	0	0	0	0	0	0	0	0	0	0	0	0	0.29	0.4	0	0	0	0	0	0	0	0	0.86	0	0	0	tgtaagtgtccaaaattctgtaattttgatgtaaatgatttccattaaattttggaaacttacatcata	ttttggaaacttacatcata
Sc6vya5_10446_1336470	Sc6vya5_10446_1336470-3p	912	35.52	43.63	15.49	6.28	7.55	19.74	13.6	17.01	25.52	25.56	21.3	12.37	8.78	18.46	25.05	0	19.08	20.81	2.9	5.32	22.63	0.58	56.51	26.27	9.19	30.5	14.61	tgcaagtgtccaaaattctataaatttgatgtaaatgatttacatcaaatttacagaattttttggacacttacatcatat	ttggacacttacatcatat
Sc6vya5_10446_1336470	Sc6vya5_10446_1336470-5p	5	2.37	0	0	0	0	0	0	0	0	0	0	0	0	0	0	0	0	0	0	0	0	0	0.51	0	0	3.81	0	tgcaagtgtccaaaattctataaatttgatgtaaatgatttacatcaaatttacagaattttttggacacttacatcatat	tgcaagtgtccaaaattct
Sc6vya5_10447_1337016	Sc6vya5_10447_1337016-3p	3171	252.18	530.65	25.39	23.31	13.42	19.74	58.52	26.73	72.92	94.62	46.42	21.65	34.53	17	23.43	1.19	28.42	50.88	25.21	9.18	33.57	0.58	405.31	55.55	11.03	386.94	33.5	tgagcggccgtgttgtatggtattttacaatctcgagcctaattgtaaagcccatacaacacggacgcgaatg	tacaacacggacgcgaatg
Sc6vya5_10447_1337016	Sc6vya5_10447_1337016-5p	120	0	5.63	0.43	0	1.68	0	0	0	0	1.79	1.09	0	8.78	2.34	2.42	3.56	0.41	0.93	3.77	4.35	1.13	2.92	2.57	1.29	5.15	3.81	1.43	tgagcggccgtgttgtatggtattttacaatctcgagcctaattgtaaagcccatacaacacggacgcgaatg	tgagcggccgtgttgtatgg
Sc6vya5_10448_1337868	Sc6vya5_10448_1337868-3p	13998	359.92	539.1	164.81	110.27	97.32	133.95	149.56	207.75	108.65	185.64	205.89	139.2	211.3	245.59	207.26	125.61	199.36	158.19	207.77	239.2	283.64	99.24	418.67	278.61	359.7	661.42	476.43	tgcgaacagaggtacttttcttacccgccgagaagctctcttgcttctcggcgggtgagaaaagtacctctgttcgca	tgagaaaagtacctctgttcgca
Sc6vya5_10448_1337868	Sc6vya5_10448_1337868-5p	243	2.37	8.45	8.18	2.69	4.19	4.93	6.5	7.29	2.19	4.04	8.19	1.55	0.59	0.59	5.25	0	8.93	10.64	0	0.48	6.03	0	10.79	7.32	0.74	3.81	9.98	tgcgaacagaggtacttttcttacccgccgagaagctctcttgcttctcggcgggtgagaaaagtacctctgttcgca	tgcgaacagaggtacttttc
Sc6vya5_10448_1337991	Sc6vya5_10448_1337991-3p	684	40.25	67.56	7.75	7.17	6.71	6.34	5.91	2.43	5.1	12.11	10.92	4.64	13.46	4.4	11.31	0	10.96	9.25	10.14	5.32	12.45	0	53.94	15.07	9.19	61	10.69	cgaacagaggtacttttctcacccgccgagaagcaagagagcttctcggcgggtaagaaaagtacctctgttcgca	aaaagtacctctgttcgca
Sc6vya5_10448_1337991	Sc6vya5_10448_1337991-5p	172	1.18	2.82	3.87	3.59	0	2.82	0.59	0	1.46	2.24	1.09	0	0.59	1.17	4.44	0	4.06	4.16	0.29	0.97	6.03	0	9.76	8.61	1.47	3.81	7.48	cgaacagaggtacttttctcacccgccgagaagcaagagagcttctcggcgggtaagaaaagtacctctgttcgca	cgaacagaggtacttttctc
Sc6vya5_10449_1338030	Sc6vya5_10449_1338030-3p	162	24.86	30.97	0.86	1.79	1.68	0	0	0	0	0	0	0	1.17	0.59	0.81	0	0	0.93	0.29	0	0	0	47.26	0.86	0	9.53	0.36	ttgttcaaagcccgtttagcgttaatccagggttaactccataggttttctaagagttaacccagtattagcgctaatcgggctttgaacaac	taatcgggctttgaacaac
Sc6vya5_10449_1338030	Sc6vya5_10449_1338030-5p	0	0	0	0	0	0	0	0	0	0	0	0	0	0	0	0	0	0	0	0	0	0	0	0	0	0	0	0	ttgttcaaagcccgtttagcgttaatccagggttaactccataggttttctaagagttaacccagtattagcgctaatcgggctttgaacaac	ttgttcaaagcccgtttagcg
Sc6vya5_10449_1338591	Sc6vya5_10449_1338591-3p	1262	20.13	35.19	27.97	8.07	9.23	21.15	47.29	30.37	47.4	57.4	54.61	23.2	2.93	0.88	34.34	0	31.67	42.55	2.32	0	24.89	0	20.03	49.09	0.74	22.87	55.59	acacggtgggagttgagaaacacgagagaagcaagcttaggaacacgagcgtagcgagtgtttctcttgcttctcgagtgtttttcaactcccaccgtgt	tttttcaactcccaccgtgt
Sc6vya5_10449_1338591	Sc6vya5_10449_1338591-5p	0	0	0	0	0	0	0	0	0	0	0	0	0	0	0	0	0	0	0	0	0	0	0	0	0	0	0	0	acacggtgggagttgagaaacacgagagaagcaagcttaggaacacgagcgtagcgagtgtttctcttgcttctcgagtgtttttcaactcccaccgtgt	acacggtgggagttgagaaa
Sc6vya5_10449_1338737	Sc6vya5_10449_1338737-5p	41	7.1	2.82	0.43	0.9	0.84	0	0	0	0	0	0	0	0	1.17	0	1.19	0.81	0.46	0.29	0	0.75	0	7.19	0	0.74	0	0.36	acgtgatcaaaacctccaagatttttttgaaggtttgatcaagtga	acgtgatcaaaacctccaa
Sc6vya5_10449_1338737	Sc6vya5_10449_1338737-3p	0	0	0	0	0	0	0	0	0	0	0	0	0	0	0	0	0	0	0	0	0	0	0	0	0	0	0	0	acgtgatcaaaacctccaagatttttttgaaggtttgatcaagtga	gaaggtttgatcaagtga
Sc6vya5_1044_66763	Sc6vya5_1044_66763-3p	4	0	0	0	0	0	0	0	0	0	0	0	0	0	0	0	0	0	0	0.29	0	0	0	0	0	0	5.72	0	ttttggcgtccgtttgctctctgtgaattgaagaacttggccgccattaatttatcagtaaatatggagaaggacgccgaagct	ggagaaggacgccgaagct
Sc6vya5_1044_66763	Sc6vya5_1044_66763-5p	0	0	0	0	0	0	0	0	0	0	0	0	0	0	0	0	0	0	0	0	0	0	0	0	0	0	0	0	ttttggcgtccgtttgctctctgtgaattgaagaacttggccgccattaatttatcagtaaatatggagaaggacgccgaagct	ttttggcgtccgtttgctctct
Sc6vya5_1044_66775	Sc6vya5_1044_66775-5p	680	46.17	23.93	5.16	8.07	7.55	9.87	28.97	26.73	26.25	33.63	33.86	10.83	3.51	2.93	6.06	1.19	6.09	20.81	0.87	3.38	11.69	1.17	38.01	10.33	0.37	53.37	18.89	ttggaggaatgaacaatagatactaatgagaaatcctttgttgaagttccttccaca	ttggaggaatgaacaatagat
Sc6vya5_1044_66775	Sc6vya5_1044_66775-3p	0	0	0	0	0	0	0	0	0	0	0	0	0	0	0	0	0	0	0	0	0	0	0	0	0	0	0	0	ttggaggaatgaacaatagatactaatgagaaatcctttgttgaagttccttccaca	cctttgttgaagttccttccaca
Sc6vya5_10450_1339196	Sc6vya5_10450_1339196-3p	372	2.37	1.41	1.72	0	0	2.11	0	3.64	0	0.45	0	0	4.1	14.95	3.64	86.51	7.31	0.93	4.64	7.73	3.77	52.54	2.57	1.72	17.29	0	1.07	tcccgcggacgcgacaacttggaaatttccgagttgtcgcttccgagttgtc	tccgagttgtcgcttccgagttgtc
Sc6vya5_10450_1339196	Sc6vya5_10450_1339196-5p	9	0	0	0	0	0	0	0.59	1.21	0	0	0	0	0	0	0	0	0.41	0	0	0	0	0	2.05	0	0	0	0	tcccgcggacgcgacaacttggaaatttccgagttgtcgcttccgagttgtc	tcccgcggacgcgacaac
Sc6vya5_10452_1341600	Sc6vya5_10452_1341600-3p	17	0	1.41	0	0	0	0	0	0	1.46	1.79	2.18	0	0.59	0	0	0	0	0.93	0	0	0.38	0	0	0.43	0	0	0.36	acataccttgaacataccaatacataatatataccgtatacatataaaaagtggtatgtagagggtatgtttta	tatgtagagggtatgtttta
Sc6vya5_10452_1341600	Sc6vya5_10452_1341600-5p	1	0	0	0	0	0	0	0	0	0	0	0	0	0	0	0	0	0.41	0	0	0	0	0	0	0	0	0	0	acataccttgaacataccaatacataatatataccgtatacatataaaaagtggtatgtagagggtatgtttta	acataccttgaacatacc
Sc6vya5_10452_1341719	Sc6vya5_10452_1341719-5p	1	0	0	0	0	0.84	0	0	0	0	0	0	0	0	0	0	0	0	0	0	0	0	0	0	0	0	0	0	gttgggatcatctcatcgtctagattgttgtagatccacaacaatttagacgattcgatgacacaactg	gttgggatcatctcatcgtct
Sc6vya5_10452_1341719	Sc6vya5_10452_1341719-3p	0	0	0	0	0	0	0	0	0	0	0	0	0	0	0	0	0	0	0	0	0	0	0	0	0	0	0	0	gttgggatcatctcatcgtctagattgttgtagatccacaacaatttagacgattcgatgacacaactg	acgattcgatgacacaactg
Sc6vya5_10455_1343053	Sc6vya5_10455_1343053-3p	343	49.73	99.94	0	0	0.84	0	0	0	0	0.9	0	0	0	0	0	0	0	1.85	0	0	0.38	0	100.69	0.86	0	40.03	1.07	taagtttgttagttacctcgcacgtcggccggccctcgggctgtatatagcgtaatgcctccgttctcggtaactaactcttac	tctcggtaactaactcttac
Sc6vya5_10455_1343053	Sc6vya5_10455_1343053-5p	5	0	0	0	0	0	0	0	0	0	0.45	0	0	0	0	0	1.19	0	0	0.29	0	0	0	0	0.43	0.37	0	0	taagtttgttagttacctcgcacgtcggccggccctcgggctgtatatagcgtaatgcctccgttctcggtaactaactcttac	taagtttgttagttacctcgcacg
Sc6vya5_10455_1343243	Sc6vya5_10455_1343243-3p	216	7.1	5.63	3.87	0	1.68	4.23	5.32	2.43	2.19	5.83	3.82	0	0.59	0.29	7.27	0	4.47	4.63	1.74	0.48	4.15	0.58	16.95	8.61	0.74	7.62	9.26	ttcctagccgctccgaaagagaaaccaactccggccaaaactctttcggagcggctaggaacgcc	tttcggagcggctaggaacgcc
Sc6vya5_10455_1343243	Sc6vya5_10455_1343243-5p	34	0	0	0.43	0	0	0	0	0	0	0	0	0	1.17	2.64	0.4	0	0	0	1.16	1.45	0	1.75	0.51	0	1.1	1.91	0	ttcctagccgctccgaaagagaaaccaactccggccaaaactctttcggagcggctaggaacgcc	ttcctagccgctccgaaagag
Sc6vya5_10455_1343294	Sc6vya5_10455_1343294-3p	461	8.29	4.22	7.32	0	1.68	13.39	15.37	13.36	18.23	21.52	24.03	9.28	1.17	0	7.27	0	17.46	19.89	0.29	0	9.81	0.58	10.27	16.36	0.37	7.62	18.53	ttaatgaaccagaacaatgaagaggaatccacatgggaccatttttcattcatctttagtgcattctggttcattgatactgac	ttctggttcattgatactgac
Sc6vya5_10455_1343294	Sc6vya5_10455_1343294-5p	1	0	0	0	0	0	0	0	0	0	0	0	0	0	0	0	0	0.41	0	0	0	0	0	0	0	0	0	0	ttaatgaaccagaacaatgaagaggaatccacatgggaccatttttcattcatctttagtgcattctggttcattgatactgac	ttaatgaaccagaacaatg
Sc6vya5_10455_1343784	Sc6vya5_10455_1343784-3p	4	0	0	0	0	0	0	0	0	0	0	0	0	0.59	0	0	0	0	0	0	0	0	0	0	0	0	0	0	gccacagcccaccaccagaatgctcgaccaagggtgcttggtagaggaatctgtggccg	gcttggtagaggaatctgtggccg
Sc6vya5_10455_1343784	Sc6vya5_10455_1343784-5p	0	0	0	0	0	0	0	0	0	0	0	0	0	0	0	0	0	0	0	0	0	0	0	0	0	0	0	0	gccacagcccaccaccagaatgctcgaccaagggtgcttggtagaggaatctgtggccg	gccacagcccaccaccagaatg
Sc6vya5_10455_1344060	Sc6vya5_10455_1344060-3p	216	7.1	5.63	3.87	0	1.68	4.23	5.32	2.43	2.19	5.83	3.82	0	0.59	0.29	7.27	0	4.47	4.63	1.74	0.48	4.15	0.58	16.95	8.61	0.74	7.62	9.26	ttcctagccgctccgaaagagttttggccggagttggtttctctttcggagcggctaggaacgcc	tttcggagcggctaggaacgcc
Sc6vya5_10455_1344060	Sc6vya5_10455_1344060-5p	31	0	0	0.86	0	0	0	0	1.21	0	0	0	0	0.59	2.34	0.4	0	0	0	0.58	0.48	0	1.17	0.51	0	1.47	1.91	0	ttcctagccgctccgaaagagttttggccggagttggtttctctttcggagcggctaggaacgcc	ttcctagccgctccgaaagag
Sc6vya5_10456_1344668	Sc6vya5_10456_1344668-5p	7	0	0	0	0	0	0	0	0	0	0	0	0	0	0.29	0.4	0	1.22	0	0.29	0	0.38	0	0	0	0	0	0	tagggatttaaaacaattgctttaattgagttatagcccttcg	tagggatttaaaacaattgc
Sc6vya5_10456_1344668	Sc6vya5_10456_1344668-3p	0	0	0	0	0	0	0	0	0	0	0	0	0	0	0	0	0	0	0	0	0	0	0	0	0	0	0	0	tagggatttaaaacaattgctttaattgagttatagcccttcg	aattgagttatagcccttcg
Sc6vya5_10458_1346184	Sc6vya5_10458_1346184-3p	367	13.02	14.08	16.78	5.38	5.87	5.64	5.32	4.86	8.75	13.9	8.19	0	0.59	0	10.91	0	14.62	9.71	0.29	0	12.82	0	11.82	17.66	0	3.81	6.77	tccagagtgaagagaaaagaaacttttctcttcactctggag	cttttctcttcactctggag
Sc6vya5_10458_1346184	Sc6vya5_10458_1346184-5p	10	0	0	0.43	0	0	0	0	0	0	0.45	0	0	0	0	0	0	0	0	0.29	0	1.89	0	0	0.43	0	0	0.36	tccagagtgaagagaaaagaaacttttctcttcactctggag	tccagagtgaagagaaaag
Sc6vya5_10459_1346559	Sc6vya5_10459_1346559-3p	133	3.55	2.82	1.29	0.9	0.84	1.41	0.59	9.72	2.92	2.24	3.28	3.09	2.93	4.69	3.23	1.19	2.84	1.85	1.16	1.45	1.13	2.34	4.62	1.29	1.1	7.62	3.92	tttctcacccttccaaaaaaaacctgatttttttggaggggtgagaaacg	ttttggaggggtgagaaacg
Sc6vya5_10459_1346559	Sc6vya5_10459_1346559-5p	0	0	0	0	0	0	0	0	0	0	0	0	0	0	0	0	0	0	0	0	0	0	0	0	0	0	0	0	tttctcacccttccaaaaaaaacctgatttttttggaggggtgagaaacg	tttctcacccttccaaaaaa
Sc6vya5_10459_1347368	Sc6vya5_10459_1347368-3p	25	1.18	1.41	0.43	0	0	0	0	0	0	0	0	0	0.59	0	0	0	0.81	0	2.32	0	0.75	0	0	0.86	0	0	1.07	tttctcacccctccaaaaaaatcaggttttttttggaagggtgagaaatgga	tttttggaagggtgagaaatgga
Sc6vya5_10459_1347368	Sc6vya5_10459_1347368-5p	6	1.18	0	0	0	0	0	0	0	0	0.45	0.55	0	0	0	0	0	0	0	0.29	0	0	0	0.51	0.43	0	0	0	tttctcacccctccaaaaaaatcaggttttttttggaagggtgagaaatgga	tttctcacccctccaaaa
Sc6vya5_10460_1347642	Sc6vya5_10460_1347642-5p	791	24.86	56.3	21.09	9.86	9.23	3.52	17.73	10.93	15.31	27.35	22.94	7.73	1.17	0.29	30.3	0	20.3	25.44	0.29	0	27.91	0	45.72	37.46	1.84	22.87	5.7	tcctttgcagacgttattagcatcggtcatacgttccctctcaactagaaaatgtatgatggatactattaacgtctgcaaaggaggc	tcctttgcagacgttattag
Sc6vya5_10460_1347642	Sc6vya5_10460_1347642-3p	2	0	0	0	0	0	0	0	0	0	0	0	0	0	0.29	0	0	0	0	0	0.48	0	0	0	0	0	0	0	tcctttgcagacgttattagcatcggtcatacgttccctctcaactagaaaatgtatgatggatactattaacgtctgcaaaggaggc	taacgtctgcaaaggaggc
Sc6vya5_10464_1348608	Sc6vya5_10464_1348608-5p	41	0	1.41	0	0	2.52	0.7	0	0	0.73	1.79	0	0	1.17	0	0.4	0	1.22	0.46	0.29	0	2.26	0.58	4.11	0.86	0	0	0	tttcctagcttcaataaaattgaacatggatttcatgtcttattcttcttttattggactaaaacaa	tttcctagcttcaataaaattg
Sc6vya5_10464_1348608	Sc6vya5_10464_1348608-3p	1	0	0	0	0	0	0	0	0	0	0	0	0	0	0	0	0	0	0	0	0	0.38	0	0	0	0	0	0	tttcctagcttcaataaaattgaacatggatttcatgtcttattcttcttttattggactaaaacaa	tcttttattggactaaaacaa
Sc6vya5_10464_1348740	Sc6vya5_10464_1348740-5p	0	0	0	0	0	0	0	0	0	0	0	0	0	0	0	0	0	0	0	0	0	0	0	0	0	0	0	0	tgactgaatggatgactgaatggatgatcgattgatgttttattctctcatcctattctagggtcatt	tgactgaatggatgactga
Sc6vya5_10464_1348740	Sc6vya5_10464_1348740-3p	0	0	0	0	0	0	0	0	0	0	0	0	0	0	0	0	0	0	0	0	0	0	0	0	0	0	0	0	tgactgaatggatgactgaatggatgatcgattgatgttttattctctcatcctattctagggtcatt	tctcatcctattctagggtcatt
Sc6vya5_10464_1348810	Sc6vya5_10464_1348810-3p	87	2.37	4.22	1.29	0.9	0.84	2.11	3.55	0	3.65	4.04	1.09	0	0.59	0.59	1.62	0	0.81	0.46	0	0.97	0.38	0	16.44	0.86	0	3.81	0.36	cacgtgatcaaatagtccatgtatcgtggactatttgatcacgtgat	gactatttgatcacgtgat
Sc6vya5_10464_1348810	Sc6vya5_10464_1348810-5p	33	0	1.41	0	0	0	0	0.59	2.43	0	0.45	0.55	0	1.76	2.64	0	0	0	0	0.87	1.45	0	0.58	0.51	0	1.84	0	0	cacgtgatcaaatagtccatgtatcgtggactatttgatcacgtgat	cacgtgatcaaatagtccat
Sc6vya5_10465_1349290	Sc6vya5_10465_1349290-5p	852	10.66	22.52	18.5	13.45	9.23	17.62	15.37	18.22	17.5	24.66	28.95	13.92	3.51	5.57	18.18	0	30.05	20.35	1.45	0.48	28.29	0	53.94	25.84	0.74	43.84	21.74	ttatcaactaactaagaattcaacgaagcataaacacaatgccaattatttaaattcctttgtagcattgttctcaattcttagttagttgataact	ttatcaactaactaagaat
Sc6vya5_10465_1349290	Sc6vya5_10465_1349290-3p	28	0	0	0	0	0.84	0.7	0.59	0	0.73	1.35	0	0	0.59	0.88	0	0	0	0.46	0.58	0.48	0.75	0	0.51	0.43	0.74	0	0.36	ttatcaactaactaagaattcaacgaagcataaacacaatgccaattatttaaattcctttgtagcattgttctcaattcttagttagttgataact	ttcttagttagttgataact
Sc6vya5_10465_1349412	Sc6vya5_10465_1349412-5p	58	4.74	5.63	0	0.9	0	0.7	0.59	0	2.19	2.69	1.64	0	1.17	1.47	0.81	0	0	1.85	0.29	0.48	1.13	0	3.08	0.43	0.74	3.81	1.07	ttcatttcgaggctggagtttacaacaaaagataaaaaaccagcctcgaaatgcagc	ttcatttcgaggctggagttt
Sc6vya5_10465_1349412	Sc6vya5_10465_1349412-3p	0	0	0	0	0	0	0	0	0	0	0	0	0	0	0	0	0	0	0	0	0	0	0	0	0	0	0	0	ttcatttcgaggctggagtttacaacaaaagataaaaaaccagcctcgaaatgcagc	aaaaccagcctcgaaatgcagc
Sc6vya5_10465_1349566	Sc6vya5_10465_1349566-5p	0	0	0	0	0	0	0	0	0	0	0	0	0	0	0	0	0	0	0	0	0	0	0	0	0	0	0	0	cgaaacatccatttccggttgtggtggagcgttagcgaacaaccggaaatggatgctttgga	cgaaacatccatttccggttg
Sc6vya5_10465_1349566	Sc6vya5_10465_1349566-3p	0	0	0	0	0	0	0	0	0	0	0	0	0	0	0	0	0	0	0	0	0	0	0	0	0	0	0	0	cgaaacatccatttccggttgtggtggagcgttagcgaacaaccggaaatggatgctttgga	accggaaatggatgctttgga
Sc6vya5_10465_1349869	Sc6vya5_10465_1349869-5p	678	1.18	2.82	3.01	0	1.68	0	1.18	1.21	1.46	4.48	1.64	0	59.7	31.65	2.02	2.37	4.06	0.93	27.82	14.98	5.28	1.17	2.05	4.74	35.31	0	2.49	ttcgcagcctccccttttgtcaggctgggacaggaagcccgacaaaaggggaggctgcgaagg	ttcgcagcctccccttttg
Sc6vya5_10465_1349869	Sc6vya5_10465_1349869-3p	13	1.18	0	0	0	0.84	0	0	0	0	0.45	0	0	1.17	0.29	0	0	0	0	0.29	0	0.38	0	1.03	0	0.74	0	0	ttcgcagcctccccttttgtcaggctgggacaggaagcccgacaaaaggggaggctgcgaagg	aaaggggaggctgcgaagg
Sc6vya5_10465_1349878	Sc6vya5_10465_1349878-3p	25	0	1.41	0.43	0	0	0	0	0	0	0	0	0	1.17	0.88	0	0	0	0	0.87	0.48	1.51	0.58	1.54	0	1.1	0	0.36	acgacttgcaagctgcaatgatagatacctatagataattatttatgtctatctctgcatgctcaacggttgtct	tgcatgctcaacggttgtct
Sc6vya5_10465_1349878	Sc6vya5_10465_1349878-5p	0	0	0	0	0	0	0	0	0	0	0	0	0	0	0	0	0	0	0	0	0	0	0	0	0	0	0	0	acgacttgcaagctgcaatgatagatacctatagataattatttatgtctatctctgcatgctcaacggttgtct	acgacttgcaagctgcaat
Sc6vya5_10465_1349896	Sc6vya5_10465_1349896-5p	0	0	0	0	0	0	0	0	0	0	0	0	0	0	0	0	0	0	0	0	0	0	0	0	0	0	0	0	gaggaaacggaaggggaggggtcaggggaggaggaagagaatttgttcccttctctcccatccccctcaacttccgttttccccctcccc	gaggaaacggaaggggaggggt
Sc6vya5_10465_1349896	Sc6vya5_10465_1349896-3p	2	0	1.41	0.43	0	0	0	0	0	0	0	0	0	0	0	0	0	0	0	0	0	0	0	0	0	0	0	0	gaggaaacggaaggggaggggtcaggggaggaggaagagaatttgttcccttctctcccatccccctcaacttccgttttccccctcccc	ttccgttttccccctcccc
Sc6vya5_10465_1349988	Sc6vya5_10465_1349988-3p	80	0	1.41	2.15	0	0.84	0	1.77	1.21	0	0.45	0.55	0	1.76	2.64	2.42	0	1.62	0.46	0.29	0.97	4.9	0	0	8.18	0.37	3.81	0.36	ttcaggctaaccatgtattcccagaaggcttatacctcaggtcttattggaatacagggttagtctcaact	tacagggttagtctcaact
Sc6vya5_10465_1349988	Sc6vya5_10465_1349988-5p	0	0	0	0	0	0	0	0	0	0	0	0	0	0	0	0	0	0	0	0	0	0	0	0	0	0	0	0	ttcaggctaaccatgtattcccagaaggcttatacctcaggtcttattggaatacagggttagtctcaact	ttcaggctaaccatgtatt
Sc6vya5_1046_66821	Sc6vya5_1046_66821-5p	184	1.18	9.85	2.58	0	6.71	4.93	2.96	6.07	2.92	9.87	7.65	3.09	0	0.59	4.04	0	3.65	8.33	0	0	3.77	0	9.76	5.17	0.74	7.62	4.28	ttgtcaactaactaagaattcactgtggcataaacagaatgccaaaaaggaaattgtctttgtttacacctcgctgaattcttagttgataactaaatc	ttgtcaactaactaagaatt
Sc6vya5_1046_66821	Sc6vya5_1046_66821-3p	0	0	0	0	0	0	0	0	0	0	0	0	0	0	0	0	0	0	0	0	0	0	0	0	0	0	0	0	ttgtcaactaactaagaattcactgtggcataaacagaatgccaaaaaggaaattgtctttgtttacacctcgctgaattcttagttgataactaaatc	tcttagttgataactaaatc
Sc6vya5_10471_1350934	Sc6vya5_10471_1350934-5p	418	23.68	33.78	6.89	5.38	5.87	6.34	6.5	2.43	3.65	12.56	3.82	3.09	2.34	0.29	5.66	0	8.53	12.03	0.29	1.45	17.35	1.75	39.56	12.92	0.74	38.12	7.84	ttcagggaacacaaagacgttacaaaaaaaaacgtaaaacgtctttgcgttccctgaaga	ttcagggaacacaaagacg
Sc6vya5_10471_1350934	Sc6vya5_10471_1350934-3p	0	0	0	0	0	0	0	0	0	0	0	0	0	0	0	0	0	0	0	0	0	0	0	0	0	0	0	0	ttcagggaacacaaagacgttacaaaaaaaaacgtaaaacgtctttgcgttccctgaaga	tctttgcgttccctgaaga
Sc6vya5_10471_1351140	Sc6vya5_10471_1351140-3p	500	9.47	4.22	1.29	0	0	0.7	1.77	0	0.73	0.9	1.09	0	15.8	24.62	2.02	4.74	0	0.46	23.47	23.68	2.64	14.01	5.14	4.74	22.8	15.25	1.07	ttcgcgtctgtgttgtatggactttacaatctcccaccttcggctcaagattgtaaaatcacgtacaacacggccgctcatgttg	tacaacacggccgctcatgttg
Sc6vya5_10471_1351140	Sc6vya5_10471_1351140-5p	14	0	0	0	0.9	0	0	0	0	0.73	1.35	0.55	0	0	0.88	0	0	0.41	0.93	0	0	0	0	0	0	0	0	0.36	ttcgcgtctgtgttgtatggactttacaatctcccaccttcggctcaagattgtaaaatcacgtacaacacggccgctcatgttg	ttcgcgtctgtgttgtatgg
Sc6vya5_10471_1351428	Sc6vya5_10471_1351428-5p	2	0	0	0	0	0	0	0	0	0.73	0	0	0	0	0	0	0	0	0.46	0	0	0	0	0	0	0	0	0	aatgcattatgggatatgttttcggatttcttttgctttctccagaaacagatcccacaatgcattcc	aatgcattatgggatatgtt
Sc6vya5_10471_1351428	Sc6vya5_10471_1351428-3p	0	0	0	0	0	0	0	0	0	0	0	0	0	0	0	0	0	0	0	0	0	0	0	0	0	0	0	0	aatgcattatgggatatgttttcggatttcttttgctttctccagaaacagatcccacaatgcattcc	cagatcccacaatgcattcc
Sc6vya5_10471_1351839	Sc6vya5_10471_1351839-3p	2550	76.96	160.46	43.46	21.52	49.5	20.44	39.01	12.15	19.69	51.12	21.85	13.92	18.73	29.01	28.28	14.22	47.1	46.72	12.46	15.95	78.45	21.02	234.76	80.1	27.58	259.23	31.36	agggataatcttctgtcgttcgttaaacgaacgacagaagattacccctggg	cgacagaagattacccctggg
Sc6vya5_10471_1351839	Sc6vya5_10471_1351839-5p	16	2.37	1.41	0.43	0.9	0	0	0.59	1.21	0	0	0	0	0	0	0.4	0	0.41	0	0	0	0	0	0.51	1.29	0	1.91	0.36	agggataatcttctgtcgttcgttaaacgaacgacagaagattacccctggg	agggataatcttctgtcgttcg
Sc6vya5_10471_1351925	Sc6vya5_10471_1351925-5p	784	4.74	2.82	10.76	2.69	3.36	2.82	4.73	1.21	5.1	13.45	8.19	0	45.07	24.03	8.08	2.37	9.34	9.25	22.31	25.13	12.82	8.76	9.25	11.63	20.6	13.34	6.77	tacaacatgagcggccgtgttgtacgtgattttacaatcttgagccgaaggtgggagattgtaaagtccatacaacacagacgcgaatgttgtaaa	tacaacatgagcggccgtg
Sc6vya5_10471_1351925	Sc6vya5_10471_1351925-3p	0	0	0	0	0	0	0	0	0	0	0	0	0	0	0	0	0	0	0	0	0	0	0	0	0	0	0	0	tacaacatgagcggccgtgttgtacgtgattttacaatcttgagccgaaggtgggagattgtaaagtccatacaacacagacgcgaatgttgtaaa	cagacgcgaatgttgtaaa
Sc6vya5_10471_1352273	Sc6vya5_10471_1352273-5p	2	0	0	0	0	0	0	0	0	0.73	0	0	0	0	0	0	0	0	0.46	0	0	0	0	0	0	0	0	0	aatgcattatgggatatgttttcggatttcttttgctttctccagaaacagatcccacaatgcattat	aatgcattatgggatatgtt
Sc6vya5_10471_1352273	Sc6vya5_10471_1352273-3p	0	0	0	0	0	0	0	0	0	0	0	0	0	0	0	0	0	0	0	0	0	0	0	0	0	0	0	0	aatgcattatgggatatgttttcggatttcttttgctttctccagaaacagatcccacaatgcattat	cagatcccacaatgcattat
Sc6vya5_10472_1352838	Sc6vya5_10472_1352838-3p	120	3.55	1.41	2.58	2.69	0.84	3.52	2.36	3.64	2.92	2.24	6.01	0	0.59	1.76	2.02	1.19	3.65	4.63	0	0	2.26	2.34	2.57	1.29	1.84	3.81	3.56	tggggggccgagaaggaatgggctcctcctcttcattccttctcggccccccagcaggaacg	tctcggccccccagcaggaacg
Sc6vya5_10472_1352838	Sc6vya5_10472_1352838-5p	0	0	0	0	0	0	0	0	0	0	0	0	0	0	0	0	0	0	0	0	0	0	0	0	0	0	0	0	tggggggccgagaaggaatgggctcctcctcttcattccttctcggccccccagcaggaacg	tggggggccgagaaggaatg
Sc6vya5_10473_1353417	Sc6vya5_10473_1353417-3p	0	0	0	0	0	0	0	0	0	0	0	0	0	0	0	0	0	0	0	0	0	0	0	0	0	0	0	0	ttttggaataagaaggacaggtccgttattaatgagatctgctttcactgggttttaaagca	ttcactgggttttaaagca
Sc6vya5_10473_1353417	Sc6vya5_10473_1353417-5p	0	0	0	0	0	0	0	0	0	0	0	0	0	0	0	0	0	0	0	0	0	0	0	0	0	0	0	0	ttttggaataagaaggacaggtccgttattaatgagatctgctttcactgggttttaaagca	ttttggaataagaagg
Sc6vya5_10473_1353669	Sc6vya5_10473_1353669-3p	1	0	0	0	0	0	0	0	0	0	0	0	0	0	0	0	0	0	0	0	0	0	0	0	0	0	0	0	cggttttccattgtctgtacaatattgacaatgaaattgat	tattgacaatgaaattgat
Sc6vya5_10473_1353669	Sc6vya5_10473_1353669-5p	4	0	0	0	0	0	0	0	0	0	0	0	0	0	0.29	0	0	0.41	0	0	0	0	0	0	0.43	0.37	0	0	cggttttccattgtctgtacaatattgacaatgaaattgat	cggttttccattgtctgtac
Sc6vya5_10473_1354378	Sc6vya5_10473_1354378-3p	0	0	0	0	0	0	0	0	0	0	0	0	0	0	0	0	0	0	0	0	0	0	0	0	0	0	0	0	aacaaaccattggaccaaggcgtcaaggtacaatgagcatgaaagaaaagatctgcgctcagtgtaccttgacgtcttggttcagtgctttgttcg	ttggttcagtgctttgttcg
Sc6vya5_10473_1354378	Sc6vya5_10473_1354378-5p	0	0	0	0	0	0	0	0	0	0	0	0	0	0	0	0	0	0	0	0	0	0	0	0	0	0	0	0	aacaaaccattggaccaaggcgtcaaggtacaatgagcatgaaagaaaagatctgcgctcagtgtaccttgacgtcttggttcagtgctttgttcg	aacaaaccattggaccaagg
Sc6vya5_10475_1354922	Sc6vya5_10475_1354922-3p	343	49.73	99.94	0	0	0.84	0	0	0	0	0.9	0	0	0	0	0	0	0	1.85	0	0	0.38	0	100.69	0.86	0	40.03	1.07	ttgttagttacctcgcacgtcgggctgtatatagcgtaatgcctccgttctcggtaactaactcttac	tctcggtaactaactcttac
Sc6vya5_10475_1354922	Sc6vya5_10475_1354922-5p	2	0	0	0	0	0	0	0	0	0	0.45	0	0	0	0	0	0	0	0	0	0	0	0	0	0	0.37	0	0	ttgttagttacctcgcacgtcgggctgtatatagcgtaatgcctccgttctcggtaactaactcttac	ttgttagttacctcgcacgtcg
Sc6vya5_10476_1355372	Sc6vya5_10476_1355372-5p	39	0	0	0	0	0	0	1.18	2.43	0	0.9	0	0	0.59	0.59	0.81	0	2.03	0.46	0.58	0.97	1.13	0	1.54	0.43	1.1	1.91	0.36	tgtttggtcaggtctttgcgaaaaagagtttgttaacaaatataacagcagtttttcgctatgaattagatact	tgtttggtcaggtctttgcg
Sc6vya5_10476_1355372	Sc6vya5_10476_1355372-3p	0	0	0	0	0	0	0	0	0	0	0	0	0	0	0	0	0	0	0	0	0	0	0	0	0	0	0	0	tgtttggtcaggtctttgcgaaaaagagtttgttaacaaatataacagcagtttttcgctatgaattagatact	ctatgaattagatact
Sc6vya5_10476_1356008	Sc6vya5_10476_1356008-5p	1	0	0	0	0	0	0	0	0	0	0	0	0	0	0	0	0	0	0	0	0	0	0	0	0	0	0	0	tattgattggttgattgattgttcgatcgatcgatcgatcgattgattagctgactaattgatcgatggattgtttgattattgattgatcgattgattattgat	tattgattggttgattgatt	mir-6063 1hits;	mir-6063
Sc6vya5_10476_1356008	Sc6vya5_10476_1356008-3p	0	0	0	0	0	0	0	0	0	0	0	0	0	0	0	0	0	0	0	0	0	0	0	0	0	0	0	0	tattgattggttgattgattgttcgatcgatcgatcgatcgattgattagctgactaattgatcgatggattgtttgattattgattgatcgattgattattgat	ttgatcgattgattattgat	mir-6063 1hits;	mir-6063
Sc6vya5_10476_1356456	Sc6vya5_10476_1356456-5p	4774	274.68	268.85	52.93	79.79	92.29	105.04	132.41	143.36	137.82	214.79	162.2	134.56	45.65	24.91	77.17	5.93	84.86	138.76	31.88	22.23	89.01	5.25	171.58	119.28	24.64	121.99	100.84	taaaggttgtaaatttgatgtaaatatgatgtaagtgtccaaatcatttacatcatatttacatcaaatttgcgattttttccagtg	taaaggttgtaaatttgatg
Sc6vya5_10476_1356456	Sc6vya5_10476_1356456-3p	2	0	0	0	0	0	0	0	0	0	0	0	0	0	0	0	0	0	0	0	0	0.75	0	0	0	0	0	0	taaaggttgtaaatttgatgtaaatatgatgtaagtgtccaaatcatttacatcatatttacatcaaatttgcgattttttccagtg	ttgcgattttttccagtg
Sc6vya5_10479_1357317	Sc6vya5_10479_1357317-3p	547	10.66	11.26	9.04	3.59	3.36	13.39	15.37	13.36	18.96	22.87	24.03	9.28	0.59	0.59	10.5	0	18.68	22.2	0.58	0	10.94	1.17	19.01	21.1	2.21	9.53	19.6	gatcaatgaaccataacacaatgaagatgaatccacatgggactatttttcattcatctctattgcgttctggttcattgatactgac	ttctggttcattgatactgac
Sc6vya5_10479_1357317	Sc6vya5_10479_1357317-5p	0	0	0	0	0	0	0	0	0	0	0	0	0	0	0	0	0	0	0	0	0	0	0	0	0	0	0	0	gatcaatgaaccataacacaatgaagatgaatccacatgggactatttttcattcatctctattgcgttctggttcattgatactgac	gatcaatgaaccataacaca
Sc6vya5_10479_1357888	Sc6vya5_10479_1357888-5p	3	0	0	0	0	0	0	0	0	0	0	0	0	0.59	0	0	0	0	0	0	0	0	0	0	0	0	0	0	tgtgtgtgtgtgtgtgttgttttttttgcggaaaggcgcgcgcaag	tgtgtgtgtgtgtgtgttgtt
Sc6vya5_10479_1357888	Sc6vya5_10479_1357888-3p	0	0	0	0	0	0	0	0	0	0	0	0	0	0	0	0	0	0	0	0	0	0	0	0	0	0	0	0	tgtgtgtgtgtgtgtgttgttttttttgcggaaaggcgcgcgcaag	ttgcggaaaggcgcgcgcaag
Sc6vya5_10479_1357899	Sc6vya5_10479_1357899-3p	3	0	0	0	0	0	0	0	0	0	0	0	0	0	0	0	0	0	0	0	0	0	0	0	0	0	0	1.07	caagccacaagcaaatacaacaagctttggttgacgttggcgacaagaaatcaaactttgttggctcaaggcagtgg	tttgttggctcaaggcagtgg
Sc6vya5_10479_1357899	Sc6vya5_10479_1357899-5p	0	0	0	0	0	0	0	0	0	0	0	0	0	0	0	0	0	0	0	0	0	0	0	0	0	0	0	0	caagccacaagcaaatacaacaagctttggttgacgttggcgacaagaaatcaaactttgttggctcaaggcagtgg	caagccacaagcaaatacaacaagct
Sc6vya5_10479_1358142	Sc6vya5_10479_1358142-5p	10	1.18	0	0	0	0	0	0	0	0	0.9	1.09	1.55	0	0	0	0	0	0	0	0	0.75	0	0.51	0.43	0	0	0	tccgtctatacagaacttttctgggttaaaaactaagctgaagacgagctcaaaagagtggatagagggctt	tccgtctatacagaacttttctgg
Sc6vya5_10479_1358142	Sc6vya5_10479_1358142-3p	0	0	0	0	0	0	0	0	0	0	0	0	0	0	0	0	0	0	0	0	0	0	0	0	0	0	0	0	tccgtctatacagaacttttctgggttaaaaactaagctgaagacgagctcaaaagagtggatagagggctt	aaaagagtggatagagggctt
Sc6vya5_10479_1358344	Sc6vya5_10479_1358344-3p	0	0	0	0	0	0	0	0	0	0	0	0	0	0	0	0	0	0	0	0	0	0	0	0	0	0	0	0	cttttgtcatcttatttgatcggggacttgttggttggggtggggggaggggggtgggg	tggggtggggggaggggggtgggg
Sc6vya5_10479_1358344	Sc6vya5_10479_1358344-5p	1	0	0	0	0	0	0	0	0	0	0	0.55	0	0	0	0	0	0	0	0	0	0	0	0	0	0	0	0	cttttgtcatcttatttgatcggggacttgttggttggggtggggggaggggggtgggg	cttttgtcatcttatttgatc
Sc6vya5_10479_1362851	Sc6vya5_10479_1362851-5p	5	0	0	0	0	0	0	0	0	0	0	0	0	0	0	0	0	0	0	0	0	0.38	0	1.03	0.43	0	0	0	ctgatatttggtcgccggtgcctggatcctggatcattctacgtcagggcgcaggcttcggctgaaaatcagaacat	ctgatatttggtcgccggt
Sc6vya5_10479_1362851	Sc6vya5_10479_1362851-3p	2	0	0	0	0	0	0	0	0	0	0	0	0	0	0	0	0	0	0	0	0	0	0	1.03	0	0	0	0	ctgatatttggtcgccggtgcctggatcctggatcattctacgtcagggcgcaggcttcggctgaaaatcagaacat	ttcggctgaaaatcagaacat
Sc6vya5_10479_1363734	Sc6vya5_10479_1363734-5p	673	15.39	12.67	2.15	80.68	41.95	11.28	5.32	10.93	2.19	6.73	10.92	23.2	16.39	29.89	1.62	29.63	8.12	5.55	6.38	2.9	1.13	15.76	6.68	2.58	47.45	1.91	1.43	tataaacgggtttttaggtaaatttaggctcaaccggtcgataaacaaacggtctggcctaaatttacaaaaccctgcataaat	tataaacgggtttttaggtaaattt
Sc6vya5_10479_1363734	Sc6vya5_10479_1363734-3p	5	1.18	0	0	0.9	0	0	0	0	0	0	0	0	0	0.29	0	0	0	0	0	0	0	0	0.51	0	0	1.91	0	tataaacgggtttttaggtaaatttaggctcaaccggtcgataaacaaacggtctggcctaaatttacaaaaccctgcataaat	tacaaaaccctgcataaat
Sc6vya5_10479_1363825	Sc6vya5_10479_1363825-5p	1125	27.23	29.56	3.87	8.07	0.84	3.52	7.68	7.29	2.19	7.17	4.37	3.09	18.73	25.2	9.29	9.48	6.5	10.64	18.84	23.68	19.24	8.76	46.23	22.82	37.15	45.75	43.83	tcccctttcgtcgggcttcctgtccctcccaaaagaggacaggaacggacaggagggacaggaagcccgacaaaaggggaggctgcg	tcccctttcgtcgggcttcct
Sc6vya5_10479_1363825	Sc6vya5_10479_1363825-3p	12	0	0	0.86	0	0.84	0	0	0	0	0	0	0	0	0.29	0.81	0	0.41	0.93	0	0	0	0	0	0	0	0	0.36	tcccctttcgtcgggcttcctgtccctcccaaaagaggacaggaacggacaggagggacaggaagcccgacaaaaggggaggctgcg	ccgacaaaaggggaggctgcg
Sc6vya5_10479_1364077	Sc6vya5_10479_1364077-5p	209	3.55	7.04	2.58	0	0	0	2.96	1.21	0	1.79	2.73	0	6.44	1.76	0.81	1.19	5.28	6.48	4.35	2.42	7.54	1.17	4.11	6.46	4.41	7.62	3.92	taagaattcactggggcatgagcaatgcaagaataggaaattttctttgtttatgccttactgaattcttaat	taagaattcactggggcatg
Sc6vya5_10479_1364077	Sc6vya5_10479_1364077-3p	0	0	0	0	0	0	0	0	0	0	0	0	0	0	0	0	0	0	0	0	0	0	0	0	0	0	0	0	taagaattcactggggcatgagcaatgcaagaataggaaattttctttgtttatgccttactgaattcttaat	tgccttactgaattcttaat
Sc6vya5_10483_1365145	Sc6vya5_10483_1365145-3p	40	2.37	2.82	0.43	0	0	0	0.59	1.21	2.92	2.24	2.18	3.09	0	0	0	0	2.03	1.85	0	0	0.38	0	2.05	1.29	0	0	0.36	ttggcggatttcatgagaaaagctttggtttattttgacagatcttttctcgtgttctcccaac	ttttctcgtgttctcccaac
Sc6vya5_10483_1365145	Sc6vya5_10483_1365145-5p	4	0	0	0	0	0	0.7	0	0	0	0	0	0	0	0	0	0	0	0	0	0.48	0	0	0	0	0	0	0.36	ttggcggatttcatgagaaaagctttggtttattttgacagatcttttctcgtgttctcccaac	ttggcggatttcatgagaa
Sc6vya5_10484_1365450	Sc6vya5_10484_1365450-3p	452	29.6	23.93	2.15	4.48	0.84	4.23	2.96	1.21	1.46	3.14	4.37	1.55	1.76	0.88	4.85	2.37	1.22	3.24	10.43	0.48	6.41	0.58	36.99	5.6	2.94	70.53	3.21	agtgctacttttctcactcgcttctcggccggtgagaaaagtagctctgttcgca	tgagaaaagtagctctgttcgca
Sc6vya5_10484_1365450	Sc6vya5_10484_1365450-5p	3	0	0	0	0	0	0	0	0	0	0	0	0	0	0	0.4	0	0	0	0	0	0	0	0	0	0	0	0.36	agtgctacttttctcactcgcttctcggccggtgagaaaagtagctctgttcgca	agtgctacttttctcactcgct
Sc6vya5_10485_1365778	Sc6vya5_10485_1365778-5p	1	0	0	0	0	0	0	0	0	0	0.45	0	0	0	0	0	0	0	0	0	0	0	0	0	0	0	0	0	tttgtggattgtgtttgatcaatcctgaaagtgaaaaatatacaaaatttaggattaggattctacagcg	tttgtggattgtgtttga
Sc6vya5_10485_1365778	Sc6vya5_10485_1365778-3p	0	0	0	0	0	0	0	0	0	0	0	0	0	0	0	0	0	0	0	0	0	0	0	0	0	0	0	0	tttgtggattgtgtttgatcaatcctgaaagtgaaaaatatacaaaatttaggattaggattctacagcg	ggattctacagcg
Sc6vya5_10485_1366133	Sc6vya5_10485_1366133-5p	277	13.02	23.93	2.15	2.69	3.36	2.11	10.05	3.64	10.94	6.28	3.82	4.64	7.61	5.57	1.21	0	8.93	5.09	3.19	5.8	5.66	0	9.25	6.03	1.84	7.62	3.21	ttgagactaaccctgtattcccaaaaggcctaaagtttaagtcgttctgggaatacagggctatgcttcaact	ttgagactaaccctgtat
Sc6vya5_10485_1366133	Sc6vya5_10485_1366133-3p	0	0	0	0	0	0	0	0	0	0	0	0	0	0	0	0	0	0	0	0	0	0	0	0	0	0	0	0	ttgagactaaccctgtattcccaaaaggcctaaagtttaagtcgttctgggaatacagggctatgcttcaact	acagggctatgcttcaact
Sc6vya5_10488_1366543	Sc6vya5_10488_1366543-3p	0	0	0	0	0	0	0	0	0	0	0	0	0	0	0	0	0	0	0	0	0	0	0	0	0	0	0	0	actgtcaacctctattaaccggtcaactggtctttccataagatgaccgctttaatggaggtttgactgtat	taatggaggtttgactgtat
Sc6vya5_10488_1366543	Sc6vya5_10488_1366543-5p	0	0	0	0	0	0	0	0	0	0	0	0	0	0	0	0	0	0	0	0	0	0	0	0	0	0	0	0	actgtcaacctctattaaccggtcaactggtctttccataagatgaccgctttaatggaggtttgactgtat	actgtcaacctctattaac
Sc6vya5_10488_1367698	Sc6vya5_10488_1367698-5p	5	0	0	0	0	0	0	0	0	0	0	0	0	0	0	0	0	0	0	0	0	0	0	2.05	0	0	0	0.36	ctattggtgtagagctggtggactgtgaggtagcacgtatttaccagtcttcaccaaggtca	ctattggtgtagagctgg
Sc6vya5_10488_1367698	Sc6vya5_10488_1367698-3p	0	0	0	0	0	0	0	0	0	0	0	0	0	0	0	0	0	0	0	0	0	0	0	0	0	0	0	0	ctattggtgtagagctggtggactgtgaggtagcacgtatttaccagtcttcaccaaggtca	agtcttcaccaaggtca
Sc6vya5_10488_1367916	Sc6vya5_10488_1367916-5p	1	0	0	0	0	0	0	0	0	0	0	0	0	0	0	0	0	0	0	0	0	0	0	0	0	0	1.91	0	ttcaggtaatccaggatacattcgaggattgcctgtctt	ttcaggtaatccaggata
Sc6vya5_10488_1367916	Sc6vya5_10488_1367916-3p	0	0	0	0	0	0	0	0	0	0	0	0	0	0	0	0	0	0	0	0	0	0	0	0	0	0	0	0	ttcaggtaatccaggatacattcgaggattgcctgtctt	tcgaggattgcctgtctt
Sc6vya5_10488_1368115	Sc6vya5_10488_1368115-5p	419	17.76	12.67	3.01	5.38	9.23	10.57	19.51	7.29	22.6	15.25	20.21	24.75	5.27	2.05	3.64	3.56	1.22	12.49	2.32	3.87	4.15	0.58	11.82	5.17	3.31	3.81	14.97	tagacttctgaaccttttacgtcgctacttgattttcaatgcattttgggatcaatttctagggaaaataaaagcttcagaggtctatt	tagacttctgaaccttttacg
Sc6vya5_10488_1368115	Sc6vya5_10488_1368115-3p	16	0	0	0	0.9	0	0	0	0	0	0.45	0	0	0.59	0.59	0.4	0	0	0.46	0.58	0.97	0	0	1.54	0.43	0	0	0	tagacttctgaaccttttacgtcgctacttgattttcaatgcattttgggatcaatttctagggaaaataaaagcttcagaggtctatt	taaaagcttcagaggtctatt
Sc6vya5_10488_1368467	Sc6vya5_10488_1368467-5p	75	9.47	2.82	0.43	4.48	3.36	5.64	2.36	6.07	0.73	1.79	3.82	1.55	0	0	0.4	0	1.22	3.24	0	0	1.89	0	1.54	0.43	0	0	1.07	tatttagaatactgaacctcaatattatttaggttcagtattctaaat	tatttagaatactgaacctcaat
Sc6vya5_10488_1368467	Sc6vya5_10488_1368467-3p	7	0	0	0	0	0	0	0	0	1.46	0	0	0	0	0	0	0	0.41	1.39	0	0	0	0	0	0.43	0	0	0	tatttagaatactgaacctcaatattatttaggttcagtattctaaat	ttaggttcagtattctaaat
Sc6vya5_10488_1369396	Sc6vya5_10488_1369396-5p	49	0	0	0.43	0	2.52	1.41	0.59	2.43	0	0	0	0	1.17	2.05	0.81	0	0.81	0	0	0.97	0.75	0	3.08	2.58	1.84	3.81	0	ttatcgtatttttgtctttgctttttgaatttaacgacaaaaaggaaaagaaagacaaaattacgataaat	ttatcgtatttttgtctttg
Sc6vya5_10488_1369396	Sc6vya5_10488_1369396-3p	0	0	0	0	0	0	0	0	0	0	0	0	0	0	0	0	0	0	0	0	0	0	0	0	0	0	0	0	ttatcgtatttttgtctttgctttttgaatttaacgacaaaaaggaaaagaaagacaaaattacgataaat	aagacaaaattacgataaat
Sc6vya5_10490_1370396	Sc6vya5_10490_1370396-5p	858	15.39	49.27	17.64	14.34	11.75	8.46	19.51	12.15	10.94	29.15	16.38	4.64	9.37	16.41	15.35	0	13.4	11.56	5.22	5.8	22.63	0.58	77.06	24.55	9.93	24.78	9.98	tggactacgagctaatagcccgttcggcctcgcggactcggcctcatgggctattagctagtagtccactcg	tggactacgagctaatagc
Sc6vya5_10490_1370396	Sc6vya5_10490_1370396-3p	27	0	5.63	0	0	0	0	0	0	0	0.9	0.55	0	0	0.29	1.21	0	0.81	0	0.29	0	0.75	0	2.57	0	0	5.72	0.36	tggactacgagctaatagcccgttcggcctcgcggactcggcctcatgggctattagctagtagtccactcg	ttagctagtagtccactcg
Sc6vya5_10490_1370772	Sc6vya5_10490_1370772-5p	1647	1.18	0	3.01	1.79	2.52	6.34	7.68	8.5	8.02	6.28	20.21	7.73	7.61	126.31	9.29	181.31	3.65	6.48	2.32	57.02	5.66	113.84	2.57	6.46	189.78	1.91	5.35	tccgcttggtcctttcggcccttgtgcacccggtgctccaggcggacc	tccgcttggtcctttcggccctt
Sc6vya5_10490_1370772	Sc6vya5_10490_1370772-3p	0	0	0	0	0	0	0	0	0	0	0	0	0	0	0	0	0	0	0	0	0	0	0	0	0	0	0	0	tccgcttggtcctttcggcccttgtgcacccggtgctccaggcggacc	cacccggtgctccaggcggacc
Sc6vya5_10490_1370820	Sc6vya5_10490_1370820-5p	1648	1.18	0	3.01	1.79	2.52	6.34	7.68	8.5	8.02	6.28	20.21	7.73	7.61	126.31	9.7	181.31	3.65	6.48	2.32	57.02	5.66	113.84	2.57	6.46	189.78	1.91	5.35	tccgcttggtcctttcggcccttgtggacccggtgctccaggcggacc	tccgcttggtcctttcggccctt
Sc6vya5_10490_1370820	Sc6vya5_10490_1370820-3p	0	0	0	0	0	0	0	0	0	0	0	0	0	0	0	0	0	0	0	0	0	0	0	0	0	0	0	0	tccgcttggtcctttcggcccttgtggacccggtgctccaggcggacc	ggacccggtgctccaggcggacc
Sc6vya5_10490_1370874	Sc6vya5_10490_1370874-5p	1163	22.49	16.89	11.19	4.48	1.68	28.9	33.1	29.16	24.79	39.46	51.34	29.39	24.58	11.72	17.78	1.19	25.17	40.24	12.75	11.6	30.17	2.92	13.36	46.08	7.36	3.81	35.28	taattggacgaggaaaattccgaggactgccaaaatttggacgaggccgtggccgagtccaatttggcagtcagaggaatttttcgagtctaattatttct	taattggacgaggaaaattcc
Sc6vya5_10490_1370874	Sc6vya5_10490_1370874-3p	352	4.74	4.22	9.47	0.9	2.52	4.23	3.55	2.43	9.48	11.21	7.65	4.64	3.51	1.17	7.68	1.19	10.56	17.58	2.9	1.45	21.12	0.58	5.14	19.38	1.47	1.91	4.63	taattggacgaggaaaattccgaggactgccaaaatttggacgaggccgtggccgagtccaatttggcagtcagaggaatttttcgagtctaattatttct	tttcgagtctaattatttct
Sc6vya5_10491_1372623	Sc6vya5_10491_1372623-5p	852	10.66	22.52	18.5	13.45	9.23	17.62	15.37	18.22	17.5	24.66	28.95	13.92	3.51	5.57	18.18	0	30.05	20.35	1.45	0.48	28.29	0	53.94	25.84	0.74	43.84	21.74	ttatcaactaactaagaattcaacaaagcataaacacaatgccaattatttaaattcctttgtagcattgttatcaattcttagttagttgataact	ttatcaactaactaagaat
Sc6vya5_10491_1372623	Sc6vya5_10491_1372623-3p	28	0	0	0	0	0.84	0.7	0.59	0	0.73	1.35	0	0	0.59	0.88	0	0	0	0.46	0.58	0.48	0.75	0	0.51	0.43	0.74	0	0.36	ttatcaactaactaagaattcaacaaagcataaacacaatgccaattatttaaattcctttgtagcattgttatcaattcttagttagttgataact	ttcttagttagttgataact
Sc6vya5_10494_1374371	Sc6vya5_10494_1374371-5p	4	0	0	0	0	0.84	0	0.59	0	0	0	0	1.55	0	0	0	0	0	0	0	0	0	0	0	0.43	0	0	0	ccatgttggatgaatgaacaatagtttctaaatgagaaatcctttattgaagttcatccaagatggca	ccatgttggatgaatgaac
Sc6vya5_10494_1374371	Sc6vya5_10494_1374371-3p	0	0	0	0	0	0	0	0	0	0	0	0	0	0	0	0	0	0	0	0	0	0	0	0	0	0	0	0	ccatgttggatgaatgaacaatagtttctaaatgagaaatcctttattgaagttcatccaagatggca	aagttcatccaagatggca
Sc6vya5_10495_1374930	Sc6vya5_10495_1374930-5p	31	0	0	0	0	0	0	0	0	0	0	0	0	2.93	0	0	0	0	0	2.03	0	0	0	0	0.43	0	0	0	acccaacgcgcgatgacaagctaatcactaacttgtctccgcgcgtcgcgcg	acccaacgcgcgatgacaagct
Sc6vya5_10495_1374930	Sc6vya5_10495_1374930-3p	16	0	2.82	0	0	0	0	0	0	0	0	0	0	1.17	0	0	0	0.41	0	0	0	1.13	0	0.51	0.43	0	0	0	acccaacgcgcgatgacaagctaatcactaacttgtctccgcgcgtcgcgcg	cttgtctccgcgcgtcgcgcg
Sc6vya5_10497_1377925	Sc6vya5_10497_1377925-3p	24	0	0	0	0	0	0	0	0	0	0	0	0	0	0	0	0	0	1.39	0	0	0	0	9.25	1.29	0	0	0	tgaacggaagttgattttgcaataagctatatacaaattgtacaattgtacatagcttattgtaaaatcaacttccgttaa	taaaatcaacttccgttaa
Sc6vya5_10497_1377925	Sc6vya5_10497_1377925-5p	10	0	0	0.43	0	0	0	0	0	0	0	0.55	0	0	0	0.4	0	0	0	0	0	0	0	2.05	0	0	3.81	0.36	tgaacggaagttgattttgcaataagctatatacaaattgtacaattgtacatagcttattgtaaaatcaacttccgttaa	tgaacggaagttgattttg
Sc6vya5_10497_1379637	Sc6vya5_10497_1379637-5p	677	22.49	30.97	16.35	18.83	11.75	13.39	15.96	13.36	16.77	24.21	12.56	3.09	0.59	3.81	16.56	1.19	16.24	18.5	0.87	1.45	19.61	1.75	27.23	25.41	2.57	5.72	19.6	acttactgacgtttcggacgttaattgtcggagtaaaagtttactctactccgtttactttactccgacgaaggattaacgtctgaaacgtcagtaagtt	acttactgacgtttcggac
Sc6vya5_10497_1379637	Sc6vya5_10497_1379637-3p	1	0	0	0	0	0	0	0	0	0	0	0	0	0	0	0	0	0	0	0.29	0	0	0	0	0	0	0	0	acttactgacgtttcggacgttaattgtcggagtaaaagtttactctactccgtttactttactccgacgaaggattaacgtctgaaacgtcagtaagtt	tctgaaacgtcagtaagtt
Sc6vya5_10497_1379871	Sc6vya5_10497_1379871-3p	19320	806.27	1273.85	534.45	303.01	145.98	252.38	299.11	323.16	322.3	357.84	440.73	151.57	101.26	8.5	493.29	7.11	477.08	306.21	151.26	52.67	314.19	1.75	1322.27	512.44	6.62	1458.17	922.57	tgtacatctgtttctcacaatttttttggaagggttagagtgagaaacggatgtacacaggctaa	aacggatgtacacaggctaa
Sc6vya5_10497_1379871	Sc6vya5_10497_1379871-5p	0	0	0	0	0	0	0	0	0	0	0	0	0	0	0	0	0	0	0	0	0	0	0	0	0	0	0	0	tgtacatctgtttctcacaatttttttggaagggttagagtgagaaacggatgtacacaggctaa	tgtacatctgtttctcaca
Sc6vya5_10498_1381153	Sc6vya5_10498_1381153-5p	1533	63.93	99.94	18.07	61.86	49.5	16.21	40.2	43.74	51.04	54.26	34.95	24.75	11.12	14.07	22.22	0	21.11	32.38	6.66	4.35	21.5	1.75	116.61	37.89	5.52	66.71	27.44	tctcggcctcgtggactacgaactgatagcttattcggtgttcggctctcagtccactcgacctcgat	tctcggcctcgtggactac
Sc6vya5_10498_1381153	Sc6vya5_10498_1381153-3p	0	0	0	0	0	0	0	0	0	0	0	0	0	0	0	0	0	0	0	0	0	0	0	0	0	0	0	0	tctcggcctcgtggactacgaactgatagcttattcggtgttcggctctcagtccactcgacctcgat	cagtccactcgacctcgat
Sc6vya5_10498_1381570	Sc6vya5_10498_1381570-5p	1575	28.41	78.82	30.55	21.52	30.2	14.1	22.46	6.07	24.79	35.42	24.03	10.83	21.66	23.45	29.49	5.93	24.77	18.04	19.41	19.81	33.95	13.43	86.82	48.23	33.1	81.96	23.87	gagacaaccgttgagcgtgcattgctagaaacctgtgaataattgtctttaggtgtgaaaataggtttctatcattgcatgctcagcggttgtcttg	gagacaaccgttgagcgtgc
Sc6vya5_10498_1381570	Sc6vya5_10498_1381570-3p	5	0	0	0	0	0	0	0	0	0	0	0	0	0	0.29	0	0	0	0	0	0	0	0	0	0	0.74	0	0	gagacaaccgttgagcgtgcattgctagaaacctgtgaataattgtctttaggtgtgaaaataggtttctatcattgcatgctcagcggttgtcttg	catgctcagcggttgtcttg
Sc6vya5_10499_1382061	Sc6vya5_10499_1382061-3p	95	0	0	0	0.9	0	0	0	0	0	0.45	0	0	2.93	5.28	0	2.37	0.41	1.39	2.03	0.97	2.26	6.42	2.57	4.31	5.88	0	1.78	cgagggaagattagactaatcatccctggctcatgcataacaacatgagggaagattagactaatcgtccctcatg	tagactaatcgtccctcatg
Sc6vya5_10499_1382061	Sc6vya5_10499_1382061-5p	0	0	0	0	0	0	0	0	0	0	0	0	0	0	0	0	0	0	0	0	0	0	0	0	0	0	0	0	cgagggaagattagactaatcatccctggctcatgcataacaacatgagggaagattagactaatcgtccctcatg	cgagggaagattagactaat
Sc6vya5_10499_1382368	Sc6vya5_10499_1382368-3p	2	0	0	0	0	0	0	0	0	0	0	0	0	0.59	0	0	0	0	0	0	0	0	0.58	0	0	0	0	0	cggatggatcttatgttgaatgttgagtccgcattactcataagatccatccggc	ttactcataagatccatccggc
Sc6vya5_10499_1382368	Sc6vya5_10499_1382368-5p	0	0	0	0	0	0	0	0	0	0	0	0	0	0	0	0	0	0	0	0	0	0	0	0	0	0	0	0	cggatggatcttatgttgaatgttgagtccgcattactcataagatccatccggc	cggatggatcttatgttgaatg
Sc6vya5_10499_1382688	Sc6vya5_10499_1382688-3p	13	2.37	1.41	0	0	1.68	0	0.59	0	0	0.45	1.09	0	0	0	0	0	0	0	0	0	0	0	0	0	0	5.72	0	atcaggctcttgaaggggactggggcagagagacacgccccaatcaccttcgagagagcctgatat	ttcgagagagcctgatat
Sc6vya5_10499_1382688	Sc6vya5_10499_1382688-5p	0	0	0	0	0	0	0	0	0	0	0	0	0	0	0	0	0	0	0	0	0	0	0	0	0	0	0	0	atcaggctcttgaaggggactggggcagagagacacgccccaatcaccttcgagagagcctgatat	atcaggctcttgaagg
Sc6vya5_10500_1382898	Sc6vya5_10500_1382898-3p	2959	252.18	517.99	24.1	20.62	13.42	16.92	56.16	26.73	68.54	86.99	42.05	17.01	28.68	7.91	21.01	1.19	25.99	49.49	19.13	4.35	31.68	0.58	402.23	51.67	4.78	386.94	30.65	tgagcggccgcgttgtatggaattttacaatctcgagccgaagcctatacaacacggacgcgaatg	tacaacacggacgcgaatg
Sc6vya5_10500_1382898	Sc6vya5_10500_1382898-5p	0	0	0	0	0	0	0	0	0	0	0	0	0	0	0	0	0	0	0	0	0	0	0	0	0	0	0	0	tgagcggccgcgttgtatggaattttacaatctcgagccgaagcctatacaacacggacgcgaatg	tgagcggccgcgttgtatg
Sc6vya5_10501_1383015	Sc6vya5_10501_1383015-5p	80	0	0	0.86	0.9	1.68	4.23	2.36	2.43	2.92	2.24	0.55	3.09	0	0.59	0.81	0	4.06	1.85	0.58	0	3.02	0.58	1.03	2.58	1.47	0	3.21	tgacgtcaaatttattcttttgaaatttaattacgatacaaaaggaattcaaaagaataaatttgacgac	tgacgtcaaatttattcttt
Sc6vya5_10501_1383015	Sc6vya5_10501_1383015-3p	6	0	0	0	0	0	0	0	0	0	0	0	0	0	0	0	0	0.41	0	0	0	0	0	0	0.86	0	0	1.07	tgacgtcaaatttattcttttgaaatttaattacgatacaaaaggaattcaaaagaataaatttgacgac	aaagaataaatttgacgac
Sc6vya5_10502_1383449	Sc6vya5_10502_1383449-3p	0	0	0	0	0	0	0	0	0	0	0	0	0	0	0	0	0	0	0	0	0	0	0	0	0	0	0	0	tggtctaggttcagtacaaacatcttttgttaacgcgtccaaatatggcgttgtttgtgctggagctagaccaca	tttgtgctggagctagaccaca
Sc6vya5_10502_1383449	Sc6vya5_10502_1383449-5p	0	0	0	0	0	0	0	0	0	0	0	0	0	0	0	0	0	0	0	0	0	0	0	0	0	0	0	0	tggtctaggttcagtacaaacatcttttgttaacgcgtccaaatatggcgttgtttgtgctggagctagaccaca	tggtctaggttcagtacaa
Sc6vya5_10502_1383450	Sc6vya5_10502_1383450-5p	0	0	0	0	0	0	0	0	0	0	0	0	0	0	0	0	0	0	0	0	0	0	0	0	0	0	0	0	tttgtgctggagctagaccacaatgcactacgattttgtttagctttgagctctaca	tttgtgctggagctagaccaca
Sc6vya5_10502_1383450	Sc6vya5_10502_1383450-3p	0	0	0	0	0	0	0	0	0	0	0	0	0	0	0	0	0	0	0	0	0	0	0	0	0	0	0	0	tttgtgctggagctagaccacaatgcactacgattttgtttagctttgagctctaca	ttgtttagctttgagctctaca
Sc6vya5_10505_1386909	Sc6vya5_10505_1386909-5p	83	0	0	0.43	0	0	0	0	0	0	0	0	0	0	0.29	0	0	0	0	2.03	0	0	0	0.51	0	0	0	0.36	aagacgaggacgaggacgaagttggtgagcgcgcacaactttgatgtcgtcagctcg	aagacgaggacgaggacgaa
Sc6vya5_10505_1386909	Sc6vya5_10505_1386909-3p	0	0	0	0	0	0	0	0	0	0	0	0	0	0	0	0	0	0	0	0	0	0	0	0	0	0	0	0	aagacgaggacgaggacgaagttggtgagcgcgcacaactttgatgtcgtcagctcg	tgatgtcgtcagctcg
Sc6vya5_10507_1387633	Sc6vya5_10507_1387633-5p	9	0	0	0	0	0	0	0	0	0	0	0	0	0	0.88	0	1.19	0	0	0.29	0.97	0	0	0	0	0.74	0	0	ttgacgtcataaaatgttcaaaactcaagtggattcttggattccctgcaaagttttgaacattttatggcgtcaaga	ttgacgtcataaaatgttca
Sc6vya5_10507_1387633	Sc6vya5_10507_1387633-3p	0	0	0	0	0	0	0	0	0	0	0	0	0	0	0	0	0	0	0	0	0	0	0	0	0	0	0	0	ttgacgtcataaaatgttcaaaactcaagtggattcttggattccctgcaaagttttgaacattttatggcgtcaaga	aacattttatggcgtcaaga
Sc6vya5_10508_1388083	Sc6vya5_10508_1388083-5p	0	0	0	0	0	0	0	0	0	0	0	0	0	0	0	0	0	0	0	0	0	0	0	0	0	0	0	0	tgtgctggattgtatagactctacaatcccaagggtggtattgtacagggattgtacaggactaaccaatcctctgcacaa	tgtgctggattgtatagact
Sc6vya5_10508_1388083	Sc6vya5_10508_1388083-3p	0	0	0	0	0	0	0	0	0	0	0	0	0	0	0	0	0	0	0	0	0	0	0	0	0	0	0	0	tgtgctggattgtatagactctacaatcccaagggtggtattgtacagggattgtacaggactaaccaatcctctgcacaa	ctaaccaatcctctgcacaa
Sc6vya5_10509_1388597	Sc6vya5_10509_1388597-5p	1193	28.41	23.93	8.18	5.38	4.19	9.87	7.09	4.86	4.38	15.25	3.82	13.92	48	45.13	10.91	27.26	10.56	7.86	31.3	40.59	12.82	39.7	18.49	7.32	56.27	17.15	10.33	tacgagctaatagcccattcggcctcgcggactcgacctcatgggctattagctcgtagtccact	tacgagctaatagcccattcgg
Sc6vya5_10509_1388597	Sc6vya5_10509_1388597-3p	220	14.21	29.56	3.87	6.28	3.36	1.41	2.36	6.07	1.46	4.04	1.64	3.09	2.93	4.1	1.21	0	2.44	4.63	0.58	2.9	3.77	0	14.9	4.31	3.31	26.69	1.78	tacgagctaatagcccattcggcctcgcggactcgacctcatgggctattagctcgtagtccact	tattagctcgtagtccact
Sc6vya5_10509_1388761	Sc6vya5_10509_1388761-3p	1	0	0	0	0	0	0	0	0	0	0	0	0	0.59	0	0	0	0	0	0	0	0	0	0	0	0	0	0	ttggctagttagttggttaagttgttggttggttgattgattgatgaattgtttgattagctagttggtt	ttgattagctagttggtt
Sc6vya5_10509_1388761	Sc6vya5_10509_1388761-5p	0	0	0	0	0	0	0	0	0	0	0	0	0	0	0	0	0	0	0	0	0	0	0	0	0	0	0	0	ttggctagttagttggttaagttgttggttggttgattgattgatgaattgtttgattagctagttggtt	ttggctagttagttggtt
Sc6vya5_10509_1389208	Sc6vya5_10509_1389208-3p	592	2.37	5.63	19.79	2.69	1.68	10.57	13	15.79	21.88	10.31	9.83	7.73	0.59	0.29	23.03	4.74	16.65	12.03	1.45	1.45	10.56	4.09	12.33	21.1	2.57	19.06	49.18	catcaggacaaactttcggttaagtccggttaaaataaaccgaaagtttgtccggatgtg	accgaaagtttgtccggatgtg
Sc6vya5_10509_1389208	Sc6vya5_10509_1389208-5p	3	0	0	0	0	0	0	0	0	0	0	0	0	0	0	0	0	0.81	0	0	0	0.38	0	0	0	0	0	0	catcaggacaaactttcggttaagtccggttaaaataaaccgaaagtttgtccggatgtg	catcaggacaaactttcggtt
Sc6vya5_10511_1390383	Sc6vya5_10511_1390383-5p	695	47.36	78.82	7.32	26	16.78	3.52	9.46	7.29	7.29	11.21	12.56	7.73	0.59	0.59	11.31	0	14.21	6.94	1.45	0	15.09	0.58	77.57	23.25	0	87.68	16.75	cacaaaagaattgcagacgaggcaccggggaaataaaagaataaatcaagattatccattgttttcccggagcccagtgtgcgtccttttgtaca	cacaaaagaattgcagacg
Sc6vya5_10511_1390383	Sc6vya5_10511_1390383-3p	0	0	0	0	0	0	0	0	0	0	0	0	0	0	0	0	0	0	0	0	0	0	0	0	0	0	0	0	cacaaaagaattgcagacgaggcaccggggaaataaaagaataaatcaagattatccattgttttcccggagcccagtgtgcgtccttttgtaca	tgtgcgtccttttgtaca
Sc6vya5_10511_1390495	Sc6vya5_10511_1390495-5p	4	0	0	0	0.9	0	0	0	0	0	0	0	0	0	0	0	0	0	0	0	0	0	0	0	0.86	0	0	0	tacgtttcgtactgttttcgcgttgtctttaattcagtaggtggagacgccgagccttgcgaaaacgctacggaaacgtatt	tacgtttcgtactgttttcg
Sc6vya5_10511_1390495	Sc6vya5_10511_1390495-3p	0	0	0	0	0	0	0	0	0	0	0	0	0	0	0	0	0	0	0	0	0	0	0	0	0	0	0	0	tacgtttcgtactgttttcgcgttgtctttaattcagtaggtggagacgccgagccttgcgaaaacgctacggaaacgtatt	aaaacgctacggaaacgtatt
Sc6vya5_10511_1390584	Sc6vya5_10511_1390584-5p	25	1.18	2.82	0	0	0.84	0	1.77	0	0	0	0.55	0	0	0.59	0	0	0.81	0	0	0.48	0.38	0.58	1.54	0.43	0.74	0	0	taaccctgtattcccatgagacctaagatataagccttctgggaatacagggtt	taaccctgtattcccatgagacc
Sc6vya5_10511_1390584	Sc6vya5_10511_1390584-3p	1	0	0	0	0	0	0	0	0	0	0	0	0	0	0	0	0	0	0	0	0	0	0	0	0	0	0	0	taaccctgtattcccatgagacctaagatataagccttctgggaatacagggtt	ttctgggaatacagggtt
Sc6vya5_10514_1392940	Sc6vya5_10514_1392940-5p	11058	104.19	109.79	197.08	36.76	78.02	330.64	380.69	323.16	379.17	637.65	428.72	337.17	10.54	9.96	186.65	1.19	298.43	504.64	8.11	12.08	345.12	0.58	137.67	505.12	5.88	72.43	380.93	tgtaagtgtccaaaattctgtaaattcaatggaaatcatttacaccaaatttacagaactttgtcaaacttacatcatat	tgtaagtgtccaaaattctg
Sc6vya5_10514_1392940	Sc6vya5_10514_1392940-3p	1	0	0	0	0	0	0	0	0	0	0	0	0	0	0	0	0	0	0	0	0	0	0	0	0	0.37	0	0	tgtaagtgtccaaaattctgtaaattcaatggaaatcatttacaccaaatttacagaactttgtcaaacttacatcatat	tttgtcaaacttacatcatat
Sc6vya5_10514_1393638	Sc6vya5_10514_1393638-5p	11058	104.19	109.79	197.08	36.76	78.02	330.64	380.69	323.16	379.17	637.65	428.72	337.17	10.54	9.96	186.65	1.19	298.43	504.64	8.11	12.08	345.12	0.58	137.67	505.12	5.88	72.43	380.93	tgtaagtgtccaaaattctgtaaatttaatggaaatcatttacgtcaaatttaccgaattttggacacttacatc	tgtaagtgtccaaaattctg
Sc6vya5_10514_1393638	Sc6vya5_10514_1393638-3p	159	4.74	7.04	2.15	4.48	1.68	0.7	4.73	4.86	2.92	3.59	0.55	0	1.17	4.1	2.42	0	0.41	5.09	1.16	0.97	2.26	0	8.22	5.6	1.47	26.69	3.21	tgtaagtgtccaaaattctgtaaatttaatggaaatcatttacgtcaaatttaccgaattttggacacttacatc	aattttggacacttacatc
Sc6vya5_10516_1394260	Sc6vya5_10516_1394260-3p	124	10.66	2.82	1.72	0.9	0.84	2.82	0.59	0	3.65	3.14	3.28	3.09	1.76	1.47	0.81	0	3.65	1.85	1.16	0.48	3.02	1.17	5.14	1.72	2.21	9.53	3.92	gactgcctgacgtttagttcttggactaaacgtcaggcagtcgaaaa	taaacgtcaggcagtcgaaaa
Sc6vya5_10516_1394260	Sc6vya5_10516_1394260-5p	22	3.55	0	0	0.9	0	0	0	0	0	0.45	0	0	0.59	0.88	0	0	0	0.46	0.58	0	0	0	0	0.43	0.37	3.81	0	gactgcctgacgtttagttcttggactaaacgtcaggcagtcgaaaa	gactgcctgacgtttagt
Sc6vya5_10517_1394595	Sc6vya5_10517_1394595-3p	27	3.55	1.41	0.86	0	0	0	0.59	1.21	0	0.45	1.64	0	0	0	0.4	0	0.81	0	0	0	0	0	2.05	0	0	1.91	2.49	atagtgcattccaaaagtgccaaagaaactttggcacttttggaatgcactat	ttggcacttttggaatgcactat
Sc6vya5_10517_1394595	Sc6vya5_10517_1394595-5p	8	0	0	0	0	0	0	0	0	0	0	0	0	1.17	0	0	0	0	0	0.29	0	0	0	0	0.43	0	0	0	atagtgcattccaaaagtgccaaagaaactttggcacttttggaatgcactat	atagtgcattccaaaagtg
Sc6vya5_10517_1395471	Sc6vya5_10517_1395471-5p	924	2.37	18.3	28.4	6.28	7.55	25.38	27.78	35.23	35	22.42	44.78	20.11	0	1.76	38.38	0	18.68	30.99	0	0	14.71	0	30.31	27.13	0	5.72	49.18	tctggaggacaaaacaaaggatttttagaatccattgttttgtcctccagttg	tctggaggacaaaacaaaggatt
Sc6vya5_10517_1395471	Sc6vya5_10517_1395471-3p	167	0	1.41	1.29	0	0	1.41	0.59	1.21	1.46	0.9	0.55	0	11.71	12.31	1.21	1.19	0	0.93	6.09	2.9	1.89	0.58	0.51	1.72	1.47	0	2.85	tctggaggacaaaacaaaggatttttagaatccattgttttgtcctccagttg	tccattgttttgtcctccagttg
Sc6vya5_10518_1397710	Sc6vya5_10518_1397710-3p	6	0	0	0	0	0	0	0	1.21	0	0.45	0	0	0	0	0	0	0.41	0	0	0	0.75	0	0	0.43	0	0	0	gcatttctatgtgtttctccggcccgaactccgtcggagcggctaggagcgcctg	cggagcggctaggagcgcctg
Sc6vya5_10518_1397710	Sc6vya5_10518_1397710-5p	0	0	0	0	0	0	0	0	0	0	0	0	0	0	0	0	0	0	0	0	0	0	0	0	0	0	0	0	gcatttctatgtgtttctccggcccgaactccgtcggagcggctaggagcgcctg	gcatttctatgtgtttctccggc
Sc6vya5_10518_1397727	Sc6vya5_10518_1397727-3p	19	2.37	2.82	0	0	0	0.7	1.77	0	0	0	0.55	0	0	0.29	0	0	0	0.93	0	0	0.75	0.58	0	0	0	3.81	0	ttgctcgcggaaacatgacgtttcgaaaaaacgaatagtggcaactgcgagttttgaggaacatccagtttccaagggcaactatcac	tttccaagggcaactatcac
Sc6vya5_10518_1397727	Sc6vya5_10518_1397727-5p	3	0	0	0	0	0	0	0	0	0	0	0	0	0	0	0.4	0	0	0	0	0	0	0	0	0	0	0	0.71	ttgctcgcggaaacatgacgtttcgaaaaaacgaatagtggcaactgcgagttttgaggaacatccagtttccaagggcaactatcac	ttgctcgcggaaacatgacg
Sc6vya5_10519_1398117	Sc6vya5_10519_1398117-5p	16	1.18	0	0	0	0	0	0	0	0	0.45	0	0	0.59	0	0	0	0	0	1.45	0	0	0	0	0	0	0	0	ccaggctcttatcccttcgcttgtcctatggtgaactccatcgaagggatgggaacgaggtt	ccaggctcttatcccttcgct
Sc6vya5_10519_1398117	Sc6vya5_10519_1398117-3p	0	0	0	0	0	0	0	0	0	0	0	0	0	0	0	0	0	0	0	0	0	0	0	0	0	0	0	0	ccaggctcttatcccttcgcttgtcctatggtgaactccatcgaagggatgggaacgaggtt	cgaagggatgggaacgaggtt
Sc6vya5_10521_1399251	Sc6vya5_10521_1399251-5p	363	24.86	18.3	9.9	1.79	9.23	3.52	12.41	10.93	16.77	15.69	12.56	9.28	0.59	1.47	7.27	0	8.12	6.48	0.87	0.97	7.17	0	9.76	11.2	0	24.78	6.77	ccgagttgagactaaccctgcattcccataagacctaaggtatgagccttctgggaatacagagttagcctcaactcgggaaa	ccgagttgagactaaccctg
Sc6vya5_10521_1399251	Sc6vya5_10521_1399251-3p	2	0	0	0	0	0	0	0	0	0	0	0	0	0.59	0	0	0	0	0	0	0	0	0	0	0	0	0	0	ccgagttgagactaaccctgcattcccataagacctaaggtatgagccttctgggaatacagagttagcctcaactcgggaaa	ttagcctcaactcgggaaa
Sc6vya5_10523_1399716	Sc6vya5_10523_1399716-3p	272	43.81	59.12	1.29	1.79	0.84	0	2.36	0	0.73	4.04	2.18	0	0	0	1.21	0	1.62	1.39	0.58	0	1.51	0	55.48	3.44	0	64.81	0.36	gtgttttatcgggtataaagattcttgccttcggctcaaatctttatacctgataaaacactc	tttatacctgataaaacactc
Sc6vya5_10523_1399716	Sc6vya5_10523_1399716-5p	0	0	0	0	0	0	0	0	0	0	0	0	0	0	0	0	0	0	0	0	0	0	0	0	0	0	0	0	gtgttttatcgggtataaagattcttgccttcggctcaaatctttatacctgataaaacactc	gtgttttatcgggtataaaga
Sc6vya5_10523_1399760	Sc6vya5_10523_1399760-3p	48	0	0	0.43	0.9	0.84	0.7	0	0	1.46	0.45	2.73	0	0	0	3.23	0	0.81	2.31	0	0	0	1.17	0	0	0.37	5.72	4.99	attttagttgtgcggtagcaaagtggcgattatcgcccgacaatcgcactgcaaaaatcg	caatcgcactgcaaaaatcg
Sc6vya5_10523_1399760	Sc6vya5_10523_1399760-5p	0	0	0	0	0	0	0	0	0	0	0	0	0	0	0	0	0	0	0	0	0	0	0	0	0	0	0	0	attttagttgtgcggtagcaaagtggcgattatcgcccgacaatcgcactgcaaaaatcg	attttagttgtgcggtagca
Sc6vya5_10523_1400099	Sc6vya5_10523_1400099-5p	61	0	1.41	2.15	0	0.84	0.7	0.59	6.07	1.46	0.9	0.55	0	0	0	2.83	0	2.03	0.46	0	0	2.26	0	7.19	2.15	0	1.91	0.71	aggttggatgtattcactcttcgctaattgtagagtgaatacatccaacctctg	aggttggatgtattcactc
Sc6vya5_10523_1400099	Sc6vya5_10523_1400099-3p	1	0	0	0	0	0	0	0	0	0	0	0	0	0	0	0	0	0	0	0	0	0	0	0	0.43	0	0	0	aggttggatgtattcactcttcgctaattgtagagtgaatacatccaacctctg	agtgaatacatccaacctctg
Sc6vya5_10523_1400100	Sc6vya5_10523_1400100-5p	61	0	1.41	2.15	0	0.84	0.7	0.59	6.07	1.46	0.9	0.55	0	0	0	2.83	0	2.03	0.46	0	0	2.26	0	7.19	2.15	0	1.91	0.71	aggttggatgtattcactcttcgctaattgtagagtgaatacatccaacctctg	aggttggatgtattcactc
Sc6vya5_10523_1400100	Sc6vya5_10523_1400100-3p	1	0	0	0	0	0	0	0	0	0	0	0	0	0	0	0	0	0	0	0	0	0	0	0	0.43	0	0	0	aggttggatgtattcactcttcgctaattgtagagtgaatacatccaacctctg	agtgaatacatccaacctctg
Sc6vya5_10523_1400253	Sc6vya5_10523_1400253-3p	3158	243.89	330.78	46.9	90.55	54.53	9.16	18.32	14.58	16.04	33.18	17.48	12.37	21.66	8.21	41.21	0	41.01	17.58	33.9	13.53	28.29	1.75	510.62	35.74	6.25	470.81	49.53	gcctgtgtacgtttctcagaaacggatgtacacaggcta	aacggatgtacacaggcta
Sc6vya5_10523_1400253	Sc6vya5_10523_1400253-5p	0	0	0	0	0	0	0	0	0	0	0	0	0	0	0	0	0	0	0	0	0	0	0	0	0	0	0	0	gcctgtgtacgtttctcagaaacggatgtacacaggcta	gcctgtgtacgtttctcag
Sc6vya5_10523_1400293	Sc6vya5_10523_1400293-5p	250	2.37	1.41	8.18	0.9	4.19	5.64	9.46	2.43	6.56	8.52	25.67	10.83	0	0.29	15.76	0	4.87	2.78	0.29	0.48	3.77	0	0.51	11.2	0.37	0	4.99	tgagagtcttggtagactgtgagattgagttggcgcctctggctgccgctgcacagtccgtcccaagatctcaa	tgagagtcttggtagactgtg
Sc6vya5_10523_1400293	Sc6vya5_10523_1400293-3p	3	0	0	0	0	0	0	0	0	0	0	0	1.55	0	0.29	0	0	0	0	0	0	0	0	0	0	0.37	0	0	tgagagtcttggtagactgtgagattgagttggcgcctctggctgccgctgcacagtccgtcccaagatctcaa	cacagtccgtcccaagatctcaa
Sc6vya5_10523_1400784	Sc6vya5_10523_1400784-3p	0	0	0	0	0	0	0	0	0	0	0	0	0	0	0	0	0	0	0	0	0	0	0	0	0	0	0	0	ttttcctttggtgcccaatttttccataaaataaattaggaagttaaggggaacc	aaattaggaagttaaggggaacc
Sc6vya5_10523_1400784	Sc6vya5_10523_1400784-5p	0	0	0	0	0	0	0	0	0	0	0	0	0	0	0	0	0	0	0	0	0	0	0	0	0	0	0	0	ttttcctttggtgcccaatttttccataaaataaattaggaagttaaggggaacc	ttttcctttggtgcccaattttt
Sc6vya5_10523_1401269	Sc6vya5_10523_1401269-5p	50	0	0	2.58	0	0.84	0.7	0.59	1.21	0	1.35	0.55	0	0	0	3.23	0	2.03	0.46	0	0	2.64	0	4.11	1.72	0	0	0.71	aggttggatgtattcactctacaattagcgaagagtgaatacatccaacctctg	aggttggatgtattcactc
Sc6vya5_10523_1401269	Sc6vya5_10523_1401269-3p	1	0	0	0	0	0	0	0	0	0	0	0	0	0	0	0	0	0	0	0	0	0	0	0	0.43	0	0	0	aggttggatgtattcactctacaattagcgaagagtgaatacatccaacctctg	agtgaatacatccaacctctg
Sc6vya5_10525_1401694	Sc6vya5_10525_1401694-5p	45	1.18	0	0	0.9	0.84	0	1.77	0	0.73	2.24	1.09	0	1.17	0.29	0.4	0	0	1.85	0.58	0.48	0.38	0	3.08	2.15	0.37	0	0	tcagaggtggaaagcgatttttctaagacaatggctccaagtcatggttttctttgaactggagacatcagaggaagatctctttcctggtccttttgtgg	tcagaggtggaaagcgatt
Sc6vya5_10525_1401694	Sc6vya5_10525_1401694-3p	0	0	0	0	0	0	0	0	0	0	0	0	0	0	0	0	0	0	0	0	0	0	0	0	0	0	0	0	tcagaggtggaaagcgatttttctaagacaatggctccaagtcatggttttctttgaactggagacatcagaggaagatctctttcctggtccttttgtgg	tttcctggtccttttgtgg
Sc6vya5_10525_1401773	Sc6vya5_10525_1401773-5p	1121	5.92	0	6.02	4.48	0	3.52	5.91	4.86	3.65	5.83	3.28	1.55	42.14	75.9	4.04	16.59	6.09	8.79	28.11	40.11	6.41	19.27	3.08	6.46	59.58	7.62	9.26	tccgcacttgacgtcaaatttattccgacttttgaattccttttgtatagtaaaaatttcaaaagaataactttgacgtcaagtgcggag	tccgcacttgacgtcaaatt
Sc6vya5_10525_1401773	Sc6vya5_10525_1401773-3p	633	0	4.22	15.06	0.9	0.84	3.52	6.5	2.43	7.29	12.56	6.55	3.09	6.44	18.76	10.91	0	17.05	12.95	13.33	8.21	19.61	0	6.68	28.42	6.62	0	20.67	tccgcacttgacgtcaaatttattccgacttttgaattccttttgtatagtaaaaatttcaaaagaataactttgacgtcaagtgcggag	tttgacgtcaagtgcggag
Sc6vya5_10525_1401990	Sc6vya5_10525_1401990-5p	489	27.23	52.08	36.15	0.9	3.36	9.87	4.73	6.07	3.65	6.73	4.92	3.09	0	0.88	23.84	0	20.71	7.86	2.32	1.93	17.35	1.75	12.84	12.06	1.1	22.87	1.78	acatcttgcgtggaattcatcttcactcagtgaagattacttccacgcaggatgtcg	acatcttgcgtggaattcatct
Sc6vya5_10525_1401990	Sc6vya5_10525_1401990-3p	45	0	0	0	0	0	0	0	0	0	0	0	0	1.76	2.64	0	0	0	0	2.61	1.45	0	0.58	0	0	1.1	0	0	acatcttgcgtggaattcatcttcactcagtgaagattacttccacgcaggatgtcg	attacttccacgcaggatgtcg
Sc6vya5_10525_1402327	Sc6vya5_10525_1402327-3p	227	10.66	28.15	4.3	1.79	2.52	1.41	3.55	4.86	4.38	6.28	3.28	6.19	0	0.29	3.64	0	5.68	1.85	1.16	0.97	7.92	0	23.12	8.61	0.74	7.62	2.85	tgaaattcaagatctcgggccttcggccctcggtcttgaatttcaat	tcggtcttgaatttcaat
Sc6vya5_10525_1402327	Sc6vya5_10525_1402327-5p	0	0	0	0	0	0	0	0	0	0	0	0	0	0	0	0	0	0	0	0	0	0	0	0	0	0	0	0	tgaaattcaagatctcgggccttcggccctcggtcttgaatttcaat	tgaaattcaagatctcgg
Sc6vya5_10525_1402801	Sc6vya5_10525_1402801-5p	9	0	0	0	0	0	0	0	0	0	0	0	0	0	0.88	0	1.19	0	0	0.29	0.97	0	0	0	0	0.74	0	0	ttgacgtcataaaatgttcaaaactttgcattgagcccacttgagtcaacttgagttttgaacattgtatgccaaacgtcaagagt	ttgacgtcataaaatgttca
Sc6vya5_10525_1402801	Sc6vya5_10525_1402801-3p	1	0	0	0	0	0	0	0	0	0	0	0	0	0	0	0	0	0	0	0	0	0	0	0	0	0	0	0	ttgacgtcataaaatgttcaaaactttgcattgagcccacttgagtcaacttgagttttgaacattgtatgccaaacgtcaagagt	tgtatgccaaacgtcaagagt
Sc6vya5_10525_1402810	Sc6vya5_10525_1402810-5p	858	8.29	14.08	49.06	17.03	5.87	12.69	25.42	10.93	17.5	43.05	26.21	13.92	0	0.59	37.98	0	21.52	19.43	0.87	1.45	24.89	0	8.73	40.48	0.37	9.53	21.74	tcggcctcgtggactacgagctcagtgatagtcctcggctcgtagtcctcgccctcgaga	tcggcctcgtggactacgag
Sc6vya5_10525_1402810	Sc6vya5_10525_1402810-3p	0	0	0	0	0	0	0	0	0	0	0	0	0	0	0	0	0	0	0	0	0	0	0	0	0	0	0	0	tcggcctcgtggactacgagctcagtgatagtcctcggctcgtagtcctcgccctcgaga	cgtagtcctcgccctcgaga
Sc6vya5_10525_1403367	Sc6vya5_10525_1403367-3p	43	0	1.41	0.86	1.79	2.52	0.7	2.96	1.21	3.65	0.45	0.55	3.09	0.59	0.29	0	0	0.41	1.39	0	0.48	0.38	0	1.03	0.86	0	0	0.36	ccgatgccagggccttttcccgcctgaccccaagcgaatggataaggccctgggaacgagg	taaggccctgggaacgagg
Sc6vya5_10525_1403367	Sc6vya5_10525_1403367-5p	0	0	0	0	0	0	0	0	0	0	0	0	0	0	0	0	0	0	0	0	0	0	0	0	0	0	0	0	ccgatgccagggccttttcccgcctgaccccaagcgaatggataaggccctgggaacgagg	ccgatgccagggccttttc
Sc6vya5_10525_1403434	Sc6vya5_10525_1403434-5p	111	1.18	0	1.72	1.79	0.84	4.23	3.55	6.07	5.1	4.93	4.37	4.64	0.59	2.05	4.44	0	1.62	3.7	0.87	1.45	0	0	0	0.43	0.37	3.81	3.92	ttgaaattcaagaccgagggccgaaggcccgagatcttgaatttcaatg	ttgaaattcaagaccgagggc
Sc6vya5_10525_1403434	Sc6vya5_10525_1403434-3p	0	0	0	0	0	0	0	0	0	0	0	0	0	0	0	0	0	0	0	0	0	0	0	0	0	0	0	0	ttgaaattcaagaccgagggccgaaggcccgagatcttgaatttcaatg	ccgagatcttgaatttcaatg
Sc6vya5_10525_1403551	Sc6vya5_10525_1403551-5p	2	0	0	0	0	0	0	0	0	0	0	0	0	0	0	0	0	0	0	0	0	0	0	1.03	0	0	0	0	tcacgtgacatatgacatcatttgtcaatcaacttagcctgtattttcgagtctgtgacgtcatatgtcacgtgaca	tcacgtgacatatgacat
Sc6vya5_10525_1403551	Sc6vya5_10525_1403551-3p	0	0	0	0	0	0	0	0	0	0	0	0	0	0	0	0	0	0	0	0	0	0	0	0	0	0	0	0	tcacgtgacatatgacatcatttgtcaatcaacttagcctgtattttcgagtctgtgacgtcatatgtcacgtgaca	gtcatatgtcacgtgaca
Sc6vya5_10527_1404354	Sc6vya5_10527_1404354-5p	0	0	0	0	0	0	0	0	0	0	0	0	0	0	0	0	0	0	0	0	0	0	0	0	0	0	0	0	tgtggatgatcaagactcaagtaaggaaaagaacaacatctgtttcccctgtgaatcatcttccatgct	tgtggatgatcaagactc
Sc6vya5_10527_1404354	Sc6vya5_10527_1404354-3p	0	0	0	0	0	0	0	0	0	0	0	0	0	0	0	0	0	0	0	0	0	0	0	0	0	0	0	0	tgtggatgatcaagactcaagtaaggaaaagaacaacatctgtttcccctgtgaatcatcttccatgct	atcatcttccatgct
Sc6vya5_10527_1404384	Sc6vya5_10527_1404384-3p	482	71.04	92.9	4.3	5.38	3.36	1.41	2.36	4.86	1.46	4.93	1.64	3.09	2.93	3.22	0.81	0	2.84	4.63	0.87	2.42	3.02	0	95.04	5.17	2.57	62.9	1.78	tggactactagctaatagcccatttggcctcatagactcggcctcatgtgctattagctcgtagtccactc	ttagctcgtagtccactc
Sc6vya5_10527_1404384	Sc6vya5_10527_1404384-5p	1	0	0	0	0	0	0	0	0	0	0	0	0	0	0	0	0	0	0.46	0	0	0	0	0	0	0	0	0	tggactactagctaatagcccatttggcctcatagactcggcctcatgtgctattagctcgtagtccactc	tggactactagctaatagc
Sc6vya5_10527_1405013	Sc6vya5_10527_1405013-5p	5516	0	0	2.58	0	0	2.82	0	1.21	0.73	0	1.64	0	139.31	264.05	1.62	392.24	1.22	0	150.97	440.7	0.38	579.7	0.51	1.29	0.37	3.81	0.36	tcgcagccgttttccggtgtcgtttcctaatcctccgtggagggcgacacccgaaaacggcttcgatg	tcgcagccgttttccggtgtcg
Sc6vya5_10527_1405013	Sc6vya5_10527_1405013-3p	0	0	0	0	0	0	0	0	0	0	0	0	0	0	0	0	0	0	0	0	0	0	0	0	0	0	0	0	tcgcagccgttttccggtgtcgtttcctaatcctccgtggagggcgacacccgaaaacggcttcgatg	acacccgaaaacggcttcgatg
Sc6vya5_10534_1407138	Sc6vya5_10534_1407138-3p	0	0	0	0	0	0	0	0	0	0	0	0	0	0	0	0	0	0	0	0	0	0	0	0	0	0	0	0	ccgtggtacaaggcccgaagagactagcatgaaatacaatgcaagtcttgtcaaaggtctgttcacacac	tcttgtcaaaggtctgttcacacac
Sc6vya5_10534_1407138	Sc6vya5_10534_1407138-5p	0	0	0	0	0	0	0	0	0	0	0	0	0	0	0	0	0	0	0	0	0	0	0	0	0	0	0	0	ccgtggtacaaggcccgaagagactagcatgaaatacaatgcaagtcttgtcaaaggtctgttcacacac	ccgtggtacaaggcccgaagagact
Sc6vya5_10536_1408555	Sc6vya5_10536_1408555-5p	122	2.37	4.22	6.02	0	0	0	0	0	0	1.79	0	0	0	1.76	0	0	4.47	2.31	0.58	0	0.75	0	4.62	8.61	0	9.53	10.69	atgatgatgatgatgatgatgatgatgatgatgatgatgattattattattattattat	atgatgatgatgatgatgatgat	MIR8577 8hits;MIR8566 7hits;MIR482 12hits;MIR414 8hits;MIR5658 8hits;mir-307 1hits;MIR166 11hits;	NULL
Sc6vya5_10536_1408555	Sc6vya5_10536_1408555-5p	77	0	2.82	3.87	0	0	0	0	0	0	1.35	0	0	0	1.17	0	0	2.84	0.93	0	0	0.75	0	3.08	6.03	0	5.72	6.77	atgatgatgatgatgatgatgatgatgatgatgatgatgattattattattattattat	atgatgatgatgatgatgatgat	MIR8577 8hits;MIR8566 7hits;MIR482 12hits;MIR414 8hits;MIR5658 8hits;mir-307 1hits;MIR166 11hits;	NULL
Sc6vya5_10536_1408555	Sc6vya5_10536_1408555-5p	131	4.74	4.22	6.45	0	0	0	0	0	0	1.35	0	0	0	1.76	0	0	5.68	2.78	0.87	0	0	0	6.16	9.9	0	11.44	9.98	atgatgatgatgatgatgatgatgatgatgatgatgatgattattattattattattat	atgatgatgatgatgatgatgat	MIR8577 8hits;MIR8566 7hits;MIR482 12hits;MIR414 8hits;MIR5658 8hits;mir-307 1hits;MIR166 11hits;	NULL
Sc6vya5_10536_1408555	Sc6vya5_10536_1408555-5p	147	4.74	4.22	6.89	0	0	0	0	0	0	1.79	0	0	0	2.34	0	0	5.68	3.24	1.16	0	0	0	6.16	11.2	0	13.34	11.4	atgatgatgatgatgatgatgatgatgatgatgatgatgattattattattattattat	atgatgatgatgatgatgatgat	MIR8577 8hits;MIR8566 7hits;MIR482 12hits;MIR414 8hits;MIR5658 8hits;mir-307 1hits;MIR166 11hits;	NULL
Sc6vya5_10536_1408555	Sc6vya5_10536_1408555-5p	147	4.74	4.22	6.89	0	0	0	0	0	0	1.79	0	0	0	2.34	0	0	5.68	3.24	1.16	0	0	0	6.16	11.2	0	13.34	11.4	atgatgatgatgatgatgatgatgatgatgatgatgatgattattattattattattat	atgatgatgatgatgatgatgat	MIR8577 8hits;MIR8566 7hits;MIR482 12hits;MIR414 8hits;MIR5658 8hits;mir-307 1hits;MIR166 11hits;	NULL
Sc6vya5_10536_1408555	Sc6vya5_10536_1408555-5p	147	4.74	4.22	6.89	0	0	0	0	0	0	1.79	0	0	0	2.34	0	0	5.68	3.24	1.16	0	0	0	6.16	11.2	0	13.34	11.4	atgatgatgatgatgatgatgatgatgatgatgatgatgattattattattattattat	atgatgatgatgatgatgatgat	MIR8577 8hits;MIR8566 7hits;MIR482 12hits;MIR414 8hits;MIR5658 8hits;mir-307 1hits;MIR166 11hits;	NULL
Sc6vya5_10536_1408555	Sc6vya5_10536_1408555-5p	147	4.74	4.22	6.89	0	0	0	0	0	0	1.79	0	0	0	2.34	0	0	5.68	3.24	1.16	0	0	0	6.16	11.2	0	13.34	11.4	atgatgatgatgatgatgatgatgatgatgatgatgatgattattattattattattat	atgatgatgatgatgatgatgat	MIR8577 8hits;MIR8566 7hits;MIR482 12hits;MIR414 8hits;MIR5658 8hits;mir-307 1hits;MIR166 11hits;	NULL
Sc6vya5_10536_1408555	Sc6vya5_10536_1408555-3p	3	0	0	0	0	0	0	0	0	0	0	0	0	0	0.29	0	0	0	0	0	0	0	0.58	0	0	0	0	0	atgatgatgatgatgatgatgatgatgatgatgatgatgattattattattattattat	attattattattattattat	MIR8577 8hits;MIR8566 7hits;MIR482 12hits;MIR414 8hits;MIR5658 8hits;mir-307 1hits;MIR166 11hits;	NULL
Sc6vya5_10539_1410757	Sc6vya5_10539_1410757-5p	0	0	0	0	0	0	0	0	0	0	0	0	0	0	0	0	0	0	0	0	0	0	0	0	0	0	0	0	taagcagaaacagaaacataagaaaatttttcttatgtttctgtttgtgctca	taagcagaaacagaaacataag
Sc6vya5_10539_1410757	Sc6vya5_10539_1410757-3p	4	0	0	0	0	0	0	0	0	0	0.45	0	0	0	0.29	0	0	0.41	0	0	0	0	0	0	0	0	0	0.36	taagcagaaacagaaacataagaaaatttttcttatgtttctgtttgtgctca	cttatgtttctgtttgtgctca
Sc6vya5_10539_1412310	Sc6vya5_10539_1412310-3p	0	0	0	0	0	0	0	0	0	0	0	0	0	0	0	0	0	0	0	0	0	0	0	0	0	0	0	0	catgttgaaagccgaggaactgaaacgaataaatattcaatagcggtccttggctatttacaaatgat	ttggctatttacaaatgat
Sc6vya5_10539_1412310	Sc6vya5_10539_1412310-5p	0	0	0	0	0	0	0	0	0	0	0	0	0	0	0	0	0	0	0	0	0	0	0	0	0	0	0	0	catgttgaaagccgaggaactgaaacgaataaatattcaatagcggtccttggctatttacaaatgat	catgttgaaagccgagg
Sc6vya5_10539_1412403	Sc6vya5_10539_1412403-5p	93	10.66	7.04	1.29	0.9	2.52	0	1.77	1.21	0	0.9	1.64	0	0.59	0	2.83	0	1.62	1.39	0	0	3.02	0	11.82	1.29	0	17.15	0.36	tttaatgacttcactctattaaagtgatagtcaaaca	tttaatgacttcactctat
Sc6vya5_10539_1412403	Sc6vya5_10539_1412403-3p	0	0	0	0	0	0	0	0	0	0	0	0	0	0	0	0	0	0	0	0	0	0	0	0	0	0	0	0	tttaatgacttcactctattaaagtgatagtcaaaca	aaagtgatagtcaaaca
Sc6vya5_10540_1412875	Sc6vya5_10540_1412875-5p	12	0	0	0	3.59	0.84	0	0	0	0	0	0	1.55	0	0	0	0	0	0	0	0	0.38	0	1.54	0	0	3.81	0	ttaattaacggctaagaatatccttgcaacatatgtgtgaacccttatttcgccgttaactaacg	ttaattaacggctaagaatatcctt
Sc6vya5_10540_1412875	Sc6vya5_10540_1412875-3p	0	0	0	0	0	0	0	0	0	0	0	0	0	0	0	0	0	0	0	0	0	0	0	0	0	0	0	0	ttaattaacggctaagaatatccttgcaacatatgtgtgaacccttatttcgccgttaactaacg	ccttatttcgccgttaactaacg
Sc6vya5_10542_1413457	Sc6vya5_10542_1413457-5p	1583	27.23	83.05	30.98	17.93	23.49	12.69	24.24	4.86	22.6	34.08	26.21	13.92	24	28.13	28.28	4.74	25.99	16.65	20.57	20.3	35.46	16.35	87.84	48.23	31.63	83.87	23.87	gagacaaccgttgagcgtgcaatgacagaaaccttctttcacacctacagacaatcattcacaggtttctatcattgtgcgctcaacggttgtctcgattcg	gagacaaccgttgagcgtgc
Sc6vya5_10542_1413457	Sc6vya5_10542_1413457-3p	24	0	0	0.86	0	0	0	0	0	0	1.79	1.09	0	0	0	0	0	0.81	0	0	0	0.75	0	1.03	3.01	0	1.91	0.71	gagacaaccgttgagcgtgcaatgacagaaaccttctttcacacctacagacaatcattcacaggtttctatcattgtgcgctcaacggttgtctcgattcg	tcaacggttgtctcgattcg
Sc6vya5_10542_1413623	Sc6vya5_10542_1413623-3p	123	0	0	0	0	0	0	0	1.21	0	0.45	1.09	0	6.44	4.1	0.4	1.19	0.41	0	4.64	4.83	0	1.75	0	0	17.29	1.91	0.71	acctagtgaaggcttgtgatgcgacattaaaattgagacctttgctagtgttg	tgagacctttgctagtgttg
Sc6vya5_10542_1413623	Sc6vya5_10542_1413623-5p	0	0	0	0	0	0	0	0	0	0	0	0	0	0	0	0	0	0	0	0	0	0	0	0	0	0	0	0	acctagtgaaggcttgtgatgcgacattaaaattgagacctttgctagtgttg	acctagtgaaggcttgtg
Sc6vya5_10542_1414158	Sc6vya5_10542_1414158-3p	123	5.92	8.45	2.15	0.9	0.84	0.7	2.36	0	2.92	4.48	1.64	0	1.76	1.76	1.62	0	2.44	4.63	2.61	0.97	1.51	0	6.16	3.01	1.1	1.91	1.43	tgcaatgatagaaacctttttcacacctacagacaattgtttaaaggtatctatcattgcacgctca	tatctatcattgcacgctca
Sc6vya5_10542_1414158	Sc6vya5_10542_1414158-5p	7	2.37	1.41	0	0	0	0	0	0	0	0	0	0	0	0	0	0	0	0	0	0	0	0	2.05	0	0	0	0	tgcaatgatagaaacctttttcacacctacagacaattgtttaaaggtatctatcattgcacgctca	tgcaatgatagaaacctt
Sc6vya5_10542_1414402	Sc6vya5_10542_1414402-3p	281	13.02	16.89	3.44	6.28	6.71	5.64	16.55	10.93	9.48	12.56	8.19	3.09	0	0.88	4.44	0	2.84	11.1	1.74	0.48	5.66	0	7.19	8.18	0.37	15.25	6.06	tcgtttcgtttcgtcgattatagtaagccgtgtgggttattgtaatcgccgaaatggagc	tgtaatcgccgaaatggagc
Sc6vya5_10542_1414402	Sc6vya5_10542_1414402-5p	0	0	0	0	0	0	0	0	0	0	0	0	0	0	0	0	0	0	0	0	0	0	0	0	0	0	0	0	tcgtttcgtttcgtcgattatagtaagccgtgtgggttattgtaatcgccgaaatggagc	tcgtttcgtttcgtcgattatagt
Sc6vya5_10544_1415552	Sc6vya5_10544_1415552-3p	12	0	1.41	0	0	0.84	0	0	0	0	0	0	0	0.59	0	0	0	0	0	0	0.48	0	0	2.05	0	0	5.72	0	tggatttctggttcatactgcaatcctccaagtcttgtcagtgctgcctcaatttcagc	tcagtgctgcctcaatttcagc
Sc6vya5_10544_1415552	Sc6vya5_10544_1415552-5p	0	0	0	0	0	0	0	0	0	0	0	0	0	0	0	0	0	0	0	0	0	0	0	0	0	0	0	0	tggatttctggttcatactgcaatcctccaagtcttgtcagtgctgcctcaatttcagc	tggatttctggttcatactgcaa
Sc6vya5_10545_1415581	Sc6vya5_10545_1415581-3p	0	0	0	0	0	0	0	0	0	0	0	0	0	0	0	0	0	0	0	0	0	0	0	0	0	0	0	0	tctatcctttcccctagtgggaatattcctccttgaattttccccgtatgggaggaggggtgggaa	tgggaggaggggtgggaa
Sc6vya5_10545_1415581	Sc6vya5_10545_1415581-5p	0	0	0	0	0	0	0	0	0	0	0	0	0	0	0	0	0	0	0	0	0	0	0	0	0	0	0	0	tctatcctttcccctagtgggaatattcctccttgaattttccccgtatgggaggaggggtgggaa	tctatcctttcccctag
Sc6vya5_10547_1416999	Sc6vya5_10547_1416999-3p	1	0	0	0	0	0	0	0	0	0	0	0	0	0	0	0	0	0	0	0	0	0	0	0.51	0	0	0	0	aactgatgtcagtatggtcctttttggtggaccatacgaaacagtttt	tggaccatacgaaacagtttt
Sc6vya5_10547_1416999	Sc6vya5_10547_1416999-5p	0	0	0	0	0	0	0	0	0	0	0	0	0	0	0	0	0	0	0	0	0	0	0	0	0	0	0	0	aactgatgtcagtatggtcctttttggtggaccatacgaaacagtttt	aactgatgtcagtatggtccttt
Sc6vya5_10549_1418396	Sc6vya5_10549_1418396-5p	16	0	1.41	0	0	0	0	0	0	0	0	0	0	3.51	0	0	0	0	0	1.16	0	0	0	0	0	0	0	0	tgatcaaccgacatgcaaagcggtcgtgctttagatgccggtagaccgatg	tgatcaaccgacatgcaaag
Sc6vya5_10549_1418396	Sc6vya5_10549_1418396-3p	45	0	0	0.43	0.9	0	0.7	0	2.43	0	1.79	0	1.55	2.34	0	0.81	0	0.41	0	0.87	0	1.51	1.17	3.08	3.44	0	1.91	0.36	tgatcaaccgacatgcaaagcggtcgtgctttagatgccggtagaccgatg	tttagatgccggtagaccgatg
Sc6vya5_10550_1419056	Sc6vya5_10550_1419056-3p	11	0	0	0	0	0	0	0	0	0	0	0	0	0	0	0	0	0	0	0	0	0	0	5.65	0	0	0	0	tctaaagcattgtcagggaatttcttctttccgtgacaatgctgtagacag	cgtgacaatgctgtagacag
Sc6vya5_10550_1419056	Sc6vya5_10550_1419056-5p	3	0	0	0	0	0	0	0	0	0	0	0	0	0.59	0	0	0	0	0	0	0	0.38	0	0	0	0	0	0	tctaaagcattgtcagggaatttcttctttccgtgacaatgctgtagacag	tctaaagcattgtcagggaattt
Sc6vya5_10551_1419213	Sc6vya5_10551_1419213-5p	13844	454.63	277.29	169.54	284.19	297	262.25	578.12	702.22	688.35	582.04	672.84	552.16	119.99	133.64	209.28	209.75	145.76	275.68	85.77	77.32	175.39	161.13	218.32	154.16	105.19	312.6	381.29	tatgaggatttaaaacagcgagctgaaagcgagctgttttaaacctcatacagatcg	tatgaggatttaaaacagcgag
Sc6vya5_10551_1419213	Sc6vya5_10551_1419213-3p	1322	21.31	11.26	25.39	8.07	18.46	5.64	27.78	19.44	30.63	31.84	43.69	17.01	49.17	38.39	30.3	11.85	36.14	17.11	19.7	21.26	34.7	9.34	10.27	36.17	18.02	15.25	9.26	tatgaggatttaaaacagcgagctgaaagcgagctgttttaaacctcatacagatcg	ttttaaacctcatacagatcg
Sc6vya5_10551_1419442	Sc6vya5_10551_1419442-5p	3	0	0	0	0	0	0	0	0	0	1.35	0	0	0	0	0	0	0	0	0	0	0	0	0	0	0	0	0	aaaactgttacaacgtcgacggttcggctgcacgcagtctacttcgtcgacattgttgcagttatgg	aaaactgttacaacgtcgacg
Sc6vya5_10551_1419442	Sc6vya5_10551_1419442-3p	0	0	0	0	0	0	0	0	0	0	0	0	0	0	0	0	0	0	0	0	0	0	0	0	0	0	0	0	aaaactgttacaacgtcgacggttcggctgcacgcagtctacttcgtcgacattgttgcagttatgg	tcgacattgttgcagttatgg
Sc6vya5_10551_1419844	Sc6vya5_10551_1419844-5p	2	0	0	0	0	0	0	0	0	0	0	0	0	0	0	0	0	0	0	0	0	0	0	1.03	0	0	0	0	tccctcgcacctttatcagtgtcacgctccgatttctgcccaaaggtaaacgttgcggacaccggcagaggtaacagggagc	tccctcgcacctttatcag
Sc6vya5_10551_1419844	Sc6vya5_10551_1419844-3p	0	0	0	0	0	0	0	0	0	0	0	0	0	0	0	0	0	0	0	0	0	0	0	0	0	0	0	0	tccctcgcacctttatcagtgtcacgctccgatttctgcccaaaggtaaacgttgcggacaccggcagaggtaacagggagc	ggcagaggtaacagggagc
Sc6vya5_10551_1420690	Sc6vya5_10551_1420690-3p	1623	18.94	14.08	33.13	14.34	4.19	81.78	33.1	20.65	26.98	62.78	116.87	24.75	1.17	0.59	20.6	1.19	41.41	115.64	5.22	1.45	63.37	0	11.82	60.29	0.37	20.97	42.05	ctgttgtgatgaaacgcactgggttatgaaacttcatgattccatattagcattttctgaacagt	tattagcattttctgaacagt
Sc6vya5_10551_1420690	Sc6vya5_10551_1420690-5p	497	2.37	1.41	5.16	2.69	3.36	16.92	6.5	3.64	3.65	13.45	9.28	4.64	1.76	1.76	6.46	2.37	12.59	26.83	4.93	1.45	14.33	1.17	6.16	25.41	0.37	1.91	35.28	ctgttgtgatgaaacgcactgggttatgaaacttcatgattccatattagcattttctgaacagt	ctgttgtgatgaaacgcac
Sc6vya5_10555_1422901	Sc6vya5_10555_1422901-3p	56	1.18	0	0.43	0.9	0	2.11	1.18	2.43	0	0.45	2.18	0	1.17	0.88	0	0	0.41	1.39	0.58	0	0.38	0	5.65	0.43	2.57	3.81	0.71	ttttgtgactcgatcaacatatgttgatctagtcacaaaatgcgca	tgatctagtcacaaaatgcgca
Sc6vya5_10555_1422901	Sc6vya5_10555_1422901-5p	1	0	0	0	0	0	0	0	0	0	0	0	0	0	0	0	0	0	0	0	0	0.38	0	0	0	0	0	0	ttttgtgactcgatcaacatatgttgatctagtcacaaaatgcgca	ttttgtgactcgatcaaca
Sc6vya5_10555_1423372	Sc6vya5_10555_1423372-5p	10958	100.64	98.53	196.22	33.17	74.67	328.52	377.14	320.74	380.63	636.3	426.53	332.53	9.95	9.96	183.82	0	298.02	502.79	7.53	11.6	344.37	0.58	128.94	503.83	5.15	64.81	378.43	tgtaagtgtccaaaattctgtaatttcaatggaaatcatttccatcaattttacagaattttggacatttacatca	tgtaagtgtccaaaattctg
Sc6vya5_10555_1423372	Sc6vya5_10555_1423372-3p	1	0	0	0	0	0	0	0	0	0.73	0	0	0	0	0	0	0	0	0	0	0	0	0	0	0	0	0	0	tgtaagtgtccaaaattctgtaatttcaatggaaatcatttccatcaattttacagaattttggacatttacatca	aattttggacatttacatca
Sc6vya5_10555_1423858	Sc6vya5_10555_1423858-3p	413	0	0	0.86	1.79	0	0	0.59	0	0	1.79	1.09	0	13.46	17	0.81	0	1.22	0	15.65	7.73	2.64	0	7.19	2.15	26.48	15.25	1.43	tgcgcattttgtgactagatcaacatatgttgatcgagtcacaaaatgcgcattg	atcgagtcacaaaatgcgcattg
Sc6vya5_10555_1423858	Sc6vya5_10555_1423858-5p	37	0	0	2.15	0	0	0	0	2.43	0	1.35	0	0	0	0.29	0.81	0	0.81	1.39	0	0	1.51	0	2.57	2.15	0	7.62	0	tgcgcattttgtgactagatcaacatatgttgatcgagtcacaaaatgcgcattg	tgcgcattttgtgactagatc
Sc6vya5_10556_1424722	Sc6vya5_10556_1424722-3p	3	0	0	0	0	0	0	0	0	0	1.35	0	0	0	0	0	0	0	0	0	0	0	0	0	0	0	0	0	ttcagtgcagttctatttgatgtttctgcatttgcaagttgtattgcatcgttcggaaatttctggaaaaggtactgaatt	tggaaaaggtactgaatt
Sc6vya5_10556_1424722	Sc6vya5_10556_1424722-5p	0	0	0	0	0	0	0	0	0	0	0	0	0	0	0	0	0	0	0	0	0	0	0	0	0	0	0	0	ttcagtgcagttctatttgatgtttctgcatttgcaagttgtattgcatcgttcggaaatttctggaaaaggtactgaatt	ttcagtgcagttctatt
Sc6vya5_1055_67038	Sc6vya5_1055_67038-5p	1652	49.73	88.68	50.78	14.34	20.14	11.28	36.65	20.65	26.25	62.78	38.78	18.56	4.68	3.22	62.22	1.19	40.2	49.96	3.19	2.42	57.71	0.58	84.76	83.97	5.88	41.93	14.97	tcctttgcagacgttattagtatgggtcatacgttccctctccaggtacatatgaccgatactaattaacgtcttgcaaaggagg	tcctttgcagacgttattag
Sc6vya5_1055_67038	Sc6vya5_1055_67038-3p	0	0	0	0	0	0	0	0	0	0	0	0	0	0	0	0	0	0	0	0	0	0	0	0	0	0	0	0	tcctttgcagacgttattagtatgggtcatacgttccctctccaggtacatatgaccgatactaattaacgtcttgcaaaggagg	aattaacgtcttgcaaaggagg
Sc6vya5_1055_67132	Sc6vya5_1055_67132-3p	14	0	2.82	0	0.9	0	0	0	0	2.19	0	0	0	0	0	0	0	0	0	0	0.48	0	0	2.57	0	0	1.91	0	gcctgctttacatcccggaaatttcacaccggatgtaacgcaggcta	accggatgtaacgcaggcta
Sc6vya5_1055_67132	Sc6vya5_1055_67132-5p	0	0	0	0	0	0	0	0	0	0	0	0	0	0	0	0	0	0	0	0	0	0	0	0	0	0	0	0	gcctgctttacatcccggaaatttcacaccggatgtaacgcaggcta	gcctgctttacatcccggaaa
Sc6vya5_1055_67731	Sc6vya5_1055_67731-3p	0	0	0	0	0	0	0	0	0	0	0	0	0	0	0	0	0	0	0	0	0	0	0	0	0	0	0	0	acttgaaacaaaacccaagttctttgtcttcaagtgt	ttctttgtcttcaagtgt
Sc6vya5_1055_67731	Sc6vya5_1055_67731-5p	0	0	0	0	0	0	0	0	0	0	0	0	0	0	0	0	0	0	0	0	0	0	0	0	0	0	0	0	acttgaaacaaaacccaagttctttgtcttcaagtgt	acttgaaacaaaaccca
Sc6vya5_1055_68109	Sc6vya5_1055_68109-3p	4	0	0	0	0	0	0	0	0	0	0	0	0	0	0	0	0	0	0	0.29	0.48	0	0	0	0.86	0	0	0	tgcaagacgttaattagtatcggtcatatgtacctggagagggaacgtatgacccatactaataacgtctgcaaa	tactaataacgtctgcaaa
Sc6vya5_1055_68109	Sc6vya5_1055_68109-5p	0	0	0	0	0	0	0	0	0	0	0	0	0	0	0	0	0	0	0	0	0	0	0	0	0	0	0	0	tgcaagacgttaattagtatcggtcatatgtacctggagagggaacgtatgacccatactaataacgtctgcaaa	tgcaagacgttaattagtatc
Sc6vya5_1055_68203	Sc6vya5_1055_68203-5p	139	18.94	35.19	0	0	0.84	0	0.59	0	0	2.24	0.55	0	0	0	0.4	0	1.62	0.93	0	0	1.13	0	34.93	0.43	0	17.15	0	tcctttgcagacgttattaatatcggtcatacgttcatgaccgataccaacaacgtctgcaagagagg	tcctttgcagacgttatta
Sc6vya5_1055_68203	Sc6vya5_1055_68203-3p	0	0	0	0	0	0	0	0	0	0	0	0	0	0	0	0	0	0	0	0	0	0	0	0	0	0	0	0	tcctttgcagacgttattaatatcggtcatacgttcatgaccgataccaacaacgtctgcaagagagg	acaacgtctgcaagagagg
Sc6vya5_1055_68470	Sc6vya5_1055_68470-5p	41	0	0	1.72	0	0.84	0.7	0.59	0	2.19	1.79	1.09	0	0	0	0.4	0	1.62	0.46	0	0	1.51	0	4.62	2.15	0.37	0	0	accgtgaaggagactattgtaggattatgttaaacaatgcctattgttctaatggacatcttcttttttgtattgcatgtctctcttattgttt	accgtgaaggagactattg
Sc6vya5_1055_68470	Sc6vya5_1055_68470-3p	0	0	0	0	0	0	0	0	0	0	0	0	0	0	0	0	0	0	0	0	0	0	0	0	0	0	0	0	accgtgaaggagactattgtaggattatgttaaacaatgcctattgttctaatggacatcttcttttttgtattgcatgtctctcttattgttt	catgtctctcttattgttt
Sc6vya5_1055_68583	Sc6vya5_1055_68583-3p	66	0	2.82	0	0	0	0	0	0	0	0.45	0	0	3.51	3.52	0	0	0.41	0	1.45	1.45	0.38	2.92	2.57	0.43	4.78	0	1.07	taactctcgtttctacggaccctcgctactgcggacaataaattacggtcccgagcgtgtccgtaatagcgagagttgact	tccgtaatagcgagagttgact
Sc6vya5_1055_68583	Sc6vya5_1055_68583-5p	0	0	0	0	0	0	0	0	0	0	0	0	0	0	0	0	0	0	0	0	0	0	0	0	0	0	0	0	taactctcgtttctacggaccctcgctactgcggacaataaattacggtcccgagcgtgtccgtaatagcgagagttgact	taactctcgtttctacggacc
Sc6vya5_10560_1428129	Sc6vya5_10560_1428129-5p	336	0	0	0	0	0	0	0	0	0	0	0	0	0	44.84	0	10.67	0	0	0	17.4	0	6.42	0	0	46.34	0	0	atatggcctaaatgcagcttgctctgagtttttttgtatttggtgctattgcacaaaagctctgataagctgtttagacagtaag	atatggcctaaatgcagcttgct
Sc6vya5_10560_1428129	Sc6vya5_10560_1428129-3p	0	0	0	0	0	0	0	0	0	0	0	0	0	0	0	0	0	0	0	0	0	0	0	0	0	0	0	0	atatggcctaaatgcagcttgctctgagtttttttgtatttggtgctattgcacaaaagctctgataagctgtttagacagtaag	taagctgtttagacagtaag
Sc6vya5_10565_1430138	Sc6vya5_10565_1430138-5p	2	0	0	0	0	0	0	0	0	0	0	0	0	0	0	0	0	0	0	0	0	0	0	1.03	0	0	0	0	tctctagactgacagccttgatgtttacaacactcttctagaaggtgactcaaattttaatggatttcatttag	tctctagactgacagccttgatgtt
Sc6vya5_10565_1430138	Sc6vya5_10565_1430138-3p	0	0	0	0	0	0	0	0	0	0	0	0	0	0	0	0	0	0	0	0	0	0	0	0	0	0	0	0	tctctagactgacagccttgatgtttacaacactcttctagaaggtgactcaaattttaatggatttcatttag	tttaatggatttcatttag
Sc6vya5_10565_1431661	Sc6vya5_10565_1431661-5p	1	0	0	0	0	0	0	0	0	0	0	0	0	0	0	0	0	0	0	0	0	0	0	0	0	0	0	0.36	atggctttcaaaccaaggtttgcctttagcaaacctaaggtgtcaatg	atggctttcaaaccaaggtttgcc
Sc6vya5_10565_1431661	Sc6vya5_10565_1431661-3p	0	0	0	0	0	0	0	0	0	0	0	0	0	0	0	0	0	0	0	0	0	0	0	0	0	0	0	0	atggctttcaaaccaaggtttgcctttagcaaacctaaggtgtcaatg	caaacctaaggtgtcaatg
Sc6vya5_10568_1433164	Sc6vya5_10568_1433164-5p	3	0	0	0	0	0	0	0.59	0	0	0	0	0	0	0	0	0	0	0	0	0	0	0	1.03	0	0	0	0	agtctgtgtacatctgtttccacccctcccacctaaagggaaaattctagggggagggggagagggtgaccagagttacactag	agtctgtgtacatctgtttcc
Sc6vya5_10568_1433164	Sc6vya5_10568_1433164-3p	0	0	0	0	0	0	0	0	0	0	0	0	0	0	0	0	0	0	0	0	0	0	0	0	0	0	0	0	agtctgtgtacatctgtttccacccctcccacctaaagggaaaattctagggggagggggagagggtgaccagagttacactag	agggtgaccagagttacactag
Sc6vya5_10569_1434276	Sc6vya5_10569_1434276-3p	10	2.37	0	0	0	0	0	0	0	0	0	0	0	0.59	0	0	0	0.41	0	0.29	0	0.38	0	2.05	0	0	0	0	gcagccaaaccaaaactgttgttgtgcttgacgcccaaaacacagcagttttggttcggctgcac	gttttggttcggctgcac
Sc6vya5_10569_1434276	Sc6vya5_10569_1434276-5p	0	0	0	0	0	0	0	0	0	0	0	0	0	0	0	0	0	0	0	0	0	0	0	0	0	0	0	0	gcagccaaaccaaaactgttgttgtgcttgacgcccaaaacacagcagttttggttcggctgcac	gcagccaaaccaaaactg
Sc6vya5_10569_1434937	Sc6vya5_10569_1434937-5p	0	0	0	0	0	0	0	0	0	0	0	0	0	0	0	0	0	0	0	0	0	0	0	0	0	0	0	0	atcttggccagcgccgaaaaaggtaagattcttgttgacggcgctgaccaagaaaa	atcttggccagcgccgaaaaa
Sc6vya5_10569_1434937	Sc6vya5_10569_1434937-3p	0	0	0	0	0	0	0	0	0	0	0	0	0	0	0	0	0	0	0	0	0	0	0	0	0	0	0	0	atcttggccagcgccgaaaaaggtaagattcttgttgacggcgctgaccaagaaaa	tgacggcgctgaccaagaaaa
Sc6vya5_10569_1434976	Sc6vya5_10569_1434976-5p	430	4.74	14.08	10.76	1.79	5.03	2.11	2.36	2.43	2.92	5.83	3.82	3.09	5.85	12.6	4.85	1.19	6.5	6.01	9.85	11.6	6.79	7.59	11.82	8.61	18.76	13.34	4.63	cgatgtcaaataattctcgctgaattcatgcaaattcggaaagaattatcaattgcagcgggaattatttgacatcgatttc	cgatgtcaaataattctcgct
Sc6vya5_10569_1434976	Sc6vya5_10569_1434976-3p	26	2.37	4.22	0.43	0	0	0	0.59	0	0	0.9	0	0	0	0.29	0.4	0	0.41	0	0	0.48	1.51	0	1.54	1.29	0	0	0	cgatgtcaaataattctcgctgaattcatgcaaattcggaaagaattatcaattgcagcgggaattatttgacatcgatttc	ttatttgacatcgatttc
Sc6vya5_10569_1435008	Sc6vya5_10569_1435008-5p	430	4.74	14.08	10.76	1.79	5.03	2.11	2.36	2.43	2.92	5.83	3.82	3.09	5.85	12.6	4.85	1.19	6.5	6.01	9.85	11.6	6.79	7.59	11.82	8.61	18.76	13.34	4.63	cgatgtcaaataattctcgctgaattcatgcaaattcggaaataattatcaattgcagcgggaattatttgacatcgatttc	cgatgtcaaataattctcgct
Sc6vya5_10569_1435008	Sc6vya5_10569_1435008-3p	26	2.37	4.22	0.43	0	0	0	0.59	0	0	0.9	0	0	0	0.29	0.4	0	0.41	0	0	0.48	1.51	0	1.54	1.29	0	0	0	cgatgtcaaataattctcgctgaattcatgcaaattcggaaataattatcaattgcagcgggaattatttgacatcgatttc	ttatttgacatcgatttc
Sc6vya5_10570_1435162	Sc6vya5_10570_1435162-3p	755	21.31	26.74	11.62	2.69	5.87	6.34	23.05	13.36	17.5	32.29	7.65	9.28	8.19	8.21	8.89	2.37	23.14	14.34	8.11	8.7	21.88	3.5	16.44	32.73	7.72	17.15	16.75	gtgacaaccgttgagcgtgtaatgatagataactgggcataattgtctcaacggtcgtctcgcttcg	tcaacggtcgtctcgcttcg
Sc6vya5_10570_1435162	Sc6vya5_10570_1435162-5p	8	1.18	1.41	0	0.9	0	0	0.59	1.21	0	0	0	0	0	0	0.4	0	0.41	0	0	0	0	0	0	0.43	0	0	0	gtgacaaccgttgagcgtgtaatgatagataactgggcataattgtctcaacggtcgtctcgcttcg	gtgacaaccgttgagcgtgt
Sc6vya5_10570_1435424	Sc6vya5_10570_1435424-5p	443	3.55	4.22	3.87	0	0.84	3.52	5.32	1.21	2.19	7.62	6.01	0	23.41	18.17	8.48	5.93	5.68	1.39	11.3	12.08	5.28	5.84	3.6	7.75	18.39	3.81	2.14	tcgaagcgagacgaccgttgagacaattatgcccagttatctatcattacacgctcaacggttgtcacgcgttgatg	tcgaagcgagacgaccgttg
Sc6vya5_10570_1435424	Sc6vya5_10570_1435424-3p	0	0	0	0	0	0	0	0	0	0	0	0	0	0	0	0	0	0	0	0	0	0	0	0	0	0	0	0	tcgaagcgagacgaccgttgagacaattatgcccagttatctatcattacacgctcaacggttgtcacgcgttgatg	acggttgtcacgcgttgatg
Sc6vya5_10572_1436129	Sc6vya5_10572_1436129-3p	3	0	0	0	0	0	0	0	0	0	0	0	0	1.17	0	0	1.19	0	0	0	0	0	0	0	0	0	0	0	accaatctggcattcgctcagatgaacaaaaaacaatgaaaccattgttacgtgttcatcctagcaaatgcgggattggtct	agcaaatgcgggattggtct
Sc6vya5_10572_1436129	Sc6vya5_10572_1436129-5p	0	0	0	0	0	0	0	0	0	0	0	0	0	0	0	0	0	0	0	0	0	0	0	0	0	0	0	0	accaatctggcattcgctcagatgaacaaaaaacaatgaaaccattgttacgtgttcatcctagcaaatgcgggattggtct	accaatctggcattcgctca
Sc6vya5_10572_1436619	Sc6vya5_10572_1436619-3p	5	0	0	0	0	0	0	0	0	0	0	0.55	0	0	0	0	0	0	0	0.87	0	0	0	0	0	0	0	0.36	gttggaataatgaacaatacatactaatgagaagttcctccaagatggcc	aagttcctccaagatggcc
Sc6vya5_10572_1436619	Sc6vya5_10572_1436619-5p	1	0	0	0	0	0	0	0	0	0	0	0	0	0	0	0	0	0	0	0	0	0	0	0	0	0	0	0.36	gttggaataatgaacaatacatactaatgagaagttcctccaagatggcc	gttggaataatgaacaata
Sc6vya5_10572_1436777	Sc6vya5_10572_1436777-3p	5	0	0	0	0	0	0	0	0	0	0	0.55	0	0	0	0	0	0	0	0.87	0	0	0	0	0	0	0	0.36	gttggaataatgaacaatacatactaatgagaagttcctccaagatggcc	aagttcctccaagatggcc
Sc6vya5_10572_1436777	Sc6vya5_10572_1436777-5p	1	0	0	0	0	0	0	0	0	0	0	0	0	0	0	0	0	0	0	0	0	0	0	0	0	0	0	0.36	gttggaataatgaacaatacatactaatgagaagttcctccaagatggcc	gttggaataatgaacaata
Sc6vya5_10572_1436938	Sc6vya5_10572_1436938-3p	47	0	1.41	0.43	0	1.68	0.7	0.59	1.21	0	1.35	2.18	0	1.76	0.29	1.62	0	0.41	1.39	1.16	1.45	0.75	0	0.51	0	1.1	0	0.71	cacatatattcaaacgcttgtaaacttggtctggttcataacaatggagaccagagtaaatttacaagcgtttgtatgtggt	tacaagcgtttgtatgtggt
Sc6vya5_10572_1436938	Sc6vya5_10572_1436938-5p	0	0	0	0	0	0	0	0	0	0	0	0	0	0	0	0	0	0	0	0	0	0	0	0	0	0	0	0	cacatatattcaaacgcttgtaaacttggtctggttcataacaatggagaccagagtaaatttacaagcgtttgtatgtggt	cacatatattcaaacgcttgtaaa
Sc6vya5_10573_1437572	Sc6vya5_10573_1437572-5p	1	0	0	0	0	0	0	0	0	0	0	0	0	0	0	0	0	0	0	0.29	0	0	0	0	0	0	0	0	acagctttgagagctattgttgtcaaatatttccacaacttaagttctcgttaaa	acagctttgagagctattgttgtc
Sc6vya5_10573_1437572	Sc6vya5_10573_1437572-3p	1	0	0	0	0	0	0	0	0	0.73	0	0	0	0	0	0	0	0	0	0	0	0	0	0	0	0	0	0	acagctttgagagctattgttgtcaaatatttccacaacttaagttctcgttaaa	acaacttaagttctcgttaaa
Sc6vya5_10574_1438419	Sc6vya5_10574_1438419-5p	16	4.74	1.41	0	0	2.52	0	0	0	0	0	0	1.55	0	0	0	0	0.41	0	0	0	0	0	0.51	0.43	0	1.91	0.71	agatctattagtattctgtatttttataataatactaatagatctcat	agatctattagtattctgta
Sc6vya5_10574_1438419	Sc6vya5_10574_1438419-3p	2	0	0	0.43	0	0	0	0	0	0	0	0	0	0	0	0	0	0	0	0	0	0	0	0	0	0	0	0	agatctattagtattctgtatttttataataatactaatagatctcat	aataatactaatagatctcat
Sc6vya5_10574_1438513	Sc6vya5_10574_1438513-3p	927	61.57	74.6	18.5	4.48	10.91	9.87	3.55	9.72	0	10.76	0	0	3.51	0	15.76	0	25.17	24.98	3.48	0	25.65	0	163.87	27.99	0	45.75	9.62	tcattttcttcaagttatcgtatttaaatactatttacgataacttgaagaaaatgacat	ataacttgaagaaaatgacat
Sc6vya5_10574_1438513	Sc6vya5_10574_1438513-5p	212	3.55	4.22	1.29	0	0	2.11	0	0	0	0.45	0	0	17.56	0	1.21	0	4.47	0.46	15.94	2.9	1.89	0	0	3.01	0	1.91	0	tcattttcttcaagttatcgtatttaaatactatttacgataacttgaagaaaatgacat	tcattttcttcaagttatcgta
Sc6vya5_10574_1438748	Sc6vya5_10574_1438748-5p	22	0	0	0	0	0	0	0	0	0	0	0	0	0	2.64	0	0	0	0	0	0.97	0	0	0.51	0	3.31	0	0	ctaaaaacgctaaaaggtcatcttacatgcccttttagtgttttttgta	ctaaaaacgctaaaaggtcatc
Sc6vya5_10574_1438748	Sc6vya5_10574_1438748-3p	0	0	0	0	0	0	0	0	0	0	0	0	0	0	0	0	0	0	0	0	0	0	0	0	0	0	0	0	ctaaaaacgctaaaaggtcatcttacatgcccttttagtgttttttgta	tgcccttttagtgttttttgta
Sc6vya5_10574_1439368	Sc6vya5_10574_1439368-3p	44	1.18	1.41	0.43	1.79	3.36	0.7	4.73	0	0	0.45	0.55	0	1.17	0.59	0	1.19	0	1.39	0.58	0.48	0.38	0.58	0	0.86	0.37	3.81	0	tatgttgtcaagcggcaaaacggcaagacgtttccgttaatcggtttgttgcttcgcggctcgacaacatag	ttcgcggctcgacaacatag
Sc6vya5_10574_1439368	Sc6vya5_10574_1439368-5p	1	0	0	0	0	0	0	0	0	0	0	0	0	0	0	0	0	0	0	0	0	0	0	0	0	0	0	0	tatgttgtcaagcggcaaaacggcaagacgtttccgttaatcggtttgttgcttcgcggctcgacaacatag	tatgttgtcaagcggcaaa
Sc6vya5_10574_1439402	Sc6vya5_10574_1439402-3p	927	61.57	74.6	18.5	4.48	10.91	9.87	3.55	9.72	0	10.76	0	0	3.51	0	15.76	0	25.17	24.98	3.48	0	25.65	0	163.87	27.99	0	45.75	9.62	tcattttcttcaagttatcgtaaatagtatttaaatacgataacttgaagaaaatgacat	ataacttgaagaaaatgacat
Sc6vya5_10574_1439402	Sc6vya5_10574_1439402-5p	181	3.55	4.22	1.72	0	0	1.41	0	0	0	0.45	0	0	14.63	0	1.21	0	3.25	0.46	12.17	2.9	1.51	0	0	2.15	0	1.91	0	tcattttcttcaagttatcgtaaatagtatttaaatacgataacttgaagaaaatgacat	tcattttcttcaagttatcgta
Sc6vya5_10574_1439733	Sc6vya5_10574_1439733-5p	27	0	0	0	0	2.52	0	0	0	0	0	0	0	0	1.17	0	3.56	0	0.46	0	0.48	0	8.76	0	0	0	0	0	tacaaaaaacactaaaagggcatgtaagatgaccttttagcgtttttagtaag	tacaaaaaacactaaaagggcat
Sc6vya5_10574_1439733	Sc6vya5_10574_1439733-3p	0	0	0	0	0	0	0	0	0	0	0	0	0	0	0	0	0	0	0	0	0	0	0	0	0	0	0	0	tacaaaaaacactaaaagggcatgtaagatgaccttttagcgtttttagtaag	gaccttttagcgtttttagtaag
Sc6vya5_10579_1443193	Sc6vya5_10579_1443193-3p	39	0	1.41	0.86	0.9	0	0	0.59	0	0	0	0	0	0.59	0.88	0.4	0	0.41	0.93	1.74	0.97	0	0.58	1.54	0	2.21	1.91	0.36	acggacaatttttccttgtcaagaaacttgtcaaggcaaaattgctcgtg	tgtcaaggcaaaattgctcgtg
Sc6vya5_10579_1443193	Sc6vya5_10579_1443193-5p	17	0	0	0	0	0	0	0	0	0	0	0	0	0	0.59	0	0	0	0	0.29	0.97	0	1.17	2.57	0	0	0	0.36	acggacaatttttccttgtcaagaaacttgtcaaggcaaaattgctcgtg	acggacaatttttccttgtc
Sc6vya5_10579_1443218	Sc6vya5_10579_1443218-5p	1308	24.86	9.85	30.55	4.48	10.07	25.38	28.37	31.59	29.17	67.26	56.8	27.84	9.37	2.34	22.22	0	30.45	47.18	9.27	8.7	50.92	1.17	20.55	46.51	3.68	17.15	26.37	tttcggacgttaattcttcgtcggagtaaagaggaaggattaacgtccgaaacgtcagt	tttcggacgttaattcttcg
Sc6vya5_10579_1443218	Sc6vya5_10579_1443218-3p	60	0	0	0.86	0	0	0	0	0	0	0	1.09	0	1.17	2.34	0	4.74	0	0	2.9	2.42	0	1.75	0	0	3.31	0	0.71	tttcggacgttaattcttcgtcggagtaaagaggaaggattaacgtccgaaacgtcagt	ttaacgtccgaaacgtcagt
Sc6vya5_10579_1443301	Sc6vya5_10579_1443301-5p	12	0	0	0	0	0	0	0.59	0	0	0	0	0	0.59	0.29	0	0	0.41	0	0.58	0	0	1.17	0	0	0	0	0.36	ttgttcaaagcccgattagcgtttatcccaggattaattctatagtaaccttggataagcgctaaccgagctttgaatgact	ttgttcaaagcccgattagcg
Sc6vya5_10579_1443301	Sc6vya5_10579_1443301-3p	0	0	0	0	0	0	0	0	0	0	0	0	0	0	0	0	0	0	0	0	0	0	0	0	0	0	0	0	ttgttcaaagcccgattagcgtttatcccaggattaattctatagtaaccttggataagcgctaaccgagctttgaatgact	ctaaccgagctttgaatgact
Sc6vya5_10579_1443391	Sc6vya5_10579_1443391-3p	2	1.18	0	0	0	0	0	0	0	0	0	0	0	0	0	0	0	0	0	0	0	0	0	0	0	0	1.91	0	ggacagaagtccatatatatacacatacagatatagctatggacttctgccta	tagctatggacttctgccta
Sc6vya5_10579_1443391	Sc6vya5_10579_1443391-5p	0	0	0	0	0	0	0	0	0	0	0	0	0	0	0	0	0	0	0	0	0	0	0	0	0	0	0	0	ggacagaagtccatatatatacacatacagatatagctatggacttctgccta	ggacagaagtccatatatata
Sc6vya5_10579_1443744	Sc6vya5_10579_1443744-5p	1	0	0	0	0	0	0	0	0	0	0	0	0	0	0	0	0	0	0	0.29	0	0	0	0	0	0	0	0	ctgggagatatacatgtatggtgtcgaacagacttgggtcggactcgagatctggtcgtttaaacgtgcaaggtatgtttcactgatc	ctgggagatatacatgtatg
Sc6vya5_10579_1443744	Sc6vya5_10579_1443744-3p	0	0	0	0	0	0	0	0	0	0	0	0	0	0	0	0	0	0	0	0	0	0	0	0	0	0	0	0	ctgggagatatacatgtatggtgtcgaacagacttgggtcggactcgagatctggtcgtttaaacgtgcaaggtatgtttcactgatc	tgcaaggtatgtttcactgatc
Sc6vya5_10579_1443931	Sc6vya5_10579_1443931-5p	2472	26.05	102.75	28.83	14.34	20.97	32.43	11.23	18.22	18.23	40.81	31.68	15.47	190.81	25.79	23.84	18.96	41.01	43.02	63.46	28.51	40.74	21.6	150	51.24	21.33	152.49	33.5	tcgcgggatacaaactagtctgtactagtttgtatcccgcgaggcacg	tcgcgggatacaaactagtct
Sc6vya5_10579_1443931	Sc6vya5_10579_1443931-3p	60	0	1.41	2.15	0	0.84	0.7	4.73	0	2.19	2.24	2.73	1.55	2.93	0	0.4	0	2.03	1.85	1.16	0	0	0	0	1.72	0	5.72	0.71	tcgcgggatacaaactagtctgtactagtttgtatcccgcgaggcacg	tttgtatcccgcgaggcacg
Sc6vya5_10579_1445382	Sc6vya5_10579_1445382-3p	94	0	0	1.72	0.9	1.68	0.7	1.18	0	0	0	1.09	0	4.1	6.45	1.21	1.19	0.81	1.39	0.58	1.93	2.26	1.17	0	0.86	3.68	0	0.71	ttgcggacacccctaacgggattagggagggccggccgagatttttcctccccactccccgctcggccggccctctccaatccccttagggccgctacg	aatccccttagggccgctacg
Sc6vya5_10579_1445382	Sc6vya5_10579_1445382-5p	0	0	0	0	0	0	0	0	0	0	0	0	0	0	0	0	0	0	0	0	0	0	0	0	0	0	0	0	ttgcggacacccctaacgggattagggagggccggccgagatttttcctccccactccccgctcggccggccctctccaatccccttagggccgctacg	ttgcggacacccctaacgggattag
Sc6vya5_10579_1445717	Sc6vya5_10579_1445717-3p	3	0	0	0	0	0	0	0	0	0	0	0	0	0	0	0	0	0	0	0	0	0	0	0	0	0	5.72	0	attgttatgtaggacttgaatcatgcctcaaagtcctactacaagt	tcaaagtcctactacaagt
Sc6vya5_10579_1445717	Sc6vya5_10579_1445717-5p	1	0	0	0	0	0	0	0	0	0	0	0	0	0	0	0	0	0	0	0	0	0	0	0	0	0	0	0.36	attgttatgtaggacttgaatcatgcctcaaagtcctactacaagt	attgttatgtaggacttg
Sc6vya5_10579_1445956	Sc6vya5_10579_1445956-3p	162	24.86	30.97	0.86	1.79	1.68	0	0	0	0	0	0	0	1.17	0.59	0.81	0	0	0.93	0.29	0	0	0	47.26	0.86	0	9.53	0.36	cattcaaagctcggttagcgcttatccaaggttactatagaattaatcctgggataaacgctaatcgggctttgaacaac	taatcgggctttgaacaac
Sc6vya5_10579_1445956	Sc6vya5_10579_1445956-5p	0	0	0	0	0	0	0	0	0	0	0	0	0	0	0	0	0	0	0	0	0	0	0	0	0	0	0	0	cattcaaagctcggttagcgcttatccaaggttactatagaattaatcctgggataaacgctaatcgggctttgaacaac	cattcaaagctcggttagc
Sc6vya5_10579_1446297	Sc6vya5_10579_1446297-5p	477	17.76	14.08	6.02	0	5.03	3.52	2.36	3.64	0.73	6.73	4.92	1.55	12.88	0.88	2.83	3.56	12.18	4.63	16.81	2.42	19.24	2.92	6.16	30.14	0	5.72	6.41	acttgcagtcgtgctttatcggggatatagatctcccgataaagcactcctgctcgttt	acttgcagtcgtgctttatcggg
Sc6vya5_10579_1446297	Sc6vya5_10579_1446297-3p	66	1.18	1.41	0	0	0	0	0	0	0	1.35	0.55	0	0.59	0.88	0.4	0	0	0	4.06	0.97	0.38	0	0	0.43	0	0	1.07	acttgcagtcgtgctttatcggggatatagatctcccgataaagcactcctgctcgttt	taaagcactcctgctcgttt
Sc6vya5_10579_1446805	Sc6vya5_10579_1446805-3p	3357	80.51	83.05	77.03	42.13	57.05	86.71	100.49	83.83	85.31	142.15	89.02	57.23	13.46	8.21	76.76	0	122.21	124.89	9.27	7.25	100.71	2.34	88.87	124.88	2.57	55.28	76.61	tgcttttgacatttggttaggtatatttatatatatataaatgtctcataatttgtgcaaaaggctgt	taatttgtgcaaaaggctgt
Sc6vya5_10579_1446805	Sc6vya5_10579_1446805-5p	0	0	0	0	0	0	0	0	0	0	0	0	0	0	0	0	0	0	0	0	0	0	0	0	0	0	0	0	tgcttttgacatttggttaggtatatttatatatatataaatgtctcataatttgtgcaaaaggctgt	tgcttttgacatttggttagg
Sc6vya5_10579_1447385	Sc6vya5_10579_1447385-3p	683	139.71	87.27	3.87	30.48	27.69	3.52	11.23	20.65	18.23	13	16.38	15.47	1.76	6.45	2.83	4.74	3.65	5.55	0.87	0.48	4.9	4.09	35.45	1.72	8.09	114.37	5.35	gaggtccgattggtgagggttatctcaaccgaatattgaacactctccctcgcctataacttgacttc	tctccctcgcctataacttgacttc
Sc6vya5_10579_1447385	Sc6vya5_10579_1447385-5p	24570	40.25	66.16	146.31	40.34	44.47	262.96	175.56	171.3	142.92	216.14	328.77	151.57	1162.45	1152.92	189.88	247.67	273.25	372.35	716.91	583.74	321.74	194.4	106.85	370.77	1490.3	327.85	563.38	gaggtccgattggtgagggttatctcaaccgaatattgaacactctccctcgcctataacttgacttc	gaggtccgattggtgagggttatct
Sc6vya5_10580_1447522	Sc6vya5_10580_1447522-5p	10793	95.9	97.12	192.78	29.58	62.08	326.41	374.18	319.52	372.61	625.54	421.62	326.35	8.78	9.67	179.78	0	298.43	498.63	7.24	11.11	341.35	0	126.37	497.8	4.78	64.81	374.87	tgtaagtgtccaaaattctgtgaatttgatgtaaatgatttccattgaatttagataattttggcactaacatc	tgtaagtgtccaaaattctg
Sc6vya5_10580_1447522	Sc6vya5_10580_1447522-3p	0	0	0	0	0	0	0	0	0	0	0	0	0	0	0	0	0	0	0	0	0	0	0	0	0	0	0	0	tgtaagtgtccaaaattctgtgaatttgatgtaaatgatttccattgaatttagataattttggcactaacatc	taattttggcactaacatc
Sc6vya5_10581_1447828	Sc6vya5_10581_1447828-5p	37	0	1.41	0	0	0	0	0	0	0	0	0	0	5.85	0	0	0	0.41	0	3.19	0	0	0	0	0	0	0	0.36	tgagctggcaatgataaaccttttattcataagtatctatcactgcacactcaac	tgagctggcaatgataaacctt
Sc6vya5_10581_1447828	Sc6vya5_10581_1447828-3p	0	0	0	0	0	0	0	0	0	0	0	0	0	0	0	0	0	0	0	0	0	0	0	0	0	0	0	0	tgagctggcaatgataaaccttttattcataagtatctatcactgcacactcaac	gtatctatcactgcacactcaac
Sc6vya5_10581_1447987	Sc6vya5_10581_1447987-5p	16	0	4.22	1.29	0	0.84	0	0	0	0.73	0.9	0	0	0	0	0	0	0	0	0	0	0	0	2.57	0.43	0	0	0	agacgactgttgagtgtgcagtgatagatacttatgaataaaaggtttatcattgccagctcaatggttgccttg	agacgactgttgagtgtg
Sc6vya5_10581_1447987	Sc6vya5_10581_1447987-3p	0	0	0	0	0	0	0	0	0	0	0	0	0	0	0	0	0	0	0	0	0	0	0	0	0	0	0	0	agacgactgttgagtgtgcagtgatagatacttatgaataaaaggtttatcattgccagctcaatggttgccttg	agctcaatggttgccttg
Sc6vya5_10589_1451490	Sc6vya5_10589_1451490-5p	1155	28.41	23.93	8.18	5.38	4.19	9.87	7.09	4.86	4.38	14.8	3.82	13.92	45.07	44.25	10.5	23.7	10.56	7.86	29.27	38.18	12.82	39.11	18.49	7.32	55.17	17.15	10.33	tacgagctaatagcccattcggcctacgcggactcggcctcatgggctattagctcgtagtccac	tacgagctaatagcccattcgg
Sc6vya5_10589_1451490	Sc6vya5_10589_1451490-3p	78	14.21	23.93	0	0	0	0	0	0	0	0	0	0	0	1.17	0	0	0	0	0	0	0.38	0	14.9	0	0	22.87	0	tacgagctaatagcccattcggcctacgcggactcggcctcatgggctattagctcgtagtccac	tattagctcgtagtccac
Sc6vya5_10589_1451501	Sc6vya5_10589_1451501-5p	50	2.37	1.41	0	0	0.84	1.41	1.77	0	2.19	1.79	0.55	1.55	0.59	0.88	0.81	0	0.41	0	0.29	1.45	0.75	0	1.03	2.15	0.74	5.72	0.71	tctcgtacccagaaccactgtcgctcttactcgcaggctcacaggctcgggtaagagggacaagggcgctgggcacgagatt	tctcgtacccagaaccactg
Sc6vya5_10589_1451501	Sc6vya5_10589_1451501-3p	0	0	0	0	0	0	0	0	0	0	0	0	0	0	0	0	0	0	0	0	0	0	0	0	0	0	0	0	tctcgtacccagaaccactgtcgctcttactcgcaggctcacaggctcgggtaagagggacaagggcgctgggcacgagatt	aagggcgctgggcacgagatt
Sc6vya5_10590_1452755	Sc6vya5_10590_1452755-5p	184	1.18	9.85	2.58	0	6.71	4.93	2.96	6.07	2.92	9.87	7.65	3.09	0	0.59	4.04	0	3.65	8.33	0	0	3.77	0	9.76	5.17	0.74	7.62	4.28	ttgtcaactaactaagaattcactgtggcataaacagaatgccaaaaaggaaattgtctttgtttacacctcgctgaattcttagttgataactaaatc	ttgtcaactaactaagaatt
Sc6vya5_10590_1452755	Sc6vya5_10590_1452755-3p	0	0	0	0	0	0	0	0	0	0	0	0	0	0	0	0	0	0	0	0	0	0	0	0	0	0	0	0	ttgtcaactaactaagaattcactgtggcataaacagaatgccaaaaaggaaattgtctttgtttacacctcgctgaattcttagttgataactaaatc	tcttagttgataactaaatc
Sc6vya5_10590_1453087	Sc6vya5_10590_1453087-5p	110	4.74	1.41	0	0.9	3.36	0	0	1.21	0	0.45	0	1.55	13.46	0.59	0	0	0.41	0	7.82	0	0.75	0.58	0	0.86	0	1.91	1.07	gtcttaaacagggtcagggatttagaccgctagtggcacgtaccctatccaaaacggggtcgactcaaatttagtggattcctgattcccttaaatggggcga	gtcttaaacagggtcagggattt
Sc6vya5_10590_1453087	Sc6vya5_10590_1453087-3p	0	0	0	0	0	0	0	0	0	0	0	0	0	0	0	0	0	0	0	0	0	0	0	0	0	0	0	0	gtcttaaacagggtcagggatttagaccgctagtggcacgtaccctatccaaaacggggtcgactcaaatttagtggattcctgattcccttaaatggggcga	attcctgattcccttaaatggggcga
Sc6vya5_10592_1453938	Sc6vya5_10592_1453938-3p	3	0	0	0	0	0	0	0	0	0	0	0	1.55	0	0	0	0	0	0	0	0	0	0	0	0	0	0	0.36	gttaaacaatgtcccggagaaggtggaggggtttactcccctatatttgctatacgggtatgtgcc	tatatttgctatacgggtatgtgcc
Sc6vya5_10592_1453938	Sc6vya5_10592_1453938-5p	1	0	0	0	0	0	0	0	0	0	0	0	0	0	0	0	0	0	0	0	0	0	0	0	0	0.37	0	0	gttaaacaatgtcccggagaaggtggaggggtttactcccctatatttgctatacgggtatgtgcc	gttaaacaatgtcccggaga
Sc6vya5_10592_1454271	Sc6vya5_10592_1454271-3p	13998	359.92	539.1	164.81	110.27	97.32	133.95	149.56	207.75	108.65	185.64	205.89	139.2	211.3	245.59	207.26	125.61	199.36	158.19	207.77	239.2	283.64	99.24	418.67	278.61	359.7	661.42	476.43	tgcgaacagaggtacttttcgcttctcggcgggtgagaaaagtacctctgttcgca	tgagaaaagtacctctgttcgca
Sc6vya5_10592_1454271	Sc6vya5_10592_1454271-5p	147	1.18	8.45	5.59	0	2.52	2.11	2.36	6.07	1.46	2.24	4.37	1.55	0	0	2.83	0	4.87	6.48	0	0	4.53	0	7.19	4.31	0.74	1.91	6.77	tgcgaacagaggtacttttcgcttctcggcgggtgagaaaagtacctctgttcgca	tgcgaacagaggtacttttc
Sc6vya5_10592_1454272	Sc6vya5_10592_1454272-3p	13998	359.92	539.1	164.81	110.27	97.32	133.95	149.56	207.75	108.65	185.64	205.89	139.2	211.3	245.59	207.26	125.61	199.36	158.19	207.77	239.2	283.64	99.24	418.67	278.61	359.7	661.42	476.43	tgcgaacagaggtacttttcgcttctcggcgggtgagaaaagtacctctgttcgca	tgagaaaagtacctctgttcgca
Sc6vya5_10592_1454272	Sc6vya5_10592_1454272-5p	147	1.18	8.45	5.59	0	2.52	2.11	2.36	6.07	1.46	2.24	4.37	1.55	0	0	2.83	0	4.87	6.48	0	0	4.53	0	7.19	4.31	0.74	1.91	6.77	tgcgaacagaggtacttttcgcttctcggcgggtgagaaaagtacctctgttcgca	tgcgaacagaggtacttttc
Sc6vya5_10592_1454354	Sc6vya5_10592_1454354-3p	19	0	0	0	0	0	0	0	0	0	0	0	0	0.59	0.29	0	0	0	0	0.29	0	0	7.01	0	0	0.74	0	0	gagcaattttttcttgacaagtttttcttgacaaggaaaaattgctagt	tgacaaggaaaaattgctagt
Sc6vya5_10592_1454354	Sc6vya5_10592_1454354-5p	0	0	0	0	0	0	0	0	0	0	0	0	0	0	0	0	0	0	0	0	0	0	0	0	0	0	0	0	gagcaattttttcttgacaagtttttcttgacaaggaaaaattgctagt	gagcaattttttcttgacaag
Sc6vya5_10592_1454368	Sc6vya5_10592_1454368-3p	32	1.18	5.63	0	0	0	0	0.59	0	0	0.45	0.55	0	0	0	0	0	0	0	0.58	0.48	0	0	7.71	0.43	0	3.81	1.07	ttaagtacgatcactctactaatagatctattagagtgatcgcacttaatccgt	tgatcgcacttaatccgt
Sc6vya5_10592_1454368	Sc6vya5_10592_1454368-5p	7	0	0	0	0	0	0.7	0	0	0	0	0	0	0	0	0	0	1.22	0	0	0	0.75	0	0	0	0	0	0.36	ttaagtacgatcactctactaatagatctattagagtgatcgcacttaatccgt	ttaagtacgatcactctac
Sc6vya5_10593_1454960	Sc6vya5_10593_1454960-5p	25	0	2.82	0	0.9	4.19	0	0	0	0	0	0	1.55	0	0.29	0	0	0	0	0	0	0.38	0	2.05	1.29	0.74	3.81	0.36	tccgatttgaggctgagcctgtagaatgttaaaactcaaggtcttatgggaatacaggctcagcctcaaatcggagaag	tccgatttgaggctgagcctg
Sc6vya5_10593_1454960	Sc6vya5_10593_1454960-3p	2	0	0	0	0	0	0	0	0	0	0	0	0	0	0	0	0	0	0	0	0	0	0	0	0	0	0	0	tccgatttgaggctgagcctgtagaatgttaaaactcaaggtcttatgggaatacaggctcagcctcaaatcggagaag	tcagcctcaaatcggagaag
Sc6vya5_10593_1455335	Sc6vya5_10593_1455335-5p	1015	8.29	29.56	25.39	2.69	7.55	16.21	17.14	15.79	27.71	21.97	18.02	21.65	15.8	3.52	25.86	0	34.51	35.62	4.93	5.32	38.1	0.58	26.71	56.84	2.57	19.06	33.5	ttcagacggggcctgggtcctacgcggagagaagcgtaggacccaggctccgtctgaaaa	ttcagacggggcctgggtcc
Sc6vya5_10593_1455335	Sc6vya5_10593_1455335-3p	1	0	0	0	0	0	0	0	0	0	0	0	0	0	0	0	0	0	0	0	0.48	0	0	0	0	0	0	0	ttcagacggggcctgggtcctacgcggagagaagcgtaggacccaggctccgtctgaaaa	acccaggctccgtctgaaaa
Sc6vya5_10593_1455414	Sc6vya5_10593_1455414-5p	20	0	0	0	0	2.52	0	0	0	0.73	0	0.55	0	1.76	0.29	0.4	0	0	0.93	0.29	0	0.38	0	0.51	0.86	0.37	0	0.36	tcggcttgttgaaaatattttttttaaattattttcaataagccgagg	tcggcttgttgaaaatatttt
Sc6vya5_10593_1455414	Sc6vya5_10593_1455414-3p	2	0	0	0	0	0	0	0	0	0	0	0	0	0	0.29	0	0	0	0	0	0	0	0	0	0	0	0	0	tcggcttgttgaaaatattttttttaaattattttcaataagccgagg	attattttcaataagccgagg
Sc6vya5_10593_1455560	Sc6vya5_10593_1455560-5p	4	0	1.41	0	0	0	0	0	0	0	0	0	0	0	0	0	0	0	0	0.29	0	0	0	0	0	0	3.81	0	aagcattgtgggatcagtttgtgaagaaagacaaaagaaatctaccatattttgtcttaaatgtatcctacaatgcatcg	aagcattgtgggatcagt
Sc6vya5_10593_1455560	Sc6vya5_10593_1455560-3p	0	0	0	0	0	0	0	0	0	0	0	0	0	0	0	0	0	0	0	0	0	0	0	0	0	0	0	0	aagcattgtgggatcagtttgtgaagaaagacaaaagaaatctaccatattttgtcttaaatgtatcctacaatgcatcg	gtatcctacaatgcatcg
Sc6vya5_10593_1456447	Sc6vya5_10593_1456447-5p	97	5.92	19.71	0.86	0	0	0.7	0	0	0	0.9	0	0	1.17	4.98	0.4	1.19	2.03	0.93	1.16	0.48	1.13	0.58	6.16	1.29	1.1	17.15	1.43	acctcaataaaaattcgcgaaggaaaataacacagtgttattttccttcgagaatttttgttgagg	acctcaataaaaattcgcgaa
Sc6vya5_10593_1456447	Sc6vya5_10593_1456447-3p	0	0	0	0	0	0	0	0	0	0	0	0	0	0	0	0	0	0	0	0	0	0	0	0	0	0	0	0	acctcaataaaaattcgcgaaggaaaataacacagtgttattttccttcgagaatttttgttgagg	ttcgagaatttttgttgagg
Sc6vya5_10593_1456450	Sc6vya5_10593_1456450-3p	0	0	0	0	0	0	0	0	0	0	0	0	0	0	0	0	0	0	0	0	0	0	0	0	0	0	0	0	tgtataaagctcagttaatcgtgaaaaactattgtctttccccgcgaatgactgagctttgtgcatg	aatgactgagctttgtgcatg
Sc6vya5_10593_1456450	Sc6vya5_10593_1456450-5p	0	0	0	0	0	0	0	0	0	0	0	0	0	0	0	0	0	0	0	0	0	0	0	0	0	0	0	0	tgtataaagctcagttaatcgtgaaaaactattgtctttccccgcgaatgactgagctttgtgcatg	tgtataaagctcagttaatcg
Sc6vya5_10593_1456479	Sc6vya5_10593_1456479-3p	426	7.1	18.3	8.18	1.79	4.19	3.52	4.14	4.86	8.02	4.93	4.37	1.55	11.71	14.65	3.64	7.11	5.28	5.55	9.85	10.63	4.9	4.09	12.33	7.75	9.93	1.91	6.41	gcctgggtcctacgcttctctccgcgtaggacccaggccccgtct	cgtaggacccaggccccgtct
Sc6vya5_10593_1456479	Sc6vya5_10593_1456479-5p	12	0	0	0	0	0	0	0	0	0	0	0	0	0.59	0.59	0.4	0	0.81	0	0	0.48	0.38	0.58	0	0	0.37	0	0	gcctgggtcctacgcttctctccgcgtaggacccaggccccgtct	gcctgggtcctacgcttctct
Sc6vya5_10593_1456566	Sc6vya5_10593_1456566-5p	150	1.18	2.82	4.3	2.69	1.68	2.11	4.73	1.21	1.46	3.59	2.73	1.55	1.17	4.1	3.23	0	2.84	0.93	2.32	2.42	3.39	0	4.62	5.17	2.94	7.62	2.14	tacgggaaaatatttggctctcagtcatttgtacagcataacctcaagccaaatattttcccgtacagccc	tacgggaaaatatttggct
Sc6vya5_10593_1456566	Sc6vya5_10593_1456566-3p	1	0	0	0	0	0	0	0	0	0	0	0	0	0	0	0	0	0	0	0.29	0	0	0	0	0	0	0	0	tacgggaaaatatttggctctcagtcatttgtacagcataacctcaagccaaatattttcccgtacagccc	atattttcccgtacagccc
Sc6vya5_10594_1457082	Sc6vya5_10594_1457082-5p	218	4.74	2.82	0.86	0.9	0	0.7	2.36	0	18.23	0	0.55	111.36	0	2.34	1.21	13.04	0	0.46	0	3.38	1.13	9.92	2.05	2.15	5.52	47.65	1.07	tcagttggacacccagaaatctgttcaacaaattgctgggtgtccaactcaaa	tcagttggacacccagaaatctg
Sc6vya5_10594_1457082	Sc6vya5_10594_1457082-3p	9	0	0	0	0	0	0	0	0	0	0	0	0	0.59	1.17	0	1.19	0	0	0	0	0	0	0	0	1.1	0	0	tcagttggacacccagaaatctgttcaacaaattgctgggtgtccaactcaaa	aattgctgggtgtccaactcaaa
Sc6vya5_10594_1457130	Sc6vya5_10594_1457130-5p	34	1.18	0	0	3.59	1.68	0	2.96	1.21	0	0	0	0	0	0.59	0.81	2.37	0	0	0.58	0	0.38	0	1.03	0.43	0	5.72	0	tcgagacgtttccgttaatcggtctgttttttcgtctttggcgtttccgattaacggaaacgcctcaac	tcgagacgtttccgttaat
Sc6vya5_10594_1457130	Sc6vya5_10594_1457130-3p	0	0	0	0	0	0	0	0	0	0	0	0	0	0	0	0	0	0	0	0	0	0	0	0	0	0	0	0	tcgagacgtttccgttaatcggtctgttttttcgtctttggcgtttccgattaacggaaacgcctcaac	ttaacggaaacgcctcaac
Sc6vya5_10594_1457170	Sc6vya5_10594_1457170-5p	144	0	1.41	3.01	0	1.68	0.7	0	0	2.19	4.48	2.18	1.55	4.1	4.69	1.21	1.19	1.62	3.7	2.61	2.42	3.77	1.17	4.11	7.75	2.57	3.81	2.85	aattttatcttctcgtgttgaaaatgtcttcagcactcgaagatgaaatacg	aattttatcttctcgtgttga
Sc6vya5_10594_1457170	Sc6vya5_10594_1457170-3p	0	0	0	0	0	0	0	0	0	0	0	0	0	0	0	0	0	0	0	0	0	0	0	0	0	0	0	0	aattttatcttctcgtgttgaaaatgtcttcagcactcgaagatgaaatacg	agcactcgaagatgaaatacg
Sc6vya5_10594_1457343	Sc6vya5_10594_1457343-3p	1299	47.36	23.93	23.67	11.65	10.07	42.3	21.28	34.02	20.42	39.01	44.24	40.21	3.51	11.72	26.66	20.15	28.83	40.24	4.35	7.25	26.78	26.27	11.82	36.6	6.25	57.18	70.2	acgggcaatttttccttgtcaagaaacttgtcaaggaaaaattgctcgtgt	tcaaggaaaaattgctcgtgt
Sc6vya5_10594_1457343	Sc6vya5_10594_1457343-5p	9	0	0	0	0	0	0	0	0	0	0	0	0	0	0	0	0	0	0	0.58	0.48	0	0.58	0	0	0	0	0.36	acgggcaatttttccttgtcaagaaacttgtcaaggaaaaattgctcgtgt	acgggcaatttttccttgtcaa
Sc6vya5_10595_1457717	Sc6vya5_10595_1457717-3p	56	0	1.41	1.72	0	0.84	4.23	2.36	1.21	0.73	4.04	0.55	3.09	0	0	0	0	1.62	0.46	0.58	0	1.13	0	0.51	3.88	0	0	2.14	caaatgtgacgtcacaaaaatacttttttcgaatttttgttttgtgacgtcatcacttgag	ttgtgacgtcatcacttgag
Sc6vya5_10595_1457717	Sc6vya5_10595_1457717-5p	0	0	0	0	0	0	0	0	0	0	0	0	0	0	0	0	0	0	0	0	0	0	0	0	0	0	0	0	caaatgtgacgtcacaaaaatacttttttcgaatttttgttttgtgacgtcatcacttgag	caaatgtgacgtcacaaaa
Sc6vya5_10597_1459078	Sc6vya5_10597_1459078-3p	989	5.92	4.22	19.36	16.14	12.58	11.28	6.5	4.86	7.29	8.52	9.83	6.19	48	0.29	15.35	3.56	18.68	14.8	52.45	5.8	15.09	3.5	5.65	22.82	0	7.62	9.26	attcagcagaagaagtcgaagacaacgaaactgatgttggtcgtctt	acgaaactgatgttggtcgtctt
Sc6vya5_10597_1459078	Sc6vya5_10597_1459078-5p	36	0	0	0	0	2.52	0.7	1.77	1.21	1.46	0.9	2.73	0	0.59	0	0.81	0	0.41	1.39	0	0	0	0.58	2.05	0.86	0	0	1.43	attcagcagaagaagtcgaagacaacgaaactgatgttggtcgtctt	attcagcagaagaagtcga
Sc6vya5_10601_1461256	Sc6vya5_10601_1461256-5p	157	2.37	1.41	4.73	1.79	5.03	4.93	4.14	3.64	1.46	5.83	8.19	4.64	0	0	3.64	0	6.9	5.55	0	0	2.64	0	6.16	4.74	0	1.91	4.99	tgcttcatatctggacaaaccacaggacttaaccgtgttttttccggatgtgacgcaggcta	tgcttcatatctggacaaaccac
Sc6vya5_10601_1461256	Sc6vya5_10601_1461256-3p	23	2.37	1.41	0	0.9	0.84	0	0	0	0.73	0	0	0	0	0.29	0.4	0	0.41	0.93	0	1.45	0	0	3.6	0	0	0	0	tgcttcatatctggacaaaccacaggacttaaccgtgttttttccggatgtgacgcaggcta	tccggatgtgacgcaggcta
Sc6vya5_10601_1462238	Sc6vya5_10601_1462238-5p	6958	41.44	40.82	164.81	143.44	196.32	123.37	205.12	115.42	224.59	369.05	210.81	111.36	15.8	9.38	300.18	0	154.29	210	8.69	7.25	242.15	0	74.49	302.3	7.72	40.03	136.84	tcaaaatgtagtgagaacaaaaaagtacgcacgagacgcagtcgagtgcgtgactgttgttctcactacattttgacg	tcaaaatgtagtgagaac
Sc6vya5_10601_1462238	Sc6vya5_10601_1462238-3p	1406	59.2	130.9	24.53	12.55	8.39	18.33	37.83	21.87	24.79	54.71	32.77	12.37	0	5.28	25.05	0	19.9	34.23	0	0	35.08	0	153.08	45.65	0	99.12	26.01	tcaaaatgtagtgagaacaaaaaagtacgcacgagacgcagtcgagtgcgtgactgttgttctcactacattttgacg	ttctcactacattttgacg
Sc6vya5_10603_1463579	Sc6vya5_10603_1463579-5p	14	1.18	0	0	0	0	0	0.59	0	0	0	0	0	0	1.17	0	0	0.41	0	0.29	0.97	0	0	1.03	0	0	0	0.36	tctccttcgcagcctcccccctttggacgggcttcctgtccctcggaaaaaggggaggctgggaaggagactac	tctccttcgcagcctcccc
Sc6vya5_10603_1463579	Sc6vya5_10603_1463579-3p	2	0	0	0	0.9	0	0	0	0	0	0	0	0	0	0	0	0	0	0	0	0	0	0	0	0	0	0	0.36	tctccttcgcagcctcccccctttggacgggcttcctgtccctcggaaaaaggggaggctgggaaggagactac	aggctgggaaggagactac
Sc6vya5_10603_1463622	Sc6vya5_10603_1463622-3p	1	0	0	0	0	0.84	0	0	0	0	0	0	0	0	0	0	0	0	0	0	0	0	0	0	0	0	0	0	gtaccggtctcgtttataaaccctagtaactgaggaggttgataaacgaaaccgttatt	ttgataaacgaaaccgttatt
Sc6vya5_10603_1463622	Sc6vya5_10603_1463622-5p	2	0	0	0	0	0	0	0	0	0	0	0	0	0	0	0	0	0	0	0	0	0	0	0.51	0	0.37	0	0	gtaccggtctcgtttataaaccctagtaactgaggaggttgataaacgaaaccgttatt	gtaccggtctcgtttataaacc
Sc6vya5_10603_1464349	Sc6vya5_10603_1464349-5p	6	3.55	0	0	0	0	0	0	0	0	0	0	0	0	0.59	0	0	0	0	0	0	0	0	0	0	0.37	0	0	tctcctcacagctgtgtttagtgaccgaaacttaacaccgctgcaaggagact	tctcctcacagctgtgtttag
Sc6vya5_10603_1464349	Sc6vya5_10603_1464349-3p	0	0	0	0	0	0	0	0	0	0	0	0	0	0	0	0	0	0	0	0	0	0	0	0	0	0	0	0	tctcctcacagctgtgtttagtgaccgaaacttaacaccgctgcaaggagact	taacaccgctgcaaggagact
Sc6vya5_10606_1466560	Sc6vya5_10606_1466560-5p	3	0	0	0	0	0	0	0	0	0	0	0	0	0.59	0	0	0	0	0	0	0.48	0	0	0	0	0	0	0	tggggaaggtgggggggggggagtgcataattatcgcccccccctttcccaccctatt	tggggaaggtgggggggg
Sc6vya5_10606_1466560	Sc6vya5_10606_1466560-3p	0	0	0	0	0	0	0	0	0	0	0	0	0	0	0	0	0	0	0	0	0	0	0	0	0	0	0	0	tggggaaggtgggggggggggagtgcataattatcgcccccccctttcccaccctatt	cctttcccaccctatt
Sc6vya5_10606_1467908	Sc6vya5_10606_1467908-3p	0	0	0	0	0	0	0	0	0	0	0	0	0	0	0	0	0	0	0	0	0	0	0	0	0	0	0	0	gacaacatggctgcggtgagtgaataaaaagaaactgaactacaacatttgtagccatgtcgtggt	ttgtagccatgtcgtggt
Sc6vya5_10606_1467908	Sc6vya5_10606_1467908-5p	0	0	0	0	0	0	0	0	0	0	0	0	0	0	0	0	0	0	0	0	0	0	0	0	0	0	0	0	gacaacatggctgcggtgagtgaataaaaagaaactgaactacaacatttgtagccatgtcgtggt	gacaacatggctgcggtg
Sc6vya5_10606_1468199	Sc6vya5_10606_1468199-3p	119	3.55	5.63	2.58	1.79	0.84	0.7	0	2.43	2.19	0.9	1.09	0	2.34	1.17	5.25	0	3.25	0.93	0.87	0	2.64	0	4.62	8.61	0.37	3.81	4.63	tcacatctggacaaactacgtttttttgtccggatgtgacgcagg	tttgtccggatgtgacgcagg
Sc6vya5_10606_1468199	Sc6vya5_10606_1468199-5p	22	0	4.22	0	0.9	3.36	0	1.77	0	1.46	0.45	0	0	0	0	0	0	0	0	0	0	0	0	1.03	0.43	0	0	1.07	tcacatctggacaaactacgtttttttgtccggatgtgacgcagg	tcacatctggacaaactacgtt
Sc6vya5_10607_1468647	Sc6vya5_10607_1468647-3p	14	0	0	0	0	0	0.7	0	1.21	0	0	1.09	0	0.59	0	0	0	0.41	0	0	0	0.38	0	0.51	0	0	1.91	1.78	tttcgaattcacaagacttattgctagttttgtggccagtctgtgtgaatttggga	ccagtctgtgtgaatttggga
Sc6vya5_10607_1468647	Sc6vya5_10607_1468647-5p	0	0	0	0	0	0	0	0	0	0	0	0	0	0	0	0	0	0	0	0	0	0	0	0	0	0	0	0	tttcgaattcacaagacttattgctagttttgtggccagtctgtgtgaatttggga	tttcgaattcacaagactt
Sc6vya5_10607_1468762	Sc6vya5_10607_1468762-5p	4012	40.25	40.82	87.78	110.27	155.21	34.54	131.82	72.89	144.38	243.04	107.04	66.51	1.17	0.59	213.32	0	71.05	86.5	0.87	0	128.24	0	71.4	162.78	0	40.03	35.63	tcaaaatgtagtgagaacgacagtcacgcactcgactgtgtctcgtgcgtacttttttgttctcactacattttgacg	tcaaaatgtagtgagaac
Sc6vya5_10607_1468762	Sc6vya5_10607_1468762-3p	1406	59.2	130.9	24.53	12.55	8.39	18.33	37.83	21.87	24.79	54.71	32.77	12.37	0	5.28	25.05	0	19.9	34.23	0	0	35.08	0	153.08	45.65	0	99.12	26.01	tcaaaatgtagtgagaacgacagtcacgcactcgactgtgtctcgtgcgtacttttttgttctcactacattttgacg	ttctcactacattttgacg
Sc6vya5_10607_1469387	Sc6vya5_10607_1469387-3p	5508	86.43	118.24	22.38	18.83	37.75	92.35	112.91	93.55	57.61	99.55	110.87	71.15	80.19	75.32	39.59	32	58.06	141.54	53.03	91.81	132.39	40.87	254.28	164.07	66.2	284.01	275.45	tggtctagattcggtacaaacatcttttgttcatgcgacaaaatatggcgttgtttgtactgaagctagaccaca	tttgtactgaagctagaccaca
Sc6vya5_10607_1469387	Sc6vya5_10607_1469387-5p	22	1.18	0	0	0	0	0.7	0	0	0	0.45	0.55	0	0.59	0.29	0.4	0	0	0	0	0.97	1.13	0	2.57	0	1.1	3.81	0	tggtctagattcggtacaaacatcttttgttcatgcgacaaaatatggcgttgtttgtactgaagctagaccaca	tggtctagattcggtacaaa
Sc6vya5_10607_1469429	Sc6vya5_10607_1469429-5p	7	0	0	0	0	0	0	0	0	0	0	1.09	0	0.59	0	0	0	0	0	0	0.48	0	0	0	0	0	0	0.36	tgtgccacaatcacctcgtgttcatcaacacgacttgataaggcacata	tgtgccacaatcacctcgtgt
Sc6vya5_10607_1469429	Sc6vya5_10607_1469429-3p	0	0	0	0	0	0	0	0	0	0	0	0	0	0	0	0	0	0	0	0	0	0	0	0	0	0	0	0	tgtgccacaatcacctcgtgttcatcaacacgacttgataaggcacata	acacgacttgataaggcacata
Sc6vya5_10607_1469698	Sc6vya5_10607_1469698-5p	5	0	0	0	0	0	0	0	0	0	0	0	0	0	0.59	0	0	0	0	0	0	0	0	0	0	0.74	0	0	cgtgtaaacagccctgcgattgctgcagtgatgggaaatcacagcatagttgcaagcatgttgtg	cgtgtaaacagccctgcg
Sc6vya5_10607_1469698	Sc6vya5_10607_1469698-3p	0	0	0	0	0	0	0	0	0	0	0	0	0	0	0	0	0	0	0	0	0	0	0	0	0	0	0	0	cgtgtaaacagccctgcgattgctgcagtgatgggaaatcacagcatagttgcaagcatgttgtg	caagcatgttgtg
Sc6vya5_10608_1470564	Sc6vya5_10608_1470564-5p	0	0	0	0	0	0	0	0	0	0	0	0	0	0	0	0	0	0	0	0	0	0	0	0	0	0	0	0	tatggctgtatttttcattttctctttaggaaaaatacagccatgct	tatggctgtatttttcatttt
Sc6vya5_10608_1470564	Sc6vya5_10608_1470564-3p	0	0	0	0	0	0	0	0	0	0	0	0	0	0	0	0	0	0	0	0	0	0	0	0	0	0	0	0	tatggctgtatttttcattttctctttaggaaaaatacagccatgct	taggaaaaatacagccatgct
Sc6vya5_10609_1470863	Sc6vya5_10609_1470863-3p	31	0	0	0	2.69	0.84	2.11	3.55	0	2.19	2.24	2.18	1.55	0	0	0.4	0	0	0.46	0	0	0	0	0	0	0	0	1.07	ttaatgagttctataaaaatttgatatagaactgattaatt	tgatatagaactgattaatt
Sc6vya5_10609_1470863	Sc6vya5_10609_1470863-5p	0	0	0	0	0	0	0	0	0	0	0	0	0	0	0	0	0	0	0	0	0	0	0	0	0	0	0	0	ttaatgagttctataaaaatttgatatagaactgattaatt	ttaatgagttctataaaaat
Sc6vya5_10609_1471228	Sc6vya5_10609_1471228-5p	79	2.37	1.41	4.3	0.9	1.68	0	0.59	4.86	1.46	3.59	1.64	0	0.59	0	1.62	0	2.84	1.39	0	0	3.77	0	1.54	5.17	0	0	1.78	ctgagttgagactaaccctgttttcccatgagacctaggtttaagccttctgggaatacatgtacagggttagcctcaacttgggg	ctgagttgagactaaccctg
Sc6vya5_10609_1471228	Sc6vya5_10609_1471228-3p	5	0	0	0	0	0	0	0.59	0	0	0	0.55	0	0	0	0.81	0	0	0	0	0	0.38	0	0	0	0	0	0	ctgagttgagactaaccctgttttcccatgagacctaggtttaagccttctgggaatacatgtacagggttagcctcaacttgggg	agggttagcctcaacttgggg
Sc6vya5_10609_1471711	Sc6vya5_10609_1471711-3p	129	1.18	1.41	1.72	0	0	0.7	0.59	0	0.73	0.9	0	0	3.51	4.98	0.81	9.48	3.65	1.39	4.93	0.48	1.51	7.59	2.57	1.29	1.84	1.91	0.71	gtcttcttcattaaataattcaaataagactgaattatataagggggaagactt	aattatataagggggaagactt
Sc6vya5_10609_1471711	Sc6vya5_10609_1471711-5p	1	0	0	0	0	0	0	0	0	0	0	0	0	0	0	0	0	0	0	0	0	0	0.58	0	0	0	0	0	gtcttcttcattaaataattcaaataagactgaattatataagggggaagactt	gtcttcttcattaaataattca
Sc6vya5_10609_1473097	Sc6vya5_10609_1473097-5p	88	0	4.22	0.86	0	0.84	1.41	4.73	1.21	2.92	7.62	2.18	0	0.59	0.59	0.4	0	0.81	3.7	0	0.48	0.75	1.17	5.14	1.29	0	3.81	2.49	tggggcgactctatggacactaagtcttagagaaccgatagactaaatg	tggggcgactctatggacact
Sc6vya5_10609_1473097	Sc6vya5_10609_1473097-3p	1	0	0	0	0	0	0	0	0	0	0	0	0	0	0	0	0	0	0	0	0	0	0	0	0	0.37	0	0	tggggcgactctatggacactaagtcttagagaaccgatagactaaatg	gagaaccgatagactaaatg
Sc6vya5_10609_1473416	Sc6vya5_10609_1473416-5p	25	0	0	0	0	0	0	0	0	0	0	0.55	0	0	0.59	0	0	0	0.93	0	0	0	0	0	0.43	6.25	0	0	atcccaccgctgtcaccacttgatatgggggattt	atcccaccgctgtcacca
Sc6vya5_10609_1473416	Sc6vya5_10609_1473416-3p	0	0	0	0	0	0	0	0	0	0	0	0	0	0	0	0	0	0	0	0	0	0	0	0	0	0	0	0	atcccaccgctgtcaccacttgatatgggggattt	ttgatatgggggattt
Sc6vya5_10610_1475583	Sc6vya5_10610_1475583-3p	0	0	0	0	0	0	0	0	0	0	0	0	0	0	0	0	0	0	0	0	0	0	0	0	0	0	0	0	aattaagacgaggctccgggaaacaaaataattatctattgtttccccttagcctcgtcttcaattat	tagcctcgtcttcaattat
Sc6vya5_10610_1475583	Sc6vya5_10610_1475583-5p	0	0	0	0	0	0	0	0	0	0	0	0	0	0	0	0	0	0	0	0	0	0	0	0	0	0	0	0	aattaagacgaggctccgggaaacaaaataattatctattgtttccccttagcctcgtcttcaattat	aattaagacgaggctccg
Sc6vya5_10610_1475733	Sc6vya5_10610_1475733-3p	83	4.74	4.22	0.86	0	0	0.7	1.77	0	4.38	4.93	1.09	0	0	0.59	0	0	2.84	0.93	0.29	0.97	1.51	0	4.62	3.44	0	19.06	1.78	gagaaacacgcgccgttttatatagtttacgtaattaattgtgtttaagaaatataaaacggcgcgtgtgtctc	taaaacggcgcgtgtgtctc
Sc6vya5_10610_1475733	Sc6vya5_10610_1475733-5p	1	0	0	0	0	0	0	0	0	0	0	0	0	0	0	0	0	0	0	0	0	0	0	0	0	0	0	0	gagaaacacgcgccgttttatatagtttacgtaattaattgtgtttaagaaatataaaacggcgcgtgtgtctc	gagaaacacgcgccgtttta
Sc6vya5_10610_1476078	Sc6vya5_10610_1476078-5p	1	0	0	0	0	0	0	0	0	0	0	0	0	0	0	0	0	0	0	0	0	0.38	0	0	0	0	0	0	tagcaataaaatagaattctacacgtcgtgtatagaataccattttattgctaga	tagcaataaaatagaattctaca
Sc6vya5_10610_1476078	Sc6vya5_10610_1476078-3p	0	0	0	0	0	0	0	0	0	0	0	0	0	0	0	0	0	0	0	0	0	0	0	0	0	0	0	0	tagcaataaaatagaattctacacgtcgtgtatagaataccattttattgctaga	tagaataccattttattgctaga
Sc6vya5_10610_1476157	Sc6vya5_10610_1476157-3p	1091995	22093.6	28230.3	8971.19	13008.9	13923.5	10117.9	8970.36	8156.88	7809.53	9901.91	13356.3	9245.94	35727.3	36157.5	11148.1	55309.5	7841.11	10907.3	25820.2	37805.9	9664.14	46949.1	23160.3	7458.4	29644.2	26895.2	9954.04	ttgaaattgaggaagcaatgatacaagagtcttatcaatgctgcctcaatttcatcc	tcaatgctgcctcaatttcatcc
Sc6vya5_10610_1476157	Sc6vya5_10610_1476157-5p	108656	1607.8	1318.9	1537.51	1004.96	949.71	1472.7	1575.95	1692.36	1399.3	1426.86	1522.08	1859.09	1276.58	3132.28	1689.15	3308.57	1717.48	1956.58	2243.44	3850.37	2108.82	1378.33	2531.53	1839.62	1366.36	2733.36	1932.44	ttgaaattgaggaagcaatgatacaagagtcttatcaatgctgcctcaatttcatcc	ttgaaattgaggaagcaatgata
Sc6vya5_10610_1476161	Sc6vya5_10610_1476161-3p	1091995	22093.6	28230.3	8971.19	13008.9	13923.5	10117.9	8970.36	8156.88	7809.53	9901.91	13356.3	9245.94	35727.3	36157.5	11148.1	55309.5	7841.11	10907.3	25820.2	37805.9	9664.14	46949.1	23160.3	7458.4	29644.2	26895.2	9954.04	ttgaaattgaggaagcaatgatacaagagtctttttatcaatgctgcctcaatttcatcc	tcaatgctgcctcaatttcatcc
Sc6vya5_10610_1476161	Sc6vya5_10610_1476161-5p	108656	1607.8	1318.9	1537.51	1004.96	949.71	1472.7	1575.95	1692.36	1399.3	1426.86	1522.08	1859.09	1276.58	3132.28	1689.15	3308.57	1717.48	1956.58	2243.44	3850.37	2108.82	1378.33	2531.53	1839.62	1366.36	2733.36	1932.44	ttgaaattgaggaagcaatgatacaagagtctttttatcaatgctgcctcaatttcatcc	ttgaaattgaggaagcaatgata
Sc6vya5_10610_1476192	Sc6vya5_10610_1476192-5p	365	9.47	30.97	5.59	4.48	4.19	4.23	5.32	0	5.83	9.87	7.1	1.55	1.76	5.28	8.48	0	2.03	6.01	3.77	1.93	5.28	0	40.07	7.75	3.31	30.5	4.99	agacaaccgttgagcgtgcacacctaccgtatacaattattcacaggtttctatcattacacgctcaacggttgactct	agacaaccgttgagcgtgca
Sc6vya5_10610_1476192	Sc6vya5_10610_1476192-3p	0	0	0	0	0	0	0	0	0	0	0	0	0	0	0	0	0	0	0	0	0	0	0	0	0	0	0	0	agacaaccgttgagcgtgcacacctaccgtatacaattattcacaggtttctatcattacacgctcaacggttgactct	cacgctcaacggttgactct
Sc6vya5_10610_1476828	Sc6vya5_10610_1476828-5p	8	0	0	0	0	0	0	0	0	0	0.45	0.55	0	0	0	0	0	0	0	0.29	0	0	0	0	0	0.37	3.81	0	tggtagtacatggcatacatatatgatataccatgtataccatgtaaaaccatgtattctatgcactaccatg	tggtagtacatggcataca
Sc6vya5_10610_1476828	Sc6vya5_10610_1476828-3p	0	0	0	0	0	0	0	0	0	0	0	0	0	0	0	0	0	0	0	0	0	0	0	0	0	0	0	0	tggtagtacatggcatacatatatgatataccatgtataccatgtaaaaccatgtattctatgcactaccatg	tattctatgcactaccatg
Sc6vya5_10610_1476907	Sc6vya5_10610_1476907-3p	1	0	0	0	0	0	0	0	0	0	0	0	0	0	0	0	0	0	0	0	0	0	0	0	0	0	0	0	caagcacagatcgataaaagtttcaattgaattgaaactcttatcgatctgtgcttgtt	ttatcgatctgtgcttgtt
Sc6vya5_10610_1476907	Sc6vya5_10610_1476907-5p	0	0	0	0	0	0	0	0	0	0	0	0	0	0	0	0	0	0	0	0	0	0	0	0	0	0	0	0	caagcacagatcgataaaagtttcaattgaattgaaactcttatcgatctgtgcttgtt	caagcacagatcgataaaa
Sc6vya5_10610_1476924	Sc6vya5_10610_1476924-3p	39	1.18	2.82	0.43	0.9	0	0	0	1.21	0	0	0	0	0	0	2.02	0	1.62	1.39	0.29	0.48	0.38	0	3.6	0.86	0	5.72	0.36	taaagctcagtcatttgtgaaaaacaattgtcttttcacgaatgactgagcttcat	ttcacgaatgactgagcttcat
Sc6vya5_10610_1476924	Sc6vya5_10610_1476924-5p	6	0	0	0	0	0.84	0	0	0	0	0	0	0	0	0	0	0	0.41	0	0.87	0.48	0	0	0	0	0	0	0	taaagctcagtcatttgtgaaaaacaattgtcttttcacgaatgactgagcttcat	taaagctcagtcatttgtgaaa
Sc6vya5_10610_1477072	Sc6vya5_10610_1477072-5p	2927	10.66	33.78	80.47	13.45	18.46	97.29	86.3	57.1	75.83	145.29	144.18	83.52	21.66	7.91	86.05	10.67	90.95	109.16	8.4	7.25	69.4	9.34	33.9	93.88	12.51	40.03	73.05	tacggattttatcttcgagtgttgaaaggatctctgaagagtgagcgtagcgaacgagtgagagttttcagcacgagaagataaaatgaca	tacggattttatcttcgagtgt
Sc6vya5_10610_1477072	Sc6vya5_10610_1477072-3p	0	0	0	0	0	0	0	0	0	0	0	0	0	0	0	0	0	0	0	0	0	0	0	0	0	0	0	0	tacggattttatcttcgagtgttgaaaggatctctgaagagtgagcgtagcgaacgagtgagagttttcagcacgagaagataaaatgaca	cacgagaagataaaatgaca
Sc6vya5_10610_1477192	Sc6vya5_10610_1477192-5p	5	0	0	0	0	0	0	0	0	0	0.45	0	0	0	0	0	0	0.41	0	0	0	0.38	0	0	0.43	0	0	0.36	ttcagttcgaggctgaagttttcgacaaaacaccagtctcgacttgacaa	ttcagttcgaggctgaagttttc
Sc6vya5_10610_1477192	Sc6vya5_10610_1477192-3p	0	0	0	0	0	0	0	0	0	0	0	0	0	0	0	0	0	0	0	0	0	0	0	0	0	0	0	0	ttcagttcgaggctgaagttttcgacaaaacaccagtctcgacttgacaa	aaacaccagtctcgacttgacaa
Sc6vya5_10610_1477257	Sc6vya5_10610_1477257-5p	1291	63.93	67.56	27.11	16.14	15.1	13.39	23.05	19.44	20.42	39.01	21.3	12.37	11.12	9.96	28.28	1.19	44.26	28.68	4.06	2.9	40.36	1.17	60.62	66.32	6.62	62.9	26.37	tcgactgcctgacgtttagttctggaactaaacgtaaggcagttgaga	tcgactgcctgacgtttagt
Sc6vya5_10610_1477257	Sc6vya5_10610_1477257-3p	0	0	0	0	0	0	0	0	0	0	0	0	0	0	0	0	0	0	0	0	0	0	0	0	0	0	0	0	tcgactgcctgacgtttagttctggaactaaacgtaaggcagttgaga	taaacgtaaggcagttgaga
Sc6vya5_10611_1480507	Sc6vya5_10611_1480507-3p	413	9.47	21.11	3.01	3.59	3.36	4.93	5.32	6.07	2.92	1.35	5.46	4.64	15.8	6.45	3.23	1.19	2.44	2.31	9.56	12.08	4.53	0	15.92	2.15	17.29	7.62	12.83	ccaccaaaatggaaaaaaattgtcgatttttgatcaaaatgcatgggc	tttgatcaaaatgcatgggc
Sc6vya5_10611_1480507	Sc6vya5_10611_1480507-5p	0	0	0	0	0	0	0	0	0	0	0	0	0	0	0	0	0	0	0	0	0	0	0	0	0	0	0	0	ccaccaaaatggaaaaaaattgtcgatttttgatcaaaatgcatgggc	ccaccaaaatggaaaaaaa
Sc6vya5_10611_1480532	Sc6vya5_10611_1480532-5p	111	1.18	0	0.86	0.9	0.84	0	0	0	0	0.45	0	0	11.71	0	0	0	0	0.46	3.48	2.42	0.38	0.58	10.27	0	0	0	1.43	tctcctcttgtcgggcttcctgtccctcacaggaagcccgacaaaaggggaggctac	tctcctcttgtcgggcttcctgt
Sc6vya5_10611_1480532	Sc6vya5_10611_1480532-3p	1	0	0	0	0	0	0	0	0	0	0	0	0	0.59	0	0	0	0	0	0	0	0	0	0	0	0	0	0	tctcctcttgtcgggcttcctgtccctcacaggaagcccgacaaaaggggaggctac	ccgacaaaaggggaggctac
Sc6vya5_10611_1481061	Sc6vya5_10611_1481061-5p	405	4.74	5.63	2.15	4.48	9.23	5.64	1.77	7.29	2.92	3.14	2.73	0	8.78	11.14	7.27	5.93	3.65	3.7	4.35	4.83	12.45	7.01	15.92	6.03	6.25	7.62	5.7	tccccttttgtcgggcttcctgtgagggacaggaagcccgacaagaggagaac	tccccttttgtcgggcttcctg
Sc6vya5_10611_1481061	Sc6vya5_10611_1481061-3p	0	0	0	0	0	0	0	0	0	0	0	0	0	0	0	0	0	0	0	0	0	0	0	0	0	0	0	0	tccccttttgtcgggcttcctgtgagggacaggaagcccgacaagaggagaac	ggaagcccgacaagaggagaac
Sc6vya5_10612_1481812	Sc6vya5_10612_1481812-5p	1	0	0	0	0.9	0	0	0	0	0	0	0	0	0	0	0	0	0	0	0	0	0	0	0	0	0	0	0	tgattgatcggatgattgattcatcatttgattgacagt	tgattgatcggatgattga
Sc6vya5_10612_1481812	Sc6vya5_10612_1481812-3p	0	0	0	0	0	0	0	0	0	0	0	0	0	0	0	0	0	0	0	0	0	0	0	0	0	0	0	0	tgattgatcggatgattgattcatcatttgattgacagt	catcatttgattgacagt
Sc6vya5_10612_1482302	Sc6vya5_10612_1482302-5p	626	0	1.41	0.43	0	0.84	0.7	2.36	1.21	2.19	0.45	0	3.09	16.97	35.46	1.21	14.22	4.47	3.24	10.43	22.71	3.39	23.94	1.54	3.44	39.72	3.81	1.78	cttcgcagcctcccgtttgtcggctttttgctgcccgacaaaggggaggctgcgaaaga	cttcgcagcctcccgtttgtcgg
Sc6vya5_10612_1482302	Sc6vya5_10612_1482302-3p	6	0	0	0	0	0	0	0	0	0	0	0	0	0	1.17	0	1.19	0	0	0	0	0	0.58	0	0	0	0	0	cttcgcagcctcccgtttgtcggctttttgctgcccgacaaaggggaggctgcgaaaga	gacaaaggggaggctgcgaaaga
Sc6vya5_10614_1482751	Sc6vya5_10614_1482751-3p	208	0	0	0	0	0.84	0	0	0	0	0	0	0	0	12.6	0	0	0	0	0.87	8.7	0	0	0	0	52.23	0	0	cgaggacgactgaggacactttgtgggtggcatgggtggcctagtg	gggtggcatgggtggcctagtg
Sc6vya5_10614_1482751	Sc6vya5_10614_1482751-5p	0	0	0	0	0	0	0	0	0	0	0	0	0	0	0	0	0	0	0	0	0	0	0	0	0	0	0	0	cgaggacgactgaggacactttgtgggtggcatgggtggcctagtg	cgaggacgactgaggacactttg
Sc6vya5_10614_1482811	Sc6vya5_10614_1482811-5p	2	0	0	0	0	0.84	0	0	0	0	0	0	0	0	0	0	0	0	0	0	0	0	0	0	0	0	0	0	gtttgttcggtctgtatgtgaaaatatcggaggtctgatattttcccattcaaaccgaacaaacga	gtttgttcggtctgtatgtgaaa
Sc6vya5_10614_1482811	Sc6vya5_10614_1482811-3p	0	0	0	0	0	0	0	0	0	0	0	0	0	0	0	0	0	0	0	0	0	0	0	0	0	0	0	0	gtttgttcggtctgtatgtgaaaatatcggaggtctgatattttcccattcaaaccgaacaaacga	tcccattcaaaccgaacaaacga
Sc6vya5_10615_1483149	Sc6vya5_10615_1483149-5p	17	5.92	0	0	0	0	0	0	1.21	0	0	0	0	0	0	0	0	0.41	0	0.29	0	0	0	0.51	0	0	7.62	0	tagtagtagtagtagtagtcttggtttggtcttctagtttatcatggatttctaaaactttcattgcttgtgctactgcttctggggt	tagtagtagtagtagtag
Sc6vya5_10615_1483149	Sc6vya5_10615_1483149-3p	1	0	0	0	0	0	0	0	0	0	0	0	0	0	0	0	0	0	0.46	0	0	0	0	0	0	0	0	0	tagtagtagtagtagtagtcttggtttggtcttctagtttatcatggatttctaaaactttcattgcttgtgctactgcttctggggt	tgtgctactgcttctggggt
Sc6vya5_10615_1483939	Sc6vya5_10615_1483939-5p	10	0	0	0	0.9	0	0	0.59	0	0	0.45	1.09	0	0	0	0	0	0.41	0	0	0	0.38	0.58	0.51	0	0	1.91	0	tgagaacgggctcgacataagaaaaagacattgagcatgcgcacgagcgtattatttcagtacctaccatgtttatgcatatgcagtcccgttctcacg	tgagaacgggctcgacataag
Sc6vya5_10615_1483939	Sc6vya5_10615_1483939-3p	0	0	0	0	0	0	0	0	0	0	0	0	0	0	0	0	0	0	0	0	0	0	0	0	0	0	0	0	tgagaacgggctcgacataagaaaaagacattgagcatgcgcacgagcgtattatttcagtacctaccatgtttatgcatatgcagtcccgttctcacg	tatgcatatgcagtcccgttctcacg
Sc6vya5_10616_1485234	Sc6vya5_10616_1485234-3p	0	0	0	0	0	0	0	0	0	0	0	0	0	0	0	0	0	0	0	0	0	0	0	0	0	0	0	0	caagaaagctgttaatgagtatgacgatgctcttgag	tatgacgatgctcttgag
Sc6vya5_10616_1485234	Sc6vya5_10616_1485234-5p	0	0	0	0	0	0	0	0	0	0	0	0	0	0	0	0	0	0	0	0	0	0	0	0	0	0	0	0	caagaaagctgttaatgagtatgacgatgctcttgag	caagaaagctgttaatga
Sc6vya5_10616_1485266	Sc6vya5_10616_1485266-3p	0	0	0	0	0	0	0	0	0	0	0	0	0	0	0	0	0	0	0	0	0	0	0	0	0	0	0	0	caagaaagctgttaatgagtatgacgatgctcttgag	tatgacgatgctcttgag
Sc6vya5_10616_1485266	Sc6vya5_10616_1485266-5p	0	0	0	0	0	0	0	0	0	0	0	0	0	0	0	0	0	0	0	0	0	0	0	0	0	0	0	0	caagaaagctgttaatgagtatgacgatgctcttgag	caagaaagctgttaatga
Sc6vya5_10617_1486006	Sc6vya5_10617_1486006-3p	2	0	0	0	0	0	0	0	0	0	0	0	0	0	0	0	0	0	0.93	0	0	0	0	0	0	0	0	0	gattatctgtggtattatgtcacacttttgatccctcgaggcgagggatcacttacataataccacaggtaaccca	taataccacaggtaaccca
Sc6vya5_10617_1486006	Sc6vya5_10617_1486006-5p	0	0	0	0	0	0	0	0	0	0	0	0	0	0	0	0	0	0	0	0	0	0	0	0	0	0	0	0	gattatctgtggtattatgtcacacttttgatccctcgaggcgagggatcacttacataataccacaggtaaccca	gattatctgtggtattatg
Sc6vya5_10617_1486101	Sc6vya5_10617_1486101-3p	5	0	0	0	0	0	0	0	0	0.73	0	0	0	0	0	0	0	0	0	0.87	0	0	0	0	0	0	0	0	aatcgctttgtttactttcttgtacatggatacatggatacaagaaagtaaacaaagcgatt	caagaaagtaaacaaagcgatt
Sc6vya5_10617_1486101	Sc6vya5_10617_1486101-5p	4	0	0	0	0	0	0	0	0	0	0	0	0	0	0	0	0	0	0	0.29	0.48	0	0	0	0	0	0	0.36	aatcgctttgtttactttcttgtacatggatacatggatacaagaaagtaaacaaagcgatt	aatcgctttgtttactttct
Sc6vya5_10617_1486175	Sc6vya5_10617_1486175-3p	26	1.18	5.63	0	0	0.84	0	0.59	0	0	0.45	0	0	0	0	0	0	0	0.46	0	0	0	0	5.14	0	0	11.44	0.36	ttggtcccctagataataaatactagtatctattatctaggggaccaacacc	tattatctaggggaccaacacc
Sc6vya5_10617_1486175	Sc6vya5_10617_1486175-5p	4	0	0	0	0	0	0	0	0	0	0	0	0	0	0.29	0	1.19	0	0	0	0	0	0	0	0	0	0	0	ttggtcccctagataataaatactagtatctattatctaggggaccaacacc	ttggtcccctagataataaata
Sc6vya5_10618_1488311	Sc6vya5_10618_1488311-5p	13	0	0	0	1.79	0	0	0	2.43	0	0	0	0	0	0	0	0	0	0	0.87	0	0	0	0	0	0	0	2.14	caggatttgaattgggtggtaacgtacttggaaacgcgttagccgattagttctattcctctggat	caggatttgaattgggtggtaac
Sc6vya5_10618_1488311	Sc6vya5_10618_1488311-3p	2	0	0	0	0	0	0	0	0	0	0.9	0	0	0	0	0	0	0	0	0	0	0	0	0	0	0	0	0	caggatttgaattgggtggtaacgtacttggaaacgcgttagccgattagttctattcctctggat	agttctattcctctggat
Sc6vya5_10618_1488794	Sc6vya5_10618_1488794-3p	349	16.58	33.78	5.59	10.76	6.71	4.23	4.73	0	6.56	3.59	3.28	3.09	0	1.17	8.89	0	6.5	0.93	0.58	0.97	6.41	0	59.59	6.03	1.1	55.28	2.14	tatcaggctctctcgaaggggtttagggcggagctccgctccaagccccttcgagagagcctgatact	ttcgagagagcctgatact
Sc6vya5_10618_1488794	Sc6vya5_10618_1488794-5p	813	9.47	11.26	19.79	17.93	30.2	9.16	7.09	2.43	13.85	22.87	8.74	4.64	2.93	7.91	23.84	2.37	45.47	6.01	1.45	2.42	34.32	1.17	33.9	53.83	5.88	3.81	7.48	tatcaggctctctcgaaggggtttagggcggagctccgctccaagccccttcgagagagcctgatact	tatcaggctctctcgaag
Sc6vya5_10618_1490252	Sc6vya5_10618_1490252-3p	0	0	0	0	0	0	0	0	0	0	0	0	0	0	0	0	0	0	0	0	0	0	0	0	0	0	0	0	atctagtcttgtcatagaatctgcggttttgcgcacagtcttgagagatctatagatgc	ttgagagatctatagatgc
Sc6vya5_10618_1490252	Sc6vya5_10618_1490252-5p	0	0	0	0	0	0	0	0	0	0	0	0	0	0	0	0	0	0	0	0	0	0	0	0	0	0	0	0	atctagtcttgtcatagaatctgcggttttgcgcacagtcttgagagatctatagatgc	atctagtcttgtcataga
Sc6vya5_10618_1490976	Sc6vya5_10618_1490976-5p	10958	100.64	98.53	196.22	33.17	74.67	328.52	377.14	320.74	380.63	636.3	426.53	332.53	9.95	9.96	183.82	0	298.02	502.79	7.53	11.6	344.37	0.58	128.94	503.83	5.15	64.81	378.43	tgtaagtgtccaaaattctgtaattttgatgtaaatgatttccattaaatttaaagaattttggacacttacatcata	tgtaagtgtccaaaattctg
Sc6vya5_10618_1490976	Sc6vya5_10618_1490976-3p	922	28.41	23.93	18.5	8.96	10.91	21.15	17.14	18.22	29.17	31.84	24.58	12.37	6.44	16.12	28.68	0	21.11	22.66	2.32	3.87	24.14	1.17	25.69	36.6	6.25	32.4	19.6	tgtaagtgtccaaaattctgtaattttgatgtaaatgatttccattaaatttaaagaattttggacacttacatcata	ttttggacacttacatcata
Sc6vya5_10618_1491971	Sc6vya5_10618_1491971-5p	167	7.1	16.89	1.72	0.9	1.68	0.7	0	0	0	3.14	0.55	0	0.59	0.88	2.42	1.19	2.44	4.16	0.29	0.48	3.39	0.58	24.66	5.6	0	28.59	2.14	tgcgtcacatccggacaaactattggttttcccggatgtgacgcaggctac	tgcgtcacatccggacaaact
Sc6vya5_10618_1491971	Sc6vya5_10618_1491971-3p	15	1.18	0	0	0	0	0	0	0	0	0	0	0	0.59	0.29	0	0	0.81	0	0	0.48	0	0	1.03	0.43	0.74	1.91	0.71	tgcgtcacatccggacaaactattggttttcccggatgtgacgcaggctac	ccggatgtgacgcaggctac
Sc6vya5_10618_1491972	Sc6vya5_10618_1491972-5p	167	7.1	16.89	1.72	0.9	1.68	0.7	0	0	0	3.14	0.55	0	0.59	0.88	2.42	1.19	2.44	4.16	0.29	0.48	3.39	0.58	24.66	5.6	0	28.59	2.14	tgcgtcacatccggacaaactattggttttcccggatgtgacgcaggct	tgcgtcacatccggacaaact
Sc6vya5_10618_1491972	Sc6vya5_10618_1491972-3p	1	1.18	0	0	0	0	0	0	0	0	0	0	0	0	0	0	0	0	0	0	0	0	0	0	0	0	0	0	tgcgtcacatccggacaaactattggttttcccggatgtgacgcaggct	ccggatgtgacgcaggct
Sc6vya5_10619_1492577	Sc6vya5_10619_1492577-5p	10	0	2.82	0	0	0	0	0	0	0	0	0	0	2.93	0	0	0	0.81	0.46	0	0	0	0	0	0	0	0	0	ggtcatgggttatgtggacaggtgtccattaaacgaagccgtcctggccgcgtgccgt	ggtcatgggttatgtggacaggt
Sc6vya5_10619_1492577	Sc6vya5_10619_1492577-3p	0	0	0	0	0	0	0	0	0	0	0	0	0	0	0	0	0	0	0	0	0	0	0	0	0	0	0	0	ggtcatgggttatgtggacaggtgtccattaaacgaagccgtcctggccgcgtgccgt	cgtcctggccgcgtgccgt
Sc6vya5_10620_1492674	Sc6vya5_10620_1492674-5p	1	0	0	0	0	0	0	0	0	0	0	0	0	0	0	0	0	0	0	0	0	0	0	0	0	0	0	0	atgaggttgtcgtccgtgttattcgactatttggtcggataagttggacggacaaattgacacg	atgaggttgtcgtccgtgttat
Sc6vya5_10620_1492674	Sc6vya5_10620_1492674-3p	1	0	0	0	0	0	0	0	0	0	0.45	0	0	0	0	0	0	0	0	0	0	0	0	0	0	0	0	0	atgaggttgtcgtccgtgttattcgactatttggtcggataagttggacggacaaattgacacg	taagttggacggacaaattgacacg
Sc6vya5_10624_1493843	Sc6vya5_10624_1493843-3p	172	1.18	0	2.15	0.9	0	0.7	1.18	2.43	3.65	4.93	2.73	9.28	4.68	2.05	2.42	8.3	6.09	4.63	3.48	0.48	3.02	2.34	3.08	5.6	6.25	3.81	1.78	caaaaattgcaagtgtaaatgggcctttggaaatcgaagacacggcttccattcggccacgtggttagacttgtctttcaaactgca	ttagacttgtctttcaaactgca
Sc6vya5_10624_1493843	Sc6vya5_10624_1493843-5p	0	0	0	0	0	0	0	0	0	0	0	0	0	0	0	0	0	0	0	0	0	0	0	0	0	0	0	0	caaaaattgcaagtgtaaatgggcctttggaaatcgaagacacggcttccattcggccacgtggttagacttgtctttcaaactgca	caaaaattgcaagtgtaaat
Sc6vya5_10625_1495079	Sc6vya5_10625_1495079-5p	680	46.17	23.93	5.16	8.07	7.55	9.87	28.97	26.73	26.25	33.63	33.86	10.83	3.51	2.93	6.06	1.19	6.09	20.81	0.87	3.38	11.69	1.17	38.01	10.33	0.37	53.37	18.89	ttggaggaatgaacaatagatactaatgagaaatcctttgttgaagttcatccaagatggcc	ttggaggaatgaacaatagat
Sc6vya5_10625_1495079	Sc6vya5_10625_1495079-3p	1	0	0	0	0	0	0	0	0	0	0	0	0	0.59	0	0	0	0	0	0	0	0	0	0	0	0	0	0	ttggaggaatgaacaatagatactaatgagaaatcctttgttgaagttcatccaagatggcc	tgttgaagttcatccaagatggcc
Sc6vya5_10625_1495424	Sc6vya5_10625_1495424-3p	249	0	2.82	1.72	3.59	3.36	2.82	1.18	2.43	2.19	5.83	6.01	0	8.78	9.38	5.66	1.19	5.28	8.79	4.93	3.38	2.64	1.17	2.57	5.17	6.99	17.15	4.28	cggagatacggactttatcttaaaatattaaagataaaattcgtatctccaag	taaaattcgtatctccaag
Sc6vya5_10625_1495424	Sc6vya5_10625_1495424-5p	0	0	0	0	0	0	0	0	0	0	0	0	0	0	0	0	0	0	0	0	0	0	0	0	0	0	0	0	cggagatacggactttatcttaaaatattaaagataaaattcgtatctccaag	cggagatacggactttatc
Sc6vya5_10625_1495878	Sc6vya5_10625_1495878-5p	309	1.18	1.41	1.72	0	1.68	0.7	0.59	0	1.46	4.04	3.28	0	18.73	12.31	3.23	1.19	4.47	3.7	7.82	4.83	9.05	2.34	7.71	9.04	5.15	3.81	2.85	tgcacttggatagttgggagagcactcagctaatctctcggctcttcttcgtgctctcccaacactatccgcgtgcatc	tgcacttggatagttgggag
Sc6vya5_10625_1495878	Sc6vya5_10625_1495878-3p	0	0	0	0	0	0	0	0	0	0	0	0	0	0	0	0	0	0	0	0	0	0	0	0	0	0	0	0	tgcacttggatagttgggagagcactcagctaatctctcggctcttcttcgtgctctcccaacactatccgcgtgcatc	cccaacactatccgcgtgcatc
Sc6vya5_10625_1495951	Sc6vya5_10625_1495951-5p	3	0	0	0	0	0	0	0	0	0	0	0	0	0	0	0	0	0	0	0	0	0	0	0	0	0	0	1.07	atcactggtgaattgctggatcgcaagatctagttgacgtttgccaacataa	atcactggtgaattgctgga
Sc6vya5_10625_1495951	Sc6vya5_10625_1495951-3p	0	0	0	0	0	0	0	0	0	0	0	0	0	0	0	0	0	0	0	0	0	0	0	0	0	0	0	0	atcactggtgaattgctggatcgcaagatctagttgacgtttgccaacataa	tagttgacgtttgccaacataa
Sc6vya5_10625_1496581	Sc6vya5_10625_1496581-5p	9	2.37	0	0.43	0	0	0	0.59	0	0	0	0	0	0	0	0	0	0	0	0	0	0	1.17	0	0	0.74	0	0	tcagtgtcgcttcgactggggtcttaatggccagtcttctggaggctgccaaaggaagagagacccattcagtcgtctgcattgctgatt	tcagtgtcgcttcgactggggtct
Sc6vya5_10625_1496581	Sc6vya5_10625_1496581-3p	0	0	0	0	0	0	0	0	0	0	0	0	0	0	0	0	0	0	0	0	0	0	0	0	0	0	0	0	tcagtgtcgcttcgactggggtcttaatggccagtcttctggaggctgccaaaggaagagagacccattcagtcgtctgcattgctgatt	acccattcagtcgtctgcattgctgatt
Sc6vya5_10625_1496658	Sc6vya5_10625_1496658-3p	6	0	0	0	0.9	0	0	0	0	0	0	0	0	0	0	0	0	0	0	0	0	0	0	2.57	0	0	0	0	atggactatgagctgatagcccattcgaccttcggcctcaattgggctgtcagctcgtagtccactc	tcagctcgtagtccactc
Sc6vya5_10625_1496658	Sc6vya5_10625_1496658-5p	0	0	0	0	0	0	0	0	0	0	0	0	0	0	0	0	0	0	0	0	0	0	0	0	0	0	0	0	atggactatgagctgatagcccattcgaccttcggcctcaattgggctgtcagctcgtagtccactc	atggactatgagctgata
Sc6vya5_10625_1496686	Sc6vya5_10625_1496686-3p	9465	31.97	16.89	40.88	5.38	16.78	25.38	18.92	24.3	0.73	31.39	0	6.19	146.33	725.34	52.92	620.95	28.83	43.02	120.55	62.82	53.56	121.43	25.17	61.15	185	22.87	32.78	cttgccacaaagaaagtgtaaaggttttttttatttccacttcctgtgtggcaaagt	tccacttcctgtgtggcaaagt
Sc6vya5_10625_1496686	Sc6vya5_10625_1496686-5p	6917	71.04	118.24	50.78	34.07	62.08	28.9	33.1	15.79	4.38	63.67	0.55	17.01	333.63	313.87	44.04	163.53	37.35	49.96	233.85	198.12	67.52	109.75	233.73	79.23	217.37	97.21	14.97	cttgccacaaagaaagtgtaaaggttttttttatttccacttcctgtgtggcaaagt	cttgccacaaagaaagtgtaa
Sc6vya5_10626_1498053	Sc6vya5_10626_1498053-5p	24	0	0	0	0	2.52	0.7	1.18	0	1.46	1.35	0.55	1.55	0	0	0	0	0	0.46	0	0	0	0	0	0.43	0	3.81	2.49	tatgactagtgagcagcactataaggagaactcttaaaatagaagtatcctcagtgctggtcgctagtaatagt	tatgactagtgagcagcact
Sc6vya5_10626_1498053	Sc6vya5_10626_1498053-3p	0	0	0	0	0	0	0	0	0	0	0	0	0	0	0	0	0	0	0	0	0	0	0	0	0	0	0	0	tatgactagtgagcagcactataaggagaactcttaaaatagaagtatcctcagtgctggtcgctagtaatagt	tgctggtcgctagtaatagt
Sc6vya5_10626_1498056	Sc6vya5_10626_1498056-3p	31	3.55	2.82	2.15	0	0	0	0	0	1.46	1.79	0	1.55	0	0	0.4	0	0.81	0.93	0	0	1.13	0	1.03	0	0.74	1.91	0.36	gaactctcgctatatcgggcactaaattacggtctggagggtgtccttaatagcgagagttgactgt	taatagcgagagttgactgt
Sc6vya5_10626_1498056	Sc6vya5_10626_1498056-5p	0	0	0	0	0	0	0	0	0	0	0	0	0	0	0	0	0	0	0	0	0	0	0	0	0	0	0	0	gaactctcgctatatcgggcactaaattacggtctggagggtgtccttaatagcgagagttgactgt	gaactctcgctatatcg
Sc6vya5_10626_1498058	Sc6vya5_10626_1498058-3p	42	0	1.41	0.43	0	0	0	0.59	0	0.73	0.9	1.09	0	2.34	0.88	0	1.19	0.41	0	0.29	3.87	0.38	2.92	0.51	0.43	1.1	1.91	0.36	ctacgcaggctactcagtttcctataaacttgagcctgcgttact	taaacttgagcctgcgttact
Sc6vya5_10626_1498058	Sc6vya5_10626_1498058-5p	0	0	0	0	0	0	0	0	0	0	0	0	0	0	0	0	0	0	0	0	0	0	0	0	0	0	0	0	ctacgcaggctactcagtttcctataaacttgagcctgcgttact	ctacgcaggctactcagtttcct
Sc6vya5_10626_1498088	Sc6vya5_10626_1498088-5p	1	0	0	0	0	0	0	0	0	0	0	0	0	0	0	0	0	0	0	0.29	0	0	0	0	0	0	0	0	catgatgatgctggcaatatcaattacaattgctttatttgtcacattgatatgctagttcagttctgaa	catgatgatgctggcaatatc
Sc6vya5_10626_1498088	Sc6vya5_10626_1498088-3p	0	0	0	0	0	0	0	0	0	0	0	0	0	0	0	0	0	0	0	0	0	0	0	0	0	0	0	0	catgatgatgctggcaatatcaattacaattgctttatttgtcacattgatatgctagttcagttctgaa	atatgctagttcagttctgaa
Sc6vya5_10627_1499533	Sc6vya5_10627_1499533-3p	1262	20.13	35.19	27.97	8.07	9.23	21.15	47.29	30.37	47.4	57.4	54.61	23.2	2.93	0.88	34.34	0	31.67	42.55	2.32	0	24.89	0	20.03	49.09	0.74	22.87	55.59	gattgggagttgaaaagcgctcaagaagctaagattgtttttcaactcccaccgtgt	tttttcaactcccaccgtgt
Sc6vya5_10627_1499533	Sc6vya5_10627_1499533-5p	0	0	0	0	0	0	0	0	0	0	0	0	0	0	0	0	0	0	0	0	0	0	0	0	0	0	0	0	gattgggagttgaaaagcgctcaagaagctaagattgtttttcaactcccaccgtgt	gattgggagttgaaaagcg
Sc6vya5_10628_1499698	Sc6vya5_10628_1499698-3p	25	0	0	1.29	0	0	0	0	0	0	0	0.55	1.55	0.59	0.59	0	0	1.22	1.85	0.29	0.48	0.75	0	1.03	0	0.37	0	0.71	tgcgttacatccggttttattttggcgaaataaaaccggatgtaacgcagg	taaaaccggatgtaacgcagg
Sc6vya5_10628_1499698	Sc6vya5_10628_1499698-5p	27	0	0	0.43	1.79	0	0	0.59	0	0.73	0.9	0	0	1.76	0.59	0	0	1.62	1.39	0.58	0	0	0	0	0	0.74	1.91	0	tgcgttacatccggttttattttggcgaaataaaaccggatgtaacgcagg	tgcgttacatccggttttat
Sc6vya5_10630_1500813	Sc6vya5_10630_1500813-3p	15386	861.91	1430.09	30.55	17.93	52.02	27.49	15.96	18.22	0	74.89	0.55	0	39.22	0.29	27.07	0	38.17	82.33	50.42	8.7	54.69	0	5740.12	84.4	0	1141.76	49.89	taggacgttcgttcccaggtcactagctgtgaacggacgtcctaatggct	tgaacggacgtcctaatggct
Sc6vya5_10630_1500813	Sc6vya5_10630_1500813-5p	238	1.18	0	5.59	0.9	2.52	1.41	6.5	7.29	2.19	1.79	4.92	3.09	2.34	16.7	7.68	0	1.62	0.93	0.87	8.7	12.82	0	2.05	0.43	2.21	1.91	4.99	taggacgttcgttcccaggtcactagctgtgaacggacgtcctaatggct	taggacgttcgttcccaggt
Sc6vya5_10630_1503146	Sc6vya5_10630_1503146-3p	0	0	0	0	0	0	0	0	0	0	0	0	0	0	0	0	0	0	0	0	0	0	0	0	0	0	0	0	caccgatatcataactaggaaaagaaaaaaacaccatctcctgatgatgtcggtgaa	tctcctgatgatgtcggtgaa
Sc6vya5_10630_1503146	Sc6vya5_10630_1503146-5p	0	0	0	0	0	0	0	0	0	0	0	0	0	0	0	0	0	0	0	0	0	0	0	0	0	0	0	0	caccgatatcataactaggaaaagaaaaaaacaccatctcctgatgatgtcggtgaa	caccgatatcataactaggaaaag
Sc6vya5_10630_1503902	Sc6vya5_10630_1503902-3p	499	31.97	67.56	6.02	17.03	8.39	2.82	15.96	8.5	16.04	20.18	18.02	1.55	0.59	0.29	11.31	0	3.25	11.56	0.29	0.48	2.26	0	55.99	6.03	0	51.46	1.43	tcgattgcagattaaccccccaccccctcggagtttccgaaatcctccgtggtggggttatggatattttctggaactac	tggatattttctggaactac
Sc6vya5_10630_1503902	Sc6vya5_10630_1503902-5p	0	0	0	0	0	0	0	0	0	0	0	0	0	0	0	0	0	0	0	0	0	0	0	0	0	0	0	0	tcgattgcagattaaccccccaccccctcggagtttccgaaatcctccgtggtggggttatggatattttctggaactac	tcgattgcagattaaccccc
Sc6vya5_10630_1504324	Sc6vya5_10630_1504324-5p	90	1.18	2.82	2.15	1.79	5.87	0.7	2.96	1.21	1.46	2.69	4.37	0	0	0.29	1.21	0	2.44	2.78	0.29	0.48	4.15	0	3.08	2.58	0.37	1.91	1.78	tatcaatgaaccagaacacaatgaacatgaatccacatgggaccatttttaattcatcttcattgtgttttggttcattgttgctgaca	tatcaatgaaccagaacaca
Sc6vya5_10630_1504324	Sc6vya5_10630_1504324-3p	1	0	0	0	0	0	0	0	0	0	0	0	0	0.59	0	0	0	0	0	0	0	0	0	0	0	0	0	0	tatcaatgaaccagaacacaatgaacatgaatccacatgggaccatttttaattcatcttcattgtgttttggttcattgttgctgaca	ttttggttcattgttgctgaca
Sc6vya5_10631_1505137	Sc6vya5_10631_1505137-3p	114	0	1.41	1.72	0.9	6.71	2.82	8.28	7.29	4.38	4.48	4.37	3.09	0	0	2.02	1.19	1.62	6.01	0	0	0.75	0	4.11	0	0	0	4.99	taatgtttaaagtccgcatcggacttgaaatcccgtccagtccgaacatggaggactttgaacgacttc	tggaggactttgaacgacttc
Sc6vya5_10631_1505137	Sc6vya5_10631_1505137-5p	0	0	0	0	0	0	0	0	0	0	0	0	0	0	0	0	0	0	0	0	0	0	0	0	0	0	0	0	taatgtttaaagtccgcatcggacttgaaatcccgtccagtccgaacatggaggactttgaacgacttc	taatgtttaaagtccgcatc
Sc6vya5_10631_1505178	Sc6vya5_10631_1505178-3p	1041	16.58	0	70.57	39.45	30.2	14.8	37.83	7.29	27.71	18.83	32.22	27.84	0	1.17	86.05	1.19	21.93	17.11	0	0.97	13.96	0	7.71	26.7	0.74	13.34	17.1	agttccaaacccgtgtgtttggatatcccaatccatgtgtttggatatccagacacatgggtttggaactc	agacacatgggtttggaactc
Sc6vya5_10631_1505178	Sc6vya5_10631_1505178-5p	1	0	0	0	0	0	0.7	0	0	0	0	0	0	0	0	0	0	0	0	0	0	0	0	0	0	0	0	0	agttccaaacccgtgtgtttggatatcccaatccatgtgtttggatatccagacacatgggtttggaactc	agttccaaacccgtgtgtttgg
Sc6vya5_10631_1505211	Sc6vya5_10631_1505211-3p	349	16.58	33.78	5.59	10.76	6.71	4.23	4.73	0	6.56	3.59	3.28	3.09	0	1.17	8.89	0	6.5	0.93	0.58	0.97	6.41	0	59.59	6.03	1.1	55.28	2.14	tatcaggccctcttgtcgctccgtcccaatctccttcgagagagcctgatact	ttcgagagagcctgatact
Sc6vya5_10631_1505211	Sc6vya5_10631_1505211-5p	0	0	0	0	0	0	0	0	0	0	0	0	0	0	0	0	0	0	0	0	0	0	0	0	0	0	0	0	tatcaggccctcttgtcgctccgtcccaatctccttcgagagagcctgatact	tatcaggccctcttgtcgc
Sc6vya5_10631_1505310	Sc6vya5_10631_1505310-5p	202	4.74	7.04	2.15	6.28	0.84	0.7	1.77	2.43	4.38	3.59	2.18	0	3.51	3.52	3.23	0	2.03	2.78	3.48	2.9	2.26	0.58	7.71	4.31	2.94	15.25	8.55	taagaacggctgcgaggagactagatgggtcccttcacaagactaattagtttttattccagtaattcaatgc	taagaacggctgcgaggag
Sc6vya5_10631_1505310	Sc6vya5_10631_1505310-3p	0	0	0	0	0	0	0	0	0	0	0	0	0	0	0	0	0	0	0	0	0	0	0	0	0	0	0	0	taagaacggctgcgaggagactagatgggtcccttcacaagactaattagtttttattccagtaattcaatgc	ttattccagtaattcaatgc
Sc6vya5_10631_1505596	Sc6vya5_10631_1505596-3p	4	0	0	0	0	0	0	0	0	0	0.45	0	0	0	0.29	0.4	0	0.41	0	0	0	0	0	0	0	0	0	0	gcgccacatccggaaaaaattacgggaccttaccgtggtttgttcggatgtgacgcag	gtttgttcggatgtgacgcag
Sc6vya5_10631_1505596	Sc6vya5_10631_1505596-5p	0	0	0	0	0	0	0	0	0	0	0	0	0	0	0	0	0	0	0	0	0	0	0	0	0	0	0	0	gcgccacatccggaaaaaattacgggaccttaccgtggtttgttcggatgtgacgcag	gcgccacatccggaaaaaatta
Sc6vya5_10631_1506103	Sc6vya5_10631_1506103-5p	553	7.1	7.04	13.34	12.55	20.97	4.23	4.14	0	12.4	14.8	6.01	1.55	2.34	2.64	12.12	0	30.86	3.7	0.29	1.45	24.89	0.58	25.17	46.51	2.94	1.91	4.99	tatcaggctctctcgaaggagattgggacggagcgacaagagggcctgatact	tatcaggctctctcgaag
Sc6vya5_10631_1506103	Sc6vya5_10631_1506103-3p	0	0	0	0	0	0	0	0	0	0	0	0	0	0	0	0	0	0	0	0	0	0	0	0	0	0	0	0	tatcaggctctctcgaaggagattgggacggagcgacaagagggcctgatact	gcgacaagagggcctgatact
Sc6vya5_10632_1506361	Sc6vya5_10632_1506361-3p	61	0	1.41	0.43	1.79	0.84	1.41	2.36	0	2.19	1.35	3.82	0	0	0.59	1.62	0	1.22	3.7	0.87	0	1.89	0	2.05	0.43	0.37	1.91	1.07	tacatgggcaattaaaaattgtcacataaaatttgccacataaaaattgctcgtgtaga	taaaaattgctcgtgtaga
Sc6vya5_10632_1506361	Sc6vya5_10632_1506361-5p	0	0	0	0	0	0	0	0	0	0	0	0	0	0	0	0	0	0	0	0	0	0	0	0	0	0	0	0	tacatgggcaattaaaaattgtcacataaaatttgccacataaaaattgctcgtgtaga	tacatgggcaattaaaaat
Sc6vya5_10632_1506425	Sc6vya5_10632_1506425-5p	965	15.39	16.89	11.62	26	24.33	38.77	24.24	26.73	23.33	17.94	43.69	23.2	2.34	4.1	28.68	16.59	18.68	42.09	3.77	3.87	25.65	9.92	24.66	15.93	3.68	17.15	31.36	aaaatgatgtaaatttgatgtatcaaatttacatcattttggat	aaaatgatgtaaatttgatg
Sc6vya5_10632_1506425	Sc6vya5_10632_1506425-3p	78	0	0	0	0	0	0	0.59	2.43	0.73	0.45	3.82	0	1.17	2.93	2.02	0	0.41	0.93	0	2.42	1.13	1.17	0.51	0.43	1.47	5.72	2.85	aaaatgatgtaaatttgatgtatcaaatttacatcattttggat	tcaaatttacatcattttggat
Sc6vya5_10632_1506426	Sc6vya5_10632_1506426-5p	965	15.39	16.89	11.62	26	24.33	38.77	24.24	26.73	23.33	17.94	43.69	23.2	2.34	4.1	28.68	16.59	18.68	42.09	3.77	3.87	25.65	9.92	24.66	15.93	3.68	17.15	31.36	aaaatgatgtaaatttgatgtatcaaatttacatcattttggat	aaaatgatgtaaatttgatg
Sc6vya5_10632_1506426	Sc6vya5_10632_1506426-3p	78	0	0	0	0	0	0	0.59	2.43	0.73	0.45	3.82	0	1.17	2.93	2.02	0	0.41	0.93	0	2.42	1.13	1.17	0.51	0.43	1.47	5.72	2.85	aaaatgatgtaaatttgatgtatcaaatttacatcattttggat	tcaaatttacatcattttggat
Sc6vya5_10632_1506574	Sc6vya5_10632_1506574-5p	0	0	0	0	0	0	0	0	0	0	0	0	0	0	0	0	0	0	0	0	0	0	0	0	0	0	0	0	ttttgatcttttgattgacaatcttttattttccagcgaacaagagatcattgat	ttttgatcttttgattga
Sc6vya5_10632_1506574	Sc6vya5_10632_1506574-3p	0	0	0	0	0	0	0	0	0	0	0	0	0	0	0	0	0	0	0	0	0	0	0	0	0	0	0	0	ttttgatcttttgattgacaatcttttattttccagcgaacaagagatcattgat	gaacaagagatcattgat
Sc6vya5_10633_1506777	Sc6vya5_10633_1506777-3p	11	0	0	0	0.9	0	0	0.59	0	0.73	0.45	0	0	0	0.59	0	0	0	0	0	0	0	0	0	1.29	0.37	0	0.36	caggtaaaaatatttaagtgatagataactttttccctgtg	tagataactttttccctgtg
Sc6vya5_10633_1506777	Sc6vya5_10633_1506777-5p	0	0	0	0	0	0	0	0	0	0	0	0	0	0	0	0	0	0	0	0	0	0	0	0	0	0	0	0	caggtaaaaatatttaagtgatagataactttttccctgtg	caggtaaaaatatttaag
Sc6vya5_10634_1507570	Sc6vya5_10634_1507570-5p	571	9.47	25.34	9.47	10.76	10.07	8.46	24.24	10.93	14.58	29.6	10.38	1.55	0.59	0.59	10.5	0	13.8	21.28	0.29	0.48	16.97	0	41.1	23.25	0	20.97	4.99	ttgagactaacactgtattcccagaaggctcatagtaccttaggtcttttgagagtacagggttgtctcgact	ttgagactaacactgtat
Sc6vya5_10634_1507570	Sc6vya5_10634_1507570-3p	0	0	0	0	0	0	0	0	0	0	0	0	0	0	0	0	0	0	0	0	0	0	0	0	0	0	0	0	ttgagactaacactgtattcccagaaggctcatagtaccttaggtcttttgagagtacagggttgtctcgact	acagggttgtctcgact
Sc6vya5_10634_1507622	Sc6vya5_10634_1507622-5p	2919	41.44	166.09	51.21	25.1	45.3	16.21	34.88	7.29	31.35	64.57	22.94	4.64	49.75	29.6	70.3	2.37	66.18	59.21	30.14	13.53	86.75	0.58	227.57	169.67	20.96	144.86	30.29	tacagaacgagagagcgtgttgtatcgggtgataaagatttagccccaatacaacacgctctcgagttctgtatacggc	tacagaacgagagagcgt
Sc6vya5_10634_1507622	Sc6vya5_10634_1507622-3p	602	15.39	12.67	9.04	12.55	15.94	13.39	22.46	13.36	31.35	30.04	13.11	12.37	3.51	4.69	7.68	0	9.34	26.37	4.06	2.9	10.18	0.58	7.71	9.9	4.78	47.65	16.39	tacagaacgagagagcgtgttgtatcgggtgataaagatttagccccaatacaacacgctctcgagttctgtatacggc	tctcgagttctgtatacggc
Sc6vya5_10634_1507738	Sc6vya5_10634_1507738-3p	133	3.55	1.41	0	0.9	0	1.41	0.59	2.43	1.46	1.79	1.09	3.09	1.76	2.34	0.4	2.37	0.81	1.85	7.53	2.42	1.13	2.92	4.11	0.43	2.21	5.72	3.21	taaagctcagtcaatcgtgaaaaactattgtcttttcacgaatgacttagcttta	tttcacgaatgacttagcttta
Sc6vya5_10634_1507738	Sc6vya5_10634_1507738-5p	6	0	0	0	0	0	0	0	0	0.73	0.45	0	0	0	0.59	0	0	0	0	0	0	0	0.58	0.51	0	0	0	0	taaagctcagtcaatcgtgaaaaactattgtcttttcacgaatgacttagcttta	taaagctcagtcaatcgtg
Sc6vya5_10637_1508415	Sc6vya5_10637_1508415-5p	120	3.55	11.26	0.86	0.9	3.36	2.11	6.5	1.21	1.46	6.73	0.55	1.55	0.59	0	2.02	0	0.41	3.24	0	0	0.38	0	9.25	4.31	0	13.34	4.99	ttgaaaagatctctcacgagtgagcgtagaggaccagtgagagattttcaaca	ttgaaaagatctctcacg
Sc6vya5_10637_1508415	Sc6vya5_10637_1508415-3p	0	0	0	0	0	0	0	0	0	0	0	0	0	0	0	0	0	0	0	0	0	0	0	0	0	0	0	0	ttgaaaagatctctcacgagtgagcgtagaggaccagtgagagattttcaaca	tgagagattttcaaca
Sc6vya5_10640_1509443	Sc6vya5_10640_1509443-5p	33	0	0	0	0	0	0	0	0	0	0	0	0	5.27	0	0	0	0	0	4.64	0	0.38	0	0	0	0.37	0	0	aaaccatgaaataaaatcaaactaaatactaacaaatagcggctatttagagtcaattttatttcatggttttc	aaaccatgaaataaaatcaa
Sc6vya5_10640_1509443	Sc6vya5_10640_1509443-3p	5	0	2.82	0	0	0	0	0	0	0	0	0	0	0	0	0	0	0	0	0.29	0	0	0	0	0	0	3.81	0	aaaccatgaaataaaatcaaactaaatactaacaaatagcggctatttagagtcaattttatttcatggttttc	ttttatttcatggttttc
Sc6vya5_10640_1509806	Sc6vya5_10640_1509806-5p	1	0	0	0	0	0	0	0	0	0	0	0	0	0	0	0	0	0	0	0	0	0	0	0	0	0.37	0	0	tagattagtgctaatcctagtttaactctaagaaaccctatcgagttaaatctggtttagcactaatagagc	tagattagtgctaatcctagt
Sc6vya5_10640_1509806	Sc6vya5_10640_1509806-3p	0	0	0	0	0	0	0	0	0	0	0	0	0	0	0	0	0	0	0	0	0	0	0	0	0	0	0	0	tagattagtgctaatcctagtttaactctaagaaaccctatcgagttaaatctggtttagcactaatagagc	ctggtttagcactaatagagc
Sc6vya5_10640_1509814	Sc6vya5_10640_1509814-5p	3	0	0	0	0	0	0	0	0	0	0	0	0	0	0	1.21	0	0	0	0	0	0	0	0	0	0	0	0	tgagtgtctctcgttgtagttctcgacaagtaattgagagactatatgcccggg	tgagtgtctctcgttgtag
Sc6vya5_10640_1509814	Sc6vya5_10640_1509814-3p	0	0	0	0	0	0	0	0	0	0	0	0	0	0	0	0	0	0	0	0	0	0	0	0	0	0	0	0	tgagtgtctctcgttgtagttctcgacaagtaattgagagactatatgcccggg	aattgagagactatatgcccggg
Sc6vya5_10640_1509826	Sc6vya5_10640_1509826-5p	4	0	0	0	0	0	0	0	0	0	0	0	0	0	0	0	0	0	0	0	0	0	0	0	0	0	0	0	tccgcatacgtaattaggtttttttttccttatattgaaagttccatcaagggaaaaaaaccctaattacatatgcggcttac	tccgcatacgtaattaggttt
Sc6vya5_10640_1509826	Sc6vya5_10640_1509826-3p	0	0	0	0	0	0	0	0	0	0	0	0	0	0	0	0	0	0	0	0	0	0	0	0	0	0	0	0	tccgcatacgtaattaggtttttttttccttatattgaaagttccatcaagggaaaaaaaccctaattacatatgcggcttac	taattacatatgcggcttac
Sc6vya5_10640_1510381	Sc6vya5_10640_1510381-3p	128	4.74	18.3	1.29	0	0	0	0	0	0.73	0.9	0.55	1.55	0	2.05	0	0	0	0.93	0.58	0	1.51	1.17	38.01	0.43	0.74	7.62	1.07	aaagttaagcgggcaatgatagaaaccttctttcacacctacagacaattattcataggtttctatcactgcacgctcaacggtcgtc	tgcacgctcaacggtcgtc
Sc6vya5_10640_1510381	Sc6vya5_10640_1510381-5p	3	0	0	0	0.9	0	0	0	0	0	0	0	0	0	0.29	0	0	0	0	0.29	0	0	0	0	0	0	0	0	aaagttaagcgggcaatgatagaaaccttctttcacacctacagacaattattcataggtttctatcactgcacgctcaacggtcgtc	aaagttaagcgggcaatgata
Sc6vya5_10640_1510394	Sc6vya5_10640_1510394-3p	0	0	0	0	0	0	0	0	0	0	0	0	0	0	0	0	0	0	0	0	0	0	0	0	0	0	0	0	cccttatcccgttgcttgtcccaggcgtccaatcccaagcgaagggataagggct	caagcgaagggataagggct
Sc6vya5_10640_1510394	Sc6vya5_10640_1510394-5p	0	0	0	0	0	0	0	0	0	0	0	0	0	0	0	0	0	0	0	0	0	0	0	0	0	0	0	0	cccttatcccgttgcttgtcccaggcgtccaatcccaagcgaagggataagggct	cccttatcccgttgcttgtc
Sc6vya5_10640_1510585	Sc6vya5_10640_1510585-5p	11058	104.19	109.79	197.08	36.76	78.02	330.64	380.69	323.16	379.17	637.65	428.72	337.17	10.54	9.96	186.65	1.19	298.43	504.64	8.11	12.08	345.12	0.58	137.67	505.12	5.88	72.43	380.93	tgtaagtgtccaaaattctgtaaatttcgtggaaatcatttacatcaaatttacagaattttggacattta	tgtaagtgtccaaaattctg
Sc6vya5_10640_1510585	Sc6vya5_10640_1510585-3p	0	0	0	0	0	0	0	0	0	0	0	0	0	0	0	0	0	0	0	0	0	0	0	0	0	0	0	0	tgtaagtgtccaaaattctgtaaatttcgtggaaatcatttacatcaaatttacagaattttggacattta	cagaattttggacattta
Sc6vya5_10644_1511385	Sc6vya5_10644_1511385-3p	215	13.02	1.41	3.01	1.79	0.84	16.92	5.32	8.5	2.19	4.93	12.01	4.64	0	3.52	4.85	2.37	4.87	7.4	0	1.45	5.66	0	2.05	3.01	0.37	0	8.55	caaaatgatgtaaactagatgtaaatgtgatttacatcaaatttacatcaaatttacagaattttgga	tcaaatttacagaattttgga
Sc6vya5_10644_1511385	Sc6vya5_10644_1511385-5p	0	0	0	0	0	0	0	0	0	0	0	0	0	0	0	0	0	0	0	0	0	0	0	0	0	0	0	0	caaaatgatgtaaactagatgtaaatgtgatttacatcaaatttacatcaaatttacagaattttgga	caaaatgatgtaaactagatg
Sc6vya5_10648_1513177	Sc6vya5_10648_1513177-5p	0	0	0	0	0	0	0	0	0	0	0	0	0	0	0	0	0	0	0	0	0	0	0	0	0	0	0	0	taaaacacttgagatcgtgttttataaaacactctctctcatgttttaaa	taaaacacttgagatcgtg
Sc6vya5_10648_1513177	Sc6vya5_10648_1513177-3p	0	0	0	0	0	0	0	0	0	0	0	0	0	0	0	0	0	0	0	0	0	0	0	0	0	0	0	0	taaaacacttgagatcgtgttttataaaacactctctctcatgttttaaa	ctctctctcatgttttaaa
Sc6vya5_10651_1515573	Sc6vya5_10651_1515573-5p	190	3.55	1.41	1.29	7.17	1.68	1.41	1.18	1.21	2.19	3.14	1.09	1.55	8.19	7.33	1.62	1.19	0.81	3.24	5.51	0.97	0.75	2.92	4.11	2.15	5.15	11.44	5.7	tagcctccgtagcagacgttccacgcttggaacgtctgccacggaggctaaa	tagcctccgtagcagacgttc
Sc6vya5_10651_1515573	Sc6vya5_10651_1515573-3p	0	0	0	0	0	0	0	0	0	0	0	0	0	0	0	0	0	0	0	0	0	0	0	0	0	0	0	0	tagcctccgtagcagacgttccacgcttggaacgtctgccacggaggctaaa	acgtctgccacggaggctaaa
Sc6vya5_10651_1515831	Sc6vya5_10651_1515831-5p	284	2.37	2.82	0.86	1.79	7.55	4.93	10.05	8.5	13.13	9.87	14.75	12.37	6.44	5.86	3.64	1.19	5.68	6.94	0.58	3.38	7.17	1.17	6.16	2.58	6.99	1.91	6.06	aattggacgaacgatgtttttcaatagtgaaaaatcatcgttcggccaatcagaa	aattggacgaacgatgtttttc
Sc6vya5_10651_1515831	Sc6vya5_10651_1515831-3p	25	0	1.41	0	0	0	0	0	3.64	0	0	0	0	2.93	0.88	0	5.93	0	0	0.29	0	0	2.34	0	0	0.37	0	0	aattggacgaacgatgtttttcaatagtgaaaaatcatcgttcggccaatcagaa	aatcatcgttcggccaatcagaa
Sc6vya5_10651_1515887	Sc6vya5_10651_1515887-5p	296	17.76	7.04	10.76	2.69	4.19	2.82	5.32	1.21	2.19	12.56	7.65	3.09	0.59	3.22	6.87	0	12.18	8.33	0.29	1.93	12.82	0	4.11	14.21	0.37	15.25	2.85	ccgagttgaggctaaccctgcattcccagaaggcccatcataccttagttctcatgggaatacaggtttagtctcaactcaggga	ccgagttgaggctaaccctg
Sc6vya5_10651_1515887	Sc6vya5_10651_1515887-3p	0	0	0	0	0	0	0	0	0	0	0	0	0	0	0	0	0	0	0	0	0	0	0	0	0	0	0	0	ccgagttgaggctaaccctgcattcccagaaggcccatcataccttagttctcatgggaatacaggtttagtctcaactcaggga	ggtttagtctcaactcaggga
Sc6vya5_10656_1518501	Sc6vya5_10656_1518501-5p	57	2.37	2.82	0.43	0	0	0	0.59	1.21	0	0.45	0	1.55	4.68	2.05	0.4	0	0	0.46	2.61	1.45	1.13	0	0	0.86	0.74	0	2.85	aacacgaaacaatggcttcagttcagggctggagtttaaaagtcgacttgaagccattgtttcgttttca	aacacgaaacaatggcttca
Sc6vya5_10656_1518501	Sc6vya5_10656_1518501-3p	0	0	0	0	0	0	0	0	0	0	0	0	0	0	0	0	0	0	0	0	0	0	0	0	0	0	0	0	aacacgaaacaatggcttcagttcagggctggagtttaaaagtcgacttgaagccattgtttcgttttca	aagccattgtttcgttttca
Sc6vya5_10658_1518824	Sc6vya5_10658_1518824-5p	89	1.18	0	0	0	0	1.41	0	2.43	0	0	2.73	0	11.12	1.47	0	1.19	0.41	0.93	6.09	3.38	1.51	0.58	0	0.43	0	1.91	0.71	tttaccctattgttcttttgtattttaatacaaaagaacaatagagt	tttaccctattgttcttttgtat
Sc6vya5_10658_1518824	Sc6vya5_10658_1518824-3p	1	0	0	0	0	0	0	0	0	0	0.45	0	0	0	0	0	0	0	0	0	0	0	0	0	0	0	0	0	tttaccctattgttcttttgtattttaatacaaaagaacaatagagt	tacaaaagaacaatagagt
Sc6vya5_10658_1518839	Sc6vya5_10658_1518839-3p	349	16.58	33.78	5.59	10.76	6.71	4.23	4.73	0	6.56	3.59	3.28	3.09	0	1.17	8.89	0	6.5	0.93	0.58	0.97	6.41	0	59.59	6.03	1.1	55.28	2.14	agtatcaggctctctcccaggggtttgagaccccttcgagagagcctgatact	ttcgagagagcctgatact
Sc6vya5_10658_1518839	Sc6vya5_10658_1518839-5p	0	0	0	0	0	0	0	0	0	0	0	0	0	0	0	0	0	0	0	0	0	0	0	0	0	0	0	0	agtatcaggctctctcccaggggtttgagaccccttcgagagagcctgatact	agtatcaggctctctccc
Sc6vya5_10658_1518864	Sc6vya5_10658_1518864-5p	2857	284.15	465.91	1.29	13.45	18.46	4.23	1.77	3.64	1.46	3.59	0.55	1.55	0.59	0	2.83	0	0.81	0.93	0.29	0	0.38	0.58	979.12	1.72	0	484.15	2.49	agatagatctcatttttccatgtgtgtgtactctaatagatacacagatgacgtcaaaataagaaaaatgagatctatttgt	agatagatctcatttttcc
Sc6vya5_10658_1518864	Sc6vya5_10658_1518864-3p	123	0	0	2.15	0	0	2.11	0.59	4.86	2.92	1.35	3.82	0	3.51	6.15	1.62	0	2.84	0.46	2.61	3.87	2.64	1.17	4.62	0.86	3.31	0	1.78	agatagatctcatttttccatgtgtgtgtactctaatagatacacagatgacgtcaaaataagaaaaatgagatctatttgt	gaaaaatgagatctatttgt
Sc6vya5_10658_1519286	Sc6vya5_10658_1519286-5p	416	5.92	8.45	3.44	0.9	2.52	3.52	2.96	0	5.1	2.69	4.92	4.64	36.29	16.12	2.42	2.37	3.65	0.93	6.95	11.6	4.15	5.84	7.71	5.6	24.27	11.44	3.21	tctcctcgcagccgtgtttagtttccgtcacgcgtcacgcaaggagaggttgcgtgacgcgtgaccggaactaaacacggctgcgaggaga	tctcctcgcagccgtgtttag
Sc6vya5_10658_1519286	Sc6vya5_10658_1519286-3p	108	2.37	0	1.29	0.9	1.68	2.11	4.14	0	0.73	4.04	2.18	3.09	1.17	4.4	1.21	0	1.62	2.31	1.45	1.93	3.02	0	0.51	2.58	2.57	1.91	1.43	tctcctcgcagccgtgtttagtttccgtcacgcgtcacgcaaggagaggttgcgtgacgcgtgaccggaactaaacacggctgcgaggaga	taaacacggctgcgaggaga
Sc6vya5_10658_1519992	Sc6vya5_10658_1519992-5p	55	5.92	1.41	0.86	1.79	0	0	0	0	0	1.35	0	0	1.17	1.17	0	0	0.81	0	0.29	0	1.89	0	7.71	1.72	0.74	5.72	0	tccgatttgaggttaagcctgtattcacaggaggctcaaactctaggtcttgtgggaatacaggcttagcttcaaatcagaga	tccgatttgaggttaagcct
Sc6vya5_10658_1519992	Sc6vya5_10658_1519992-3p	0	0	0	0	0	0	0	0	0	0	0	0	0	0	0	0	0	0	0	0	0	0	0	0	0	0	0	0	tccgatttgaggttaagcctgtattcacaggaggctcaaactctaggtcttgtgggaatacaggcttagcttcaaatcagaga	gcttagcttcaaatcagaga
Sc6vya5_10658_1520469	Sc6vya5_10658_1520469-3p	461	8.29	4.22	7.32	0	1.68	13.39	15.37	13.36	18.23	21.52	24.03	9.28	1.17	0	7.27	0	17.46	19.89	0.29	0	9.81	0.58	10.27	16.36	0.37	7.62	18.53	tcagtatcagtgaaccagaacgttatgaagatgaatccacatgggaccatttctaattcatctgattgcattctggttcattgatactgac	ttctggttcattgatactgac
Sc6vya5_10658_1520469	Sc6vya5_10658_1520469-5p	0	0	0	0	0	0	0	0	0	0	0	0	0	0	0	0	0	0	0	0	0	0	0	0	0	0	0	0	tcagtatcagtgaaccagaacgttatgaagatgaatccacatgggaccatttctaattcatctgattgcattctggttcattgatactgac	tcagtatcagtgaaccagaacg
Sc6vya5_10658_1520952	Sc6vya5_10658_1520952-3p	1	0	0	0	0	0	0	0	0	0	0	0	0	0	0	0	0	0	0	0	0	0.38	0	0	0	0	0	0	gctttcctgggctttcctgggatttctgggctttcctgggcattcccgggcttttccgggcttttcc	cgggcttttccgggcttttcc
Sc6vya5_10658_1520952	Sc6vya5_10658_1520952-5p	0	0	0	0	0	0	0	0	0	0	0	0	0	0	0	0	0	0	0	0	0	0	0	0	0	0	0	0	gctttcctgggctttcctgggatttctgggctttcctgggcattcccgggcttttccgggcttttcc	gctttcctgggctttcctggg
Sc6vya5_10660_1522554	Sc6vya5_10660_1522554-3p	103	2.37	0	0	0	0	0	0	0	0	0.9	0	0	1.17	3.81	0	0	0	0	4.93	5.8	0	0	0	0	3.31	0	0	agggaggctccgtgcataaagctcagtcactcatgaaaacataatagttttttcaaaactgagcttcacgcacggcgcctcgtcttga	cgcacggcgcctcgtcttga
Sc6vya5_10660_1522554	Sc6vya5_10660_1522554-5p	0	0	0	0	0	0	0	0	0	0	0	0	0	0	0	0	0	0	0	0	0	0	0	0	0	0	0	0	agggaggctccgtgcataaagctcagtcactcatgaaaacataatagttttttcaaaactgagcttcacgcacggcgcctcgtcttga	agggaggctccgtgcata
Sc6vya5_10662_1523592	Sc6vya5_10662_1523592-5p	955	42.62	70.38	13.77	22.41	19.3	15.51	21.87	13.36	26.25	23.77	33.86	17.01	10.54	13.77	16.97	5.93	16.24	14.34	6.38	5.8	18.48	8.76	59.59	14.21	11.03	43.84	7.48	ttcagcgggctatatatgagtgaccggcatcactcatatagcctgctgaatt	ttcagcgggctatatatgagtg
Sc6vya5_10662_1523592	Sc6vya5_10662_1523592-3p	0	0	0	0	0	0	0	0	0	0	0	0	0	0	0	0	0	0	0	0	0	0	0	0	0	0	0	0	ttcagcgggctatatatgagtgaccggcatcactcatatagcctgctgaatt	ctcatatagcctgctgaatt
Sc6vya5_10662_1524062	Sc6vya5_10662_1524062-3p	28	0	0	1.29	0	0	0	0.59	0	0.73	0.45	0.55	0	0	0	2.42	0	1.22	0	0	0	0.38	0	2.57	0.86	0.37	0	1.07	aggagttgagcctgcagtgatatataccttttattcgcacctaatacaactagtcacaggaatctatcattgcaatctcaacttctg	tcattgcaatctcaacttctg
Sc6vya5_10662_1524062	Sc6vya5_10662_1524062-5p	2	0	0	0	0	0	0	0	0	0.73	0	0	0	0	0	0	0	0	0	0	0	0	0	0	0.43	0	0	0	aggagttgagcctgcagtgatatataccttttattcgcacctaatacaactagtcacaggaatctatcattgcaatctcaacttctg	aggagttgagcctgcagtgata
Sc6vya5_10663_1524442	Sc6vya5_10663_1524442-5p	10576	86.43	88.68	190.2	32.27	70.47	327.11	369.45	311.02	371.88	614.33	419.98	324.8	8.78	5.28	172.51	0	291.93	489.38	3.77	7.25	333.43	0	113.53	493.49	2.57	66.71	369.17	tgtaagtgtccaaaattctgcaaatttaatgtaaatcatttacatcaaatttacagaatttttggacacttacatcata	tgtaagtgtccaaaattctg
Sc6vya5_10663_1524442	Sc6vya5_10663_1524442-3p	705	22.49	15.48	12.48	6.28	7.55	17.62	13.6	14.58	24.79	24.21	19.66	12.37	4.68	13.19	23.43	0	18.27	18.5	1.74	3.38	20.37	0	17.47	24.98	5.88	11.44	14.25	tgtaagtgtccaaaattctgcaaatttaatgtaaatcatttacatcaaatttacagaatttttggacacttacatcata	ttttggacacttacatcata
Sc6vya5_10664_1524991	Sc6vya5_10664_1524991-3p	25	0	0	0	0	0	0	0	0	0	0	1.09	0	1.76	0.59	0	0	0	0	0.29	0.97	0	0	0	0.43	2.21	0	0	acactcttgacgtcataaaatgatcaaaactcaagtggcactgcaaagtttcaaacattttatgacatcaagagtgtgt	ttatgacatcaagagtgtgt
Sc6vya5_10664_1524991	Sc6vya5_10664_1524991-5p	22	0	0	0	1.79	0	0.7	0.59	0	0	0	2.73	0	0.59	0.29	0	0	0	0.93	0.29	0.48	1.13	0	0.51	0	0	0	1.07	acactcttgacgtcataaaatgatcaaaactcaagtggcactgcaaagtttcaaacattttatgacatcaagagtgtgt	acactcttgacgtcataaaa
Sc6vya5_10667_1526293	Sc6vya5_10667_1526293-5p	222	1.18	16.89	3.44	2.69	3.36	2.82	7.68	1.21	4.38	4.48	6.01	3.09	0	0.29	6.87	0	6.5	6.48	0	0.48	5.28	0	19.52	6.89	0	15.25	4.63	ttttatcttcgagtgttgaactgatatcccacgagcgagcgtagcgaacgagtgggatatcttttcaacacgagaagataaactt	ttttatcttcgagtgttg
Sc6vya5_10667_1526293	Sc6vya5_10667_1526293-3p	0	0	0	0	0	0	0	0	0	0	0	0	0	0	0	0	0	0	0	0	0	0	0	0	0	0	0	0	ttttatcttcgagtgttgaactgatatcccacgagcgagcgtagcgaacgagtgggatatcttttcaacacgagaagataaactt	acacgagaagataaactt
Sc6vya5_10668_1530786	Sc6vya5_10668_1530786-3p	1	0	0	0	0	0	0	0	0	0	0	0	0	0	0	0	0	0	0	0	0	0	0.58	0	0	0	0	0	tgcaagcattgtgggtattttctaagtagtataagcaatctattatgctatattagtgcccagtggcttgcatgta	tagtgcccagtggcttgcatgta
Sc6vya5_10668_1530786	Sc6vya5_10668_1530786-5p	1	0	0	0	0	0	0	0	0	0	0	0	0	0	0	0	0	0	0	0.29	0	0	0	0	0	0	0	0	tgcaagcattgtgggtattttctaagtagtataagcaatctattatgctatattagtgcccagtggcttgcatgta	tgcaagcattgtgggtat
Sc6vya5_10668_1531931	Sc6vya5_10668_1531931-5p	521	4.74	0	3.44	1.79	2.52	7.75	43.74	26.73	58.33	44.39	42.05	35.57	0	3.81	3.64	0	2.44	15.26	0.29	3.87	0.38	0	1.54	1.29	2.21	0	11.05	tagactatgatactgtaccgcacacggtacactatcgaactagttagaca	tagactatgatactgtacc
Sc6vya5_10668_1531931	Sc6vya5_10668_1531931-3p	0	0	0	0	0	0	0	0	0	0	0	0	0	0	0	0	0	0	0	0	0	0	0	0	0	0	0	0	tagactatgatactgtaccgcacacggtacactatcgaactagttagaca	tacactatcgaactagttagaca
Sc6vya5_10668_1533011	Sc6vya5_10668_1533011-3p	0	0	0	0	0	0	0	0	0	0	0	0	0	0	0	0	0	0	0	0	0	0	0	0	0	0	0	0	agagtaaaaactaatgcaaggaagttttgaattattttgacatttccttgcgttagtttttactcttt	cttgcgttagtttttactcttt
Sc6vya5_10668_1533011	Sc6vya5_10668_1533011-5p	0	0	0	0	0	0	0	0	0	0	0	0	0	0	0	0	0	0	0	0	0	0	0	0	0	0	0	0	agagtaaaaactaatgcaaggaagttttgaattattttgacatttccttgcgttagtttttactcttt	agagtaaaaactaatgcaagga
Sc6vya5_10668_1534310	Sc6vya5_10668_1534310-3p	10	0	0	0	6.28	1.68	0	0	0	0	0	0	0	0	0	0	0	0	0	0	0	0	0	0	0	0	1.91	0	tatcaggctctctaaggggtttggggccctaacaaccccttcgagatagcctgatact	cttcgagatagcctgatact
Sc6vya5_10668_1534310	Sc6vya5_10668_1534310-5p	0	0	0	0	0	0	0	0	0	0	0	0	0	0	0	0	0	0	0	0	0	0	0	0	0	0	0	0	tatcaggctctctaaggggtttggggccctaacaaccccttcgagatagcctgatact	tatcaggctctctaaggg
Sc6vya5_10668_1535626	Sc6vya5_10668_1535626-3p	1	0	0	0	0	0	0	0	0	0	0	0	0	0	0	0	0	0	0	0	0	0	0	0	0	0.37	0	0	tagcctgagttcatccagcgtttacccgtaaacaacagatgtacgcaggctaat	aacagatgtacgcaggctaat
Sc6vya5_10668_1535626	Sc6vya5_10668_1535626-5p	7	0	0	0	0	0	0	0	0	0	0	0	0	0	0.88	0	0	0	0	0	0	0	0	0.51	0	0.74	0	0.36	tagcctgagttcatccagcgtttacccgtaaacaacagatgtacgcaggctaat	tagcctgagttcatccagcgtt
Sc6vya5_10668_1536023	Sc6vya5_10668_1536023-3p	0	0	0	0	0	0	0	0	0	0	0	0	0	0	0	0	0	0	0	0	0	0	0	0	0	0	0	0	tttgttttctactgtttaatcaacatactttagtagtactaattactactaaatagtgttgaccatacaataggaaacaaaggaa	atacaataggaaacaaaggaa
Sc6vya5_10668_1536023	Sc6vya5_10668_1536023-5p	1	0	0	0	0	0	0	0	0	0	0	0	0	0	0	0	0	0	0	0	0	0.38	0	0	0	0	0	0	tttgttttctactgtttaatcaacatactttagtagtactaattactactaaatagtgttgaccatacaataggaaacaaaggaa	tttgttttctactgtttaatc
Sc6vya5_10668_1537314	Sc6vya5_10668_1537314-5p	9	1.18	0	0.43	0	0	1.41	0.59	0	0	0.45	0	0	0	0	0	0	0	0	0	0	0	0	0	0	0	0	0.71	tgcgatagtgtaccgtgtgcggttgagtatcatggtctacctagggcgatagtgtaccgtgttcggtacactatcatagt	tgcgatagtgtaccgtgtgc
Sc6vya5_10668_1537314	Sc6vya5_10668_1537314-3p	0	0	0	0	0	0	0	0	0	0	0	0	0	0	0	0	0	0	0	0	0	0	0	0	0	0	0	0	tgcgatagtgtaccgtgtgcggttgagtatcatggtctacctagggcgatagtgtaccgtgttcggtacactatcatagt	gttcggtacactatcatagt
Sc6vya5_10670_1537889	Sc6vya5_10670_1537889-3p	53	0	7.04	0	0.9	0	0	0.59	0	0	0.9	0	0	1.17	0	0	0	0	0	1.45	0	0	0	4.62	0	0	9.53	1.43	caaacattcttagtggtttgattctctcgaaccactaagaatgtctgct	gaaccactaagaatgtctgct
Sc6vya5_10670_1537889	Sc6vya5_10670_1537889-5p	0	0	0	0	0	0	0	0	0	0	0	0	0	0	0	0	0	0	0	0	0	0	0	0	0	0	0	0	caaacattcttagtggtttgattctctcgaaccactaagaatgtctgct	caaacattcttagtggtttga
Sc6vya5_10670_1537903	Sc6vya5_10670_1537903-5p	852	10.66	22.52	18.5	13.45	9.23	17.62	15.37	18.22	17.5	24.66	28.95	13.92	3.51	5.57	18.18	0	30.05	20.35	1.45	0.48	28.29	0	53.94	25.84	0.74	43.84	21.74	ttatcaactaactaagaattcaacaaagcataaacacaatgccaattatttaaattcctttgtagcattgttcttaattcttagttagttgataact	ttatcaactaactaagaat
Sc6vya5_10670_1537903	Sc6vya5_10670_1537903-3p	28	0	0	0	0	0.84	0.7	0.59	0	0.73	1.35	0	0	0.59	0.88	0	0	0	0.46	0.58	0.48	0.75	0	0.51	0.43	0.74	0	0.36	ttatcaactaactaagaattcaacaaagcataaacacaatgccaattatttaaattcctttgtagcattgttcttaattcttagttagttgataact	ttcttagttagttgataact
Sc6vya5_10671_1538169	Sc6vya5_10671_1538169-5p	1410	59.2	106.98	21.52	29.58	27.69	20.44	24.24	15.79	18.23	39.01	25.12	23.2	14.63	23.45	26.66	3.56	31.26	17.11	6.09	14.01	21.5	5.84	44.69	37.46	27.58	80.06	44.9	aaagaattgcagacgaggctccggggaaataaaagaataaatcaagattatccattgttttccaggagtctcgtgtgtgttcttttgtc	aaagaattgcagacgaggct
Sc6vya5_10671_1538169	Sc6vya5_10671_1538169-3p	0	0	0	0	0	0	0	0	0	0	0	0	0	0	0	0	0	0	0	0	0	0	0	0	0	0	0	0	aaagaattgcagacgaggctccggggaaataaaagaataaatcaagattatccattgttttccaggagtctcgtgtgtgttcttttgtc	tcgtgtgtgttcttttgtc
Sc6vya5_10671_1538471	Sc6vya5_10671_1538471-5p	285	0	0	0	0	0	0	0	0	0.73	0.45	1.09	0	15.8	5.86	1.62	0	0.41	2.31	21.15	4.83	0.38	3.5	3.08	0.86	9.19	0	1.43	tcgattaatgttaatccaggttttttaagagttaacccaggattagtactaatcgagc	tcgattaatgttaatccaggtt
Sc6vya5_10671_1538471	Sc6vya5_10671_1538471-3p	46	3.55	0	0	0	0	2.11	2.96	0	0.73	1.79	2.18	3.09	0	0	2.42	0	0	0	0.58	0	0.75	0	3.08	0.43	0	0	1.07	tcgattaatgttaatccaggttttttaagagttaacccaggattagtactaatcgagc	cccaggattagtactaatcgagc
Sc6vya5_10672_1539061	Sc6vya5_10672_1539061-5p	9	0	0	1.72	0	0	0	0	0	0	0	0	0	0	0	0	0	0	0	0	0	0	0	0.51	1.29	0	0	0.36	cggctacctttcaagatggcacaaggaacaatgattcgactattgccttagtgaccattgggtctaggtatgtgctgtg	cggctacctttcaagatgg
Sc6vya5_10672_1539061	Sc6vya5_10672_1539061-3p	0	0	0	0	0	0	0	0	0	0	0	0	0	0	0	0	0	0	0	0	0	0	0	0	0	0	0	0	cggctacctttcaagatggcacaaggaacaatgattcgactattgccttagtgaccattgggtctaggtatgtgctgtg	attgggtctaggtatgtgctgtg
Sc6vya5_10672_1540090	Sc6vya5_10672_1540090-5p	4	0	0	0	0	0	0	0	0	0	0	0	0	0	0	0	0	0	0	0	0	0	0	0	0	0	0	0	ggtggcggtggtggtggtgggattcctccgcctcctcctcctccgc	ggtggcggtggtggtggtggg
Sc6vya5_10672_1540090	Sc6vya5_10672_1540090-3p	0	0	0	0	0	0	0	0	0	0	0	0	0	0	0	0	0	0	0	0	0	0	0	0	0	0	0	0	ggtggcggtggtggtggtgggattcctccgcctcctcctcctccgc	cgcctcctcctcctccgc
Sc6vya5_10672_1540155	Sc6vya5_10672_1540155-5p	3	0	0	0	0	0	0	0	0	0	0	0	0	0	0	0	0	0	0	0	0	0	0	0	0	1.1	0	0	agtttccgtaacgtgtgcgttaatccgtaaccagtactaataacgtaacctacgtataggttatggaaactg	agtttccgtaacgtgtgcgtt
Sc6vya5_10672_1540155	Sc6vya5_10672_1540155-3p	1	0	0	0	0	0	0	0	0	0	0	0	0	0	0	0	0	0	0	0	0	0	0	0	0	0.37	0	0	agtttccgtaacgtgtgcgttaatccgtaaccagtactaataacgtaacctacgtataggttatggaaactg	acgtataggttatggaaactg
Sc6vya5_10672_1540603	Sc6vya5_10672_1540603-5p	999	40.25	81.64	14.63	32.27	27.69	19.03	18.32	18.22	17.5	25.56	21.3	23.2	7.02	9.38	19.39	1.19	21.52	18.5	2.61	8.7	14.33	2.34	33.9	24.98	13.24	49.56	27.44	aaagaattgcagacgaggctctgtgaaataaaagaataaatcaagattatccattgtttttccgtagcctcgtgtgcaactcttttgtgc	aaagaattgcagacgaggct
Sc6vya5_10672_1540603	Sc6vya5_10672_1540603-3p	4	0	0	0	0	0	0	1.18	0	0	0	0	0	0	0	0	0	0	0.46	0	0	0.38	0	0	0	0	0	0	aaagaattgcagacgaggctctgtgaaataaaagaataaatcaagattatccattgtttttccgtagcctcgtgtgcaactcttttgtgc	tcgtgtgcaactcttttgtgc
Sc6vya5_10672_1541522	Sc6vya5_10672_1541522-5p	38	0	0	0	0	0	0.7	0	0	0	0.45	0.55	0	1.76	0	0	0	0.41	2.31	0.29	0.48	0.38	0	0	0.43	0.37	0	1.43	taaaatacatataaaatgtgtaagatatagtacacattttatatgtattttagagc	taaaatacatataaaatgtgt
Sc6vya5_10672_1541522	Sc6vya5_10672_1541522-3p	9	0	0	0	0	0	0	0	0	0	0.9	0	0	0	0	0	0	0	0.93	0	0	0	0	2.05	0	0	0	0.36	taaaatacatataaaatgtgtaagatatagtacacattttatatgtattttagagc	ttttatatgtattttagagc
Sc6vya5_10672_1541700	Sc6vya5_10672_1541700-3p	66	0	2.82	0	0	0	0	0	0	0	0.45	0	0	3.51	3.52	0	0	0.41	0	1.45	1.45	0.38	2.92	2.57	0.43	4.78	0	1.07	tctcgctactgcggacactaaattacggtcccgagggtgtccgtaatagcgagagttgact	tccgtaatagcgagagttgact
Sc6vya5_10672_1541700	Sc6vya5_10672_1541700-5p	3	0	0	0	0	1.68	0	0	0	0	0	0	0	0	0	0	0	0.41	0	0	0	0	0	0	0	0	0	0	tctcgctactgcggacactaaattacggtcccgagggtgtccgtaatagcgagagttgact	tctcgctactgcggacact
Sc6vya5_10672_1542413	Sc6vya5_10672_1542413-3p	0	0	0	0	0	0	0	0	0	0	0	0	0	0	0	0	0	0	0	0	0	0	0	0	0	0	0	0	ttacacgtgaccgaaactaaggttgcgttacgtgtgaccgaaac	tgcgttacgtgtgaccgaaac
Sc6vya5_10672_1542413	Sc6vya5_10672_1542413-5p	0	0	0	0	0	0	0	0	0	0	0	0	0	0	0	0	0	0	0	0	0	0	0	0	0	0	0	0	ttacacgtgaccgaaactaaggttgcgttacgtgtgaccgaaac	ttacacgtgaccgaaactaag
Sc6vya5_10672_1542456	Sc6vya5_10672_1542456-5p	1	0	0	0	0	0	0	0	0	0	0	0	0	0.59	0	0	0	0	0	0	0	0	0	0	0	0	0	0	ggacttgggcatgttgcatgagatggttgcagcaaaaggtcttc	ggacttgggcatgttgcatg
Sc6vya5_10672_1542456	Sc6vya5_10672_1542456-3p	0	0	0	0	0	0	0	0	0	0	0	0	0	0	0	0	0	0	0	0	0	0	0	0	0	0	0	0	ggacttgggcatgttgcatgagatggttgcagcaaaaggtcttc	tgcagcaaaaggtcttc
Sc6vya5_10672_1543861	Sc6vya5_10672_1543861-3p	3	0	0	0	0	0	0	0	0	0	0	0	0	0	0	0	0	0	0	0.29	0	0	0	1.03	0	0	0	0	gacgcgtcacacaacctctccacaataaaagaggttgtgtgaggtgtgac	agaggttgtgtgaggtgtgac
Sc6vya5_10672_1543861	Sc6vya5_10672_1543861-5p	0	0	0	0	0	0	0	0	0	0	0	0	0	0	0	0	0	0	0	0	0	0	0	0	0	0	0	0	gacgcgtcacacaacctctccacaataaaagaggttgtgtgaggtgtgac	gacgcgtcacacaacctctcc
Sc6vya5_10672_1543917	Sc6vya5_10672_1543917-5p	0	0	0	0	0	0	0	0	0	0	0	0	0	0	0	0	0	0	0	0	0	0	0	0	0	0	0	0	tgatgcttattgttgtcatggtaactcttgtcactatggccactatggttatcatc	tgatgcttattgttgtcatggta
Sc6vya5_10672_1543917	Sc6vya5_10672_1543917-3p	0	0	0	0	0	0	0	0	0	0	0	0	0	0	0	0	0	0	0	0	0	0	0	0	0	0	0	0	tgatgcttattgttgtcatggtaactcttgtcactatggccactatggttatcatc	ctatggccactatggttatcatc
Sc6vya5_10672_1544317	Sc6vya5_10672_1544317-3p	5	0	0	0	0	0	0	0	0	0	1.35	0	0	0	0	0	0	0	0	0	0.48	0	0	0	0	0	0	0	cgccaaaaagtttgctttatagctcagttggtagag	atagctcagttggtagag
Sc6vya5_10672_1544317	Sc6vya5_10672_1544317-5p	0	0	0	0	0	0	0	0	0	0	0	0	0	0	0	0	0	0	0	0	0	0	0	0	0	0	0	0	cgccaaaaagtttgctttatagctcagttggtagag	cgccaaaaagtttgct
Sc6vya5_10672_1545876	Sc6vya5_10672_1545876-5p	1206	8.29	14.08	15.92	2.69	5.87	16.21	13	7.29	8.75	14.8	18.57	10.83	59.7	39.27	15.76	22.52	10.15	18.96	32.17	39.14	16.97	17.51	17.47	24.55	49.28	11.44	13.9	taaagctcagtcaattgtgaaaaactattgtcttttcatggttgactgagctttatgcac	taaagctcagtcaattgtga
Sc6vya5_10672_1545876	Sc6vya5_10672_1545876-3p	19	1.18	5.63	0	0	0	0	0	0	0.73	2.69	0	1.55	0	0	0	0	1.22	0	0	0	0.75	0	0	0.43	0	0	0	taaagctcagtcaattgtgaaaaactattgtcttttcatggttgactgagctttatgcac	ttgactgagctttatgcac
Sc6vya5_10672_1546739	Sc6vya5_10672_1546739-5p	8	0	0	0	0	0	0	0	0	0	0	0	0	0	0	0	0	1.22	0	0	0	0	0	2.05	0	0	0	0	tttgcatggatatagtaaccagttgaactggttactatatatatccatgaaaatc	tttgcatggatatagtaacc
Sc6vya5_10672_1546739	Sc6vya5_10672_1546739-3p	0	0	0	0	0	0	0	0	0	0	0	0	0	0	0	0	0	0	0	0	0	0	0	0	0	0	0	0	tttgcatggatatagtaaccagttgaactggttactatatatatccatgaaaatc	gttactatatatatccatgaaaatc
Sc6vya5_10672_1546745	Sc6vya5_10672_1546745-3p	0	0	0	0	0	0	0	0	0	0	0	0	0	0	0	0	0	0	0	0	0	0	0	0	0	0	0	0	gtggttgggcttcccgtgtcctccacaggaagcccaacact	ccacaggaagcccaacact
Sc6vya5_10672_1546745	Sc6vya5_10672_1546745-5p	1	0	0	0	0	0	0	0	0	0	0	0	0	0	0	0	0	0	0	0	0	0	0	0.51	0	0	0	0	gtggttgggcttcccgtgtcctccacaggaagcccaacact	gtggttgggcttcccgtgt
Sc6vya5_10672_1547077	Sc6vya5_10672_1547077-5p	1	0	0	0	0	0	0	0	0	0	0	0	0	0	0	0	1.19	0	0	0	0	0	0	0	0	0	0	0	agggctaaatcttttgttttatgaaacgaaaacaaaagagatagcccctc	agggctaaatcttttgtttt
Sc6vya5_10672_1547077	Sc6vya5_10672_1547077-3p	0	0	0	0	0	0	0	0	0	0	0	0	0	0	0	0	0	0	0	0	0	0	0	0	0	0	0	0	agggctaaatcttttgttttatgaaacgaaaacaaaagagatagcccctc	aacaaaagagatagcccctc
Sc6vya5_10672_1547220	Sc6vya5_10672_1547220-3p	5	0	0	0	0	0	0	0	0	0	0	0	0	0.59	0	0	0	0	0	0	0	0	1.75	0	0	0.37	0	0	atgacaaccactaacagagatattgcctccatacccggcgcaaagcatcgttagagtgtcaact	caaagcatcgttagagtgtcaact
Sc6vya5_10672_1547220	Sc6vya5_10672_1547220-5p	0	0	0	0	0	0	0	0	0	0	0	0	0	0	0	0	0	0	0	0	0	0	0	0	0	0	0	0	atgacaaccactaacagagatattgcctccatacccggcgcaaagcatcgttagagtgtcaact	atgacaaccactaacagagatattgcc
Sc6vya5_10672_1548327	Sc6vya5_10672_1548327-5p	2	0	0	0.43	0	0	0	0	0	0	0	0	0	0	0	0	0	0	0	0	0	0	0	0	0	0	0	0	aaggtctgtatatgttacagagcctaccagccgcgtagcagcagactccag	aaggtctgtatatgttac
Sc6vya5_10672_1548327	Sc6vya5_10672_1548327-3p	0	0	0	0	0	0	0	0	0	0	0	0	0	0	0	0	0	0	0	0	0	0	0	0	0	0	0	0	aaggtctgtatatgttacagagcctaccagccgcgtagcagcagactccag	agcagcagactccag
Sc6vya5_10672_1549758	Sc6vya5_10672_1549758-3p	1	0	0	0	0	0	0	0	0	0	0	0	0	0	0	0	0	0	0	0	0	0.38	0	0	0	0	0	0	ttgcatagtccgctatggacggggttcctgtggtgggaaggcataggaaccccatttctggctggaaaggag	tttctggctggaaaggag
Sc6vya5_10672_1549758	Sc6vya5_10672_1549758-5p	0	0	0	0	0	0	0	0	0	0	0	0	0	0	0	0	0	0	0	0	0	0	0	0	0	0	0	0	ttgcatagtccgctatggacggggttcctgtggtgggaaggcataggaaccccatttctggctggaaaggag	ttgcatagtccgctatggacg
Sc6vya5_10672_1550418	Sc6vya5_10672_1550418-3p	11	0	1.41	0	0	0	0	1.18	1.21	0	0.45	0	0	0	0	0	0	0	0	0	0	0.75	0	2.05	0	0	0	0	caaactacacgactccagccacaggtcagtgattgtggagtttg	tcagtgattgtggagtttg
Sc6vya5_10672_1550418	Sc6vya5_10672_1550418-5p	1	0	0	0	0	0	0	0	0	0	0	0	0	0.59	0	0	0	0	0	0	0	0	0	0	0	0	0	0	caaactacacgactccagccacaggtcagtgattgtggagtttg	caaactacacgactccagcc
Sc6vya5_10672_1550434	Sc6vya5_10672_1550434-3p	11	0	1.41	0	0	0	0	1.18	1.21	0	0.45	0	0	0	0	0	0	0	0	0	0	0.75	0	2.05	0	0	0	0	aactacacgaccacagcctcagttcagtgattgtggagtttg	tcagtgattgtggagtttg
Sc6vya5_10672_1550434	Sc6vya5_10672_1550434-5p	9	0	0	0	0.9	0	0	0	0	0	0	0	0	0	0	0	0	0	0	0.29	0	0.38	0	0	0.43	0	0	0	aactacacgaccacagcctcagttcagtgattgtggagtttg	aactacacgaccacagcctc
Sc6vya5_10672_1550972	Sc6vya5_10672_1550972-3p	8	0	0	0	0	0	0	0	0	0	0	0	0	0	0	0	0	0	0	0.87	0	0	0	0	0	0	0	0	ctcagacacggtcggacgagtgcagacgcaactcgttggcgcgtatctcacaa	tcgttggcgcgtatctcacaa
Sc6vya5_10672_1550972	Sc6vya5_10672_1550972-5p	0	0	0	0	0	0	0	0	0	0	0	0	0	0	0	0	0	0	0	0	0	0	0	0	0	0	0	0	ctcagacacggtcggacgagtgcagacgcaactcgttggcgcgtatctcacaa	ctcagacacggtcggacgagt
Sc6vya5_10672_1551923	Sc6vya5_10672_1551923-5p	4	0	0	0	0	0	0	0	0	0	0	0	0	0	0	0	0	0.41	0	0	0	1.13	0	0	0	0	0	0	cgccatagtagcacaagctgacgagtgcgccggcaagtgctatctggcata	cgccatagtagcacaagctgacg
Sc6vya5_10672_1551923	Sc6vya5_10672_1551923-3p	0	0	0	0	0	0	0	0	0	0	0	0	0	0	0	0	0	0	0	0	0	0	0	0	0	0	0	0	cgccatagtagcacaagctgacgagtgcgccggcaagtgctatctggcata	ccggcaagtgctatctggcata
Sc6vya5_10674_1552685	Sc6vya5_10674_1552685-5p	1712	35.52	45.04	29.69	23.31	26.85	33.84	76.26	60.75	77.29	65.02	51.88	38.67	2.34	6.15	27.88	1.19	35.73	55.97	0.58	0.48	47.9	1.75	52.4	65.02	5.15	53.37	46.68	tcatggacctttatatctgataaaggtcacccttattagtattctttatataaagaatactaataaggagtgttttatgagatataaaggttcatgcat	tcatggacctttatatctga
Sc6vya5_10674_1552685	Sc6vya5_10674_1552685-3p	0	0	0	0	0	0	0	0	0	0	0	0	0	0	0	0	0	0	0	0	0	0	0	0	0	0	0	0	tcatggacctttatatctgataaaggtcacccttattagtattctttatataaagaatactaataaggagtgttttatgagatataaaggttcatgcat	agatataaaggttcatgcat
Sc6vya5_10674_1552701	Sc6vya5_10674_1552701-3p	317	3.55	2.82	7.75	0	1.68	4.23	14.78	8.5	14.58	16.14	20.21	6.19	0	0	8.89	0	6.09	11.1	0.29	0.48	7.54	0	5.65	7.32	0	5.72	14.25	acgtcaatgcaagtaatgtttaaagtcctccaattcggactggaactaattgcaaggacttg	gaactaattgcaaggacttg
Sc6vya5_10674_1552701	Sc6vya5_10674_1552701-5p	0	0	0	0	0	0	0	0	0	0	0	0	0	0	0	0	0	0	0	0	0	0	0	0	0	0	0	0	acgtcaatgcaagtaatgtttaaagtcctccaattcggactggaactaattgcaaggacttg	acgtcaatgcaagtaatgtttaa
Sc6vya5_10674_1552702	Sc6vya5_10674_1552702-3p	341	1.18	2.82	1.72	0	0	10.57	13	12.15	29.17	31.39	14.2	13.92	0	0	3.23	0	5.28	15.26	0	0	8.3	0	2.05	9.47	0	1.91	13.9	tcctccaattcggactggaactaattgcaaggacttgaaatcccgtccagtccgaattggaggactttg	tccgaattggaggactttg
Sc6vya5_10674_1552702	Sc6vya5_10674_1552702-5p	219	2.37	1.41	10.76	0	0	4.23	5.91	2.43	5.83	7.17	6.55	1.55	0	0	8.08	0	6.9	7.86	0	0	9.81	0	3.6	14.64	0	0	3.56	tcctccaattcggactggaactaattgcaaggacttgaaatcccgtccagtccgaattggaggactttg	tcctccaattcggactgg
Sc6vya5_10675_1554901	Sc6vya5_10675_1554901-5p	1	0	0	0	0	0	0	0	0	0	0	0	0	0	0	0	0	0	0	0	0	0	0	0.51	0	0	0	0	tacatccgggttttttttacaaaagaaccgtaaaaaccggatgtaac	tacatccgggttttttttacaaaa
Sc6vya5_10675_1554901	Sc6vya5_10675_1554901-3p	0	0	0	0	0	0	0	0	0	0	0	0	0	0	0	0	0	0	0	0	0	0	0	0	0	0	0	0	tacatccgggttttttttacaaaagaaccgtaaaaaccggatgtaac	ccgtaaaaaccggatgtaac
Sc6vya5_10675_1555226	Sc6vya5_10675_1555226-3p	0	0	0	0	0	0	0	0	0	0	0	0	0	0	0	0	0	0	0	0	0	0	0	0	0	0	0	0	ggtgcagcagccatcaagacctgtatacagtaagctgtgatggaaaaggctgtaatcat	tggaaaaggctgtaatcat
Sc6vya5_10675_1555226	Sc6vya5_10675_1555226-5p	0	0	0	0	0	0	0	0	0	0	0	0	0	0	0	0	0	0	0	0	0	0	0	0	0	0	0	0	ggtgcagcagccatcaagacctgtatacagtaagctgtgatggaaaaggctgtaatcat	ggtgcagcagccatc
Sc6vya5_10675_1555302	Sc6vya5_10675_1555302-5p	8	0	1.41	0	0	0	0	0.59	0	0	0	1.09	1.55	0	0	0	0	0	0	0	0	0	0	0	0	0	1.91	0.71	aacagagctacttttctcactcgtcgagaagcgagagaaagtagctctgtttg	aacagagctacttttctcact
Sc6vya5_10675_1555302	Sc6vya5_10675_1555302-3p	1	0	0	0	0	0	0	0	0	0	0	0	0	0	0	0	0	0.41	0	0	0	0	0	0	0	0	0	0	aacagagctacttttctcactcgtcgagaagcgagagaaagtagctctgtttg	cgagagaaagtagctctgtttg
Sc6vya5_10677_1556172	Sc6vya5_10677_1556172-5p	1	0	1.41	0	0	0	0	0	0	0	0	0	0	0	0	0	0	0	0	0	0	0	0	0	0	0	0	0	cgatacattgaaactaagacgaaccaacaaaatacgttttggcaatgttcaac	cgatacattgaaactaagacg
Sc6vya5_10677_1556172	Sc6vya5_10677_1556172-3p	0	0	0	0	0	0	0	0	0	0	0	0	0	0	0	0	0	0	0	0	0	0	0	0	0	0	0	0	cgatacattgaaactaagacgaaccaacaaaatacgttttggcaatgttcaac	ttttggcaatgttcaac
Sc6vya5_10678_1556453	Sc6vya5_10678_1556453-5p	13844	454.63	277.29	169.54	284.19	297	262.25	578.12	702.22	688.35	582.04	672.84	552.16	119.99	133.64	209.28	209.75	145.76	275.68	85.77	77.32	175.39	161.13	218.32	154.16	105.19	312.6	381.29	tatgaggatttaaaacagcgagctgaaagcgagctgttttaaacctcatacagatcg	tatgaggatttaaaacagcgag
Sc6vya5_10678_1556453	Sc6vya5_10678_1556453-3p	1322	21.31	11.26	25.39	8.07	18.46	5.64	27.78	19.44	30.63	31.84	43.69	17.01	49.17	38.39	30.3	11.85	36.14	17.11	19.7	21.26	34.7	9.34	10.27	36.17	18.02	15.25	9.26	tatgaggatttaaaacagcgagctgaaagcgagctgttttaaacctcatacagatcg	ttttaaacctcatacagatcg
Sc6vya5_10682_1557553	Sc6vya5_10682_1557553-3p	233	7.1	9.85	4.3	17.93	9.23	4.93	2.96	9.72	5.83	11.66	1.64	3.09	1.17	0.88	3.23	0	3.65	5.55	0	0.48	5.66	0	9.25	10.33	0.37	13.34	2.49	tacgactgttgttccgacgtagactgcctgacgtttagtactgggactaaacgataggctgcctgacgtttagacactccgtaa	tgacgtttagacactccgtaa
Sc6vya5_10682_1557553	Sc6vya5_10682_1557553-5p	1	0	0	0	0	0	0	0	0	0	0	0	0	0	0	0.4	0	0	0	0	0	0	0	0	0	0	0	0	tacgactgttgttccgacgtagactgcctgacgtttagtactgggactaaacgataggctgcctgacgtttagacactccgtaa	tacgactgttgttccgacgt
Sc6vya5_10683_1557707	Sc6vya5_10683_1557707-5p	13844	454.63	277.29	169.54	284.19	297	262.25	578.12	702.22	688.35	582.04	672.84	552.16	119.99	133.64	209.28	209.75	145.76	275.68	85.77	77.32	175.39	161.13	218.32	154.16	105.19	312.6	381.29	tatgaggatttaaaacagcgagctgaaagcgagctgttttaaatcctcatacagatcg	tatgaggatttaaaacagcgag
Sc6vya5_10683_1557707	Sc6vya5_10683_1557707-3p	365	0	5.63	2.15	0.9	3.36	3.52	19.51	10.93	9.48	9.42	19.66	9.28	4.68	14.07	8.08	3.56	3.25	10.18	3.48	3.87	7.54	2.34	2.57	3.44	8.09	1.91	7.48	tatgaggatttaaaacagcgagctgaaagcgagctgttttaaatcctcatacagatcg	ttttaaatcctcatacagatcg
Sc6vya5_10683_1557715	Sc6vya5_10683_1557715-5p	13844	454.63	277.29	169.54	284.19	297	262.25	578.12	702.22	688.35	582.04	672.84	552.16	119.99	133.64	209.28	209.75	145.76	275.68	85.77	77.32	175.39	161.13	218.32	154.16	105.19	312.6	381.29	tatgaggatttaaaacagcgagctgaaagcgagctgttttaaacctcatgcagatcg	tatgaggatttaaaacagcgag
Sc6vya5_10683_1557715	Sc6vya5_10683_1557715-3p	10	0	0	0	0	0.84	0	0	0	0	0	0.55	0	0.59	0.29	0	0	0.81	0	0	0	0	0	0	0	1.1	0	0	tatgaggatttaaaacagcgagctgaaagcgagctgttttaaacctcatgcagatcg	ttttaaacctcatgcagatcg
Sc6vya5_10683_1557886	Sc6vya5_10683_1557886-3p	189	13.02	39.41	1.29	4.48	2.52	0.7	1.77	0	0	1.35	0.55	0	1.17	2.34	0.81	1.19	1.22	2.31	0.58	1.93	0.38	0.58	32.36	2.15	1.47	41.93	0.71	agtctctcgcagccgatacgaggttcgttcccaggccactcttaacggctgcgagaggagac	taacggctgcgagaggagac
Sc6vya5_10683_1557886	Sc6vya5_10683_1557886-5p	0	0	0	0	0	0	0	0	0	0	0	0	0	0	0	0	0	0	0	0	0	0	0	0	0	0	0	0	agtctctcgcagccgatacgaggttcgttcccaggccactcttaacggctgcgagaggagac	agtctctcgcagccgatacg
Sc6vya5_10684_1558265	Sc6vya5_10684_1558265-5p	1043	22.49	21.11	12.91	8.96	11.75	21.85	21.87	21.87	13.13	29.6	25.12	29.39	2.34	4.4	23.43	8.3	24.77	36.54	0.58	0	27.91	0	78.08	30.14	0.37	64.81	39.55	tctggaggacaaaacaaaagatttttatcctcttgcgaactagaatctattgttttgttctccagttg	tctggaggacaaaacaaaagat
Sc6vya5_10684_1558265	Sc6vya5_10684_1558265-3p	0	0	0	0	0	0	0	0	0	0	0	0	0	0	0	0	0	0	0	0	0	0	0	0	0	0	0	0	tctggaggacaaaacaaaagatttttatcctcttgcgaactagaatctattgttttgttctccagttg	ctattgttttgttctccagttg
Sc6vya5_10684_1558333	Sc6vya5_10684_1558333-5p	442	4.74	5.63	2.58	6.28	10.91	5.64	3.55	7.29	3.65	4.04	3.28	0	9.37	11.43	8.08	5.93	4.06	4.16	4.64	5.32	12.82	7.01	16.44	7.75	7.72	7.62	6.06	tccccttttgtcgggcttcctgtccctcccaaaagaagacaggaagcccgacaaaag	tccccttttgtcgggcttcctg
Sc6vya5_10684_1558333	Sc6vya5_10684_1558333-3p	1	0	0	0	0	0	0	0	0	0	0	0	0	0	0	0	0	0	0	0.29	0	0	0	0	0	0	0	0	tccccttttgtcgggcttcctgtccctcccaaaagaagacaggaagcccgacaaaag	caggaagcccgacaaaag
Sc6vya5_10686_1559734	Sc6vya5_10686_1559734-3p	822	15.39	49.27	15.92	2.69	11.75	11.98	15.37	15.79	17.5	39.46	15.84	6.19	0	0	16.97	0	22.33	25.9	0	0	27.16	0	33.9	47.8	0	26.69	31.36	ttacgacatggctacaactatcatgaggctattaattaagcaattgtttaaaatccctacgacagttgtagccatgtcgtaaggatg	tagccatgtcgtaaggatg
Sc6vya5_10686_1559734	Sc6vya5_10686_1559734-5p	625	9.47	14.08	17.64	6.28	1.68	9.16	11.82	18.22	13.13	29.6	14.75	1.55	3.51	1.47	10.5	0	19.49	15.73	4.64	3.87	17.73	0	41.1	26.27	2.21	13.34	15.68	ttacgacatggctacaactatcatgaggctattaattaagcaattgtttaaaatccctacgacagttgtagccatgtcgtaaggatg	ttacgacatggctacaact
Sc6vya5_10686_1559779	Sc6vya5_10686_1559779-5p	0	0	0	0	0	0	0	0	0	0	0	0	0	0	0	0	0	0	0	0	0	0	0	0	0	0	0	0	tactgtataggcatgtttggtaagtatgcggctgcagatcagccgcttgattgacagcttgccaggtattgtag	tactgtataggcatgttt
Sc6vya5_10686_1559779	Sc6vya5_10686_1559779-3p	1	0	0	0	0	0	0	0	0	0	0	0	0	0	0	0	0	0	0	0.29	0	0	0	0	0	0	0	0	tactgtataggcatgtttggtaagtatgcggctgcagatcagccgcttgattgacagcttgccaggtattgtag	agcttgccaggtattgtag
Sc6vya5_10686_1561108	Sc6vya5_10686_1561108-3p	315	10.66	8.45	5.16	6.28	2.52	4.93	3.55	4.86	5.83	5.38	10.38	7.73	4.1	2.05	4.04	1.19	5.28	10.18	4.35	0.97	8.3	3.5	14.9	5.6	0.74	5.72	13.9	tgtgttaactatatttggaatttctacctcatttgatagaaattccggatgtaacacagg	gaaattccggatgtaacacagg
Sc6vya5_10686_1561108	Sc6vya5_10686_1561108-5p	0	0	0	0	0	0	0	0	0	0	0	0	0	0	0	0	0	0	0	0	0	0	0	0	0	0	0	0	tgtgttaactatatttggaatttctacctcatttgatagaaattccggatgtaacacagg	tgtgttaactatatttggaatttcta
Sc6vya5_10686_1561369	Sc6vya5_10686_1561369-5p	9	0	0	1.29	0	0	0.7	0	0	0	0	0	0	0.59	0	0.81	0	0	0.46	0	0	0	0	0	0	0.37	0	0	tattttaaatattgcagctggcctgtttctgtcgatctgcatatgtttgggataat	tattttaaatattgcagctg
Sc6vya5_10686_1561369	Sc6vya5_10686_1561369-3p	0	0	0	0	0	0	0	0	0	0	0	0	0	0	0	0	0	0	0	0	0	0	0	0	0	0	0	0	tattttaaatattgcagctggcctgtttctgtcgatctgcatatgtttgggataat	tctgcatatgtttgggataat
Sc6vya5_10687_1562482	Sc6vya5_10687_1562482-5p	629	37.89	9.85	16.35	4.48	3.36	7.75	10.05	13.36	1.46	13.45	1.64	0	1.76	0.29	12.12	2.37	25.17	17.11	0.29	0	32.44	4.09	45.21	40.48	0	24.78	11.4	tgctaaagatgagaacaaaagaacattaaatgttctcttcttctcctttttagcact	tgctaaagatgagaacaaaag
Sc6vya5_10687_1562482	Sc6vya5_10687_1562482-3p	80	5.92	1.41	1.72	0.9	2.52	0	0	2.43	0	2.69	0	0	0.59	0.29	0	1.19	3.25	0.93	0.29	0	4.9	0.58	3.08	6.03	1.47	0	0.71	tgctaaagatgagaacaaaagaacattaaatgttctcttcttctcctttttagcact	ctcttcttctcctttttagcact
Sc6vya5_10687_1562551	Sc6vya5_10687_1562551-3p	31	0	0	0	0	0	0	0	0	0	0	0	0	5.27	0.59	0	0	0	0	2.32	0	0	0	0	0	0	0	0	tatcttgtttattcacgttatgttttgggttacctgtggtctcaaccacagaagactggcactagagcatgcgcgcgatcgactagttact	catgcgcgcgatcgactagttact
Sc6vya5_10687_1562551	Sc6vya5_10687_1562551-5p	0	0	0	0	0	0	0	0	0	0	0	0	0	0	0	0	0	0	0	0	0	0	0	0	0	0	0	0	tatcttgtttattcacgttatgttttgggttacctgtggtctcaaccacagaagactggcactagagcatgcgcgcgatcgactagttact	tatcttgtttattcacgttatgtt
Sc6vya5_10687_1562552	Sc6vya5_10687_1562552-5p	72	0	0	0	0	0	0	0	0	0	0	0	0	13.46	1.47	0	0	0	0	4.93	0	0	0	0	0.43	2.21	0	0	catgcgcgcgatcgactagttacttgcagccattataagatcactgcatgtc	catgcgcgcgatcgactagttact
Sc6vya5_10687_1562552	Sc6vya5_10687_1562552-3p	0	0	0	0	0	0	0	0	0	0	0	0	0	0	0	0	0	0	0	0	0	0	0	0	0	0	0	0	catgcgcgcgatcgactagttacttgcagccattataagatcactgcatgtc	ccattataagatcactgcatgtc
Sc6vya5_10687_1562800	Sc6vya5_10687_1562800-3p	6	1.18	4.22	0	0	0	0	0	0	0	0	0	0	0	0	0.4	0	0	0	0	0	0	0	0	0	0	0	0	ctgccatgttggataaatgaacaagggaaactaatggggagtgctttgtcattttcatccaacatggcggtgatgac	tccaacatggcggtgatgac
Sc6vya5_10687_1562800	Sc6vya5_10687_1562800-5p	1	0	0	0	0	0	0	0	0	0	0	0	0	0.59	0	0	0	0	0	0	0	0	0	0	0	0	0	0	ctgccatgttggataaatgaacaagggaaactaatggggagtgctttgtcattttcatccaacatggcggtgatgac	ctgccatgttggataaatg
Sc6vya5_10687_1562902	Sc6vya5_10687_1562902-5p	3	0	0	0	1.79	0	0	0	0	0	0	0	0	0	0	0	0	0	0	0	0	0	0	0	0	0	0	0	atctaaaaaacaccacgaagatatcttcgtggtgttttttagatgtaag	atctaaaaaacaccacgaa
Sc6vya5_10687_1562902	Sc6vya5_10687_1562902-3p	2	0	0	0	0	0	0	0	0	0	0	1.09	0	0	0	0	0	0	0	0	0	0	0	0	0	0	0	0	atctaaaaaacaccacgaagatatcttcgtggtgttttttagatgtaag	tcgtggtgttttttagatgtaag
Sc6vya5_10687_1563652	Sc6vya5_10687_1563652-3p	88	3.55	14.08	0	0	0	0	0	0	0	0	0	0	0	0	0	0	0	0	0	0	0	0	31.85	0	0	24.78	0	tgctaaaaaggagaagaagagaacatttaatgttcttttgttctcatctttagcac	ttttgttctcatctttagcac
Sc6vya5_10687_1563652	Sc6vya5_10687_1563652-5p	104	2.37	0	0.43	0.9	0.84	0	1.77	0	0	0.9	0	0	3.51	1.76	1.21	1.19	0.81	0.46	3.19	0.97	2.26	0	6.68	7.75	1.47	0	1.43	tgctaaaaaggagaagaagagaacatttaatgttcttttgttctcatctttagcac	tgctaaaaaggagaagaagag
Sc6vya5_10687_1563692	Sc6vya5_10687_1563692-5p	1193	28.41	23.93	8.18	5.38	4.19	9.87	7.09	4.86	4.38	15.25	3.82	13.92	48	45.13	10.91	27.26	10.56	7.86	31.3	40.59	12.82	39.7	18.49	7.32	56.27	17.15	10.33	tacgagctaatagcccattcggcctcgcgaactcggactcatgggctattagcttgtagtccact	tacgagctaatagcccattcgg
Sc6vya5_10687_1563692	Sc6vya5_10687_1563692-3p	19	3.55	1.41	0.43	0	0	0	0	0	2.19	0.45	0	0	0	0	0	0	0	0	0.29	0	0.38	0	2.05	0.43	0	1.91	0.36	tacgagctaatagcccattcggcctcgcgaactcggactcatgggctattagcttgtagtccact	tattagcttgtagtccact
Sc6vya5_10687_1563828	Sc6vya5_10687_1563828-3p	2	0	0	0	0	0	1.41	0	0	0	0	0	0	0	0	0	0	0	0	0	0	0	0	0	0	0	0	0	ttcaagctcgattactctaatcctgtgttaaatcttaaaaacacctatggaggtaaccctggattatagctagtcgggcttcgaact	atagctagtcgggcttcgaact
Sc6vya5_10687_1563828	Sc6vya5_10687_1563828-5p	2	0	0	0	0	0	0	0.59	0	0	0	0	0	0	0	0	0	0.41	0	0	0	0	0	0	0	0	0	0	ttcaagctcgattactctaatcctgtgttaaatcttaaaaacacctatggaggtaaccctggattatagctagtcgggcttcgaact	ttcaagctcgattactctaat
Sc6vya5_10691_1564916	Sc6vya5_10691_1564916-3p	3158	243.89	330.78	46.9	90.55	54.53	9.16	18.32	14.58	16.04	33.18	17.48	12.37	21.66	8.21	41.21	0	41.01	17.58	33.9	13.53	28.29	1.75	510.62	35.74	6.25	470.81	49.53	tagcctgtgtacatccgtttctcaccccgaaacggatgtacacaggcta	aacggatgtacacaggcta
Sc6vya5_10691_1564916	Sc6vya5_10691_1564916-5p	399	7.1	8.45	5.16	4.48	0.84	8.46	4.73	2.43	4.38	4.04	8.19	7.73	6.44	7.62	9.7	2.37	9.74	8.33	6.38	6.77	7.17	6.42	15.92	9.9	12.51	15.25	5.35	tagcctgtgtacatccgtttctcaccccgaaacggatgtacacaggcta	tagcctgtgtacatccgtttct
Sc6vya5_10691_1565970	Sc6vya5_10691_1565970-5p	701	3.55	1.41	2.15	0	0.84	2.11	2.36	3.64	3.65	3.14	2.18	4.64	51.51	26.38	2.42	10.67	2.84	5.55	45.21	20.78	3.77	14.59	2.57	5.17	35.68	11.44	2.14	taaatatgatgtaagtgtccaaaatctgtaaatttgatgtatatgatttccaataaatttacagaattttggccacttacatcatatttacatcaa	taaatatgatgtaagtgtcc
Sc6vya5_10691_1565970	Sc6vya5_10691_1565970-3p	14	0	0	0	0	0	0.7	0	0	0.73	0.45	0.55	1.55	0	0.29	1.21	0	0	0.93	0	0	0.38	0	0	0	0	0	0.71	taaatatgatgtaagtgtccaaaatctgtaaatttgatgtatatgatttccaataaatttacagaattttggccacttacatcatatttacatcaa	ttacatcatatttacatcaa
Sc6vya5_10691_1566016	Sc6vya5_10691_1566016-3p	52303	917.56	1463.88	1467.8	1191.43	736.62	842.45	1214.18	1228.27	1210.44	1377.08	1835.56	725.38	486.4	8.5	1638.65	33.18	1360.99	948.22	583.61	176.38	945.22	2.34	1435.8	1372.83	6.62	1595.41	2479.42	tagcctgtgtacatccgtttcggggtgagaaacggatgtacacaggctaat	aacggatgtacacaggctaat
Sc6vya5_10691_1566016	Sc6vya5_10691_1566016-5p	115	2.37	7.04	0.43	0.9	0	0.7	0	1.21	2.19	0.45	1.09	0	2.93	2.34	0.81	0	4.87	1.39	2.32	1.45	1.89	2.34	8.73	2.15	4.05	5.72	0.36	tagcctgtgtacatccgtttcggggtgagaaacggatgtacacaggctaat	tagcctgtgtacatccgtttc
Sc6vya5_10691_1566757	Sc6vya5_10691_1566757-3p	239	15.39	26.74	1.72	0.9	3.36	1.41	1.77	0	2.19	2.69	3.28	1.55	1.17	1.17	2.02	0	1.62	0	0.58	0.48	0.38	0	68.32	2.15	0	9.53	3.21	tttcggtcacgcgtcaagcatccgctccacaggctgtggagaggttgcgtgacgcgtgaccgaaac	ttgcgtgacgcgtgaccgaaac
Sc6vya5_10691_1566757	Sc6vya5_10691_1566757-5p	0	0	0	0	0	0	0	0	0	0	0	0	0	0	0	0	0	0	0	0	0	0	0	0	0	0	0	0	tttcggtcacgcgtcaagcatccgctccacaggctgtggagaggttgcgtgacgcgtgaccgaaac	tttcggtcacgcgtcaagcatc
Sc6vya5_10692_1567562	Sc6vya5_10692_1567562-5p	282	1.18	16.89	3.44	2.69	3.36	4.23	8.28	6.07	5.1	5.38	6.55	3.09	1.17	0.59	8.89	2.37	8.53	8.79	0.87	0.48	6.79	1.17	19.52	9.04	1.1	19.06	6.06	ttttatcttcgagtgttgaaaagagagattttcaacagaagaaaaata	ttttatcttcgagtgttg
Sc6vya5_10692_1567562	Sc6vya5_10692_1567562-3p	0	0	0	0	0	0	0	0	0	0	0	0	0	0	0	0	0	0	0	0	0	0	0	0	0	0	0	0	ttttatcttcgagtgttgaaaagagagattttcaacagaagaaaaata	acagaagaaaaata
Sc6vya5_10692_1568856	Sc6vya5_10692_1568856-3p	76	4.74	16.89	1.29	2.69	0.84	1.41	0.59	0	0.73	2.24	0.55	0	1.17	0.29	2.02	0	1.22	0.46	0.87	0.97	0.38	0	3.6	2.15	0.74	9.53	1.07	ttggtgaaccagaatgcaatcgagatgaattgaaaatggtcccatgtggattcatcttaattgtgttctggttcattga	ttgtgttctggttcattga
Sc6vya5_10692_1568856	Sc6vya5_10692_1568856-5p	2	0	2.82	0	0	0	0	0	0	0	0	0	0	0	0	0	0	0	0	0	0	0	0	0	0	0	0	0	ttggtgaaccagaatgcaatcgagatgaattgaaaatggtcccatgtggattcatcttaattgtgttctggttcattga	ttggtgaaccagaatgcaat
Sc6vya5_10692_1569011	Sc6vya5_10692_1569011-3p	0	0	0	0	0	0	0	0	0	0	0	0	0	0	0	0	0	0	0	0	0	0	0	0	0	0	0	0	tgaggcaagatcgttgttgtaagtatcgttcgatcgatgctttaatagtgttgttcttgtttttca	tagtgttgttcttgtttttca
Sc6vya5_10692_1569011	Sc6vya5_10692_1569011-5p	0	0	0	0	0	0	0	0	0	0	0	0	0	0	0	0	0	0	0	0	0	0	0	0	0	0	0	0	tgaggcaagatcgttgttgtaagtatcgttcgatcgatgctttaatagtgttgttcttgtttttca	tgaggcaagatcgttgtt
Sc6vya5_10692_1569229	Sc6vya5_10692_1569229-5p	0	0	0	0	0	0	0	0	0	0	0	0	0	0	0	0	0	0	0	0	0	0	0	0	0	0	0	0	cgagttgatactaacccggtattcccatgagacctaaggtatgagccttctgggaatacagtgttagtctcaactcggg	cgagttgatactaacccgg
Sc6vya5_10692_1569229	Sc6vya5_10692_1569229-3p	0	0	0	0	0	0	0	0	0	0	0	0	0	0	0	0	0	0	0	0	0	0	0	0	0	0	0	0	cgagttgatactaacccggtattcccatgagacctaaggtatgagccttctgggaatacagtgttagtctcaactcggg	gtgttagtctcaactcggg
Sc6vya5_10692_1569610	Sc6vya5_10692_1569610-3p	308	18.94	26.74	4.3	4.48	5.03	8.46	7.09	6.07	12.4	15.25	9.28	9.28	0.59	0.59	5.25	0	5.68	10.64	0.87	0	3.39	0.58	10.27	9.47	0.74	15.25	7.48	cagccgtcaggggagagagtatcgcgggcgtacgaaatcccgacggctggagact	aaatcccgacggctggagact
Sc6vya5_10692_1569610	Sc6vya5_10692_1569610-5p	30	0	0	0	0	0	2.82	0	0	0	0.45	0	0	0.59	0.88	1.21	0	0.81	0	0.58	0	0.38	0	0	1.72	0.37	0	1.07	cagccgtcaggggagagagtatcgcgggcgtacgaaatcccgacggctggagact	cagccgtcaggggagagagt
Sc6vya5_10692_1569623	Sc6vya5_10692_1569623-3p	8	0	0	0	0	0	0.7	0	0	0	0	0	0	0	0	0	0	0	0	0.29	0	0	0	0	0	0	1.91	0.71	ccttccctagaggatttgaccagggtctacagctgtgcatttgcatttgagagacctttgaggagtggtctggggcgaggtg	gaggagtggtctggggcgaggtg
Sc6vya5_10692_1569623	Sc6vya5_10692_1569623-5p	0	0	0	0	0	0	0	0	0	0	0	0	0	0	0	0	0	0	0	0	0	0	0	0	0	0	0	0	ccttccctagaggatttgaccagggtctacagctgtgcatttgcatttgagagacctttgaggagtggtctggggcgaggtg	ccttccctagaggatttgacca
Sc6vya5_10692_1569682	Sc6vya5_10692_1569682-3p	30	7.1	2.82	0.43	0	1.68	0	1.18	0	0	0	3.82	0	0	0	0.4	0	0	0	0	0	0.75	0	3.08	0	0	0	0	ctgtatgaggagagctcgctgttttaaacctcatacagat	ttttaaacctcatacagat
Sc6vya5_10692_1569682	Sc6vya5_10692_1569682-5p	0	0	0	0	0	0	0	0	0	0	0	0	0	0	0	0	0	0	0	0	0	0	0	0	0	0	0	0	ctgtatgaggagagctcgctgttttaaacctcatacagat	ctgtatgaggagagct
Sc6vya5_10692_1570854	Sc6vya5_10692_1570854-3p	349	16.58	33.78	5.59	10.76	6.71	4.23	4.73	0	6.56	3.59	3.28	3.09	0	1.17	8.89	0	6.5	0.93	0.58	0.97	6.41	0	59.59	6.03	1.1	55.28	2.14	tatcaggctctctcgaaggggtttgagcccttcgagagagcctgatact	ttcgagagagcctgatact
Sc6vya5_10692_1570854	Sc6vya5_10692_1570854-5p	813	9.47	11.26	19.79	17.93	30.2	9.16	7.09	2.43	13.85	22.87	8.74	4.64	2.93	7.91	23.84	2.37	45.47	6.01	1.45	2.42	34.32	1.17	33.9	53.83	5.88	3.81	7.48	tatcaggctctctcgaaggggtttgagcccttcgagagagcctgatact	tatcaggctctctcgaag
Sc6vya5_10692_1572121	Sc6vya5_10692_1572121-5p	571	9.47	25.34	9.47	10.76	10.07	8.46	24.24	10.93	14.58	29.6	10.38	1.55	0.59	0.59	10.5	0	13.8	21.28	0.29	0.48	16.97	0	41.1	23.25	0	20.97	4.99	ttgagactaacactgtattcccagaaggctcataccttaggtctcatgggaataccgggttagtatcaac	ttgagactaacactgtat
Sc6vya5_10692_1572121	Sc6vya5_10692_1572121-3p	0	0	0	0	0	0	0	0	0	0	0	0	0	0	0	0	0	0	0	0	0	0	0	0	0	0	0	0	ttgagactaacactgtattcccagaaggctcataccttaggtctcatgggaataccgggttagtatcaac	taccgggttagtatcaac
Sc6vya5_10692_1572359	Sc6vya5_10692_1572359-5p	19	0	1.41	0	0	0	0	0	0	0	0	0	0	0	0.29	0	1.19	0	0	0.87	0	0	0	1.54	0	0.37	7.62	0	tgacaaggaaaaattgctcgtataaatggggtaaaatgggcaatttttccttttcaag	tgacaaggaaaaattgctcgt
Sc6vya5_10692_1572359	Sc6vya5_10692_1572359-3p	0	0	0	0	0	0	0	0	0	0	0	0	0	0	0	0	0	0	0	0	0	0	0	0	0	0	0	0	tgacaaggaaaaattgctcgtataaatggggtaaaatgggcaatttttccttttcaag	gggcaatttttccttttcaag
Sc6vya5_10696_1575278	Sc6vya5_10696_1575278-5p	29	1.18	0	0.43	0	0	0	0	0	0	0	0	0	1.76	1.76	0.4	0	0.81	0	1.45	1.45	0	0	1.54	0	1.1	0	0	tgttcctctgatagcttgtgtagccaagatttattggcaatatttgccagtttctcagagac	tgttcctctgatagcttgtgtagcc
Sc6vya5_10696_1575278	Sc6vya5_10696_1575278-3p	1	0	0	0	0	0	0	0	0	0	0	0	0	0	0	0	0	0	0	0	0	0	0	0	0	0.37	0	0	tgttcctctgatagcttgtgtagccaagatttattggcaatatttgccagtttctcagagac	tatttgccagtttctcagagac
Sc6vya5_10696_1575380	Sc6vya5_10696_1575380-5p	1134	24.86	19.71	16.35	21.52	38.59	24.67	68.57	40.09	56.88	65.02	59.53	20.11	0	0	29.9	0	10.96	45.33	0	0	21.88	0	29.28	27.99	0	26.69	13.54	taaatttaacaccgtaaaaaaggtaaaataaggattaacgtccgaaacgtcagtaagttatttcacattcttttttacggtattaaatttatc	taaatttaacaccgtaaaaa
Sc6vya5_10696_1575380	Sc6vya5_10696_1575380-3p	0	0	0	0	0	0	0	0	0	0	0	0	0	0	0	0	0	0	0	0	0	0	0	0	0	0	0	0	taaatttaacaccgtaaaaaaggtaaaataaggattaacgtccgaaacgtcagtaagttatttcacattcttttttacggtattaaatttatc	tttacggtattaaatttatc
Sc6vya5_10698_1576362	Sc6vya5_10698_1576362-3p	22	0	0	0.86	0.9	0	0	0	0	0	1.79	1.09	0	0	0	0	0	0.41	0.46	0	0	0.75	0	0.51	0.86	0	1.91	1.43	caaagcgagatagaagttgagcttataatgatagatacttgtgaactgtctgaagtgtgaaaaaaagatgtctattactgcaggctcaacttctgtctcgctttga	tcaacttctgtctcgctttga
Sc6vya5_10698_1576362	Sc6vya5_10698_1576362-5p	1	0	0	0	0	0	0	0	1.21	0	0	0	0	0	0	0	0	0	0	0	0	0	0	0	0	0	0	0	caaagcgagatagaagttgagcttataatgatagatacttgtgaactgtctgaagtgtgaaaaaaagatgtctattactgcaggctcaacttctgtctcgctttga	caaagcgagatagaagttgagc
Sc6vya5_10698_1576574	Sc6vya5_10698_1576574-3p	2850	251	509.54	21.95	20.62	11.75	16.21	54.38	23.08	65.63	83.41	36.04	12.37	27.51	6.74	19.39	0	23.14	45.79	17.39	3.38	28.67	0	401.2	49.52	4.41	375.5	29.58	atgagcggctgtgttgtaaagcccgtacaacacggacgcgaatg	tacaacacggacgcgaatg
Sc6vya5_10698_1576574	Sc6vya5_10698_1576574-5p	2	0	0	0	0	0	0	0	0	0	0	0	0	0	0	0	0	0	0	0	0	0	0	0.51	0	0	0	0	atgagcggctgtgttgtaaagcccgtacaacacggacgcgaatg	atgagcggctgtgttgtaaag
Sc6vya5_10698_1576579	Sc6vya5_10698_1576579-3p	8	1.18	0	0	0	0	0	0	0	0	1.79	0	0	0	0	0	0	0	0	0	0	0	0	1.03	0	0	0	0.36	tacagtgtaacggcctcagtgtaacggtcttacagtgtaacggacatacagtgtaacggtcttacagtgtaacggtcttacagtgtaac	taacggtcttacagtgtaac
Sc6vya5_10698_1576579	Sc6vya5_10698_1576579-3p	8	1.18	0	0	0	0	0	0	0	0	1.79	0	0	0	0	0	0	0	0	0	0	0	0	1.03	0	0	0	0.36	tacagtgtaacggcctcagtgtaacggtcttacagtgtaacggacatacagtgtaacggtcttacagtgtaacggtcttacagtgtaac	taacggtcttacagtgtaac
Sc6vya5_10698_1576579	Sc6vya5_10698_1576579-3p	9	1.18	0	0	0	0	0	0	0	0	1.79	0	0	0	0	0	0	0	0	0	0	0	0	1.03	0.43	0	0	0.36	tacagtgtaacggcctcagtgtaacggtcttacagtgtaacggacatacagtgtaacggtcttacagtgtaacggtcttacagtgtaac	taacggtcttacagtgtaac
Sc6vya5_10698_1576579	Sc6vya5_10698_1576579-5p	1	0	0	0	0	0	0	0	0	0	0	0	0	0.59	0	0	0	0	0	0	0	0	0	0	0	0	0	0	tacagtgtaacggcctcagtgtaacggtcttacagtgtaacggacatacagtgtaacggtcttacagtgtaacggtcttacagtgtaac	tacagtgtaacggcctcagtg
Sc6vya5_10698_1576925	Sc6vya5_10698_1576925-3p	2959	252.18	517.99	24.1	20.62	13.42	16.92	56.16	26.73	68.54	86.99	42.05	17.01	28.68	7.91	21.01	1.19	25.99	49.49	19.13	4.35	31.68	0.58	402.23	51.67	4.78	386.94	30.65	tgaacggacgtgttttatgggattgtaaagcctatacaacacggacgcgaatg	tacaacacggacgcgaatg
Sc6vya5_10698_1576925	Sc6vya5_10698_1576925-5p	0	0	0	0	0	0	0	0	0	0	0	0	0	0	0	0	0	0	0	0	0	0	0	0	0	0	0	0	tgaacggacgtgttttatgggattgtaaagcctatacaacacggacgcgaatg	tgaacggacgtgttttatg
Sc6vya5_10698_1576929	Sc6vya5_10698_1576929-5p	29	1.18	0	1.72	0	0	0	0.59	0	0	0	0	0	1.76	1.47	0	1.19	0	0	0	0	0	0.58	0	1.29	0	0	0.71	ttacatgggcgcgcggagattcgtatcttaaagcgacaatgtaata	ttacatgggcgcgcggag
Sc6vya5_10698_1576929	Sc6vya5_10698_1576929-3p	0	0	0	0	0	0	0	0	0	0	0	0	0	0	0	0	0	0	0	0	0	0	0	0	0	0	0	0	ttacatgggcgcgcggagattcgtatcttaaagcgacaatgtaata	taaagcgacaatgtaata
Sc6vya5_10698_1576947	Sc6vya5_10698_1576947-5p	673	15.39	12.67	2.15	80.68	41.95	11.28	5.32	10.93	2.19	6.73	10.92	23.2	16.39	29.89	1.62	29.63	8.12	5.55	6.38	2.9	1.13	15.76	6.68	2.58	47.45	1.91	1.43	tataaacgggtttttaggtaaatttaggctcaaccggtcgataaacaaacggtctggcctaaatttacaaaatcctgtataaa	tataaacgggtttttaggtaaattt
Sc6vya5_10698_1576947	Sc6vya5_10698_1576947-3p	0	0	0	0	0	0	0	0	0	0	0	0	0	0	0	0	0	0	0	0	0	0	0	0	0	0	0	0	tataaacgggtttttaggtaaatttaggctcaaccggtcgataaacaaacggtctggcctaaatttacaaaatcctgtataaa	atttacaaaatcctgtataaa
Sc6vya5_10699_1578385	Sc6vya5_10699_1578385-5p	63	5.92	14.08	0	2.69	1.68	0.7	0	1.21	0.73	0	0.55	0	0.59	0.29	0.4	0	1.62	1.39	0.87	0	0.38	0.58	3.08	0.86	1.47	9.53	0.36	caatattcgcgtccgatctgttttggggatacaatgcctcgccttcggctcgccattgtatctcccaatacagatcggccgctcatattgtata	caatattcgcgtccgatctg
Sc6vya5_10699_1578385	Sc6vya5_10699_1578385-3p	1	0	0	0	0	0	0	0	0	0	0	0	0	0	0	0	0	0	0	0	0	0	0	0	0	0	0	0	caatattcgcgtccgatctgttttggggatacaatgcctcgccttcggctcgccattgtatctcccaatacagatcggccgctcatattgtata	tcggccgctcatattgtata
Sc6vya5_10701_1579140	Sc6vya5_10701_1579140-5p	1	0	0	0	0	0	0	0.59	0	0	0	0	0	0	0	0	0	0	0	0	0	0	0	0	0	0	0	0	atgattcatctccaagcacaagtggggcggcaccatgcatggcggtgaatcatca	atgattcatctccaagcac
Sc6vya5_10701_1579140	Sc6vya5_10701_1579140-3p	0	0	0	0	0	0	0	0	0	0	0	0	0	0	0	0	0	0	0	0	0	0	0	0	0	0	0	0	atgattcatctccaagcacaagtggggcggcaccatgcatggcggtgaatcatca	gcatggcggtgaatcatca
Sc6vya5_10701_1579166	Sc6vya5_10701_1579166-5p	1	0	0	0	0	0	0	0	0	0	0	0	0	0	0	0	0	0	0	0	0	0	0	0.51	0	0	0	0	ttcccacaatactgacaccggtggggccgtctcccagggatgaaagtagtggaagtg	ttcccacaatactgacac
Sc6vya5_10701_1579166	Sc6vya5_10701_1579166-3p	0	0	0	0	0	0	0	0	0	0	0	0	0	0	0	0	0	0	0	0	0	0	0	0	0	0	0	0	ttcccacaatactgacaccggtggggccgtctcccagggatgaaagtagtggaagtg	gaaagtagtggaagtg
Sc6vya5_10701_1579237	Sc6vya5_10701_1579237-3p	3	0	0	0.43	0	0	0	0	0	0	0	0	0	0	0	0	0	0	0	0	0	0	0	0	0	0	0	0.71	tgattcaccgccatgcatggtgccgccccacttgtgcttggagatgaatcatcgaca	tgtgcttggagatgaatcatcgaca
Sc6vya5_10701_1579237	Sc6vya5_10701_1579237-5p	6	0	0	0	0	0	0	0	0	0	0	0	0	0	0.59	0	0	0	0	0.29	0	0	1.17	0	0	0	0	0	tgattcaccgccatgcatggtgccgccccacttgtgcttggagatgaatcatcgaca	tgattcaccgccatgcatggtg
Sc6vya5_10705_1580202	Sc6vya5_10705_1580202-5p	4	0	0	0	0	0	0	0	0	0	0	0	0	0	0	0	0	0	0	0	0	0	0	1.54	0	0	0	0	tattattgtaagcttactgtctgtctcaaagacaattggtttgcaatgatagc	tattattgtaagcttactgtc
Sc6vya5_10705_1580202	Sc6vya5_10705_1580202-3p	0	0	0	0	0	0	0	0	0	0	0	0	0	0	0	0	0	0	0	0	0	0	0	0	0	0	0	0	tattattgtaagcttactgtctgtctcaaagacaattggtttgcaatgatagc	caattggtttgcaatgatagc
Sc6vya5_10705_1580605	Sc6vya5_10705_1580605-3p	1	0	0	0	0	0	0	0	0	0	0	0	0	0	0	0	0	0.41	0	0	0	0	0	0	0	0	0	0	tagtcatcctcagaagaacgtttaagtcttctgaggatgaccgtg	tcttctgaggatgaccgtg
Sc6vya5_10705_1580605	Sc6vya5_10705_1580605-5p	0	0	0	0	0	0	0	0	0	0	0	0	0	0	0	0	0	0	0	0	0	0	0	0	0	0	0	0	tagtcatcctcagaagaacgtttaagtcttctgaggatgaccgtg	tagtcatcctcagaagaac
Sc6vya5_10705_1580869	Sc6vya5_10705_1580869-3p	2	0	0	0	0	0	0	0	0	0	0	0	0	0	0	0	0	0	0	0.29	0	0	0	0	0	0.37	0	0	cctcctccacagccgtcagttctgttgtaggtcttcaggaagcgagacaatagaacggctgcgttggaggct	agaacggctgcgttggaggct
Sc6vya5_10705_1580869	Sc6vya5_10705_1580869-5p	0	0	0	0	0	0	0	0	0	0	0	0	0	0	0	0	0	0	0	0	0	0	0	0	0	0	0	0	cctcctccacagccgtcagttctgttgtaggtcttcaggaagcgagacaatagaacggctgcgttggaggct	cctcctccacagccgtcagttctgt
Sc6vya5_10705_1581033	Sc6vya5_10705_1581033-5p	2927	10.66	33.78	80.47	13.45	18.46	97.29	86.3	57.1	75.83	145.29	144.18	83.52	21.66	7.91	86.05	10.67	90.95	109.16	8.4	7.25	69.4	9.34	33.9	93.88	12.51	40.03	73.05	tacggattttatcttcgagtgttgaaagacgagaagatagaattcgtatg	tacggattttatcttcgagtgt
Sc6vya5_10705_1581033	Sc6vya5_10705_1581033-3p	0	0	0	0	0	0	0	0	0	0	0	0	0	0	0	0	0	0	0	0	0	0	0	0	0	0	0	0	tacggattttatcttcgagtgttgaaagacgagaagatagaattcgtatg	gagaagatagaattcgtatg
Sc6vya5_10705_1581914	Sc6vya5_10705_1581914-3p	10	0	4.22	0	0.9	0	0	0	0	0	0	0	1.55	0	0.29	0	0	0	0	0	0	0.38	0	0	0.86	0	1.91	0	tgtgtgacatctggaatttctctctaaattctggatgtaacacaggct	ttctggatgtaacacaggct
Sc6vya5_10705_1581914	Sc6vya5_10705_1581914-5p	1	0	0	0	0	0	0	0	0	0	0	0	0	0	0	0	0	0	0	0	0	0.38	0	0	0	0	0	0	tgtgtgacatctggaatttctctctaaattctggatgtaacacaggct	tgtgtgacatctggaattt
Sc6vya5_10705_1581990	Sc6vya5_10705_1581990-3p	326	0	9.85	1.29	2.69	3.36	0.7	5.32	2.43	5.83	11.66	6.01	7.73	35.7	0.29	2.02	14.22	1.62	3.24	8.69	1.45	0.75	19.27	7.71	4.31	2.57	3.81	2.49	gaggatgcgggcgtaatataataatataatatgtaatatgtggtattttatatagcgccgatatcctctg	ttatatagcgccgatatcctctg
Sc6vya5_10705_1581990	Sc6vya5_10705_1581990-5p	0	0	0	0	0	0	0	0	0	0	0	0	0	0	0	0	0	0	0	0	0	0	0	0	0	0	0	0	gaggatgcgggcgtaatataataatataatatgtaatatgtggtattttatatagcgccgatatcctctg	gaggatgcgggcgtaatataata
Sc6vya5_10705_1582073	Sc6vya5_10705_1582073-5p	2	0	0	0	0	0	0	0	0	0	0	0	0	0	0	0	0	0	0.46	0	0	0	0	0.51	0	0	0	0	tgagatctgtatccttcaatattttccttattttgtatcttcatggtaatgatttttgt	tgagatctgtatccttcaat
Sc6vya5_10705_1582073	Sc6vya5_10705_1582073-3p	0	0	0	0	0	0	0	0	0	0	0	0	0	0	0	0	0	0	0	0	0	0	0	0	0	0	0	0	tgagatctgtatccttcaatattttccttattttgtatcttcatggtaatgatttttgt	ttcatggtaatgatttttgt
Sc6vya5_10705_1582314	Sc6vya5_10705_1582314-3p	2	0	0	0	0	0	0	0	0	0	0	0	0	0	0	0	0	0	0	0	0	0	0	0	0	0	0	0.71	gttttcttcgtcttggtgtttggcagtcatttttcagggccaagaacaaaggctttgaaggaaatct	acaaaggctttgaaggaaatct
Sc6vya5_10705_1582314	Sc6vya5_10705_1582314-5p	2	0	0	0	0	0	0	0	0	0	0	0	0	0	0	0	0	0	0	0.58	0	0	0	0	0	0	0	0	gttttcttcgtcttggtgtttggcagtcatttttcagggccaagaacaaaggctttgaaggaaatct	gttttcttcgtcttggtgttt
Sc6vya5_10705_1582464	Sc6vya5_10705_1582464-3p	1057	0	4.22	23.67	1.79	1.68	4.23	11.82	2.43	11.67	14.8	8.74	3.09	11.71	41.32	19.8	7.11	21.11	18.04	17.39	18.36	24.14	2.34	7.71	37.03	15.82	1.91	27.79	tccgcacttgaggtcaaatttattcttttgaattccttttgtattgtaaaaaattcaaaagaataattttgacgtcaagtgcggaga	tttgacgtcaagtgcggaga
Sc6vya5_10705_1582464	Sc6vya5_10705_1582464-5p	0	0	0	0	0	0	0	0	0	0	0	0	0	0	0	0	0	0	0	0	0	0	0	0	0	0	0	0	tccgcacttgaggtcaaatttattcttttgaattccttttgtattgtaaaaaattcaaaagaataattttgacgtcaagtgcggaga	tccgcacttgaggtcaaatt
Sc6vya5_10706_1582973	Sc6vya5_10706_1582973-3p	18	2.37	0	0	0	0	0	0	0	0	0.9	0	0	0.59	0.29	0	1.19	0	0.46	0	0	0.38	0	2.05	0.43	0.74	0	0.71	ctgggtgtttgcaatgatagcaatcatctttaacagctgaataggtgtctattattgtaagcttactgtc	tattattgtaagcttactgtc
Sc6vya5_10706_1582973	Sc6vya5_10706_1582973-5p	0	0	0	0	0	0	0	0	0	0	0	0	0	0	0	0	0	0	0	0	0	0	0	0	0	0	0	0	ctgggtgtttgcaatgatagcaatcatctttaacagctgaataggtgtctattattgtaagcttactgtc	ctgggtgtttgcaatgatagc
Sc6vya5_10706_1582974	Sc6vya5_10706_1582974-5p	5	0	0	0	0	0	0.7	0	0	0	0	0	0	0	0	0	0	0	0	0	0	0	0	1.54	0	0	0	0	tattattgtaagcttactgtctgcctcaaagaccagtggtttgcaatgatcat	tattattgtaagcttactgtc
Sc6vya5_10706_1582974	Sc6vya5_10706_1582974-3p	0	0	0	0	0	0	0	0	0	0	0	0	0	0	0	0	0	0	0	0	0	0	0	0	0	0	0	0	tattattgtaagcttactgtctgcctcaaagaccagtggtttgcaatgatcat	cagtggtttgcaatgatcat
Sc6vya5_10707_1583111	Sc6vya5_10707_1583111-3p	0	0	0	0	0	0	0	0	0	0	0	0	0	0	0	0	0	0	0	0	0	0	0	0	0	0	0	0	aagtacatctgctccctcccctcccccctgggtggaaaatttgggaatttttcccgcagggggtagtggtgggaatggatgtacacaa	tgggaatggatgtacacaa
Sc6vya5_10707_1583111	Sc6vya5_10707_1583111-5p	0	0	0	0	0	0	0	0	0	0	0	0	0	0	0	0	0	0	0	0	0	0	0	0	0	0	0	0	aagtacatctgctccctcccctcccccctgggtggaaaatttgggaatttttcccgcagggggtagtggtgggaatggatgtacacaa	aagtacatctgctccctcc
Sc6vya5_10707_1583591	Sc6vya5_10707_1583591-5p	0	0	0	0	0	0	0	0	0	0	0	0	0	0	0	0	0	0	0	0	0	0	0	0	0	0	0	0	tgcatcttggatccttcttgactgcgaaggcgagcaaggactgggtcaatgatgc	tgcatcttggatccttcttg
Sc6vya5_10707_1583591	Sc6vya5_10707_1583591-3p	1	0	0	0	0	0	0	0	0	0	0	0	0	0	0	0	0	0	0	0	0	0	0	0	0.43	0	0	0	tgcatcttggatccttcttgactgcgaaggcgagcaaggactgggtcaatgatgc	aggactgggtcaatgatgc
Sc6vya5_10707_1584106	Sc6vya5_10707_1584106-5p	4774	274.68	268.85	52.93	79.79	92.29	105.04	132.41	143.36	137.82	214.79	162.2	134.56	45.65	24.91	77.17	5.93	84.86	138.76	31.88	22.23	89.01	5.25	171.58	119.28	24.64	121.99	100.84	taaaggttgtaaatttgatgtaaatgtgatgaaatgtccaatggaaaatcatttacatcaaatttacacaattttaga	taaaggttgtaaatttgatg
Sc6vya5_10707_1584106	Sc6vya5_10707_1584106-3p	0	0	0	0	0	0	0	0	0	0	0	0	0	0	0	0	0	0	0	0	0	0	0	0	0	0	0	0	taaaggttgtaaatttgatgtaaatgtgatgaaatgtccaatggaaaatcatttacatcaaatttacacaattttaga	tcaaatttacacaattttaga
Sc6vya5_10707_1585087	Sc6vya5_10707_1585087-5p	4774	274.68	268.85	52.93	79.79	92.29	105.04	132.41	143.36	137.82	214.79	162.2	134.56	45.65	24.91	77.17	5.93	84.86	138.76	31.88	22.23	89.01	5.25	171.58	119.28	24.64	121.99	100.84	taaaggttgtaaatttgatgtaaatgtgatgaagtgtccaaaattctgtaaatttaatggaaaatcatttacatcaaatttacacaattttaga	taaaggttgtaaatttgatg
Sc6vya5_10707_1585087	Sc6vya5_10707_1585087-3p	0	0	0	0	0	0	0	0	0	0	0	0	0	0	0	0	0	0	0	0	0	0	0	0	0	0	0	0	taaaggttgtaaatttgatgtaaatgtgatgaagtgtccaaaattctgtaaatttaatggaaaatcatttacatcaaatttacacaattttaga	tcaaatttacacaattttaga
Sc6vya5_10707_1585100	Sc6vya5_10707_1585100-3p	329	7.1	0	3.44	1.79	0.84	19.03	18.92	19.44	32.81	7.62	27.31	15.47	0	0	5.66	0	2.44	7.4	0.29	0	0.75	0	0	1.72	1.1	1.91	23.52	agagctacttttctcacccgccgagaagcgagaaaagtagctctgttcg	cgagaaaagtagctctgttcg
Sc6vya5_10707_1585100	Sc6vya5_10707_1585100-5p	88	0	1.41	3.44	0.9	2.52	4.23	0.59	1.21	2.19	2.24	1.64	3.09	0.59	2.93	2.02	0	1.22	3.7	1.16	0.48	1.13	0	3.08	0.86	0.37	1.91	1.43	agagctacttttctcacccgccgagaagcgagaaaagtagctctgttcg	agagctacttttctcacccgcc
Sc6vya5_10710_1586619	Sc6vya5_10710_1586619-5p	29	0	0	0	0	0	0	0	0	0	0	1.09	1.55	0	1.17	0	0	0	0	0.58	0	0.75	2.34	0	0	0.37	3.81	0	tgatagttgcccttggaaactacaccatttgttcttcagaacattcagtttccatgggcagctatcac	tgatagttgcccttggaaact
Sc6vya5_10710_1586619	Sc6vya5_10710_1586619-3p	0	0	0	0	0	0	0	0	0	0	0	0	0	0	0	0	0	0	0	0	0	0	0	0	0	0	0	0	tgatagttgcccttggaaactacaccatttgttcttcagaacattcagtttccatgggcagctatcac	tttccatgggcagctatcac
Sc6vya5_10710_1586804	Sc6vya5_10710_1586804-5p	64	0	0	0	0	1.68	0	0	0	0.73	0	0	0	2.34	1.76	0	0	0.41	0.93	3.77	0.48	0.75	0	3.08	0	1.1	5.72	0	tctccttcgcagcctacccctttgtcgggcttcctgtccctggtaggctgcgaaggagactat	tctccttcgcagcctaccc
Sc6vya5_10710_1586804	Sc6vya5_10710_1586804-3p	74	3.55	9.85	1.72	0	0.84	0.7	0	0	0	1.35	0.55	0	0	0.29	1.62	0	1.62	0.46	0.29	0	2.26	0	10.27	3.44	0	7.62	1.07	tctccttcgcagcctacccctttgtcgggcttcctgtccctggtaggctgcgaaggagactat	taggctgcgaaggagactat
Sc6vya5_10710_1586846	Sc6vya5_10710_1586846-5p	11	0	0	0	0	0	0	0	0	0	0	0	0	0	0	0	0	0	0	1.16	0	0	0	2.05	0	0	0	0	aggggagggttgggatggtaatgccggtgcccatcatctctctcctgg	aggggagggttgggatgg
Sc6vya5_10710_1586846	Sc6vya5_10710_1586846-3p	0	0	0	0	0	0	0	0	0	0	0	0	0	0	0	0	0	0	0	0	0	0	0	0	0	0	0	0	aggggagggttgggatggtaatgccggtgcccatcatctctctcctgg	ggtgcccatcatctctctcctgg
Sc6vya5_10710_1587713	Sc6vya5_10710_1587713-5p	18	0	0	0	0	0	0	0	1.21	0	1.79	0.55	0	0.59	0	0	0	0.81	0	0.29	0	0	0	3.6	0.43	0	0	0	atgcagtcgaaccaaatctgttaacagttttggttcagctgcatgcagact	atgcagtcgaaccaaatct
Sc6vya5_10710_1587713	Sc6vya5_10710_1587713-3p	0	0	0	0	0	0	0	0	0	0	0	0	0	0	0	0	0	0	0	0	0	0	0	0	0	0	0	0	atgcagtcgaaccaaatctgttaacagttttggttcagctgcatgcagact	tttggttcagctgcatgcagact
Sc6vya5_10713_1589174	Sc6vya5_10713_1589174-3p	0	0	0	0	0	0	0	0	0	0	0	0	0	0	0	0	0	0	0	0	0	0	0	0	0	0	0	0	tactctttctcaaaccacctataaacgtggtttgaaaaagaggatt	tggtttgaaaaagaggatt
Sc6vya5_10713_1589174	Sc6vya5_10713_1589174-5p	0	0	0	0	0	0	0	0	0	0	0	0	0	0	0	0	0	0	0	0	0	0	0	0	0	0	0	0	tactctttctcaaaccacctataaacgtggtttgaaaaagaggatt	tactctttctcaaaccacc
Sc6vya5_10713_1589175	Sc6vya5_10713_1589175-5p	0	0	0	0	0	0	0	0	0	0	0	0	0	0	0	0	0	0	0	0	0	0	0	0	0	0	0	0	tggtttgaaaaagaggatttgcaagatagccttagtactgatcgtttttacaaatactcactttcaagccaccgt	tggtttgaaaaagaggatt
Sc6vya5_10713_1589175	Sc6vya5_10713_1589175-3p	1	0	0	0	0	0	0	0	0	0	0	0	0	0	0	0	0	0	0.46	0	0	0	0	0	0	0	0	0	tggtttgaaaaagaggatttgcaagatagccttagtactgatcgtttttacaaatactcactttcaagccaccgt	tactcactttcaagccaccgt
Sc6vya5_10718_1591074	Sc6vya5_10718_1591074-3p	39200	704.45	1583.52	1174.33	589.89	811.28	267.19	379.5	202.89	357.3	1034.49	447.29	145.39	132.28	66.23	1351.4	2.37	1603.79	550.43	123.15	34.31	2337.77	12.84	2522.8	1658.76	20.6	1389.55	502.8	gaggctggaggactataggtgagcgtggactccagtctcaacca	gtggactccagtctcaacca
Sc6vya5_10718_1591074	Sc6vya5_10718_1591074-5p	768	9.47	12.67	6.89	21.52	10.91	10.57	13	8.5	9.48	17.04	15.29	9.28	19.32	17.29	11.31	3.56	13.8	18.04	8.4	1.93	19.99	1.75	15.92	17.22	1.84	30.5	40.27	gaggctggaggactataggtgagcgtggactccagtctcaacca	gaggctggaggactataggtgagc
Sc6vya5_10719_1591475	Sc6vya5_10719_1591475-5p	31	0	0	0.43	0	1.68	0	0	0	0	1.79	0	0	1.76	1.76	0	0	0.41	0	0.58	0.97	0	0	0.51	0.43	0.74	1.91	0.36	atgaacacgaaacaatggctcattctgaggctggagttttatcttttgtcgaaaactacagcctcgaaatgaagccattgttcagtgttcatacaagc	atgaacacgaaacaatggct
Sc6vya5_10719_1591475	Sc6vya5_10719_1591475-3p	1	0	0	0	0	0	0	0	0	0	0	0	0	0	0	0	0	0	0	0	0	0	0	0	0	0.37	0	0	atgaacacgaaacaatggctcattctgaggctggagttttatcttttgtcgaaaactacagcctcgaaatgaagccattgttcagtgttcatacaagc	ttgttcagtgttcatacaagc
Sc6vya5_10720_1595337	Sc6vya5_10720_1595337-5p	11058	104.19	109.79	197.08	36.76	78.02	330.64	380.69	323.16	379.17	637.65	428.72	337.17	10.54	9.96	186.65	1.19	298.43	504.64	8.11	12.08	345.12	0.58	137.67	505.12	5.88	72.43	380.93	tgtaagtgtccaaaattctgtaaattttaatggaaatcatttacatcaaatttacagaattttagacacttacat	tgtaagtgtccaaaattctg
Sc6vya5_10720_1595337	Sc6vya5_10720_1595337-3p	4	0	1.41	0	0	0	0	0	0	0	0	0	0	0	0	0	0	0	0	0	0	0	0	1.03	0.43	0	0	0	tgtaagtgtccaaaattctgtaaattttaatggaaatcatttacatcaaatttacagaattttagacacttacat	agaattttagacacttacat
Sc6vya5_10721_1596645	Sc6vya5_10721_1596645-5p	4	0	0	0	0	0	0	1.18	0	0	0	0	0	0	0	0	0	0	0	0	0.48	0	0	0	0.43	0	0	0	gtgagtgtgcaatgatagacacctgtcaatctagacattattcaaaggtgttatcaatcattgtaagattgcta	gtgagtgtgcaatgatagac
Sc6vya5_10721_1596645	Sc6vya5_10721_1596645-3p	0	0	0	0	0	0	0	0	0	0	0	0	0	0	0	0	0	0	0	0	0	0	0	0	0	0	0	0	gtgagtgtgcaatgatagacacctgtcaatctagacattattcaaaggtgttatcaatcattgtaagattgcta	tatcaatcattgtaagattgcta
Sc6vya5_10724_1598152	Sc6vya5_10724_1598152-3p	128	3.55	1.41	0.43	0.9	0.84	0.7	2.36	2.43	3.65	1.35	3.28	7.73	1.76	3.22	0	2.37	0.81	4.16	1.74	1.45	0.38	1.17	5.14	0	3.68	13.34	8.2	gcgagtgttcgctgtaaagagagatattttcagtacagtcaactctcgtt	tcagtacagtcaactctcgtt
Sc6vya5_10724_1598152	Sc6vya5_10724_1598152-5p	6	0	0	0	0	0	0	0	0	0	0.9	0	0	0	0	0	0	0	0	0	0	0	0	0	0.86	0	0	0.36	gcgagtgttcgctgtaaagagagatattttcagtacagtcaactctcgtt	gcgagtgttcgctgtaaagaga
Sc6vya5_10724_1598164	Sc6vya5_10724_1598164-5p	1070	39.07	67.56	29.69	11.65	18.46	6.34	21.28	13.36	19.69	37.22	26.21	9.28	1.76	0.59	41.21	1.19	25.58	30.99	0.58	0	36.96	0	64.21	51.24	2.21	36.22	9.26	tcctttgcagacgttattagttgagggaacgtctgcaaaggaggctac	tcctttgcagacgttattag
Sc6vya5_10724_1598164	Sc6vya5_10724_1598164-3p	1	0	0	0	0	0	0	0	0	0	0	0	0	0	0	0	0	0	0	0	0	0	0	0	0.43	0	0	0	tcctttgcagacgttattagttgagggaacgtctgcaaaggaggctac	acgtctgcaaaggaggctac
Sc6vya5_10724_1598987	Sc6vya5_10724_1598987-3p	31	3.55	2.82	2.15	0	0	0	0	0	1.46	1.79	0	1.55	0	0	0.4	0	0.81	0.93	0	0	1.13	0	1.03	0	0.74	1.91	0.36	tacggactttcgctactgcggacgctaaattacggtcccgagggtgtccttaatagcgagagttgactgt	taatagcgagagttgactgt
Sc6vya5_10724_1598987	Sc6vya5_10724_1598987-5p	1	0	0	0	0	0	0	0	0	0	0	0	0	0	0	0	0	0	0	0	0	0	0	0	0	0	0	0.36	tacggactttcgctactgcggacgctaaattacggtcccgagggtgtccttaatagcgagagttgactgt	tacggactttcgctactgcg
Sc6vya5_10724_1599176	Sc6vya5_10724_1599176-5p	783	16.58	36.6	10.33	18.83	11.75	2.11	7.09	3.64	13.85	13.45	4.92	9.28	29.85	17.88	7.68	8.3	7.31	8.79	10.14	16.43	10.94	14.01	50.86	14.64	25.01	43.84	3.56	tctcctctcgcagccgttaggaggttcgttcccaggttcgttcgcagccgttacgaggttcgtaacggctgcgagaagagact	tctcctctcgcagccgttag
Sc6vya5_10724_1599176	Sc6vya5_10724_1599176-3p	0	0	0	0	0	0	0	0	0	0	0	0	0	0	0	0	0	0	0	0	0	0	0	0	0	0	0	0	tctcctctcgcagccgttaggaggttcgttcccaggttcgttcgcagccgttacgaggttcgtaacggctgcgagaagagact	taacggctgcgagaagagact
Sc6vya5_10724_1599358	Sc6vya5_10724_1599358-5p	631	46.17	23.93	3.87	7.17	5.03	9.16	26.6	23.08	25.52	32.73	30.58	10.83	3.51	2.64	5.66	1.19	6.09	19.89	0.87	2.42	8.68	0.58	36.99	9.9	0.37	53.37	16.75	ttggaggaatgaacaatagatcatactaatgagaaatcctttgttgaagttcatccaagatggcc	ttggaggaatgaacaatagat
Sc6vya5_10724_1599358	Sc6vya5_10724_1599358-3p	1	0	0	0	0	0	0	0	0	0	0	0	0	0.59	0	0	0	0	0	0	0	0	0	0	0	0	0	0	ttggaggaatgaacaatagatcatactaatgagaaatcctttgttgaagttcatccaagatggcc	tgttgaagttcatccaagatggcc
Sc6vya5_10724_1599575	Sc6vya5_10724_1599575-5p	2893	10.66	33.78	80.47	12.55	18.46	96.58	85.12	55.89	75.11	144.84	142.54	83.52	21.66	7.91	84.44	10.67	88.51	109.62	8.4	7.25	68.27	8.76	33.9	92.58	11.77	40.03	70.91	tacggattttatcttcgagtgttgataagatctctgacgagtgagcgtagcgaaataaaattcgtatctccaa	tacggattttatcttcgagtgt
Sc6vya5_10724_1599575	Sc6vya5_10724_1599575-3p	17	0	1.41	0	0.9	0.84	0	0	0	0	0	0.55	0	0	0.59	0	0	0	0	0	0	0.38	0	1.03	0	0	13.34	0	tacggattttatcttcgagtgttgataagatctctgacgagtgagcgtagcgaaataaaattcgtatctccaa	ataaaattcgtatctccaa
Sc6vya5_10724_1599998	Sc6vya5_10724_1599998-5p	0	0	0	0	0	0	0	0	0	0	0	0	0	0	0	0	0	0	0	0	0	0	0	0	0	0	0	0	tgcatccgtttcccacccctccccccctacggggaaaattctccccgatttttttcggagggttgagaaactgatgtaca	tgcatccgtttcccacccctcc
Sc6vya5_10724_1599998	Sc6vya5_10724_1599998-3p	0	0	0	0	0	0	0	0	0	0	0	0	0	0	0	0	0	0	0	0	0	0	0	0	0	0	0	0	tgcatccgtttcccacccctccccccctacggggaaaattctccccgatttttttcggagggttgagaaactgatgtaca	agggttgagaaactgatgtaca
Sc6vya5_10724_1600294	Sc6vya5_10724_1600294-5p	277	13.02	23.93	2.15	2.69	3.36	2.11	10.05	3.64	10.94	6.28	3.82	4.64	7.61	5.57	1.21	0	8.93	5.09	3.19	5.8	5.66	0	9.25	6.03	1.84	7.62	3.21	ttgagactaaccctgtattcccaagaaaccttaagattaagccatctgggaatacagggttagactcaact	ttgagactaaccctgtat
Sc6vya5_10724_1600294	Sc6vya5_10724_1600294-3p	3	0	0	0	0	0	0	0	0	0	0	0	0	0	0	0.81	0	0	0	0	0	0	0	0	0	0	0	0.36	ttgagactaaccctgtattcccaagaaaccttaagattaagccatctgggaatacagggttagactcaact	tacagggttagactcaact
Sc6vya5_10724_1600583	Sc6vya5_10724_1600583-3p	173	28.41	39.41	0.43	0	1.68	0.7	1.18	0	0	2.24	0.55	0	0	3.81	2.02	0	0.41	2.31	0.29	0	1.89	1.75	23.12	3.44	2.21	11.44	1.07	taaaaaaagtaggtgtaacaacttactgacgtttcggac	acttactgacgtttcggac
Sc6vya5_10724_1600583	Sc6vya5_10724_1600583-5p	0	0	0	0	0	0	0	0	0	0	0	0	0	0	0	0	0	0	0	0	0	0	0	0	0	0	0	0	taaaaaaagtaggtgtaacaacttactgacgtttcggac	taaaaaaagtaggtgt
Sc6vya5_10724_1600918	Sc6vya5_10724_1600918-5p	7717	299.54	475.76	112.74	166.75	183.73	149.46	128.27	112.99	141.46	178.02	194.97	94.35	1.17	0.88	148.67	2.37	168.09	211.38	0.29	0	171.62	0	1013.54	198.95	1.47	489.87	131.49	agatagatctcatttttccgtcggaaaaatgagatctatttgt	agatagatctcatttttcc
Sc6vya5_10724_1600918	Sc6vya5_10724_1600918-3p	142	0	2.82	2.15	3.59	0.84	2.11	0.59	4.86	2.92	2.24	4.37	1.55	4.1	6.15	1.62	0	2.84	0.93	2.61	4.35	2.64	1.17	5.14	0.86	3.31	0	2.14	agatagatctcatttttccgtcggaaaaatgagatctatttgt	gaaaaatgagatctatttgt
Sc6vya5_10724_1601065	Sc6vya5_10724_1601065-3p	13	0	0	0.86	0	0	0	0.59	0	0.73	1.35	1.64	0	0	0	0	0	0	0	0	0	0	0	0	0	0	0	1.07	gtgcgatttggaactcatttgagtcaaatactacaagtcgcacgcgt	tactacaagtcgcacgcgt
Sc6vya5_10724_1601065	Sc6vya5_10724_1601065-5p	1	0	0	0	0	0	0	0	0	0	0	0	0	0	0	0	0	0	0	0	0	0.38	0	0	0	0	0	0	gtgcgatttggaactcatttgagtcaaatactacaagtcgcacgcgt	gtgcgatttggaactcatttg
Sc6vya5_10724_1601095	Sc6vya5_10724_1601095-5p	362	21.31	18.3	2.15	1.79	3.36	3.52	1.77	1.21	3.65	5.38	5.46	3.09	0.59	0	5.25	0	4.87	5.09	0.58	0	3.77	0	71.4	9.9	0	62.9	8.2	tctggaggacaaaacaaaagatcttttccctcttgggaactagaatctattcatttgtcctccagttg	tctggaggacaaaacaaaagat
Sc6vya5_10724_1601095	Sc6vya5_10724_1601095-3p	0	0	0	0	0	0	0	0	0	0	0	0	0	0	0	0	0	0	0	0	0	0	0	0	0	0	0	0	tctggaggacaaaacaaaagatcttttccctcttgggaactagaatctattcatttgtcctccagttg	ctattcatttgtcctccagttg
Sc6vya5_10724_1601605	Sc6vya5_10724_1601605-3p	277	3.55	4.22	5.16	1.79	0.84	2.82	3.55	2.43	5.83	4.93	5.46	4.64	9.95	4.69	4.85	1.19	5.28	5.09	5.51	6.28	7.17	1.75	1.03	9.47	5.88	5.72	5.35	aggctccgggaaacaatcgataatcttgatttattcctttatttccccggagcctcg	tttatttccccggagcctcg
Sc6vya5_10724_1601605	Sc6vya5_10724_1601605-5p	0	0	0	0	0	0	0	0	0	0	0	0	0	0	0	0	0	0	0	0	0	0	0	0	0	0	0	0	aggctccgggaaacaatcgataatcttgatttattcctttatttccccggagcctcg	aggctccgggaaacaatcg
Sc6vya5_10728_1603137	Sc6vya5_10728_1603137-3p	355	22.49	15.48	4.3	0.9	1.68	9.87	5.32	4.86	8.02	18.83	4.37	7.73	4.68	0.29	1.21	0	8.12	27.75	2.32	0.97	7.92	0.58	6.68	11.63	2.57	1.91	15.32	agggtaacacgtgacagtaaacaactgatgaacttgtggccctc	aactgatgaacttgtggccctc
Sc6vya5_10728_1603137	Sc6vya5_10728_1603137-5p	2	0	0	0	0	0	0	0	0	0	0	0	0	0	0.29	0	0	0	0	0	0.48	0	0	0	0	0	0	0	agggtaacacgtgacagtaaacaactgatgaacttgtggccctc	agggtaacacgtgacagtaa
Sc6vya5_10729_1605146	Sc6vya5_10729_1605146-3p	55	15.39	1.41	0	0.9	0	2.11	0	0	0	0	0	0	1.17	0	0	5.93	0.41	0	0.29	0	0.75	2.92	6.68	0.86	0	5.72	0.36	tgtgccattcacttttcatgcaacaatcatgatctctttggcttggccatt	tcatgatctctttggcttggccatt
Sc6vya5_10729_1605146	Sc6vya5_10729_1605146-5p	3	0	0	0	0	0	0	0	0	0	0	0	0	0	0	0	0	0	0	0	0.48	0	0.58	0	0	0.37	0	0	tgtgccattcacttttcatgcaacaatcatgatctctttggcttggccatt	tgtgccattcacttttcatgcaa
Sc6vya5_10730_1605607	Sc6vya5_10730_1605607-3p	452	29.6	23.93	2.15	4.48	0.84	4.23	2.96	1.21	1.46	3.14	4.37	1.55	1.76	0.88	4.85	2.37	1.22	3.24	10.43	0.48	6.41	0.58	36.99	5.6	2.94	70.53	3.21	cgaacagagctaattttttcggcgggtgagaaaagtagctctgttcgca	tgagaaaagtagctctgttcgca
Sc6vya5_10730_1605607	Sc6vya5_10730_1605607-5p	0	0	0	0	0	0	0	0	0	0	0	0	0	0	0	0	0	0	0	0	0	0	0	0	0	0	0	0	cgaacagagctaattttttcggcgggtgagaaaagtagctctgttcgca	cgaacagagctaattttttcggc
Sc6vya5_10730_1605671	Sc6vya5_10730_1605671-3p	5	0	0	0	0	0	0	0	0	0	0	0	0	0	0	0	0	0	2.31	0	0	0	0	0	0	0	0	0	ctaattagtcgaaacaaaatgaataatcttcattttccagatctgtaaagcg	attttccagatctgtaaagcg
Sc6vya5_10730_1605671	Sc6vya5_10730_1605671-5p	1	0	0	0	0	0	0	0	0	0	0	0	0	0	0	0	0	0	0	0.29	0	0	0	0	0	0	0	0	ctaattagtcgaaacaaaatgaataatcttcattttccagatctgtaaagcg	ctaattagtcgaaacaaaa
Sc6vya5_10730_1605823	Sc6vya5_10730_1605823-3p	76	0	0	0	0	0	0	0	0	0	0	0	0	0	0	0	0	0	0	13.04	0	1.51	0	0	0.43	0	0	8.2	ctgagttcatccagcgtttacccttaaaataaaccggatgtacgcaggc	aaccggatgtacgcaggc
Sc6vya5_10730_1605823	Sc6vya5_10730_1605823-5p	2	0	0	0	0	0	0	0	0	0	0	0	0	0	0.59	0	0	0	0	0	0	0	0	0	0	0	0	0	ctgagttcatccagcgtttacccttaaaataaaccggatgtacgcaggc	ctgagttcatccagcgttt
Sc6vya5_10730_1606789	Sc6vya5_10730_1606789-5p	1238	36.7	21.11	10.76	11.65	11.75	34.54	63.84	53.46	75.83	80.71	108.13	51.04	4.1	3.22	22.62	0	7.31	40.24	2.61	3.38	7.54	0.58	23.12	4.31	2.21	26.69	38.84	ttatcaggtataaagattcgagccgaaggcaagaatctttagacctgataaaaca	ttatcaggtataaagattcgag
Sc6vya5_10730_1606789	Sc6vya5_10730_1606789-3p	19	0	0	0.43	0.9	0	1.41	0	1.21	0.73	0.45	0	0	0	0	0	0	0.81	0	0	0	0.38	0	3.08	0.43	0	0	0.36	ttatcaggtataaagattcgagccgaaggcaagaatctttagacctgataaaaca	tctttagacctgataaaaca
Sc6vya5_10730_1607591	Sc6vya5_10730_1607591-5p	10	0	0	0	0	0	0	0	0	0	0	0	0	0	0	0	0	0	0	0	0	0.75	0	1.03	1.29	0	0	1.07	agcgcgtaactcgatgcaacctaaatagctcagtgtcttcgagttgcgcgcttt	agcgcgtaactcgatgcaac
Sc6vya5_10730_1607591	Sc6vya5_10730_1607591-3p	0	0	0	0	0	0	0	0	0	0	0	0	0	0	0	0	0	0	0	0	0	0	0	0	0	0	0	0	agcgcgtaactcgatgcaacctaaatagctcagtgtcttcgagttgcgcgcttt	gtcttcgagttgcgcgcttt
Sc6vya5_10730_1608066	Sc6vya5_10730_1608066-3p	0	0	0	0	0	0	0	0	0	0	0	0	0	0	0	0	0	0	0	0	0	0	0	0	0	0	0	0	tgaatgaaaatcaagttgcaggatatgtttgtacttgggttggatatgatg	cttgggttggatatgatg
Sc6vya5_10730_1608066	Sc6vya5_10730_1608066-5p	0	0	0	0	0	0	0	0	0	0	0	0	0	0	0	0	0	0	0	0	0	0	0	0	0	0	0	0	tgaatgaaaatcaagttgcaggatatgtttgtacttgggttggatatgatg	tgaatgaaaatcaagtt
Sc6vya5_10731_1609719	Sc6vya5_10731_1609719-3p	11	0	0	0.43	0	0.84	0.7	0	1.21	0.73	0.45	1.09	0	0.59	0	0	0	0	0	0	0	0	0	0	0	0	0	0.71	ttgactaagcactcaaaaaagctagagtagcactccgcttcgcgtcgtgccactcgttacgctttttatcgtgcttagcaacc	tttttatcgtgcttagcaacc
Sc6vya5_10731_1609719	Sc6vya5_10731_1609719-5p	1	0	0	0	0	0	0	0	0	0	0	0	0	0	0	0	0	0	0	0	0	0	0	0	0	0	0	0.36	ttgactaagcactcaaaaaagctagagtagcactccgcttcgcgtcgtgccactcgttacgctttttatcgtgcttagcaacc	ttgactaagcactcaaaaaag
Sc6vya5_10734_1611920	Sc6vya5_10734_1611920-5p	3	0	0	0	0	0.84	0	0	0	0	0	0	0	0	0	0	0	0	0	0	0.48	0	0	0	0	0	0	0	taccattagatgtttgaaatctagaatctagatttcaaatatctaatggtatt	taccattagatgtttgaaatct
Sc6vya5_10734_1611920	Sc6vya5_10734_1611920-3p	0	0	0	0	0	0	0	0	0	0	0	0	0	0	0	0	0	0	0	0	0	0	0	0	0	0	0	0	taccattagatgtttgaaatctagaatctagatttcaaatatctaatggtatt	atttcaaatatctaatggtatt
Sc6vya5_10734_1612376	Sc6vya5_10734_1612376-3p	10085	317.3	325.15	191.92	233.98	108.23	201.62	264.83	303.73	257.4	291.47	344.61	219.63	54.43	29.6	260.58	60.44	155.1	241.91	71	23.19	214.99	58.38	296.92	220.05	48.18	495.59	432.6	agcagagtgtatttccttacctcaataaatattcgttattttccttcgcgaatttttattgaggtaaggaaatacactctgctcg	gtaaggaaatacactctgctcg
[truncated: 6,427 more rows]
